# Supplementary material for: Proteome-Wide Multipoint Internal Calibration Curves for Evaluating Peptide-Level Linearity in Relative Quantitative Proteomics
Source: J Proteome Res. 2025 Dec 23;25(2):1204–10. doi: 10.1021/acs.jproteome.5c00179 (PMC12887998; doi:10.1021/acs.jproteome.5c00179)
Supplement: Supplementary file 2 [file pr5c00179_si_002.xlsx]

## Sheet: MIX1 2020LF003-rep-1 PeptideGro
Supplementary Table ST1: List of proteins and peptides identified and quantified in the TMT-based experiments using Proteome Discoverer (v2.4). – Batch 1
Master Protein Accessions	Annotated Sequence	Modifications	# Protein Groups	# PSMs	# Missed Cleavages	Theo. MH+ [Da]	Abundance Ratio: (cond-B (Cisplatin)) / (cond-A (Untreated))	Abundance Ratio Adj. P-Value: (cond-B (Cisplatin)) / (cond-A (Untreated))	Abundances (Grouped): calibration curve	Abundances (Grouped): cond-A (Untreated)	Abundances (Grouped): cond-B (Cisplatin)	Abundances (Grouped) CV [%]: calibration curve	Abundances (Grouped) CV [%]: cond-A (Untreated)	Abundances (Grouped) CV [%]: cond-B (Cisplatin)	Abundance: F1: 129C, Sample, calibration curve	Abundance: F1: 130N, Sample, calibration curve	Abundance: F1: 130C, Sample, calibration curve	Abundance: F1: 131N, Control, calibration curve	Abundance: F1: 131C, Sample, calibration curve	Abundance: F1: 126, Sample, cond-A (Untreated)	Abundance: F1: 127N, Sample, cond-A (Untreated)	Abundance: F1: 127C, Sample, cond-A (Untreated)	Abundance: F1: 128N, Sample, cond-B (Cisplatin)	Abundance: F1: 128C, Sample, cond-B (Cisplatin)	Abundance: F1: 129N, Sample, cond-B (Cisplatin)	Quan Info	Ions Score (by Search Engine): Mascot	PEP	q-Value	# Linear Points (Rsquared > 0.95)	Rsquare	Slope	Intercept
Q86U42	[M].AAAAAAAAAAGAAGGR.[G]	1xAcetyl [N-Term]	1	6	0	1240.64																				NoQuanLabels	98	1.02682e-06	5.8751e-05	NA	NA	NA	NA
O75822	[M].AAAAAAAGDSDSWDADAFSVEDPVRK.[V]	1xAcetyl [N-Term]; 1xTMT6plex [K26]	1	6	1	2864.35																				NoQuanValues	138	7.02713e-10	5.8751e-05	NA	NA	NA	NA
P28482	[M].AAAAAAGAGPEMVR.[G]	1xAcetyl [N-Term]	1	1	0	1284.64																				NoQuanLabels	64	0.000490721	0.000200533	NA	NA	NA	NA
P09417	[M].AAAAAAGEAR.[R]	1xAcetyl [N-Term]	1	1	0	900.453																				NoQuanLabels	74	0.000201172	0.00011429	NA	NA	NA	NA
P09417	[M].AAAAAAGEARR.[V]	1xAcetyl [N-Term]	1	1	1	1056.55																				NoQuanLabels	23	0.19893	0.0219392	NA	NA	NA	NA
Q86X55	[M].AAAAAAVGPGAGGAGSAVPGGAGPCATVSVFPGAR.[L]	1xAcetyl [N-Term]; 1xCarbamidomethyl [C25]	1	1	0	2949.46																				NoQuanLabels	40	0.00088881	0.000269597	NA	NA	NA	NA
O15265	[R].AAAAAGGAAAAAAR.[Q]	1xTMT6plex [N-Term]	1	1	0	1299.73	0.882	0.999995	15.6	46.2	40.8	154.75	18.43	23.44	1.9	4.2	15.6	45.3	191.1	46.2	54.5	37.5	40.8	51.8	32.3		60	0.000121549	5.8751e-05	5	0.990696	0.751283	3.1115
P23610	[M].AAAAAGLGGGGAGPGPEAGDFLAR.[Y]	1xAcetyl [N-Term]	1	1	0	2053.01																				NoQuanLabels	67	2.07191e-05	5.8751e-05	NA	NA	NA	NA
Q9Y2Z0	[M].AAAAAGTATSQR.[F]	1xAcetyl [N-Term]	1	3	0	1117.56																				NoQuanLabels	64	0.00111818	0.000269597	NA	NA	NA	NA
Q7L5D6	[M].AAAAAMAEQESAR.[N]	1xAcetyl [N-Term]	1	1	0	1318.61																				NoQuanLabels	42	0.00086586	0.000269597	NA	NA	NA	NA
Q9Y2K2	[M].AAAAASGAGGAAGAGTGGAGPAGR.[L]	1xAcetyl [N-Term]	1	1	0	1796.86																				NoQuanLabels	132	9.09532e-12	5.8751e-05	NA	NA	NA	NA
Q9Y2K2	[M].AAAAASGAGGAAGAGTGGAGPAGR.[L]	1xTMT6plex [N-Term]	1	1	0	1984.02																				ExcludedByMethod	3	0.180796	0.0200503	NA	NA	NA	NA
Q13049	[M].AAAAASHLNLDALR.[E]	1xAcetyl [N-Term]	1	1	0	1435.77																				NoQuanLabels	85	4.6428e-06	5.8751e-05	NA	NA	NA	NA
Q9P258	[K].AAAAAWEEPSSGNGTAR.[A]	1xTMT6plex [N-Term]	1	1	0	1874.92	0.874	0.999995	90.3	390.3	341.2	162.49	12.21	19.65	7.2	21	90.3	419.7	1767.5	474	382.5	390.3	341.2	262.3	391.6		36	0.000105348	5.8751e-05	5	0.993684	0.906202	5.56629
Q99615	[M].AAAAECDVVMAATEPELLDDQEAK.[R]	1xAcetyl [N-Term]; 1xCarbamidomethyl [C6]; 1xTMT6plex [K24]	1	1	0	2818.33																				NoQuanValues	67	1.58142e-06	5.8751e-05	NA	NA	NA	NA
O43324	[M].AAAAELSLLEK.[S]	1xAcetyl [N-Term]; 1xTMT6plex [K11]	1	1	0	1386.8																				ExcludedByMethod	61	0.000400705	0.000200533	NA	NA	NA	NA
Q5T4F7	[R].AAAAGGGVR.[T]	1xTMT6plex [N-Term]	1	1	0	958.563	1.197	0.955184	21	44.3	53	120.96	58.74	34.48		4.9	6.2	71.2	160.7	26.2	85.9	44.3	53	29	60.3		31	0.169934	0.0184075	2	1	NA	NA
Q8TCS8	[K].AAAAGRIPTNYLR.[R]	1xTMT6plex [N-Term]	1	1	1	1602.93	2.522	0.0790553	27.3	18.3	46.1	140.59	5.69	94.97		3.6	13	57.1	240.4	18.2	18.3	20.1	46.1	26.4	165.7		22	0.0152908	0.00230823	4	0.99727	0.925209	2.67502
Q00796	[M].AAAAKPNNLSLVVHGPGDLR.[L]	1xAcetyl [N-Term]; 1xTMT6plex [K5]	1	1	0	2271.28																				NoQuanValues	48	3.74855e-05	5.8751e-05	NA	NA	NA	NA
Q8NFZ5	[R].AAAALCTLYHEAGQR.[L]	1xCarbamidomethyl [C6]; 1xTMT6plex [N-Term]	1	1	0	1860.96	0.714	0.999995	48.5	94.4	67.4	144.47	6.36	7.72		4.2	27.2	86.4	426	100.7	88.7	94.4	72.8	67.4	62.4		39	4.81747e-05	5.8751e-05	4	0.996137	0.989007	3.20449
Q86SX6	[R].AAAALLR.[W]	1xTMT6plex [N-Term]	1	1	0	914.598	2.435	0.112362	81	72.4	176.4	138.9	8.17	4.72		6.4	44.8	146.2	623.8	82.2	72.4	70.9	176.4	167.6	184.2		22	0.286848	0.0319252	4	0.992989	0.982697	3.87831
Q9NX46	[M].AAAAMAAAAGGGAGAAR.[S]	1xAcetyl [N-Term]	1	1	0	1357.66																				NoQuanLabels	97	5.82788e-06	5.8751e-05	NA	NA	NA	NA
Q68DK7	[K].AAAAPAGGNPEQR.[L]	1xTMT6plex [N-Term]	1	1	0	1438.76																				NoQuanValues	30	0.00171995	0.000321709	NA	NA	NA	NA
Q9Y3B9	[M].AAAAPDSR.[V]	1xAcetyl [N-Term]	1	1	0	800.39																				NoQuanLabels	39	0.110698	0.0115206	NA	NA	NA	NA
P52701	[R].AAAAPGASPSPGGDAAWSEAGPGPRPLAR.[S]	1xTMT6plex [N-Term]	1	1	0	2871.47	1.001	0.999995	53.7	56.1	56.2	103.89	22.02	17.86			14	53.7	175.8	56.1	59.3	38.4	56.4	40.5	56.2		64	3.38627e-06	5.8751e-05	3	0.993755	0.841762	2.78406
Q9H5N1	[M].AAAAPVAADDDER.[R]	1xAcetyl [N-Term]	1	1	0	1313.6																				NoQuanLabels	32	0.000309284	0.000174145	NA	NA	NA	NA
Q9H5N1	[M].AAAAPVAADDDERR.[R]	1xAcetyl [N-Term]	1	1	1	1469.7																				NoQuanLabels	23	0.0606169	0.00643145	NA	NA	NA	NA
Q9H694	[R].AAAAQQNSER.[A]	1xTMT6plex [N-Term]	1	2	0	1274.67	0.478	0.708216	30.8	82.2	39.3	149.51	40.14	3.03		0.3	14.3	66.2	325.1	36.9	82.2	86.8	39.3	40	37.7		54	8.52873e-05	5.8751e-05	3	0.998972	1.04134	2.50615
P55036	[R].AAAASAAEAGIATTGTEDSDDALLK.[M]	1xTMT6plex [K25]; 1xTMT6plex [N-Term]	1	3	0	2778.44	0.578	0.928564	36.8	200	115.6	169	16.98	11.32	1.7	12.6	36.8	143.8	757	246	176.7	200	116.4	115.6	94.7		68	1.66881e-08	5.8751e-05	5	0.99283	0.948938	4.13869
Q9NRL3	[R].AAAAVAAAASSCRPLGSGAGPGPTGAAPVSAPAPGPGPAGK.[G]	1xCarbamidomethyl [C12]; 1xTMT6plex [K41]; 1xTMT6plex [N-Term]	1	1	0	3909.08	0.957	0.999995	15.1	68	65	164.04	7.71	9.76	0.4	1.3	15.1	86.9	346.3	73.1	68	62.7	65	55.1	66		51	5.13379e-05	5.8751e-05	5	0.987601	1.14828	2.19997
Q15005	[M].AAAAVQGGR.[S]	1xAcetyl [N-Term]	1	1	0	842.448																				NoQuanLabels	55	0.00088881	0.000269597	NA	NA	NA	NA
Q8N1G4	[M].AAAAVSESWPELELAER.[E]	1xAcetyl [N-Term]	1	1	0	1870.92																				NoQuanLabels	49	3.10645e-05	5.8751e-05	NA	NA	NA	NA
O00231	[M].AAAAVVEFQR.[A]	1xAcetyl [N-Term]	1	1	0	1103.58																				NoQuanLabels	88	9.39969e-05	5.8751e-05	NA	NA	NA	NA
Q96D53	[K].AAADGDRDCVLQK.[S]	1xCarbamidomethyl [C9]; 1xTMT6plex [K13]; 1xTMT6plex [N-Term]	1	1	1	1877																				NoQuanValues	28	0.00029796	0.000174145	NA	NA	NA	NA
A6NHR9	[M].AAADGGGPGGASVGTEEDGGGVGHR.[T]	1xAcetyl [N-Term]	1	1	0	2179.96																				NoQuanLabels	73	6.57466e-07	5.8751e-05	NA	NA	NA	NA
Q5VYS8	[R].AAADLGR.[E]	1xTMT6plex [N-Term]	1	1	0	902.526	0.895	0.999995	74.6	285.1	255.2	163.64	19.15	5.38	0.3	26.8	74.6	300	1369	272.8	382.4	285.1	274.6	247.5	255.2		39	0.0914968	0.00966038	4	0.990778	0.866575	5.39112
O60826	[KR].AAAEEAR.[SR]	1xTMT6plex [N-Term]	1	1	0	946.516	1.202	0.957551	69.4	223.4	268.4	158.93	14.31	19.46	0.1	21.1	69.4	276.6	1119.9	192.3	223.4	256.5	219.2	268.4	324.5		30	0.00811479	0.00116573	4	0.996968	0.873661	5.16063
O95551	[R].AAAEEGHIIPR.[S]	1xTMT6plex [N-Term]	1	2	0	1392.78	0.71	0.999995	95	379.1	269.1	164.03	18.83	3.09	1.9	24.4	95	336.2	1577	436.5	379.1	297.5	278.1	261.4	269.1		44	0.000223993	0.00011429	5	0.9835	1.04341	4.97921
Q53H96	[M].AAAEPSPR.[R]	1xAcetyl [N-Term]	1	1	0	840.421																				NoQuanLabels	40	0.0204501	0.00287263	NA	NA	NA	NA
O94766	[R].AAAEQLR.[Q]	1xTMT6plex [N-Term]	1	1	0	987.578	1.153	0.972983	19.2	55.8	64.4	165.86	29.01	51.97	0.4	6.7	19.2	57.5	305	55.8	77.4	43.6	74.3	64.4	21.9		26	0.0338505	0.00427998	5	0.967787	1.00242	2.76063
P02786	[R].AAAEVAGQFVIK.[L]	1xTMT6plex [K12]; 1xTMT6plex [N-Term]	1	2	0	1662	0.96	0.999995	216.3	367.6	352.9	132.93	29.36	33.96		26.5	94.8	493.2	1658.2	365.3	590.8	367.6	483.6	352.9	240.1		25	0.00162377	0.000300397	4	0.992357	0.922409	5.59227
Q9Y490	[K].AAAFEEQENETVVVK.[E]	1xTMT6plex [K15]; 1xTMT6plex [N-Term]	1	3	0	2122.14	1.013	0.999995	118	455.2	461	164.92	7.35	16.23	5.6	33	118	548.7	2455.5	455.2	457.6	400.7	601.8	461	457.6		29	8.15829e-05	5.8751e-05	5	0.997852	0.970592	5.79676
Q96PE7	[K].AAAFYK.[N]	1xTMT6plex [K6]; 1xTMT6plex [N-Term]	1	1	0	1128.68	1.075	0.995075	61.5	189.9	204.1	163.84	15.3	22.33	2.9	8.6	61.5	185	888.2	238.9	189.9	181.2	204.1	138.3	215		20	0.164315	0.0179053	5	0.993817	0.941369	4.4586
Q96S52	[M].AAAGAAATHLEVAR.[G]	1xTMT6plex [N-Term]	1	1	0	1537.86																				ExcludedByMethod	74	1.79265e-06	5.8751e-05	NA	NA	NA	NA
Q9H6K5	[K].AAAGAGAGASSR.[S]	1xTMT6plex [N-Term]	1	1	0	1175.63																				NoQuanValues	19	0.196079	0.0217478	NA	NA	NA	NA
Q16342	[M].AAAGARPVELGFAESAPAWR.[L]	1xAcetyl [N-Term]	1	1	0	2069.06																				NoQuanLabels	106	5.14176e-06	5.8751e-05	NA	NA	NA	NA
Q8N4T8	[K].AAAGDLGGDHLAFSCDVAK.[E]	1xCarbamidomethyl [C15]; 1xTMT6plex [K19]; 1xTMT6plex [N-Term]	1	1	0	2333.2	1.234	0.882981	47.7	178.1	219.8	149.86	25.57	31.25	2.2	7.9	47.7	266.3	780.8	178.1	250.8	155.4	219.8	129.2	248.5		32	1.21771e-05	5.8751e-05	5	0.991374	0.988028	4.29333
P23381	[K].AAAGEDYK.[A]	1xTMT6plex [K8]; 1xTMT6plex [N-Term]	1	1	0	1282.7	0.882	0.999995	91.7	307	270.9	173.5	16.67	7.68	11.1	9.5	91.7	232.1	1512.3	381.9	307	277.8	278.7	270.9	240.5		35	0.00283893	0.00035197	4	0.984812	1.06514	4.5738
P35221	[K].AAAGEFADDPCSSVK.[R]	1xCarbamidomethyl [C11]; 1xTMT6plex [K15]; 1xTMT6plex [N-Term]	1	1	0	1982.99	0.532	0.846963	104.9	244.9	130.2	147.94	6.27	29.08		13.3	50	220.3	1108	245.3	219.4	244.9	166.2	130.2	91.1		110	3.62074e-09	5.8751e-05	4	0.99709	0.969433	4.56762
Q96C19	[K].AAAGELQEDSGLCVLAR.[L]	1xCarbamidomethyl [C13]; 1xTMT6plex [N-Term]	1	3	0	1989.03	0.684	0.999995	48.1	170.5	116.5	165.45	16.48	17.78	1	7.3	48.1	199.3	899.7	170.5	130.3	180.2	154.1	113.1	116.5		44	7.95364e-07	5.8751e-05	5	0.996513	1.09715	3.87252
Q86UK7	[M].AAAGGAEGRR.[A]	1xAcetyl [N-Term]	1	1	1	957.486																				NoQuanLabels	36	0.026734	0.00340796	NA	NA	NA	NA
Q9UL25	[M].AAAGGGGGGAAAAGR.[A]	1xAcetyl [N-Term]	1	1	0	1113.54																				NoQuanLabels	98	2.585e-07	5.8751e-05	NA	NA	NA	NA
Q9Y3B7	[K].AAAGIEK.[G]	1xTMT6plex [K7]; 1xTMT6plex [N-Term]	1	2	0	1117.7	0.818	0.999995	67.5	216.4	177	167.75	19.59	18.18	2.3	12.5	67.5	206.1	1090.4	150.4	216.5	216.4	177	167.2	232		38	0.0164467	0.00235348	5	0.99834	0.981581	4.56885
Q96T51	[R].AAAGLGGGDSGDGTAR.[A]	1xTMT6plex [N-Term]	1	1	0	1561.78	0.876	0.999995	39.4	91.2	80	142.85	25.04	8.66		4.1	21.1	73.6	343	96	91.2	58.3	80	71.1	84.5		82	5.85497e-06	5.8751e-05	4	0.999467	0.956268	3.04424
Q5VSL9	[R].AAAGLLPGGK.[A]	1xTMT6plex [K10]; 1xTMT6plex [N-Term]	1	1	0	1312.84	1.157	0.972743	157.6	255.3	295.4	138.26	11.96	13.43		15.7	75.8	327.6	1289.3	218.9	278.4	255.3	337.5	257.8	295.4		57	0.000293064	0.00011429	4	0.99824	0.96542	4.98461
O14497	[K].AAAGQESEGPAVGPPQPLGK.[E]	1xTMT6plex [K20]; 1xTMT6plex [N-Term]	1	1	0	2319.27	0.804	0.999995	22.9	91.8	73.8	162.79	10.72	26.37	0.8	8.8	22.9	105.4	458.5	76	92.3	91.8	113.2	73.8	73.4		47	0.000171844	0.00011429	5	0.984139	0.984939	3.40348
Q8TAP8	[R].AAAGSHFDAAK.[A]	1xTMT6plex [K11]; 1xTMT6plex [N-Term]	1	1	0	1503.83	0.582	0.942446	54.4	266.3	155.1	164.14	10.2	9.81	0.6	14.7	54.4	214.7	978	308.4	266.3	254.8	155.1	133.9	162.2		19	0.0191987	0.00264922	5	0.966028	1.1355	3.96241
Q8TC07	[M].AAAGVVSGK.[I]	1xAcetyl [N-Term]; 1xTMT6plex [K9]	1	1	0	1030.61																				NoQuanValues	29	0.389455	0.0453796	NA	NA	NA	NA
Q8TAE8	[R].AAALAAAVAQDPAASGAPSS.[-]	1xTMT6plex [N-Term]	1	1	0	1926.01	0.67	0.998562	64.5	251	168.1	169.86	24.69	11.21	4.8	7.1	64.5	210.2	1136.1	255.1	158.4	251	192.1	168.1	154.1		53	0.000159416	0.00011429	5	0.968979	0.927357	4.68703
Q7L2E3	[K].AAALACK.[K]	1xCarbamidomethyl [C6]; 1xTMT6plex [K7]; 1xTMT6plex [N-Term]	1	1	0	1162.7	1.312	0.883775	30.2	57.2	75	157	23.73	12.41	1.3	5.5	30.2	90.4	377.2	46.3	74.2	57.2	75.1	60	75		19	0.158829	0.0171546	5	0.998242	0.917359	3.46782
Q16853	[K].AAALAHLDR.[G]	1xTMT6plex [N-Term]	1	1	0	1166.68	1.763	0.343493	76.5	215.1	379.3	162.54	9.24	17.31	2.8	13.8	76.5	338.3	1415	247.8	209.4	215.1	424	379.3	298.6		41	0.00118423	0.000269597	5	0.99902	1.01436	4.86935
Q8IYS1	[R].AAALASGCTVEIK.[G]	1xCarbamidomethyl [C8]; 1xTMT6plex [K13]; 1xTMT6plex [N-Term]	1	1	0	1749	0.933	0.999995	163.7	286.1	266.8	134.13	13.71	25.62		20.5	75.9	353.1	1256.2	270.3	348.6	286.1	320.3	188.5	266.8		14	0.00369178	0.000494316	4	0.995727	0.911542	5.22406
Q92915	[M].AAAIASGLIR.[Q]	1xAcetyl [N-Term]	1	1	0	984.584																				NoQuanLabels	21	0.351261	0.0404546	NA	NA	NA	NA
O15269	[K].AAALASLK.[K]	1xTMT6plex [K8]; 1xTMT6plex [N-Term]	1	1	0	1202.79	1.615	0.556487	66.3	186.2	300.8	167.35	22.16	12.07	0.5	12.5	66.3	272	1296.9	186.2	243.1	157.9	343.4	270.1	300.8		53	0.000434475	0.000200533	5	0.972031	1.22179	3.96684
Q8N0Z6	[R].AAALDPAWPEPR.[Q]	1xTMT6plex [N-Term]	1	1	0	1522.82	0.778	0.999995	87.3	182.3	141.8	139.77	19.49	10.95		16.6	47.3	161	731.9	182.3	186	128.4	141.8	132.4	163.6		44	0.00431662	0.000494316	4	0.992741	0.827274	4.69495
Q96QE3	[K].AAALDVYNAVSTSFQR.[V]	1xTMT6plex [N-Term]	1	1	0	1942.02																				ExcludedByMethod	2	0.299853	0.0338307	NA	NA	NA	NA
P31948	[K].AAALEAMK.[D]	1xTMT6plex [K8]; 1xTMT6plex [N-Term]	1	1	0	1262.75	0.872	0.999995	128.6	285.3	248.8	141.28	1.89	26.98		9.5	68.4	241.6	1063.4	285.3	293.9	283.8	248.8	156	270.1		47	0.000445835	0.000200533	4	0.99399	1.015	4.47195
Q68DK7	[R].AAALGGPEDEPGAAEAHFLPR.[H]	1xTMT6plex [N-Term]	1	1	0	2305.18																				NoQuanValues	83	1.58e-07	5.8751e-05	NA	NA	NA	NA
P0DMV9	[K].AAAIGIDLGTTYSCVGVFQHGK.[V]	1xCarbamidomethyl [C14]; 1xTMT6plex [K22]; 1xTMT6plex [N-Term]	1	1	0	2723.46	1.047	0.999995	25.4	20.2	21.2	112.95	8.83	18.76			9	25.4	111	20.2	19	22.6	27.9	21.2	19.9		14	0.00770464	0.00106672	3	0.996735	0.840697	1.99408
P98172	[R].AAALSLSTLASPK.[G]	1xTMT6plex [K13]; 1xTMT6plex [N-Term]	1	1	0	1688.04	1.561	0.637774	130.6	188	293.4	142.15	20.55	16.92		16.2	65.8	259.4	1160.5	188	221.1	145.3	334.5	293.4	237.3		13	0.0482202	0.00534949	4	0.999432	0.932712	4.89869
Q14498	[R].AAAMANNLQK.[G]	1xTMT6plex [K10]; 1xTMT6plex [N-Term]	1	1	0	1489.86																				NoQuanValues	24	0.000317076	0.000174145	NA	NA	NA	NA
P62877	[M].AAAMDVDTPSGTNSGAGK.[K]	1xAcetyl [N-Term]; 1xTMT6plex [K18]	1	1	0	1920.92																				NoQuanValues	51	2.89966e-05	5.8751e-05	NA	NA	NA	NA
P62877	[M].AAAMDVDTPSGTNSGAGKK.[R]	1xAcetyl [N-Term]; 2xTMT6plex [K18; K19]	1	1	1	2278.17																				ExcludedByMethod	9	0.301318	0.0339461	NA	NA	NA	NA
O43598	[M].AAAMVPGR.[S]	1xAcetyl [N-Term]	1	1	0	814.424																				NoQuanLabels	38	0.0276559	0.00354461	NA	NA	NA	NA
Q9NX63	[R].AAANEQLTR.[A]	1xTMT6plex [N-Term]	1	1	0	1202.67	1.017	0.999995	8.4	34.8	35.5	169.34	21.74	10.95	0.4	1.5	8.4	43.2	205.8	43.6	28.2	34.8	39.6	35.5	31.9		34	0.00084807	0.000269597	5	0.996892	1.02619	1.86589
CON_Q29443	[R].AAANFFSASCVPCADQSSFPK.[L]	2xCarbamidomethyl [C10; C13]; 1xTMT6plex [K21]; 1xTMT6plex [N-Term]	1	1	0	2720.32																				NoQuanValues	24	0.00133251	0.000300397	NA	NA	NA	NA
A5YKK6	[K].AAANFSDR.[S]	1xTMT6plex [N-Term]	1	1	0	1080.56	0.772	0.999995	30.6	110	84.9	171.84	21.2	20.55	1.8	5.9	30.6	103.9	593.1	93.1	110	141.1	117.4	82.4	84.9		46	0.00428615	0.000494316	5	0.996193	0.93742	3.73258
Q9H477	[R].AAANVISR.[A]	1xTMT6plex [N-Term]	1	1	0	1030.62	0.777	0.999995	59.7	124.8	96.9	138.3	16.56	14.59		5.1	28.6	124.6	486.2	139.1	124.8	99.5	100.3	96.9	75.8		27	0.00473116	0.000640073	4	0.996744	0.995604	3.45703
P26641	[K].AAAPAPEEEMDECEQALAAEPK.[A]	1xCarbamidomethyl [C13]; 1xTMT6plex [K22]; 1xTMT6plex [N-Term]	1	3	0	2815.35	1.055	0.999995	70.5	125.7	132.7	142.49	13.14	23.81		9.1	34.2	145.4	644.9	102	125.7	131.8	150.5	92.4	132.7		49	5.47019e-05	5.8751e-05	4	0.998096	0.935093	4.02843
P26641	[K].AAAPAPEEEMDECEQALAAEPK.[A]	1xCarbamidomethyl [C13]; 1xOxidation [M10]; 1xTMT6plex [K22]; 1xTMT6plex [N-Term]	1	3	0	2831.35	0.938	0.999995	82	383.2	359.4	164.16	20.84	28.67	2.7	14.8	82	296.1	1362.5	383.2	432.6	282.9	359.4	264.4	473.9		31	0.00053653	0.000200533	5	0.998966	1.00177	4.86473
P31350	[K].AAAPGVEDEPLLR.[E]	1xTMT6plex [N-Term]	1	1	0	1566.87	0.041	5.43218e-12	47.3	236.9	9.7	170.63	16.42	19.4	2	4.3	47.3	125	725.7	309.7	234.5	236.9	7.2	9.7	10.7		58	6.06953e-05	5.8751e-05	5	0.980359	0.983006	3.85454
P31350	[K].AAAPGVEDEPLLRENPR.[R]	1xTMT6plex [N-Term]	1	1	1	2063.11																				NoQuanValues	6	0.177388	0.0195271	NA	NA	NA	NA
Q12765	[M].AAAPPSYCFVAFPPR.[A]	1xAcetyl [N-Term]; 1xCarbamidomethyl [C8]	1	1	0	1692.82																				NoQuanLabels	16	0.0624861	0.00651786	NA	NA	NA	NA
Q16643	[R].AAAPQAWAGPMEEPPQAQAPPR.[G]	1xOxidation [M11]; 1xTMT6plex [N-Term]	1	1	0	2516.26																				NoQuanValues	12	0.0336104	0.00422568	NA	NA	NA	NA
Q8TF74	[R].AAAPRPPVSAASGRPQDDTDSSR.[A]	1xTMT6plex [N-Term]	1	1	0	2538.29	0.68	0.999995	8.9	37.1	25.2	156.93	12.15	11.99	2	2.3	8.9	33.4	137.9	32.9	42	37.1	27.4	21.5	25.2		9	0.00939529	0.00141207	4	0.999483	0.894325	2.05462
Q92506	[R].AAAQETVR.[L]	1xTMT6plex [N-Term]	1	3	0	1074.61	1.437	0.702291	70.5	227.9	327.6	166.55	28.17	23.17	1.2	7.3	70.5	311.1	1403	198.5	334.3	227.9	331.9	213.1	327.6		41	0.000645833	0.000200533	5	0.994961	1.15979	4.21739
Q9NVA2	[K].AAAQLLQSQAQQSGAQQTK.[K]	1xTMT6plex [K19]; 1xTMT6plex [N-Term]	1	1	0	2415.34	1.352	0.830668	14	48.4	65.4	152.9	3.73	22.8	0.2	2.6	14	89.3	270.9	48.4	51.5	48.3	67.3	43.3	65.4		40	5.77406e-06	5.8751e-05	5	0.983295	1.16472	2.09554
Q8NCA9	[M].AAARPEAQSR.[S]	1xAcetyl [N-Term]	1	1	0	1098.57																				NoQuanLabels	39	0.00309017	0.00035197	NA	NA	NA	NA
Q5VWZ2	[M].AAASGSVLQR.[C]	1xAcetyl [N-Term]	1	1	0	1001.54																				NoQuanLabels	49	0.000455577	0.000200533	NA	NA	NA	NA
Q147X3; Q6NUP7	[R].AAASLK.[SW]	1xTMT6plex [K6]; 1xTMT6plex [N-Term]	2	1	0	1018.67	0.728	0.999995	41.7	178.8	130.2	166.2	63.45	23.69	2.8	9.8	41.7	149.2	739	47.5	241.3	178.8	123.7	130.2	187	NotUnique	26	0.125043	0.0131809	5	0.997992	0.899026	4.30946
P08559	[R].AAASTDYYK.[R]	1xTMT6plex [K9]; 1xTMT6plex [N-Term]	1	1	0	1447.78	0.863	0.999995	95.9	233.3	201.5	136.55	23.91	21.41		13.5	46.6	197.3	766.1	233.3	268.6	164.2	263.3	174.3	201.5		52	0.000136419	0.00011429	4	0.997047	0.890604	4.55778
Q12933	[M].AAASVTPPGSLELLQPGFSK.[T]	1xAcetyl [N-Term]; 1xTMT6plex [K20]	1	1	0	2241.23	0.916	0.999995	11.6	20.8	19	139.13	20.05	12.09		0.5	5.9	23	92.2	22.6	20.8	15.1	21.4	16.8	19		43	0.000185183	0.00011429	4	0.978982	1.1203	0.551496
Q12933	[M].AAASVTPPGSLELLQPGFSK.[T]	1xTMT6plex [K20]; 1xTMT6plex [N-Term]	1	1	0	2428.39																				NoQuanValues	4	0.221387	0.0247975	NA	NA	NA	NA
Q6VN20	[M].AAATADPGAGNPQPGDSSGGGAGGGLPSPGEQELSR.[R]	1xAcetyl [N-Term]	1	1	0	3232.47																				NoQuanLabels	7	0.026734	0.00340796	NA	NA	NA	NA
Q99733	[K].AAATAEEPDPK.[G]	1xTMT6plex [K11]; 1xTMT6plex [N-Term]	1	1	0	1557.85	0.828	0.999995	61.4	316.8	262.3	164.73	16.95	16.22	0.6	21	61.4	283.1	1270.5	325.2	316.8	235.4	262.3	204.3	282.2		23	0.000773774	0.000269597	5	0.953988	1.16422	4.22128
Q9NWH9	[M].AAATGAVAASAASGQAEGKK.[I]	1xAcetyl [N-Term]; 2xTMT6plex [K19; K20]	1	1	1	2217.22																				NoQuanValues	62	6.0422e-05	5.8751e-05	NA	NA	NA	NA
O95352	[M].AAATGDPGLSK.[L]	1xAcetyl [N-Term]; 1xTMT6plex [K11]	1	1	0	1258.68																				NoQuanValues	46	0.100253	0.0103258	NA	NA	NA	NA
P12955	[M].AAATGPSFWLGNETLK.[V]	1xAcetyl [N-Term]; 1xTMT6plex [K16]	1	2	0	1934.02	0.804	0.999995	71	313.2	251.8	162.08	12.83	8.16	1.6	11.7	71	299.1	1245.6	329.7	256.4	313.2	253	251.8	218.3		42	1.3358e-05	5.8751e-05	5	0.99591	1.07402	4.49519
Q9UDW1	[M].AAATLTSK.[L]	1xTMT6plex [K8]; 1xTMT6plex [N-Term]	1	1	0	1220.76	1.048	0.999107	69.7	132.6	139	143.38	16.55	26.65		8.9	36.1	134.5	630.2	100.4	138.4	132.6	158.8	139	91.5		40	0.00240159	0.000321709	4	0.999427	0.927015	4.02225
P49006	[K].AAATPESQEPQAK.[G]	1xTMT6plex [K13]; 1xTMT6plex [N-Term]	1	1	0	1785.97	1.445	0.699783	110.6	356.2	514.6	165.83	28.09	25.34	2.8	21.3	110.6	471.1	2155.1	356.2	366.7	210.4	596	353	514.6		23	0.0302448	0.00382931	5	0.997087	1.06306	5.25977
Q7KZF4	[R].AAATQPDAK.[D]	1xTMT6plex [K9]; 1xTMT6plex [N-Term]	1	1	0	1330.77	0.777	0.999995	124.3	232	180.2	160.79	27.63	54.02		9.5	85.6	180.3	1564.1	302.4	172.3	232	180.2	260.7	75.3		56	0.000189061	0.00011429	4	0.978384	1.06083	4.48003
Q9NS69	[M].AAAVAAAGAGEPQSPDELLPK.[G]	1xAcetyl [N-Term]; 1xTMT6plex [K21]	1	2	0	2234.19																				NoQuanValues	68	1.31738e-05	5.8751e-05	NA	NA	NA	NA
Q7Z5L9	[M].AAAVAVAAASRR.[Q]	1xAcetyl [N-Term]	1	1	1	1155.66																				NoQuanLabels	40	0.000155463	0.00011429	NA	NA	NA	NA
P42858	[K].AAAVLGMDK.[A]	1xTMT6plex [K9]; 1xTMT6plex [N-Term]	1	1	0	1333.79	1.17	0.974684	16.4	59.3	69.4	164.04	16.33	17.52	0.6	1.7	16.4	63.4	280.2	56.8	76.1	59.3	70	50.5	69.4		34	0.00496879	0.000640073	5	0.989573	1.03117	2.40584
P19404	[K].AAAVLPVLDLAQR.[Q]	1xTMT6plex [N-Term]	1	1	0	1565.96	0.884	0.999995	184.5	361.2	319.2	139.23	4.56	20.41		22.2	81.4	418.5	1633.2	373.2	340.9	361.2	327.9	221.4	319.2		77	1.03159e-06	5.8751e-05	4	0.994797	0.953926	5.33556
Q00688	[M].AAAVPQR.[A]	1xAcetyl [N-Term]	1	3	0	754.421																				NoQuanLabels	40	0.0199383	0.00279233	NA	NA	NA	NA
Q00688	[M].AAAVPQR.[A]	1xTMT6plex [N-Term]	1	1	0	941.573	0.181	0.000856251	32.7	228.7	41.3	166.87	19.78	52.68	1.7	5.9	32.7	142.9	668.1	181.8	271.8	228.7	54.9	41.3	16		25	0.225782	0.0251064	5	0.997213	0.980366	3.81032
O43837	[K].AAAVPVEFQEHHLSEVQNMASEEK.[L]	1xTMT6plex [K24]; 1xTMT6plex [N-Term]	1	1	0	3138.59	1.201	0.966726	23	78.5	94.3	173.04	10.63	25.24	0.4	2.8	23	91.2	500.1	78.5	67.1	82.7	94.3	60.7	100.9		13	2.54932e-05	5.8751e-05	5	0.997276	1.15148	2.65893
Q96PY5	[K].AAAVSLENVLLDVK.[E]	1xTMT6plex [K14]; 1xTMT6plex [N-Term]	1	1	0	1900.15	0.899	0.999995	45.9	202.3	181.9	164.96	22.31	23.94	1.2	11.2	45.9	225	982.4	169.5	262.5	202.3	246.2	181.9	155.7		40	0.000962765	0.000269597	5	0.993863	1.06459	4.13434
Q9H7E9	[R].AAAYSAQVQPVDGATRK.[K]	1xTMT6plex [K17]; 1xTMT6plex [N-Term]	1	1	1	2191.22	0.33	0.163739	36.2	97.4	32.2	146.55	6.82	41.36		3	19.8	66.2	337.8	100.7	88.1	97.4	39.6	32.2	15.9		44	7.08121e-06	5.8751e-05	4	0.996829	1.01288	2.73346
P55060	[R].AACDLVR.[G]	1xCarbamidomethyl [C3]; 1xTMT6plex [N-Term]	1	1	0	1033.57	0.678	0.999995	62.8	240.6	163.2	178.24	19.39	26.41	4.4	10.6	62.8	209.5	1420.5	244.3	169.3	240.6	163.2	201.3	116.7		27	0.0493308	0.00548997	5	0.986525	0.941848	4.81606
Q9BUH6	[R].AACEQQAVALTLQEDR.[A]	1xCarbamidomethyl [C3]; 1xTMT6plex [N-Term]	1	2	0	2032.03	0.842	0.999995	34.8	114.3	96.3	152.02	9.39	22.91	2.2	10.1	34.8	162.4	543.3	103.4	124.8	114.3	113.9	71.1	96.3		53	7.01584e-06	5.8751e-05	5	0.997125	0.893515	4.13866
O15269	[R].AACFAIQK.[G]	1xCarbamidomethyl [C3]; 1xTMT6plex [K8]; 1xTMT6plex [N-Term]	1	1	0	1366.79	1.469	0.722574	93.8	101.7	149.5	139.72	14.05	26.98		8.9	51.6	170.6	745	92.1	121	101.7	205	149.5	120.9		32	0.00653225	0.000947467	4	0.997278	0.953174	4.23647
Q13889	[R].AACFCHR.[N]	2xCarbamidomethyl [C3; C5]; 1xTMT6plex [N-Term]	1	1	0	1150.54	0.662	0.995304	80.4	139.7	92.5	145.81	15.37	49.96		3.8	39.6	163.3	760.9	118.7	139.7	161.7	131.3	92.5	42.8		28	0.00137332	0.000300397	4	0.988388	1.14007	3.39193
Q8TDX7	[R].AACLLDGVPVALK.[K]	1xCarbamidomethyl [C3]; 1xTMT6plex [K13]; 1xTMT6plex [N-Term]	1	1	0	1785.07	0.861	0.999995	103.6	376.6	324.2	164.29	7.21	18.52	2.7	27.6	103.6	421.9	1916.1	376.6	383.3	334.7	364.6	324.2	250.3		22	0.0256781	0.00339282	5	0.990412	1.02898	5.28009
P13796	[K].AACLPLPGYR.[V]	1xCarbamidomethyl [C3]; 1xTMT6plex [N-Term]	1	1	0	1346.75	0.981	0.999995	19.9	62.2	61	168.96	12.95	9.88	0.3	1.5	19.9	77.5	380	71.7	55.4	62.2	61	55.3	67.4		32	0.0143968	0.00223665	5	0.991347	1.18293	2.19032
Q01813	[K].AACNLLQR.[G]	1xCarbamidomethyl [C3]; 1xTMT6plex [N-Term]	1	1	0	1174.66	0.775	0.999995	100.4	177.5	137.6	141.29	9.39	24.53		15.2	46.8	215.4	920	177.5	191.3	158.4	175.9	107.3	137.6		39	0.00168712	0.000300397	4	0.99316	0.908441	4.65836
CON_Q28085	[K].AACYER.[E]	1xCarbamidomethyl [C3]; 1xTMT6plex [N-Term]	1	1	0	998.493																				NoQuanValues	37	0.0294175	0.00365933	NA	NA	NA	NA
P31948	[R].AACYTK.[L]	1xCarbamidomethyl [C3]; 1xTMT6plex [K6]; 1xTMT6plex [N-Term]	1	3	0	1171.65	1.467	0.702486	17.2	93.3	136.9	141.08	58.02	35.59	0.8	17.2	14.6	154.9	368.6	83.1	221	93.3	136.9	69.6	146.4		22	0.126445	0.0133368	2	1	NA	NA
Q8NCN4	[R].AADAAGPGCPR.[C]	1xCarbamidomethyl [C9]; 1xTMT6plex [N-Term]	1	1	0	1271.64	0.759	0.999995	55.5	103.3	78.5	139.96	33.59	17.38		8.1	22.1	139.1	535.7	103.3	165.7	90.4	92.4	65.1	78.5		52	7.83788e-05	5.8751e-05	4	0.982607	0.944849	3.72342
P06753	[K].AADAEAEVASLNR.[R]	1xTMT6plex [N-Term]	1	3	0	1545.81	0.586	0.948462	98	441.2	258.4	157.82	1.26	14.67	2.1	24.6	98	478	1767.1	442.3	432.3	441.2	313.6	258.4	236.9		50	8.32871e-06	5.8751e-05	5	0.98659	1.06641	5.12635
P06753	[K].AADAEAEVASLNRR.[I]	1xTMT6plex [N-Term]	1	1	1	1701.91	0.769	0.999995	38.9	151.1	116.2	167.73	22.17	10.85	3.5	5.4	38.9	150.1	740.9	155	101.1	151.1	116.2	103.7	128.9		25	2.42342e-05	5.8751e-05	5	0.971913	0.908192	4.17337
Q14980	[R].AADALEEQQR.[C]	1xTMT6plex [N-Term]	1	2	0	1359.71	1.023	0.999995	110.3	194.6	199.1	145.38	10.06	19.77		9.7	50.7	240.1	1093.1	217.6	194.6	178.2	233	199.1	155.7		80	2.30368e-05	5.8751e-05	4	0.998961	1.03391	4.33524
Q9UNF0	[R].AADAVEDLRWFR.[A]	1xTMT6plex [N-Term]	1	1	1	1677.89																				NoQuanValues	11	0.396036	0.0461929	NA	NA	NA	NA
Q7Z6E9	[K].AADCDLQITNAQTK.[E]	1xCarbamidomethyl [C4]; 1xTMT6plex [K14]; 1xTMT6plex [N-Term]	1	2	0	2007.06	1.243	0.918122	45.5	116.7	145.1	162.66	20.26	19.83	5	18.8	45.5	198.1	893.5	104.9	116.7	153.4	183.8	145.1	124.8		28	0.00055384	0.000200533	5	0.989861	0.823706	4.91635
Q13586	[R].AADEALNAMTSNGSHR.[L]	1xTMT6plex [N-Term]	1	1	0	1873.9	1.68	0.567395	12.7	17.5	29.4	139.58	14.3	10.61		1.2	6.7	24.2	102.4	17.5	17.7	13.6	29.4	29.7	24.5		15	0.000610255	0.000200533	4	0.998083	0.962305	1.33615
Q9NXH9	[K].AADEAMEER.[R]	1xTMT6plex [N-Term]	1	1	0	1250.59	1.859	0.388081	23.7	62.7	116.6	164.24	34.3	22.65	1.2	6.8	23.7	93	430.8	62.7	98.2	51.7	116.6	86.9	138.3		49	0.000333276	0.000174145	5	0.998068	0.932399	3.46459
P55060	[R].AADEEAFEDNSEEYIR.[R]	1xTMT6plex [N-Term]	1	1	0	2116.95	0.602	0.973387	54.1	270.5	162.9	163.09	8.33	26.94	3.3	7.2	54.1	241.3	1014.6	270.5	288.2	243.9	164.9	162.9	97.8		41	1.58509e-05	5.8751e-05	5	0.985177	0.968955	4.48976
P55060	[R].AADEEAFEDNSEEYIRR.[D]	1xTMT6plex [N-Term]	1	4	1	2273.05	1.108	0.988353	69.3	223.7	247.7	160.4	13.16	14.27	4.8	9.3	69.3	265	1096	223.7	236.7	182.6	291.5	219.8	247.7		64	1.90419e-06	5.8751e-05	5	0.982337	0.920094	4.85077
P29374	[K].AADEPAYLTVGTDVSAK.[Y]	1xTMT6plex [K17]; 1xTMT6plex [N-Term]	1	1	0	2166.17	0.703	0.999995	45.9	93	65.4	138.72	9.41	15.06		3.2	23.7	89	361.7	101.9	93	84.4	81.4	61.7	65.4		11	0.000211404	0.00011429	4	0.992206	1.02061	2.93505
P67936; P09493; P07951; P06753	[K].AADESER.[G]	1xTMT6plex [N-Term]	4	2	0	1006.5	1.417	0.698263	63.6	88.9	125.9	144.8	24.37	41.51		5.6	34.1	118.6	574.6	88.9	73.8	118.7	125.9	89.1	202.3	NotUnique	40	0.00598405	0.000881096	4	0.997998	0.996743	3.59401
P67936; P09493; P07951; P06753	[K].AADESERGMK.[V]	1xTMT6plex [K10]; 1xTMT6plex [N-Term]	4	1	1	1551.82	1.918	0.285913	92.6	33.5	64.3	135.43	18.85	149.22		11.5	42.2	203.3	738.1	33.5	39	26.6	64.3	33.3	957	NotUnique	20	0.00684439	0.00100924	4	0.995269	0.922856	4.38666
P07954	[K].AADEVAEGK.[L]	1xTMT6plex [K9]; 1xTMT6plex [N-Term]	1	2	0	1347.75	1.137	0.966504	85.4	311.5	354.2	163.96	26.79	27.47	2.3	19.4	85.4	348.5	1555.4	311.5	443.6	268.2	354.2	242.1	428.6		35	0.000376172	0.000200533	5	0.994808	1.03298	4.95627
Q6P1J9	[R].AADEVLAEAK.[K]	1xTMT6plex [K10]; 1xTMT6plex [N-Term]	1	1	0	1474.85	0.455	0.575856	50.6	307.5	140	163.31	10.82	47.16	3.5	11.3	50.6	211	930.1	307.5	313	255.7	140	166.1	56.8		65	2.14978e-05	5.8751e-05	5	0.99681	0.912606	4.62092
Q9Y277	[K].AADFQLHTHVNDGTEFGGSIYQK.[V]	1xTMT6plex [K23]; 1xTMT6plex [N-Term]	1	3	0	2993.52	0.945	0.999995	96.5	155.6	147.1	142.66	12.8	13.93		7.6	52	179.2	822.5	131	155.6	169.5	182.4	142.3	147.1		48	1.78435e-06	5.8751e-05	4	0.995453	1.0068	4.11121
O43395	[K].AADHLKPFLDDSTLR.[F]	1xTMT6plex [K6]; 1xTMT6plex [N-Term]	1	1	0	2157.21	2.698	0.0414357	129.4	132.8	358.2	144.59	10.75	40.05		7.1	67.5	248	1158.8	132.8	135.1	110.5	358.2	211.2	495.5		18	0.000374597	0.000200533	4	0.989184	1.09244	4.22274
Q86VP6	[K].AADIDQEVK.[E]	1xTMT6plex [K9]; 1xTMT6plex [N-Term]	1	1	0	1446.82	0.986	0.999995	51.5	221.3	218.3	165.8	16.28	16.16	1.2	11.9	51.5	200.4	947.2	233.3	221.3	169.5	232.3	168.8	218.3		71	6.12453e-05	5.8751e-05	5	0.991998	1.04925	4.15942
Q96ST3	[K].AADIIDGLRK.[N]	1xTMT6plex [K10]; 1xTMT6plex [N-Term]	1	1	1	1529.94	1.1	0.995597	82.3	236.5	260	162.95	19.06	11.78	1.6	20.2	82.3	271.1	1264.9	181.6	267.6	236.5	315.1	260	257		25	0.00279927	0.00035197	5	0.9827	1.03561	4.71729
O95782	[R].AADLLYAMCDR.[S]	1xCarbamidomethyl [C9]; 1xOxidation [M8]; 1xTMT6plex [N-Term]	1	1	0	1543.74	0.74	0.999995	25.1	34	25.1	99.48	38.85	24.39			8.9	25.1	82.3	34	36.3	15.9	28.5	17.3	25.1		40	0.0025033	0.000321709	3	0.999985	0.742372	2.17631
Q15293	[K].AADLNGDLTATR.[E]	1xTMT6plex [N-Term]	1	2	0	1446.77	1.199	0.942185	22.9	100.2	120.1	149.68	18.27	41.29	2.2	6.5	22.9	120.8	372.4	100.2	102.5	72.4	120.1	66.1	161.5		69	7.33011e-05	5.8751e-05	5	0.990965	0.852806	3.74495
O43583	[M].AADISESSGADCK.[G]	1xAcetyl [N-Term]; 1xCarbamidomethyl [C12]; 1xTMT6plex [K13]	1	2	0	1581.73																				NoQuanValues	49	5.27544e-05	5.8751e-05	NA	NA	NA	NA
Q12888	[K].AADISLDNLVEGK.[R]	1xTMT6plex [K13]; 1xTMT6plex [N-Term]	1	1	0	1803.03																				NoQuanValues	59	0.000247342	0.00011429	NA	NA	NA	NA
Q8IVT2	[R].AADPAPEVR.[K]	1xTMT6plex [N-Term]	1	1	0	1154.64	0.319	0.141157	158.1	432.1	138	141.61	0.83	34.08		14.2	81.8	305.6	1345.9	435.6	432.1	428.4	138	143	71.3		24	0.371717	0.0429717	4	0.998286	0.985236	4.92028
Q8IVT2	[R].AADPAPEVRK.[V]	1xTMT6plex [K10]; 1xTMT6plex [N-Term]	1	1	1	1511.89	0.698	0.999995	91.7	308.8	215.6	182.08	28.33	14.65	3.7	13	91.7	196.5	1697.9	363.4	201.2	308.8	165.5	216.5	215.6		18	0.00945453	0.00141207	5	0.987682	0.972157	4.93101
Q9BZL4	[R].AADPGPGAELDPAAPPPAR.[A]	1xTMT6plex [N-Term]	1	1	0	1999.04	0.922	0.999995	41.5	69.1	63.7	139.06	8.15	11.17		4.1	21.7	79.2	332.1	64.3	75.6	69.1	76.4	62.9	63.7		33	0.00139858	0.000300397	4	0.998675	0.952552	3.07778
P67809	[K].AADPPAENSSAPEAEQGGAE.[-]	1xTMT6plex [N-Term]	1	1	0	2126.97	0.461	0.700783	11.6	33.3	15.3	151.97	26.92	14.56		1.4	7.1	19.1	121.5	33.3	35.6	20.7	14.9	15.3	19.2		77	3.73082e-07	5.8751e-05	4	0.993281	0.948004	1.42219
Q92805	[R].AADQTTAEQGMR.[Q]	1xTMT6plex [N-Term]	1	1	0	1507.74	0.691	0.999995	29	51.3	35.5	142.07	16.09	22.29		2	18.4	45.5	226.8	51.3	63.1	46.3	38.7	24.7	35.5		56	4.1922e-06	5.8751e-05	4	0.98142	0.996212	2.32054
Q6UWJ1	[K].AADRLEEEIEEHAFDDNK.[S]	1xTMT6plex [K18]; 1xTMT6plex [N-Term]	1	1	1	2589.28	1.661	0.576173	21.1	64.4	107	161.24	20.79	13.37	1.3	7.3	21.1	100.7	417.3	64.4	82.2	54.6	133.5	107	106.4		2	0.0391193	0.00455445	5	0.995301	0.917716	3.50591
Q96GM8	[M].AADSDDGAVSAPAASDGGVSK.[S]	1xTMT6plex [K21]; 1xTMT6plex [N-Term]	1	1	0	2306.15																				NoQuanValues	44	1.90057e-08	5.8751e-05	NA	NA	NA	NA
Q1ED39	[K].AADSLQQNLQR.[D]	1xTMT6plex [N-Term]	1	1	0	1472.8	0.39	0.402785	38.4	95.3	37.2	149.1	18.3	20.27		1.9	18.5	79.8	400.4	99.5	69.7	95.3	37.2	30.4	45.7		48	5.47019e-05	5.8751e-05	4	0.992251	1.15294	2.34772
P12270	[R].AADSQNSGEGNTGAAESSFSQEVSR.[E]	1xTMT6plex [N-Term]	1	1	0	2715.23																				NoQuanValues	23	0.000161427	0.00011429	NA	NA	NA	NA
Q9Y2T2	[K].AADVENVPPVISTPHHYLISIYR.[D]	1xTMT6plex [N-Term]	1	1	0	2820.52	0.757	0.999995	47.3	175.2	132.7	156.09	11.63	26.47	2.5	8.1	47.3	171.4	656.5	175.2	202.4	161.4	149.3	132.7	86.6		17	0.00606578	0.000881096	5	0.996602	0.919819	4.23921
P80723	[K].AAEAAAAPAESAAPAAGEEPSK.[E]	1xTMT6plex [K22]; 1xTMT6plex [N-Term]	1	2	0	2425.26	1.391	0.79446	73.3	159.6	222	169.34	32.07	3.12	1.8	10.5	73.3	183.2	1061.2	253	159.6	142.8	231.3	217.6	222		55	1.52375e-06	5.8751e-05	5	0.99398	1.01443	4.39059
Q8N163	[K].AAEAAPPTQEAQGETEPTEQAPDALEQAADTSRR.[N]	1xTMT6plex [N-Term]	1	1	1	3765.8	1.128	0.97034	13.4	37.4	42.2	155.34	6.78	20.87	2.6	3	13.4	53.6	205.9	37.4	35.8	40.8	44.1	29.3	42.2		23	0.00036683	0.000200533	5	0.950969	0.751059	3.13139
P55884	[R].AAEAEPR.[A]	1xTMT6plex [N-Term]	1	4	0	972.531	0.895	0.999995	256.8	1081.9	967.9	162.84	29.27	11.86	1.1	65.6	256.8	1133	4824	1081.9	1542.1	875.1	1118.2	886.6	967.9		25	0.0831431	0.00865318	4	0.998219	0.944674	6.91205
P35240	[K].AAEAEQEMQR.[I]	1xTMT6plex [N-Term]	1	1	0	1391.68	0.922	0.999995	48.5	79.9	73.7	140.75	12.04	22.13		4.4	23.6	99.6	417	79.9	86.8	68.2	81.5	52	73.7		46	0.000106272	5.8751e-05	4	0.99846	0.992524	3.20548
Q9H6S3	[K].AAEAFK.[Q]	1xTMT6plex [K6]; 1xTMT6plex [N-Term]	1	1	0	1094.66	1.744	0.44274	71	331.5	578	141.94	56.96	44.61	2.5	30.9	71	525.8	1252.9	318.2	802.2	331.5	578	254.2	690.2		27	0.11676	0.0122709	5	0.968692	0.989068	5.17001
Q5TZA2	[R].AAEAQLGGLR.[S]	1xTMT6plex [N-Term]	1	1	0	1214.71	0.811	0.999995	19.4	87.2	70.7	157.84	3.52	21.06	0.9	5.2	19.4	95.7	356.4	87.2	91.1	84.9	85.4	55.7	70.7		49	2.96703e-05	5.8751e-05	5	0.997129	0.963801	3.16249
Q08211	[R].AAECNIVVTQPR.[R]	1xCarbamidomethyl [C4]; 1xTMT6plex [N-Term]	1	1	0	1586.85	0.787	0.999995	35.9	117.7	92.7	163.34	25.04	37.88	1.8	10.1	35.9	150.2	668.3	101.8	117.7	163.4	134.5	92.7	61.8		86	4.26871e-07	5.8751e-05	5	0.998291	0.942003	4.0691
Q16787	[K].AAEDAANR.[A]	1xTMT6plex [N-Term]	1	2	0	1046.54	1.059	0.999995	122	428.4	453.7	159.85	34.53	27.46	2.7	28.2	122	479	1964.5	260	541.3	428.4	530.9	453.7	299.9		45	0.00107484	0.000269597	5	0.988901	1.03932	5.36495
P06454	[R].AAEDDEDDDVDTK.[K]	1xTMT6plex [K13]; 1xTMT6plex [N-Term]	1	1	0	1895.88	0.512	0.850022	35.3	89.7	45.9	152.6	28.39	28.25		1.7	20.5	61	369.9	120.8	89.7	68.3	45.9	61.1	34.5		101	1.59474e-07	5.8751e-05	4	0.983758	1.13706	2.25604
P06454	[R].AAEDDEDDDVDTKK.[Q]	2xTMT6plex [K13; K14]; 1xTMT6plex [N-Term]	1	3	1	2253.13	0.696	0.999995	82.7	231.9	161.5	149.82	40.85	36.16		10.7	43.7	156.8	872.3	283.5	231.9	115.7	165.4	161.5	78.8		41	8.72382e-06	5.8751e-05	4	0.997634	0.952813	4.27028
P78318	[M].AAEDELQLPR.[L]	1xAcetyl [N-Term]	1	1	0	1183.6																				NoQuanLabels	68	0.000251465	0.00011429	NA	NA	NA	NA
Q9Y2A7	[K].AAEDLFVNIR.[G]	1xTMT6plex [N-Term]	1	1	0	1376.77	0.806	0.999995	39.1	79.9	64.4	155.65	25.15	46.14		3.3	25.4	60	432.5	94.7	56.3	79.9	64.4	95.9	35.6		39	0.000390682	0.000200533	4	0.986079	1.02229	2.88949
Q9BZD4	[K].AAEDSYAK.[I]	1xTMT6plex [K8]; 1xTMT6plex [N-Term]	1	1	0	1312.71	0.526	0.842341	51.6	308.6	162.3	158.7	48.32	30.88	2.4	17.6	51.6	249.9	968.5	308.6	507.7	187.5	162.3	127.8	233.5		28	0.00496879	0.000640073	5	0.992782	0.949713	4.66177
Q01995	[K].AAEDYGVIK.[T]	1xTMT6plex [K9]; 1xTMT6plex [N-Term]	1	2	0	1423.82	0.53	0.775385	140.4	584	309.6	171.71	19.13	3.92	2.7	15.4	140.4	387.8	2275.6	655.7	444.5	584	309.6	330.8	309.1		62	7.20006e-05	5.8751e-05	5	0.993739	1.08444	5.15858
Q7Z460	[R].AAEEAASTLASSIHPEQCIK.[V]	1xCarbamidomethyl [C18]; 1xTMT6plex [K20]; 1xTMT6plex [N-Term]	1	1	0	2571.35	0.759	0.999995	28.1	117.8	89.4	161.44	11.64	17.14	0.5	4.3	28.1	128.3	513	117.8	136.8	109.2	117.1	86.9	89.4		15	0.00129327	0.000300397	5	0.993475	1.11996	3.04832
Q15149	[R].AAEEAEEAR.[V]	1xTMT6plex [N-Term]	1	1	0	1204.6	1.352	0.830668	69.4	112.4	152	145.26	37.19	10.34		4.5	35.4	136.1	641.7	112.4	151.5	69	169.5	137.9	152		58	0.000697534	0.000269597	4	0.994324	1.06828	3.452
O14964	[R].AAEEAER.[Q]	1xTMT6plex [N-Term]	1	1	0	1004.52	0.567	0.915087	56.8	263.1	149.1	164.39	24.85	4.09	4.2	7	56.8	203.1	938.3	174.5	289.5	263.1	144.2	149.1	156.4		32	0.133542	0.014202	5	0.975865	0.918423	4.55328
O14964	[R].AAEEAERQR.[Q]	1xTMT6plex [N-Term]	1	1	1	1288.68	7.624	7.25231e-06	106.6	20.6	157.3	142.9	43.69	123.63		10.6	51.3	221.6	974.4	20.6	38.2	17.6	157.3	41.5	818.5		29	0.0148364	0.00229129	4	0.999372	0.987843	4.40806
P11586	[K].AAEEIGIK.[A]	1xTMT6plex [K8]; 1xTMT6plex [N-Term]	1	1	0	1288.79	0.62	0.974684	63.2	202.5	125.6	180.57	24.49	30.51	0.3	0	63.2	153	1143	238.3	143.8	202.5	125.6	197.7	115.9		42	0.00134055	0.000300397	5	1
Q8WUM4	[R].AAEELSK.[L]	1xTMT6plex [K7]; 1xTMT6plex [N-Term]	1	2	0	1205.71	2.159	0.171135	19.6	98.1	211.9	143.72	73.17	43.53	1.8	11	19.6	176.7	430.2	88.9	298.4	98.1	211.9	88.5	229.8		33	0.0151987	0.00230823	5	0.969536	0.887276	3.90419
P29966	[K].AAEEPSK.[V]	1xTMT6plex [K7]; 1xTMT6plex [N-Term]	1	2	0	1189.68	1.364	0.634808	105.7	473.2	645.5	154.59	39.14	20.96	3.4	39.7	105.7	639.8	2132.1	445.2	860.4	473.2	645.5	455.7	692.3		39	0.00450366	0.00056987	5	0.981151	1.01519	5.62471
Q1KMD3	[K].AAEEQGDDQDSEK.[S]	1xTMT6plex [K13]; 1xTMT6plex [N-Term]	1	1	0	1879.89	0.977	0.999995	9.5	54.7	53.4	173.72	22.74	11.14	0.8	0.6	9.5	57.5	291.9	54.7	69	43.7	53.4	46.9	58.6		46	1.7434e-06	5.8751e-05	4	0.984575	1.33982	1.02547
Q13751	[R].AAEESASQIQSSAQR.[L]	1xTMT6plex [N-Term]	1	3	0	1791.9	0.774	0.999995	50.3	186.1	144.1	160.47	10.56	36.25	1	13.6	50.3	244.5	965.6	168.1	186.1	207.6	212.5	144.1	102.6		53	8.60702e-07	5.8751e-05	5	0.983782	1.07942	4.16548
Q9NX63	[K].AAEEVEAK.[F]	1xTMT6plex [K8]; 1xTMT6plex [N-Term]	1	1	0	1304.75																				NoQuanValues	36	0.000482157	0.000200533	NA	NA	NA	NA
O95425	[R].AAEFGEPTSEQTGTAAGK.[T]	1xTMT6plex [K18]; 1xTMT6plex [N-Term]	1	1	0	2210.13	1.385	0.837549	8.7	14.6	20.2	146.81	26.07	15.41		2.6	3.5	21.1	103.5	14	21.9	14.6	26	20	20.2		121	1.09129e-10	5.8751e-05	3	0.99391	1.12675	0.436106
Q8WUB8	[K].AAEFNSNLNR.[E]	1xTMT6plex [N-Term]	1	1	0	1364.71	0.858	0.999995	40.8	73.6	63.2	138.21	0.65	20.01	2.6		18.2	91.7	341.1	73.4	74.3	73.6	70.3	46.9	63.2		54	0.000183653	0.00011429	3	0.989493	0.973993	3.03287
Q9NS39	[R].AAELALR.[S]	1xTMT6plex [N-Term]	1	1	0	972.604	0.521	0.737836	36.2	140.8	73.3	159.82	21.44	13.05	0.7	8.4	36.2	101.5	464.5	191.4	129.5	140.8	58.7	75.1	73.3		48	0.00136503	0.000300397	5	0.979962	1.00653	3.45078
Q9BZL4	[K].AAELEEELK.[A]	1xTMT6plex [K9]; 1xTMT6plex [N-Term]	1	1	0	1489.85	0.671	0.999995	52.3	113.6	76.2	152.7	18.45	3.39		3.7	33.5	81.8	533.9	113.6	82.9	118.9	76.2	78.4	73.2		44	0.00120504	0.000269597	4	0.984826	1.04343	3.16925
O94906	[R].AAELETDIR.[A]	1xTMT6plex [N-Term]	1	1	0	1246.68																				NoQuanValues	19	0.0983446	0.0101387	NA	NA	NA	NA
Q6P179	[K].AAELFSQWMESSGK.[L]	1xTMT6plex [K14]; 1xTMT6plex [N-Term]	1	1	0	2029.05	0.835	0.999995	17.4	73.8	61.6	168.28	12.41	15.01	0.2	4.8	17.4	73.2	362.2	67.3	85.9	73.8	77	58.6	61.6		19	0.00188406	0.000321709	5	0.970041	1.1517	2.37715
Q9NR33	[R].AAELFVETIAK.[D]	1xTMT6plex [K11]; 1xTMT6plex [N-Term]	1	1	0	1649.99	0.625	0.982383	44.4	93.4	58.4	143.56	13.09	14.81		2.1	24.7	79.8	375	110.2	93.4	85.5	66	48.9	58.4		86	2.7994e-06	5.8751e-05	4	0.98051	1.10264	2.58121
P00390	[R].AAELGAR.[A]	1xTMT6plex [N-Term]	1	1	0	916.541	0.747	0.999995	30.9	105.1	78.5	167.77	24.68	13.7	0.3	6.5	30.9	80.8	451	81	105.1	133.6	90.3	78.5	68.6		39	0.0115914	0.00167884	5	0.964789	1.11573	2.88201
Q8IWB7	[M].AAEIHSRPQSSRPVLLSK.[I]	1xAcetyl [N-Term]; 1xTMT6plex [K18]	1	1	0	2247.28																				NoQuanValues	7	0.027845	0.0035615	NA	NA	NA	NA
Q92614	[R].AAEINGEVDDDDAGGEWR.[L]	1xTMT6plex [N-Term]	1	1	0	2147.97																				NoQuanValues	103	5.62289e-10	5.8751e-05	NA	NA	NA	NA
O75717	[K].AAELTATQVEEEEEEEDFRK.[K]	1xTMT6plex [K20]; 1xTMT6plex [N-Term]	1	1	1	2811.39	0.708	0.999995	8.9	39	27.6	167.14	18.02	10.54	0.5	1.8	8.9	39.2	185	49.9	35.5	39	27.6	28.7	23.4		84	6.50732e-08	5.8751e-05	5	0.997712	0.965603	2.01308
Q08379	[R].AAELWGEQAEAR.[R]	1xTMT6plex [N-Term]	1	1	0	1559.8	0.583	0.943372	11.1	54.7	31.9	159.09	17.24	8.19	0.3	4.3	11.1	53.7	211.1	71.1	54.7	52.3	33.7	28.6	31.9		46	8.87552e-05	5.8751e-05	5	0.976454	1.01458	2.25114
P33176	[R].AAEMMASLLK.[D]	1xTMT6plex [K10]; 1xTMT6plex [N-Term]	1	1	0	1522.87																				NoQuanValues	12	0.332789	0.0380301	NA	NA	NA	NA
Q6ICG6	[K].AAEPEVEVEVYRR.[D]	1xTMT6plex [N-Term]	1	1	1	1775.95	0.891	0.999995	13.5	59.6	53.1	165.9	10.19	17.2	1.4	2	13.5	55.9	260.1	60.3	59.6	50	53.1	43.4	61.4		25	0.00117739	0.000269597	5	0.967555	0.891235	2.75022
O75909	[K].AAEPPPPK.[I]	1xTMT6plex [K8]; 1xTMT6plex [N-Term]	1	1	0	1264.77	1.134	0.973476	199.4	269.4	305.4	143.37	43.17	21.93		19.6	111.4	357.1	1718.9	269.4	496.9	231.4	305.4	248.3	384.9		42	0.000596176	0.000200533	4	0.997936	0.960595	5.34953
Q9C0C2	[R].AAEPQEQEFGK.[S]	1xTMT6plex [K11]; 1xTMT6plex [N-Term]	1	2	0	1691.9																				NoQuanValues	67	2.76069e-06	5.8751e-05	NA	NA	NA	NA
Q9UHD8	[K].AAEPVSR.[R]	1xTMT6plex [N-Term]	1	2	0	958.552	1.146	0.943042	108.1	343.5	393.8	164.66	28.52	21.91	7.3	23.6	108.1	406.5	1904.3	306.6	514.1	343.5	393.8	285	446		48	0.0133961	0.00206879	5	0.997313	0.905289	5.66925
Q9UHD8	[K].AAEPVSRR.[T]	1xTMT6plex [N-Term]	1	1	1	1114.65	3.133	0.0231526	9.6	9	28.2	135.11	50.91	75.58		2.6	3.1	29.8	99.1	9	17.1	6.5	28.2	15.6	70.6		36	0.0890666	0.00938229	3	0.953203	1.14564	0.45811
P49327	[R].AAEQYTPK.[A]	1xTMT6plex [K8]; 1xTMT6plex [N-Term]	1	1	0	1365.78	0.543	0.878497	71.5	173.6	94.3	152.27	13.2	45.75		8.7	41.3	123.8	770.1	143.3	173.6	186.4	94.3	116.1	41.4		36	0.00240159	0.000321709	4	0.995565	0.958424	4.03207
Q9BZF9	[K].AAERGDVEK.[V]	1xTMT6plex [K9]; 1xTMT6plex [N-Term]	1	1	1	1432.82	1.545	0.530924	41.8	154.2	238.2	165.22	40.38	41.9	1.6	6.9	41.8	226.5	958.4	154.2	268.8	129.4	238.2	162.7	376.9		15	0.00108089	0.000269597	5	0.997349	1.05456	4.05733
Q9UNZ2	[M].AAERQEALR.[E]	1xAcetyl [N-Term]	1	1	1	1085.57																				NoQuanLabels	21	0.0216602	0.00297626	NA	NA	NA	NA
Q9UNZ2	[M].AAERQEALREFVAVTGAEEDRAR.[F]	1xAcetyl [N-Term]	1	1	3	2616.31																				NoQuanLabels	27	0.000204527	0.00011429	NA	NA	NA	NA
Q9NS91	[R].AAESAEIEPR.[N]	1xTMT6plex [N-Term]	1	1	0	1301.69	0.22	0.0111905	16.1	96.8	21.3	163.81	11.89	8.8	3.4	4.1	16.1	61.7	294.6	116.6	96.8	94.4	23.9	21.3	20.1		39	0.000636694	0.000200533	4	0.998903	0.931621	2.88545
O76021	[K].AAESETPGK.[S]	1xTMT6plex [K9]; 1xTMT6plex [N-Term]	1	1	0	1347.75	0.13	3.14004e-05	35.5	222.2	29	177.08	36.13	18.17	2.9	8.6	35.5	89.8	662.5	290.5	222.2	134.9	21.6	29	30.9		40	0.0019733	0.000321709	5	0.986296	0.856524	4.10814
Q96BP3	[M].AAESGSDFQQR.[R]	1xAcetyl [N-Term]	1	1	0	1237.54																				NoQuanLabels	43	0.000123128	5.8751e-05	NA	NA	NA	NA
O60701	[R].AAESIRR.[I]	1xTMT6plex [N-Term]	1	1	1	1031.62	1.034	0.999995	19	16.7	17.3	124.33	13.62	16.99			4.3	19	97.4	16.7	18	13.7	15.5	17.3	21.5		21	0.362215	0.0417147	3	0.99976	1.04086	0.750021
Q709C8	[R].AAESTEEVSSLRPPR.[L]	1xTMT6plex [N-Term]	1	1	0	1857.99	1.08	0.991462	12.3	44.8	48.3	158.43	1.48	13.9	0.8	1.7	12.3	47.8	188.1	44.8	43.6	44.8	52.4	48.3	39.6		6	0.0989788	0.0101584	5	0.985499	0.923129	2.33826
Q9BY42	[K].AAESVSKPDVSEEAPGPSK.[V]	2xTMT6plex [K7; K19]; 1xTMT6plex [N-Term]	1	1	0	2572.41	0.474	0.630513	60.9	246.4	116.8	175.81	26.79	11.87	5.7	8.6	60.9	170.7	1144.6	299.6	172	246.4	107.5	135.4	116.8		17	0.00274092	0.00035197	5	0.966882	0.880379	4.77349
Q5HYK3	[R].AAETHFGFETVSEEEK.[G]	1xTMT6plex [K16]; 1xTMT6plex [N-Term]	1	1	0	2269.14	0.671	0.999995	69.3	175.5	117.8	143.76	10.73	37.04		6.7	36.8	130.4	615.6	176.1	175.5	145.1	118.8	117.8	55.8		54	2.91301e-05	5.8751e-05	4	0.999099	0.975876	3.7937
Q9GZS1	[K].AAETIIDTK.[G]	1xTMT6plex [K9]; 1xTMT6plex [N-Term]	1	1	0	1419.85	1.094	0.988353	119.8	102.7	112.3	118.25	19.57	15.1			32.1	119.8	546.9	102.7	119.1	79.9	111.7	112.3	144.1		50	0.00100562	0.000269597	3	0.999996	0.946403	3.75593
Q6Y7W6	[M].AAETQTLNFGPEWLR.[A]	1xAcetyl [N-Term]	1	1	0	1774.88																				NoQuanLabels	66	0.000106736	5.8751e-05	NA	NA	NA	NA
Q5TC82	[R].AAETSDDDLIPFGDRPTVSR.[F]	1xTMT6plex [N-Term]	1	1	0	2391.2																				NoQuanValues	40	2.39064e-06	5.8751e-05	NA	NA	NA	NA
P56192	[R].AAETVLK.[Q]	1xTMT6plex [K7]; 1xTMT6plex [N-Term]	1	1	0	1189.76	1.31	0.855383	31.1	156.7	205.3	144.73	43.5	26.29	0.1	16.1	31.1	211.3	556.2	156.7	279.7	125.6	265.2	155.6	205.3		24	0.15422	0.0167986	4	0.956358	0.820132	4.54832
Q8TD31	[K].AAEVEVER.[M]	1xTMT6plex [N-Term]	1	1	0	1131.62	0.289	0.126532	38.3	110	31.7	137.94	5.54	9.46		6.3	19.5	75.3	312.6	115.7	110	103.6	34.9	28.8	31.7		21	0.0288153	0.00361211	4	0.995827	0.858357	3.37283
P52272	[K].AAEVLNK.[H]	1xTMT6plex [K7]; 1xTMT6plex [N-Term]	1	1	0	1202.75	0.42	0.498554	54.2	305	128.1	183.99	36.99	27.76	6.3	3.2	54.2	124.1	1106.2	305	149.1	323.7	128.1	142.5	80.4		26	0.169934	0.0184075	4	0.971444	1.21352	3.30855
Q9GZS1	[M].AAEVLPSAR.[W]	1xAcetyl [N-Term]	1	1	0	955.521																				NoQuanLabels	35	0.00246886	0.000321709	NA	NA	NA	NA
Q9NVZ3	[R].AAEWQLDQPSWSGR.[L]	1xTMT6plex [N-Term]	1	1	0	1859.92	0.579	0.938684	34.5	99.6	57.7	165.42	18.41	13.35	0	4.7	34.5	98.2	491	106.2	73.7	99.6	68.7	57.7	53.2		59	0.000480046	0.000200533	5	1	0.98831	3.42982
Q9NRS6	[K].AAEYLK.[R]	1xTMT6plex [K6]; 1xTMT6plex [N-Term]	1	1	0	1152.7	0.888	0.999995	35.2	126.2	112	159.8	6.79	13.03	3.4	7.9	35.2	117.8	516.6	135.1	117.9	126.2	112.1	88.5	112		26	0.161948	0.0176466	5	0.991319	0.825591	4.17054
Q9NUQ6	[K].AAFAELHNCIIDK.[E]	1xCarbamidomethyl [C9]; 1xTMT6plex [K13]; 1xTMT6plex [N-Term]	1	1	0	1960.07	0.538	0.83317	70.9	358.1	192.6	162.67	3.57	12.84	3.9	21.1	70.9	340.2	1438.4	358.1	354.8	378.8	238.5	192.6	192		20	0.000797543	0.000269597	5	0.997351	0.945873	5.15359
P31483	[K].AAFAPFGR.[I]	1xTMT6plex [N-Term]	1	1	0	1065.6	0.874	0.999995	25.4	139.7	122.1	151.85	19.25	39.07	0.5	10	25.4	133.4	435.1	139.7	182.3	127.3	122.1	71.1	164.1		44	0.0101896	0.00147296	5	0.962867	1.04676	3.31375
P62258	[K].AAFDDAIAELDTLSEESYK.[D]	1xTMT6plex [K19]; 1xTMT6plex [N-Term]	1	1	0	2546.29	0.81	0.999995	32.3	143	115.8	155.51	11.74	21.68	2	9.7	32.3	156.7	561.3	143	162.4	128.6	138.1	88.6	115.8		32	1.47207e-05	5.8751e-05	5	0.996902	0.910353	4.05699
P50851	[R].AAFFAER.[Y]	1xTMT6plex [N-Term]	1	1	0	1040.57	0.958	0.999995	45.8	177.5	170	162.19	8.42	51.24	0.7	10.6	45.8	160.9	718.7	177.5	202.7	174.2	176.6	170	54.7		25	0.184269	0.0205239	5	0.978882	1.07767	3.75976
O00273	[K].AAFGEEVDAVDTGISR.[E]	1xTMT6plex [N-Term]	1	1	0	1865.94	0.654	0.994541	30.5	58.8	38.5	153.97	23.84	20.12		0.3	18	51.6	321.6	78.2	49.1	58.8	38.5	45.6	30.3		67	4.86147e-05	5.8751e-05	3	0.987659	0.966996	2.74672
Q93074	[M].AAFGILSYEHRPLK.[R]	1xAcetyl [N-Term]; 1xTMT6plex [K14]	1	1	0	1873.05																				NoQuanValues	28	0.00865262	0.00118227	NA	NA	NA	NA
Q9UQ35	[R].AAFGISDSYVDGSSFDPQRR.[A]	1xTMT6plex [N-Term]	1	1	1	2404.17	0.728	0.999995	55.4	105.8	77	145.07	5.97	7.76		4.9	26.3	116.8	535.7	105.8	95.6	106.7	86	74.3	77		39	2.02467e-05	5.8751e-05	4	0.999262	1.02402	3.35803
P31040	[R].AAFGLSEAGFNTACVTK.[L]	1xCarbamidomethyl [C14]; 1xTMT6plex [K17]; 1xTMT6plex [N-Term]	1	1	0	2202.16	0.989	0.999995	100.8	144.5	142.9	144.55	9.51	23.45		11.4	48	211.8	971.2	162.2	134.5	144.5	201.8	132.6	142.9		68	7.73508e-07	5.8751e-05	4	0.99894	0.973976	4.42503
O95248	[K].AAFLGQR.[G]	1xTMT6plex [N-Term]	1	1	0	991.589	1.209	0.955184	17.5	59.1	71.5	173.37	3.94	1.95	1.1	3.3	17.5	76.7	423.8	58.4	62.8	59.1	71.5	73.7	71.1		16	0.189613	0.0212217	5	0.993578	0.974799	3.03244
Q5JTZ9	[R].AAFLNFFR.[D]	1xTMT6plex [N-Term]	1	1	0	1214.69	0.908	0.999995	37.3	83.3	75.6	148.08	7.06	18.54		4.3	17	82.1	403.3	83.3	84.1	73.9	93	75.6	64.4		31	0.017596	0.0024625	4	0.99727	0.99853	2.98319
O60783	[M].AAFMLGSLLRTFK.[Q]	1xAcetyl [N-Term]; 1xOxidation [M4]; 1xTMT6plex [K13]	1	1	1	1741.99																				NoQuanValues	8	0.416356	0.0483322	NA	NA	NA	NA
P04406	[R].AAFNSGK.[V]	1xTMT6plex [K7]; 1xTMT6plex [N-Term]	1	7	0	1152.68	0.992	0.999995	174.5	688.5	683.1	157.76	35	17.81	8.2	42	174.5	750	2879.1	472.1	967.2	688.5	683.1	497.2	696.6		36	0.00606578	0.000881096	5	0.998869	0.94652	6.25409
P10636	[R].AAFPGAPGEGPEAR.[G]	1xTMT6plex [N-Term]	1	1	0	1555.81	0.658	0.998988	13.4	66.8	43.9	162.77	9.39	8	0.7	5.8	13.4	55.8	253.8	75.5	66.8	63	47.7	43.9	40.6		47	0.000453608	0.000200533	5	0.986349	0.911051	2.82405
P05091	[R].AAFQLGSPWR.[R]	1xTMT6plex [N-Term]	1	1	0	1361.75	0.753	0.999995	24.3	116.2	87.5	157.34	12.36	22.6	2.2	8.9	24.3	123.4	464.3	116.2	142.9	116	114.5	87.5	73.7		46	0.000136419	0.00011429	5	0.993106	0.862863	3.91053
Q9H6R4	[R].AAFQLR.[L]	1xTMT6plex [N-Term]	1	1	0	934.567	0.388	0.386495	20.6	116.9	45.4	170.98	7.83	29.3	2.8	6.9	20.6	84.6	469.4	115	116.9	132.3	51.1	45.4	27.8		28	0.164315	0.0179053	5	0.980004	0.824814	3.79864
Q86XP3	[K].AAFQSQYK.[S]	1xTMT6plex [K8]; 1xTMT6plex [N-Term]	1	1	0	1400.79	0.767	0.999995	38.3	167	128	161.14	1.23	21.79	2.3	5	38.3	140.4	595.6	165.7	167	169.7	132.9	86.9	128		38	0.000818095	0.000269597	5	0.98609	0.935812	3.91032
P30838	[R].AAFSSGR.[T]	1xTMT6plex [N-Term]	1	1	0	924.51	0.699	0.999995	40.6	37.4	26.2	115.13	9.57	14.73			18.1	40.6	200.4	34.3	37.4	41.5	26.2	32.7	25		17	0.183394	0.0202738	3	0.979354	0.807653	2.95306
Q96CT7	[R].AAFTAFEEAQLPR.[L]	1xTMT6plex [N-Term]	1	1	0	1679.9	0.672	0.999995	49.9	98.6	66.2	142.93	7.66	11.56		5.3	26.7	93.3	435.3	99.7	86.6	98.6	80.2	65.9	66.2		69	3.90603e-05	5.8751e-05	4	0.999608	0.952708	3.40149
Q9UHY7	[R].AAFTAGR.[M]	1xTMT6plex [N-Term]	1	2	0	922.531	0.705	0.999995	90.8	182.8	128.9	138.65	10.02	11.54		11.7	50.4	163.5	713	212.8	182.8	177.2	154.1	128.9	125.3		28	0.00469805	0.000640073	4	0.999813	0.888833	4.44487
Q7Z6Z7	[K].AAFTCIK.[N]	1xCarbamidomethyl [C5]; 1xTMT6plex [K7]; 1xTMT6plex [N-Term]	1	1	0	1268.74																				NoQuanValues	17	0.0194416	0.00270893	NA	NA	NA	NA
Q6XQN6	[R].AAFVAYALAFPR.[A]	1xTMT6plex [N-Term]	1	1	0	1525.87	0.512	0.785549	39.3	173.7	88.9	165.33	8.56	46.92	0.9	7.4	39.3	143.9	677.5	188.1	173.7	158.5	101.6	88.9	35.1		77	1.94891e-06	5.8751e-05	5	0.994985	1.05244	3.66527
P19623	[R].AAFVLPEFAR.[K]	1xTMT6plex [N-Term]	1	1	0	1349.78	1.071	0.995075	56.7	94.2	100.9	146.25	12.41	3.57		9.4	31.1	103.6	546.4	113.3	94.2	90.2	98.9	106	100.9		49	0.0002393	0.00011429	4	0.993961	0.881014	3.9494
P26006	[R].AAFVSEQQQK.[L]	1xTMT6plex [K10]; 1xTMT6plex [N-Term]	1	1	0	1593.9	0.804	0.999995	85.6	155.1	124.7	143.82	5.63	25.13		7.7	43.1	169.9	778.5	155.1	161.8	144.6	173.8	124.7	108.3		72	3.83837e-06	5.8751e-05	4	0.999124	1.00131	4.02192
Q92925	[R].AAFYHQPWAQEAVGR.[H]	1xTMT6plex [N-Term]	1	1	0	1960	0.621	0.979715	33.1	165.7	103	153.33	20.5	15.03	2.2	11	33.1	182.8	605.7	137.6	206.9	165.7	112.1	82.9	103		11	0.00521673	0.000708427	5	0.993958	0.909299	4.19552
Q6ZTW0	[R].AAGAAESEEDFLR.[Q]	1xTMT6plex [N-Term]	1	1	0	1594.79	0.254	0.0550951	13	19.4	4.9	107.29	30.61	30.08			6.6	13	56.8	19.4	25.3	13.5	6.9	4.9	3.8		1	0.346608	0.039764	3	0.972188	0.723776	1.60158
Q9BZV1	[K].AAGAEPDSILKPELLSAIEK.[L]	2xTMT6plex [K11; K20]; 1xTMT6plex [N-Term]	1	1	0	2739.61	0.831	0.999995	52.2	106.1	88.1	145.05	7.26	9.89		3.4	26.3	103.3	482.6	106.1	116.4	101.1	97.3	79.8	88.1		20	0.000260998	0.00011429	4	0.994685	1.06864	3.04067
O95685	[K].AAGAPGAACRPGCSQK.[L]	2xCarbamidomethyl [C9; C13]; 1xTMT6plex [K16]; 1xTMT6plex [N-Term]	1	1	0	2017.05	0.845	0.999995	54.5	69.1	58.4	143.86	11.37	21.48		5.2	26.5	112.2	506.4	57.9	72.2	69.1	73.5	47.9	58.4		21	4.77386e-05	5.8751e-05	4	0.999513	0.99813	3.40754
Q9NSD9	[K].AAGASDVVLYK.[I]	1xTMT6plex [K11]; 1xTMT6plex [N-Term]	1	2	0	1551.91	1.099	0.986599	18.2	51.9	57.1	160.23	21.86	16.8	0.4	4.1	18.2	59.9	261.2	51.9	55.4	35.9	57.1	54.3	73.5		43	1.88055e-05	5.8751e-05	5	0.98746	1.01603	2.55433
P52758	[K].AAGCDFTNVVK.[T]	1xCarbamidomethyl [C4]; 1xTMT6plex [K11]; 1xTMT6plex [N-Term]	1	1	0	1639.89	0.573	0.902686	50.4	115.6	66.3	149.51	29.41	6.18		6.1	27.8	91.1	513.7	115.6	65.9	117.7	66.3	63	71.2		79	5.8822e-06	5.8751e-05	4	0.997977	0.95384	3.51525
Q9Y315	[K].AAGCNIPVASVAAGFPAGQTHLK.[T]	1xCarbamidomethyl [C4]; 1xTMT6plex [K23]; 1xTMT6plex [N-Term]	1	1	0	2695.48																				NoQuanValues	46	2.599e-06	5.8751e-05	NA	NA	NA	NA
Q5NUL3	[R].AAGDAPLR.[S]	1xTMT6plex [N-Term]	1	1	0	999.578																				NoQuanValues	2	0.322166	0.036469	NA	NA	NA	NA
Q3LXA3	[R].AAGDGDCGTTHSR.[A]	1xCarbamidomethyl [C7]; 1xTMT6plex [N-Term]	1	3	0	1533.69	0.565	0.892914	97.9	431.4	243.9	167.11	11.48	22.13	5.3	23.4	97.9	443.1	2091.5	431.4	476.8	378.4	332	243.9	220.7		82	2.22801e-07	5.8751e-05	5	0.998919	0.965042	5.52645
O75150	[R].AAGDGGSGPPEK.[K]	1xTMT6plex [K12]; 1xTMT6plex [N-Term]	1	1	0	1500.81	0.583	0.918079	40.8	115.1	67.1	126.58	46.69	36.29		3.5	16.8	99.2	273.9	115.1	162.7	58.2	87.9	67.1	40.7		60	0.000278858	0.00011429	4	0.98433	0.974529	2.88909
P30837	[K].AAGDSNLK.[R]	1xTMT6plex [K8]; 1xTMT6plex [N-Term]	1	1	0	1233.72	2.154	0.159278	32.7	114.2	245.9	137.3	77.64	41.97	2.4	19.2	32.7	231.4	521.1	82.2	334.6	114.2	245.9	117.8	297.5		22	0.00456764	0.00056987	5	0.966904	0.857366	4.46442
Q86UP2	[K].AAGDTTVIENSDVSPETESSEK.[E]	1xTMT6plex [K22]; 1xTMT6plex [N-Term]	1	2	0	2724.35	3.059	0.0422526	70.3	59	180.4	145.57	8.65	19.73		5.6	37.3	132.2	646.9	55.6	59	65.8	198.4	180.4	133.2		61	1.41992e-07	5.8751e-05	4	0.997012	1.02147	3.65084
Q99543	[K].AAGEPIK.[E]	1xTMT6plex [K7]; 1xTMT6plex [N-Term]	1	1	0	1143.71	1.561	0.70621	48.6	66.7	104.1	141.57	26.56	13.19		7.9	24.8	95.3	431.1	56.9	94.1	66.7	104.1	88.8	115.9		32	0.010838	0.00152565	4	0.995229	0.877	3.69877
Q9Y5K8	[R].AAGEVLEPANLLAEEK.[D]	1xTMT6plex [K16]; 1xTMT6plex [N-Term]	1	1	0	2112.2	0.707	0.999995	39.5	68.6	48.5	135.03	9.96	11.25		5.8	20.7	75.4	295.2	79.9	68.6	66.7	48.5	44.1	55.1		41	1.07064e-06	5.8751e-05	4	0.999105	0.859918	3.34074
Q9UHI6	[R].AAGFERPSPVQLK.[A]	1xTMT6plex [K13]; 1xTMT6plex [N-Term]	1	1	0	1858.1	0.833	0.999995	24.1	94.7	78.9	163.7	5.57	15.52	0.5	7.6	24.1	98.8	446.1	94.7	94.9	85.9	98.7	74.1	78.9		23	0.000359238	0.000200533	5	0.978492	1.04871	3.13764
Q0VDF9	[R].AAGFNVLR.[L]	1xTMT6plex [N-Term]	1	1	0	1076.64	0.963	0.999995	40.8	85.6	82.4	125.44	26.84	27.38		4.9	17.1	97	268.7	85.6	97.3	55.9	82.4	50.9	88.6		31	0.175707	0.0192688	4	0.985088	0.901314	3.17183
Q13613	[R].AAGGATAGSR.[Q]	1xTMT6plex [N-Term]	1	1	0	1047.57	1.2	0.963586	5	18.5	22.2	174.69	10.4	19.98	1	0.8	5	19.2	116.6	18.5	18.3	21.9	17.1	25.8	22.2		38	0.0118762	0.00170689	4	0.999166	1.07256	0.791706
Q9UL63	[M].AAGGAVAAAPECR.[L]	1xAcetyl [N-Term]; 1xCarbamidomethyl [C12]	1	1	0	1242.59																				NoQuanLabels	31	0.00731182	0.00103625	NA	NA	NA	NA
P30566	[M].AAGGDHGSPDSYR.[S]	1xAcetyl [N-Term]	1	1	0	1331.56																				NoQuanLabels	17	0.151188	0.016351	NA	NA	NA	NA
P56182	[R].AAGGFTHDELLK.[V]	1xTMT6plex [K12]; 1xTMT6plex [N-Term]	1	1	0	1716.97	0.245	0.0122022	90.8	701.7	172.2	164.07	14.16	16.74	4.4	23.3	90.8	391.7	1746.1	705.8	701.7	544.2	196.1	172.2	139.7		21	0.00627422	0.000913221	5	0.999108	0.958466	5.36998
Q9H4A6	[R].AAGGGAGSSEDDAQSR.[R]	1xTMT6plex [N-Term]	1	2	0	1664.77	0.376	0.387959	17.2	119.4	44.9	167.39	24.22	24.57	0.3	3.7	17.2	84.2	387.5	119.4	123.1	76.7	44.9	48.7	29.6		39	1.43178e-05	5.8751e-05	5	0.990468	1.1324	2.4986
Q9H4A6	[R].AAGGGAGSSEDDAQSRR.[D]	1xTMT6plex [N-Term]	1	1	1	1820.87	1.121	0.988353	17.2	33	37	137.67	27.22	50.98		2.3	5.6	53.5	179.3	33	41.7	23.9	37	27	70.7		30	5.37196e-05	5.8751e-05	4	0.963895	1.0026	1.90072
O60902	[R].AAGGGGGGGGGGGGGGGGGGVGGGGAGGGAGGGRSPVR.[E]	1xTMT6plex [N-Term]	1	1	1	2823.35	1.769	0.457657	14.3	10.8	19	114.92	19.73	12.42			4.5	14.3	63.2	10.8	11.4	7.7	19	19.3	15.3		1	0.317649	0.0357743	3	0.999161	0.883098	0.968222
Q96S19	[R].AAGHLLKPR.[A]	1xTMT6plex [K7]; 1xTMT6plex [N-Term]	1	1	0	1420.92																				NoQuanValues	2	0.289708	0.0322464	NA	NA	NA	NA
Q9Y490	[K].AAGHPGDPESQQR.[L]	1xTMT6plex [N-Term]	1	4	0	1578.78	1.827	0.154879	212.8	547.6	1000.5	164.66	35.85	27.6	12.9	55.8	212.8	989.3	4396.8	547.6	823.1	405.6	1083.3	617.5	1000.5		39	0.000291852	0.00011429	5	0.998229	0.941589	6.73201
P28838	[K].AAGIDEQENWHEGK.[E]	1xTMT6plex [K14]; 1xTMT6plex [N-Term]	1	1	0	2042.03																				NoQuanValues	34	0.000212279	0.00011429	NA	NA	NA	NA
Q99459	[R].AAGIEIQK.[K]	1xTMT6plex [K8]; 1xTMT6plex [N-Term]	1	1	0	1287.8	0.496	0.732207	62.1	267.2	132.5	161.69	9.49	12.03	3.1	11.3	62.1	216.9	956.7	267.2	231	277.8	156.4	132.5	124.5		56	0.000264256	0.00011429	5	0.998635	0.93469	4.63474
P47736	[K].AAGISLIVPGK.[S]	1xTMT6plex [K11]; 1xTMT6plex [N-Term]	1	1	0	1483.96	0.779	0.999995	175.3	390.1	303.9	144.18	17.31	18.43		11	87.7	350.5	1592.4	399.2	390.1	287.3	303.9	234.6	341.1		28	0.00353728	0.000428598	4	0.993675	1.0736	4.75822
O75446	[R].AAGNASFSK.[R]	1xTMT6plex [K9]; 1xTMT6plex [N-Term]	1	1	0	1310.75	1.101	0.992744	14.1	54.7	60.2	148.82	25.97	26.03	2.5	5.1	14.1	71.4	226.3	54.7	77.7	47.9	60.2	37.1	61.7		31	0.000601757	0.000200533	5	0.975788	0.752537	3.3961
Q15785	[R].AAGNESFR.[N]	1xTMT6plex [N-Term]	1	2	0	1080.56	0.892	0.999995	79.2	177.4	158.3	147.24	10.04	32.13		12.8	38.4	163.1	825.8	198.8	162.9	177.4	164.8	158.3	85.9		21	0.20478	0.022673	4	0.991285	0.916337	4.36742
Q8WV24	[R].AAGNGEAEPSGGPSYAGR.[M]	1xTMT6plex [N-Term]	1	1	0	1876.9	0.598	0.972743	22.6	25.3	15.1	113.44	13.74	18.58			7.3	22.6	96.8	25.3	28.6	21.6	18.2	15.1	12.5		117	3.82826e-09	5.8751e-05	3	0.999136	0.863911	1.6918
A1Z1Q3	[R].AAGPCLLAECR.[N]	2xCarbamidomethyl [C5; C10]; 1xTMT6plex [N-Term]	1	2	0	1446.74	0.971	0.999995	14.7	22.2	21.5	143.04	6.43	18.16		1.7	7.3	29.4	133.4	24.3	22.2	21.5	27.4	19.5	21.5		19	0.00393607	0.000494316	4	0.999649	0.952137	1.6819
Q15427	[M].AAGPISER.[N]	1xAcetyl [N-Term]	1	1	0	842.437																				NoQuanLabels	43	0.00369178	0.000494316	NA	NA	NA	NA
Q15427	[M].AAGPISERNQDATVYVGGLDEK.[V]	1xAcetyl [N-Term]; 1xTMT6plex [K22]	1	1	1	2561.3																				ExcludedByMethod	18	0.00086586	0.000269597	NA	NA	NA	NA
P27694	[K].AAGPSLSHTSGGTQSK.[V]	1xTMT6plex [K16]; 1xTMT6plex [N-Term]	1	2	0	1944.06	0.624	0.981168	42.8	136.5	85.2	180.76	22.35	10.65	1.6	1.4	42.8	100.4	778.3	145.7	93.3	136.5	83.7	101	85.2		60	9.52674e-06	5.8751e-05	4	0.953089	1.30957	2.49896
O14976	[K].AAGQPYEQHAK.[M]	1xTMT6plex [K11]; 1xTMT6plex [N-Term]	1	1	0	1657.91	1.634	0.43709	61.4	148.2	242.2	165.12	38.69	24.14	0.9	8.9	61.4	233.6	1067.9	148.2	271	142.8	300.1	183.3	242.2		23	0.000541404	0.000200533	5	0.991426	1.13131	4.02425
O95613	[R].AAGSDADHLR.[E]	1xTMT6plex [N-Term]	1	1	0	1241.64																				NoQuanValues	33	0.00121919	0.000269597	NA	NA	NA	NA
Q7L1T6	[R].AAGSDGTELFDQVHR.[W]	1xTMT6plex [N-Term]	1	1	0	1831.91	0.83	0.999995	29.4	105.6	87.7	161.27	14.4	9.19	3.3	8.2	29.4	98.3	454.3	105.6	115.1	86.2	90.3	87.7	75.7		47	1.71928e-06	5.8751e-05	5	0.991108	0.798593	4.06364
O75369	[K].AAGSGELGVTMK.[G]	1xTMT6plex [K12]; 1xTMT6plex [N-Term]	1	1	0	1578.89	1.052	0.988564	244.1	720.1	757.5	162.74	21.57	13.72		54.5	226.8	262.8	3321	608.1	927.8	720.1	793.4	607.3	757.5		22	0.0101896	0.00147296	2	1	NA	NA
Q9BZE9	[R].AAGSPSPLPAPDPAPK.[S]	1xTMT6plex [K16]; 1xTMT6plex [N-Term]	1	1	0	1931.1	0.718	0.999995	66.5	140.2	100.7	147.61	10.51	7.77		3.3	42.6	103.7	588	143.3	140.2	117.6	90.7	100.7	105.9		67	0.000486415	0.000200533	4	0.973182	1.08524	3.23794
Q9Y520	[K].AAGSPSSSDQDEK.[L]	1xTMT6plex [K13]; 1xTMT6plex [N-Term]	1	1	0	1736.87																				NoQuanValues	11	0.0164467	0.00235348	NA	NA	NA	NA
Q9HD40	[K].AAGSSLLNK.[I]	1xTMT6plex [K9]; 1xTMT6plex [N-Term]	1	1	0	1318.81	0.724	0.999995	75.4	210	152.1	138.31	27.43	3.44		8.5	43.3	131.4	575.4	210	216.7	126	147.1	152.1	157.6		31	0.0388334	0.00455445	4	0.998183	0.905761	4.07939
O75607	[M].AAGTAAALAFLSQESR.[T]	1xAcetyl [N-Term]	1	3	0	1605.82																				NoQuanLabels	97	8.64708e-07	5.8751e-05	NA	NA	NA	NA
Q8N5M9	[R].AAGTDGSDFQHR.[E]	1xTMT6plex [N-Term]	1	1	0	1490.72	2.574	0.0454724	151.9	154.1	396.7	141.85	33.23	39.79		19.1	77.5	297.7	1332.1	136.4	247.3	154.1	486	396.7	203.9		49	1.53797e-06	5.8751e-05	4	0.999545	0.925827	5.1325
P26641	[M].AAGTLYTYPENWR.[A]	1xAcetyl [N-Term]	1	3	0	1583.75																				NoQuanLabels	64	2.87313e-05	5.8751e-05	NA	NA	NA	NA
P52272	[M].AAGVEAAAEVAATEIK.[M]	1xAcetyl [N-Term]; 1xTMT6plex [K16]	1	3	0	1771.96																				NoQuanValues	76	6.36479e-06	5.8751e-05	NA	NA	NA	NA
Q8IUC4	[R].AAGVLNYLK.[ED]	1xTMT6plex [K9]; 1xTMT6plex [N-Term]	1	1	0	1406.88	0.468	0.651882	49.8	137.8	64.5	141.25	11.34	9.45		1.2	23.4	106.1	426.9	139.8	137.8	113.3	74	62	64.5		44	0.000564052	0.000200533	4	0.965669	1.26019	2.14356
P05386	[K].AAGVNVEPFWPGLFAK.[A]	1xTMT6plex [K16]; 1xTMT6plex [N-Term]	1	9	0	2161.22	0.898	0.999995	164.8	751	674.3	164.64	6	15.78	3.3	58.4	164.8	768.5	3447.8	828	751	744.6	674.3	550.7	758.1		45	9.39523e-06	5.8751e-05	5	0.97445	1.06977	5.98205
Q96SB3	[R].AAGVPQVNSK.[L]	1xTMT6plex [K10]; 1xTMT6plex [N-Term]	1	1	0	1428.86																				NoQuanValues	15	0.09458	0.00984446	NA	NA	NA	NA
P98160	[R].AAGVPSATITWR.[K]	1xTMT6plex [N-Term]	1	1	0	1458.83	0.475	0.737836	7.5	32.5	15.4	163.57	20.56	45.21	0.9	2.4	7.5	21.5	112.1	26	39.5	32.5	17.9	15.4	6.5		28	0.0183767	0.00253649	5	0.989066	0.767187	2.13519
Q9Y230	[R].AAGVVLEMIR.[E]	1xTMT6plex [N-Term]	1	1	0	1287.77	0.621	0.970888	74.9	170.8	106.1	140.92	5.46	17.77		8.7	37.2	150.8	647.6	170.8	173	156.3	127.3	106.1	89.1		66	0.000121027	5.8751e-05	4	0.999533	0.942021	4.04112
P33316	[R].AAGYDLYSAYDYTIPPMEK.[A]	1xTMT6plex [K19]; 1xTMT6plex [N-Term]	1	1	0	2626.32	0.506	0.793984	94	222.7	112.6	145.97	10.55	5.25		15	55.2	159.9	871	259.7	222.7	213.4	114.3	103.5	112.6		28	0.000110518	5.8751e-05	4	0.994346	0.872429	4.66954
Q9H9Y6	[K].AAGYNFYGTER.[L]	1xTMT6plex [N-Term]	1	1	0	1477.73	0.758	0.999995	5.9	30.9	23.4	165.62	8.55	41.49	1.3	3	5.9	28.1	137.6	27	30.9	31.8	23.4	30.8	12.5		31	0.00055384	0.000200533	5	0.96029	0.746851	2.39709
Q9H444	[K].AAHDNMDIDK.[V]	1xTMT6plex [K10]; 1xTMT6plex [N-Term]	1	1	0	1587.82	1.07	0.995075	22.1	94.7	101.3	156.24	31.29	39.49	2.1	5.3	22.1	110.9	397.3	94.7	145.4	81.9	101.3	88.6	178.2		17	0.0203207	0.00284647	5	0.989172	0.874907	3.63001
Q8TEX9	[K].AAHEALGQFCCALHK.[A]	2xCarbamidomethyl [C10; C11]; 1xTMT6plex [K15]; 1xTMT6plex [N-Term]	1	1	0	2171.13	1.4	0.771525	22.7	63.6	89	161.01	7.47	21.77	0.2	2.5	22.7	110.9	426.4	57.2	66.3	63.6	89	59.3	89.3		46	7.0818e-07	5.8751e-05	5	0.985882	1.24124	2.32576
Q5TZA2	[R].AAHEEDLQR.[L]	1xTMT6plex [N-Term]	1	2	0	1297.67																				NoQuanValues	17	0.00558922	0.000816087	NA	NA	NA	NA
O75410	[K].AAHGCVTAVSGK.[A]	1xCarbamidomethyl [C5]; 1xTMT6plex [K12]; 1xTMT6plex [N-Term]	1	1	0	1615.9	0.79	0.999995	104.9	480.6	379.5	163.78	4.51	24.67	2.7	17.6	104.9	491.7	2075.7	480.6	457.1	500.2	379.5	243.4	396.1		44	0.000142319	0.00011429	5	0.997721	1.07761	5.16311
O94888	[M].AAHGGSAASSALK.[G]	1xAcetyl [N-Term]; 1xTMT6plex [K13]	1	1	0	1398.75	0.938	0.999995	42.9	75.4	70.7	141.71	3.79	3.08		1.2	21.2	86.9	362.6	78	75.4	72.3	70.7	67.1	70.9		62	9.26553e-06	5.8751e-05	4	0.968341	1.22164	2.06658
Q9UQ80	[K].AAHLCAEAALR.[L]	1xCarbamidomethyl [C5]; 1xTMT6plex [N-Term]	1	4	0	1411.77	0.853	0.999995	162.2	622.1	530.4	168.37	11.19	10.53	6.8	30.7	162.2	630.3	3155.4	622.1	522.6	649.8	559.5	454.6	530.4		61	1.44509e-05	5.8751e-05	5	0.999809	0.991965	6.0106
Q9BRD0	[K].AAHMYSGAK.[T]	1xTMT6plex [K9]; 1xTMT6plex [N-Term]	1	1	0	1393.77	0.769	0.999995	49.3	242.9	186.8	161.23	9.66	26.13	3.1	15.2	49.3	250	1011.1	242.9	276.4	229.6	186.8	137.1	234.4		24	0.0111751	0.00155488	5	0.996537	0.930862	4.71519
P78371	[R].AAHSEGNTTAGLDMR.[E]	1xTMT6plex [N-Term]	1	2	0	1759.86	0.754	0.999995	79.8	289.9	218.6	170.9	6.28	12.64	0.3	5.9	79.8	235.6	1306.4	312.1	275.7	289.9	230.1	218.6	179.6		45	8.30462e-05	5.8751e-05	5	0.973587	1.32961	3.48829
Q709F0	[K].AAHSMDTLGSAGAK.[K]	1xTMT6plex [K14]; 1xTMT6plex [N-Term]	1	1	0	1774.95	0.922	0.999995	60.7	198.6	183.1	162.13	19.74	11.59	2.9	9.3	60.7	211.5	935.1	198.6	247.8	167.7	215.3	173	183.1		27	0.000293064	0.00011429	5	0.99604	0.951288	4.51904
P04049	[R].AAHTEDINACTLTTSPR.[L]	1xCarbamidomethyl [C10]; 1xTMT6plex [N-Term]	1	1	0	2087.04	0.714	0.999995	50.4	93.3	66.6	136.09	15.11	15.87		4.2	23.7	107.1	393.4	93.3	108.6	80.2	77.9	56.6	66.6		95	2.09747e-07	5.8751e-05	4	0.995188	0.994285	3.19131
Q96EK5	[K].AAHYCHSTLK.[R]	1xCarbamidomethyl [C5]; 1xTMT6plex [K10]; 1xTMT6plex [N-Term]	1	1	0	1645.89	0.882	0.999995	43.2	151.1	133.2	162.64	2.83	9.28	1.5	8	43.2	168.3	731.6	145.3	151.1	153.6	135.7	114.1	133.2		5	0.254382	0.0285165	5	0.999141	1.00033	3.992
Q99986	[R].AAKPEQIQK.[W]	2xTMT6plex [K3; K9]; 1xTMT6plex [N-Term]	1	1	0	1700.07																				NoQuanValues	10	0.0101266	0.00143976	NA	NA	NA	NA
P46821	[K].AAKPTTTPEVK.[A]	2xTMT6plex [K3; K11]; 1xTMT6plex [N-Term]	1	2	0	1830.13	1.406	0.800504	63.7	217.2	305.5	168.28	11.92	25.48	2.5	10.8	63.7	235.7	1187.2	258.3	217.2	207	305.5	204.8	346		29	0.000465581	0.000200533	5	0.999304	0.999076	4.5764
Q9UBM7	[M].AAKSQPNIPK.[A]	1xAcetyl [N-Term]; 2xTMT6plex [K3; K10]	1	1	1	1553.94																				ExcludedByMethod	11	0.260836	0.0291747	NA	NA	NA	NA
P50570	[R].AALAAER.[K]	1xTMT6plex [N-Term]	1	1	0	930.557	0.479	0.713606	94.9	276.7	132.6	140.39	14.58	46.7		13	47.5	189.9	816.5	228.2	306.2	276.7	134.9	132.6	48.6		33	0.0229572	0.00319351	4	0.99837	0.907366	4.52134
Q69YQ0	[K].AALAATLEEYK.[A]	1xTMT6plex [K11]; 1xTMT6plex [N-Term]	1	1	0	1637.95	0.844	0.999995	65.8	158.5	133.8	147.63	12.16	15.86		8.2	31.3	138.6	689.8	180.3	158.5	141.5	133.8	103.8	141.8		65	5.61556e-06	5.8751e-05	4	0.997403	0.971669	3.88099
P15144	[R].AALACSK.[E]	1xCarbamidomethyl [C5]; 1xTMT6plex [K7]; 1xTMT6plex [N-Term]	1	1	0	1178.7	1.529	0.684528	48.2	117.4	179.4	151.72	56.96	28.14	1.3	11.4	48.2	246.8	781.8	86.8	248.6	117.4	279.2	173.7	179.4		38	0.00735999	0.00103625	5	0.989766	1.02926	4.17959
Q9H1K1	[K].AALADYK.[L]	1xTMT6plex [K7]; 1xTMT6plex [N-Term]	1	2	0	1209.72	1.064	0.982312	192.8	612.6	651.8	170.64	15.52	8.86	2.4	15.2	192.8	655.3	3478.1	724.4	531.8	612.6	651.8	623	737.3		30	0.00957391	0.00141207	5	0.991342	1.18943	5.36084
P0CAP2	[K].AAIAECEEVR.[R]	1xCarbamidomethyl [C6]; 1xTMT6plex [N-Term]	1	1	0	1376.7	0.822	0.999995	38.5	60.6	49.8	139.83	9.75	9.16		4.1	19.7	75.3	319	68.4	56.5	60.6	54.2	45.1	49.8		37	0.000732561	0.000269597	4	0.999578	0.947308	3.02235
Q8TD31	[R].AALAGAEVVR.[K]	1xTMT6plex [N-Term]	1	1	0	1185.72	0.696	0.999995	9	65.3	45.5	164.29	5.05	32.43	1.5	3	9	71.9	287	63.5	65.3	70	73.1	45.5	41.4		14	0.01064	0.00149669	5	0.961117	0.883109	2.88085
Q14195	[K].AALAGGTTMIIDHVVPEPESSLTEAYEK.[W]	1xTMT6plex [K28]; 1xTMT6plex [N-Term]	1	1	0	3387.78	1.513	0.715149	11.1	14.6	22.1	135.32	21.01	22.05		0.1	5.8	21.4	78.1	14.6	18	11.8	22.1	16.3	25.6		8	0.0361082	0.00441784	3	0.99794	0.866253	1.44369
Q15149	[R].AALAHSEEVTASQVAATK.[T]	1xTMT6plex [K18]; 1xTMT6plex [N-Term]	1	2	0	2242.24	1.241	0.914373	86.3	254.3	315.6	165.44	11.11	12.49	0.2	18	86.3	302.2	1445.5	279.8	254.3	223.7	359.2	315.6	279.9		82	1.01163e-07	5.8751e-05	4	0.999802	0.948356	5.13247
Q13428	[R].AALAPAK.[E]	1xTMT6plex [K7]; 1xTMT6plex [N-Term]	1	1	0	1099.72	0.624	0.986599	94.1	269.8	168.4	182.97	36.77	33.4	2.6	8.5	94.1	175.5	1604.8	269.8	149.3	329.4	168.4	254.9	134.5		28	0.0460815	0.00523696	5	0.981347	1.03145	4.59444
Q8IVF2	[R].AALAPELALEIPSGSQADIPLPK.[T]	1xTMT6plex [K23]; 1xTMT6plex [N-Term]	1	2	0	2759.6	0.755	0.999995	167.6	313.5	236.7	139.83	19.58	19.69		14.3	84.6	331.9	1379.8	254.1	377.5	313.5	305.5	209.7	236.7		56	3.70971e-08	5.8751e-05	4	0.997268	0.991722	4.95864
Q2TAY7	[R].AAIAQALAGEVSVVPPSR.[L]	1xTMT6plex [N-Term]	1	1	0	1965.13	0.87	0.999995	13.4	67.6	58.8	155.78	15.32	32.73	0.6	4.1	13.4	76.1	262.1	67.6	68.5	51.5	58.8	32.9	65.3		25	0.0308839	0.00393954	5	0.993266	0.976863	2.69977
Q9NWZ5	[R].AALASAHQCHPLPR.[T]	1xCarbamidomethyl [C9]; 1xTMT6plex [N-Term]	1	1	0	1757.94	0.598	0.969105	49.3	104.5	62.5	142.15	16.39	19.14		10.1	24.4	99.5	458.2	78.4	104.5	106.9	83.7	59.7	62.5		18	0.00785639	0.00109977	4	0.983943	0.843783	3.89618
Q68EM7	[K].AALDCSTSHLDEFYSDPHAVAGALK.[S]	1xCarbamidomethyl [C5]; 1xTMT6plex [K25]; 1xTMT6plex [N-Term]	1	1	0	3133.57	0.886	0.999995	26.8	101.8	90.2	159.92	4.62	20.77	0.9	8.7	26.8	115.1	472.1	96	101.8	105.2	91.4	61.7	90.2		16	4.3583e-05	5.8751e-05	5	0.988587	0.98002	3.51926
P24821	[K].AAIDSYR.[I]	1xTMT6plex [N-Term]	1	1	0	1024.56																				NoQuanValues	16	0.11881	0.012451	NA	NA	NA	NA
P35637; Q92804	[K].AAIDWFDGK.[E]	1xTMT6plex [K9]; 1xTMT6plex [N-Term]	2	1	0	1480.82	0.545	0.854301	39.1	151.9	82.8	177.14	34.79	16.05	3.3	0.4	39.1	103.7	703.5	175.9	83.9	151.9	64.9	82.8	89.4	NotUnique	46	0.000664625	0.000200533	3	0.979832	0.970676	3.81925
P11766	[R].AALEACHK.[G]	1xCarbamidomethyl [C6]; 1xTMT6plex [K8]; 1xTMT6plex [N-Term]	1	2	0	1357.77	0.775	0.999995	124.6	527.5	409	166.07	9.44	25.56	3.8	15.8	124.6	488.9	2266	527.5	473	571.8	442.7	409	263.8		24	0.00644527	0.000947467	5	0.99672	1.05124	5.33538
P34897	[R].AALEALGSCLNNK.[Y]	1xCarbamidomethyl [C9]; 1xTMT6plex [K13]; 1xTMT6plex [N-Term]	1	2	0	1819.01	1.304	0.80767	251.8	357.2	465.7	131.91	17.74	25.25		24.1	106.9	593.5	1893.2	357.2	475	350.8	565.1	335.7	465.7		27	0.000179882	0.00011429	4	0.990859	0.971595	5.60173
Q12788	[R].AALEALLPYTER.[H]	1xTMT6plex [N-Term]	1	1	0	1575.89	0.449	0.587977	26.2	106	47.6	156.68	18.13	37.46	0.5	5.1	26.2	77.8	321.7	108.5	106	76.8	47.6	51.7	23.4		50	0.000185183	0.00011429	5	0.984588	1.01733	2.92082
Q92879	[K].AALEAQNALHNMK.[V]	1xTMT6plex [K13]; 1xTMT6plex [N-Term]	1	1	0	1869.04	0.699	0.999995	11.1	21.5	15	142.26	21.71	19.14		1.6	5.9	20.9	97.6	21.5	17.4	26.9	15	12	17.7		58	0.000208799	0.00011429	4	0.998458	0.894301	1.48175
P52815	[K].AALEAVGGTVVLE.[-]	1xTMT6plex [N-Term]	1	1	0	1457.84	0.597	0.963217	37.7	127.4	76.1	171.31	18.93	8.85	0.3	4.8	37.7	99	586	138.5	94.7	127.4	83.5	76.1	70		52	0.00404962	0.000494316	5	0.977686	1.18236	2.9066
Q9UJX6	[R].AALEAYCK.[K]	1xCarbamidomethyl [C7]; 1xTMT6plex [K8]; 1xTMT6plex [N-Term]	1	1	0	1383.77	0.854	0.999995	40.1	125.8	107.4	162.07	2.91	25.52	2.4	6.5	40.1	148.5	646.9	125.8	130.9	123.8	134.5	107.4	79.8		33	0.0101896	0.00147296	5	0.993568	0.92782	4.06111
P08727	[K].AALEDTLAETEAR.[F]	1xTMT6plex [N-Term]	1	4	0	1618.85	0.703	0.999995	160.5	738.3	519.2	163.12	13.66	7.15	4	47.8	160.5	699	3049.7	914.3	718.1	738.3	519.2	461.5	527.6		42	8.40628e-06	5.8751e-05	5	0.986013	1.0354	5.95039
Q96FS4	[R].AALEEEVR.[S]	1xTMT6plex [N-Term]	1	1	0	1145.64	0.615	0.971229	53.5	265.6	163.4	162.54	13.9	20.55	1.9	10.8	53.5	234.1	987	311.6	265.6	236.8	183.7	163.4	120.9		48	0.000461547	0.000200533	5	0.998999	1.01014	4.3784
P12081	[R].AALEELVK.[L]	1xTMT6plex [K8]; 1xTMT6plex [N-Term]	1	1	0	1330.83	1.081	0.994058	138.9	215.1	232.6	146.96	25.4	1.93		10.2	84.8	227.4	1244.8	317.4	204.3	215.1	240	232.6	231.8		53	0.000524587	0.000200533	4	0.988352	1.01569	4.60846
Q15149	[K].AALEEVER.[L]	1xTMT6plex [N-Term]	1	2	0	1145.64	1.517	0.669695	239	350.3	531.4	140.53	18.76	9.17		23	121.5	470.2	2005.6	350.3	396	270.4	590.5	492.5	531.4		61	0.00013355	0.00011429	4	0.998949	0.970749	5.56982
Q9H0D6	[R].AALEEVYPDLTPEETRR.[N]	1xTMT6plex [N-Term]	1	1	1	2218.16	0.693	0.999995	23.7	78.4	54.3	158.16	14.32	24.21	0.2	8.1	23.7	69.8	311.5	73	95.6	78.4	77.2	54.3	49.9		42	0.00013412	0.00011429	4	0.993865	0.79138	3.66072
Q9NRV9	[R].AALEGTATYR.[G]	1xTMT6plex [N-Term]	1	1	0	1281.7	0.593	0.948337	17.6	135.9	80.5	150.69	21.3	39.74	0.9	10.6	17.6	112.8	354.7	135.9	171.8	112.6	96.3	80.5	40.5		25	0.000874943	0.000269597	5	0.966715	0.927531	3.42922
Q92797	[K].AALEQLLK.[F]	1xTMT6plex [K8]; 1xTMT6plex [N-Term]	1	1	0	1343.87	1.003	0.999995	34.3	120.4	120.7	163.78	11.75	24.86	0.7	9.4	34.3	141.9	634	120.4	133.5	105.4	145.9	120.7	87.4		46	0.000333276	0.000174145	5	0.983803	1.06022	3.59005
Q8N556	[R].AAIEVNAGR.[K]	1xTMT6plex [N-Term]	1	1	0	1129.65	0.62	0.982711	46.4	107.3	66.5	140.93	14.26	38.55		5.5	23	93.7	402.6	107.3	135.5	106.3	66.5	76.6	33.3		36	0.00107484	0.000269597	4	0.999416	0.938982	3.3663
Q9NUP9	[M].AALGEPVRLER.[D]	1xAcetyl [N-Term]	1	1	1	1252.7																				NoQuanLabels	16	0.419829	0.0488258	NA	NA	NA	NA
Q9H7E9	[M].AALGHLAGEAAAAPGPGTPCASR.[G]	1xAcetyl [N-Term]; 1xCarbamidomethyl [C20]	1	1	0	2145.05																				NoQuanLabels	28	0.000184417	0.00011429	NA	NA	NA	NA
P07741	[R].AAIGLLAR.[H]	1xTMT6plex [N-Term]	1	1	0	1013.67	0.708	0.999995	82.2	239.6	169.8	128.48	17.15	19.59		13.5	30.6	220.2	634	239.6	270.5	191	210.2	142.4	169.8		51	0.000707812	0.000269597	4	0.965995	0.884712	4.3911
O95294	[K].AALGPLGP.[-]	1xTMT6plex [N-Term]	1	1	0	924.572	0.914	0.999995	74.6	311.8	285	162.76	23.54	18.52	0.8	16.6	74.6	305.9	1318.5	322.8	311.8	203.7	285	248.5	356.5		27	0.0136395	0.00212	5	0.973206	1.15175	4.34056
P11172	[R].AALGPLVTGLYDVQAFK.[F]	1xTMT6plex [K17]; 1xTMT6plex [N-Term]	1	2	0	2221.3	0.863	0.999995	135.6	653.5	564.1	163.32	15.82	7.36	2.4	38.3	135.6	656.2	2780.4	653.5	672.9	497.5	579.1	502.9	564.1		55	1.39508e-06	5.8751e-05	5	0.980638	1.10017	5.56824
Q96HJ9	[M].AALGSPSHTFR.[G]	1xAcetyl [N-Term]	1	1	0	1185.6																				NoQuanLabels	25	0.238406	0.0266556	NA	NA	NA	NA
O95382	[R].AALGVLGPEVEK.[E]	1xTMT6plex [K12]; 1xTMT6plex [N-Term]	1	1	0	1641	0.641	0.983789	40.5	77.3	49.6	130.7	24.94	31.77		5.1	21.8	75	268.9	77.3	102.5	62.6	70.8	49.6	37.8		76	4.90864e-06	5.8751e-05	4	0.999011	0.863526	3.26908
O75971	[K].AALHDQLNR.[L]	1xTMT6plex [N-Term]	1	1	0	1266.71	0.422	0.484343	27.5	209.5	88.5	168.84	10.45	24.1	2.6	3.3	27.5	170.3	767.2	209.5	178.2	218.4	88.5	63.3	104		52	0.000331893	0.000174145	5	0.956933	0.989758	3.79461
O43432	[K].AAIIADSSTFR.[V]	1xTMT6plex [N-Term]	1	1	0	1380.77	0.815	0.999995	46	91.2	74.3	143.45	15.4	28.27		7.1	20.9	101.5	451.4	91.2	117.5	90.7	74.3	84.8	47.1		21	0.00598405	0.000881096	4	0.990658	0.921452	3.53467
Q15075	[K].AAILDLEK.[T]	1xTMT6plex [K8]; 1xTMT6plex [N-Term]	1	1	0	1330.83	0.832	0.999995	64.4	317.3	264.1	167.89	13.91	14.9	1.2	9.8	64.4	249.4	1217	385.2	317.3	296.6	264.1	208.9	280.2		49	0.00113747	0.000269597	5	0.995628	1.10852	4.23261
O00401	[K].AALLDQIR.[E]	1xTMT6plex [N-Term]	1	1	0	1128.69	0.531	0.863829	57.9	267.3	142.1	161.23	12.28	18.38	3.6	13.8	57.9	239.1	1009.4	217.1	273.8	267.3	178.1	142.1	124.6		31	0.00317914	0.00035197	5	0.99895	0.914997	4.78243
Q7Z406	[K].AAILEEK.[R]	1xTMT6plex [K7]; 1xTMT6plex [N-Term]	1	1	0	1231.77	1.121	0.990516	94.1	256.4	287.3	173.21	12.91	21.39	2.1	9.5	94.1	277.9	1656.9	256.4	204.3	259.5	287.3	362.4	236.8		44	0.00698192	0.00100924	5	0.994066	1.08505	4.64279
Q13813	[R].AALLELWELR.[R]	1xTMT6plex [N-Term]	1	1	0	1442.86	0.828	0.999995	63.1	112.9	93.5	142.78	12.72	29.36		5.9	36.6	108.6	526	112.9	129.7	100.7	102.4	93.5	56		62	4.45876e-05	5.8751e-05	4	0.995576	0.959237	3.66179
Q9P2E9	[K].AAILETAPK.[E]	1xTMT6plex [K9]; 1xTMT6plex [N-Term]	1	1	0	1371.86	0.617	0.972743	75.2	374.9	231.4	162.41	13.15	25.34	2.7	16.2	75.2	282.4	1244.6	314.6	409.8	374.9	231.4	164.4	277.5		59	0.000132983	0.00011429	5	0.998603	0.981013	4.85082
Q8NI60	[M].AAILGDTIMVAK.[G]	1xAcetyl [N-Term]; 1xTMT6plex [K12]	1	1	0	1473.85																				NoQuanValues	39	0.000414535	0.000200533	NA	NA	NA	NA
P78346	[R].AALLHGETR.[K]	1xTMT6plex [N-Term]	1	1	0	1196.69	0.572	0.938684	30.3	156.8	89.7	160.43	11.81	28.52	2.5	3.2	30.3	126.9	509.3	157	156.8	126.9	89.7	91.7	52.3		21	0.0914968	0.00966038	5	0.960776	0.925921	3.67546
P0C7T5	[R].AALLRPSFIPQEVK.[L]	1xTMT6plex [K14]; 1xTMT6plex [N-Term]	1	1	0	2027.24	0.644	0.987036	26.2	120.7	77.7	167.57	13.66	12.66	1.9	6.7	26.2	95.9	490.8	120.7	135.6	102.9	85.9	66.6	77.7		21	0.000195429	0.00011429	5	0.997096	0.892113	3.71639
P35232	[K].AAIISAEGDSK.[A]	1xTMT6plex [K11]; 1xTMT6plex [N-Term]	1	1	0	1519.87	0.736	0.999995	62.5	381.8	281	159.13	14.31	19.24	4.7	12.2	62.5	289	1116.5	400.2	381.8	302.8	283.6	197.6	281		55	0.000704364	0.000269597	5	0.991472	0.912918	4.93214
O94844	[R].AALISR.[R]	1xTMT6plex [N-Term]	1	1	0	859.556	0.835	0.999995	60.1	108.2	90.4	138.35	19.75	7.5		3.9	32.5	111.1	458.1	112.3	108.2	76.5	90.4	79.5	91.2		19	0.197974	0.0219337	4	0.988303	1.02263	3.2808
Q12980	[R].AAILSVPAAQNPEDLR.[M]	1xTMT6plex [N-Term]	1	1	0	1894.06	0.429	0.50465	19.8	111	47.7	161.87	15.76	14.67	0.3	5.8	19.8	94.1	387.9	111	117	85.9	58.3	47.7	44.3		6	0.0109047	0.00152565	5	0.973986	1.11125	2.72654
Q9Y5B9	[R].AALLTER.[T]	1xTMT6plex [N-Term]	1	1	0	1002.61	0.778	0.999995	30.4	81.2	63.2	175.79	37.21	18.61	1.5	4.3	30.4	70.9	499.3	121.3	57.5	81.2	62.7	85.7	63.2		25	0.212894	0.0236332	5	0.988491	0.935568	3.42908
P34059; P15289	[R].AALLTGR.[L]	1xTMT6plex [N-Term]	2	1	0	930.593	0.478	0.663443	60.7	171.3	82	138.34	1	68.04		4.9	32.7	112.6	467.5	174	170.7	171.3	82	97.7	14.7	NotUnique	32	0.0105096	0.00149669	4	0.994224	0.981661	3.47263
P15289	[R].AALLTGRLPVR.[M]	1xTMT6plex [N-Term]	1	1	1	1395.9	1.397	0.844853	46.2	74.4	103.9	141.81	9.37	26.97		2.4	23.1	92.3	393.6	74.4	77	64.2	121.7	69.5	103.9		20	0.126445	0.0133368	4	0.987544	1.09843	2.68495
Q9NX02	[KR].AALLVTTRPR.[A]	1xTMT6plex [N-Term]	1	1	0	1326.84																				NoQuanValues	13	0.0124641	0.00192767	NA	NA	NA	NA
Q14980	[R].AALMESQGQQQEERGQQER.[E]	1xTMT6plex [N-Term]	1	1	1	2432.18	4.65	0.00180785	16.9	3.4	15.7	113.6	6.64	78.72			5.1	16.9	71.4	3.2	3.5		15.7	4.6	31.8		17	0.000243287	0.00011429	3	0.999898	0.881322	1.1735
P19971	[M].AALMTPGTGAPPAPGDFSGEGSQGLPDPSPEPK.[Q]	1xAcetyl [N-Term]; 1xTMT6plex [K33]	1	1	0	3404.65																				NoQuanValues	37	0.000244295	0.00011429	NA	NA	NA	NA
O14745	[R].AALNAVR.[L]	1xTMT6plex [N-Term]	1	1	0	943.589	0.497	0.767083	73.7	272.7	135.4	176.56	29.78	20.16	2.1	4.7	73.7	188.3	1271.8	318.9	170.9	272.7	133.1	187.3	135.4		31	0.00684439	0.00100924	5	0.976329	1.07067	4.19776
Q6PGP7	[K].AALNELLK.[H]	1xTMT6plex [K8]; 1xTMT6plex [N-Term]	1	1	0	1329.85	1.173	0.954076	63.5	167.5	196.4	166.34	4.59	8.61	0.2	7.2	63.5	188.4	943.8	175	159.7	167.5	201.6	171.1	196.4		38	0.0012856	0.000300397	5	0.956304	1.31336	3.22391
Q8WVV9	[K].AALNGADIYAGCCTLK.[I]	2xCarbamidomethyl [C12; C13]; 1xTMT6plex [K16]; 1xTMT6plex [N-Term]	1	1	0	2156.12	0.807	0.999995	42	170.7	137.8	162.06	5.6	31.3	2.7	10.6	42	222.1	895.7	170.7	171.7	155.1	189	100.3	137.8		47	1.04516e-05	5.8751e-05	5	0.996408	0.948399	4.43505
O95602	[R].AALNLPEAASYDEVR.[G]	1xTMT6plex [N-Term]	1	1	0	1847.97	0.631	0.97863	28.1	79	49.9	149.71	4.22	23.21		5.8	14.2	55.5	312.1	80	79	73.9	53.7	49.9	33.7		58	1.77098e-05	5.8751e-05	4	0.979532	0.875226	3.07883
Q8IUC4	[R].AALNQQILK.[A]	1xTMT6plex [K9]; 1xTMT6plex [N-Term]	1	1	0	1456.93	0.547	0.908278	42.4	106.2	58.1	145.62	0.99	14.31		4.1	20.8	86.2	409	106.2	105	107.1	61.9	46.6	58.1		44	0.0162473	0.00235348	4	0.999852	1.00164	3.0542
P0CW19	[R].AALNTVHEANGTEDER.[A]	1xTMT6plex [N-Term]	1	1	0	1955.96	0.796	0.999995	73.3	143.6	114.3	148.59	21.63	20.29		4.6	42.8	125.5	693	167.3	107.4	143.6	123.9	114.3	82.5		26	0.000149073	0.00011429	4	0.988325	1.06298	3.53919
Q9H147	[K].AALNVR.[D]	1xTMT6plex [N-Term]	1	1	0	872.552	0.501	0.739268	39.4	151.2	75.7	164.62	8.04	14.18	0.9	7.5	39.4	122.6	597.2	167.4	143.2	151.2	85.5	75.7	64.2		27	0.316149	0.0357103	5	0.992782	1.02531	3.61962
Q13217	[K].AALPDLTK.[V]	1xTMT6plex [K8]; 1xTMT6plex [N-Term]	1	1	0	1286.81	0.568	0.887748	112.5	410.6	233	175.15	28.86	18.07	3.1	14.2	112.5	258.9	1781.3	470.8	258.1	410.6	233	284.7	199		39	0.00205391	0.000321709	5	0.992623	1.01385	5.00809
Q99988	[R].AALPEGLPEASR.[L]	1xTMT6plex [N-Term]	1	1	0	1439.81	0.405	0.453783	25.8	79.9	32.4	153.93	25.66	34.24		3.1	12.5	53.4	315.7	96.9	57.1	79.9	32.4	40.6	19.6		53	0.000438223	0.000200533	4	0.996751	1.00757	2.48982
P42858	[K].AALPSLTNPPSLSPIR.[R]	1xTMT6plex [N-Term]	1	1	0	1863.09																				NoQuanValues	10	0.127853	0.0135473	NA	NA	NA	NA
Q9H3Y8	[M].AAIPSSGSLVATHDYYR.[R]	1xAcetyl [N-Term]	1	1	0	1849.91																				NoQuanLabels	39	0.00712175	0.00100924	NA	NA	NA	NA
O00459	[R].AALQALGVAEGGER.[C]	1xTMT6plex [N-Term]	1	1	0	1570.88	1.2	0.971003	5.2	14.8	17.7	156.76	20.73	7.22		1.7	1.6	15.5	92.5	13.8	20	14.8	19.3	17.7	16.7		30	0.00069415	0.000269597	3	0.98755	1.34782	-0.900779
P04114	[K].AAIQALR.[K]	1xTMT6plex [N-Term]	1	1	0	971.62	0.761	0.999995	98.7	238.3	181.3	142.73	13.94	49.41		10.4	46.8	208.1	907.9	291.8	238.3	225.7	186.2	181.3	61.5		32	0.368538	0.0426373	4	0.999089	0.979297	4.33976
P04114	[K].AAIQALRK.[M]	1xTMT6plex [K8]; 1xTMT6plex [N-Term]	1	1	1	1328.88	2.01	0.218209	111.8	126.9	255	144.18	11.53	20.58		12.3	57.4	217.8	1026.6	124.5	152.5	126.9	336.4	228.5	255		10	0.0964537	0.00992303	4	0.999998	0.960847	4.5775
Q9BY43	[R].AALQALRR.[K]	1xTMT6plex [N-Term]	1	1	1	1127.72	1.205	0.923146	25.9	36.3	43.8	135.64	31.65	35.6		2.4	14.3	46.8	186.7	43	36.3	22.1	77.4	43.8	43.4		13	0.03855	0.00455445	4	0.995362	0.93797	2.3706
O00139	[R].AALQEEEQASK.[Q]	1xTMT6plex [K11]; 1xTMT6plex [N-Term]	1	1	0	1661.91																				NoQuanValues	16	0.0391193	0.00455445	NA	NA	NA	NA
P49327	[R].AALQEELQLCK.[G]	1xCarbamidomethyl [C10]; 1xTMT6plex [K11]; 1xTMT6plex [N-Term]	1	1	0	1761	0.773	0.999995	58	280	216.4	150.87	33.34	42.38	2	19.1	58	392.8	1157.7	177.2	357.7	280	343.1	146.4	216.4		33	0.000414535	0.000200533	5	0.984682	1.02005	4.76456
P50583	[K].AALQEGHQFLCSIEA.[-]	1xCarbamidomethyl [C11]; 1xTMT6plex [N-Term]	1	1	0	1902.96	0.817	0.999995	29.7	115.1	94	167.1	9.1	15.41	0.6	6.5	29.7	148.6	675.5	105.2	126.2	115.1	117.8	88.9	94		15	0.189613	0.0212217	5	0.992708	1.11457	3.36433
P62851	[R].AALQELLSK.[G]	1xTMT6plex [K9]; 1xTMT6plex [N-Term]	1	2	0	1430.9	0.495	0.717478	135.9	355.9	176.1	146.4	5.27	8.87		15.4	67.1	275.3	1346	383.5	346.9	355.9	195.6	164.2	176.1		63	0.000290646	0.00011429	4	0.999517	0.974713	4.86489
Q9H9Y6	[K].AALQELTR.[A]	1xTMT6plex [N-Term]	1	1	0	1130.67	0.801	0.999995	20.7	34	27.3	142.72	17.15	26.16		2.1	9.3	45.9	195.1	31.8	43.6	34	38.7	23.7	27.3		37	0.0135579	0.00212	4	0.99782	0.997943	2.03688
Q9UHB4; Q6ZSZ5	[R].AAIQER.[VE]	1xTMT6plex [N-Term]	2	1	0	916.541																				ExcludedByMethod	29	0.291145	0.0325035	NA	NA	NA	NA
Q8WZA9	[R].AALQSQAEALR.[R]	1xTMT6plex [N-Term]	1	1	0	1386.79	0.625	0.984327	8.2	46.8	29.3	161.91	23.35	40.5	0.1	3.5	8.2	43.3	178.5	31	46.8	49.2	30.5	29.3	12.9		11	0.0168541	0.0024417	4	0.979809	0.88258	2.39048
O43524	[K].AALQTAPESADDSPSQLSK.[W]	1xTMT6plex [K19]; 1xTMT6plex [N-Term]	1	1	0	2374.25																				NoQuanValues	63	3.02204e-05	5.8751e-05	NA	NA	NA	NA
CON_E1BF81	[K].AALQVDEK.[G]	1xTMT6plex [K8]; 1xTMT6plex [N-Term]	1	1	0	1331.79	1.403	0.833229	80.7	127.5	178.8	145.73	14.41	18.55		3.2	40.6	160.4	751	137.6	103.2	127.5	200.5	178.8	137.6		36	0.00119805	0.000269597	4	0.982493	1.16911	3.26033
P62910	[M].AALRPLVKPK.[I]	2xTMT6plex [K8; K10]; 1xTMT6plex [N-Term]	1	1	0	1780.21																				NoQuanValues	5	0.0837252	0.00869154	NA	NA	NA	NA
P51570	[M].AALRQPQVAELLAEAR.[R]	1xAcetyl [N-Term]	1	1	1	1777.99																				NoQuanLabels	9	0.200858	0.0223486	NA	NA	NA	NA
O95831	[K].AALSASEGEEVPQDK.[A]	1xTMT6plex [K15]; 1xTMT6plex [N-Term]	1	2	0	1989.05	1.402	0.77194	31.1	150.4	210.8	150.95	30.15	29.02	0.5	6.2	31.1	252.5	695.9	150.4	230.5	133.7	220.6	123.2	210.8		95	9.25213e-09	5.8751e-05	5	0.982624	1.17844	3.39673
Q8TEW0	[K].AAISDSADCSLSPDVDPVLAFQR.[E]	1xCarbamidomethyl [C9]; 1xTMT6plex [N-Term]	1	1	0	2663.32																				NoQuanValues	27	0.000379343	0.000200533	NA	NA	NA	NA
Q04637	[K].AALSEEELEK.[K]	1xTMT6plex [K10]; 1xTMT6plex [N-Term]	1	1	0	1576.88	1.182	0.970388	33.7	143.4	169.5	153.59	40.49	16.01	0.6	12.6	33.7	172.3	586.1	134.4	265.7	143.4	189.4	136.9	169.5		69	1.66006e-05	5.8751e-05	5	0.963197	1.06356	3.65437
P19827	[K].AAISGENAGLVR.[A]	1xTMT6plex [N-Term]	1	1	0	1386.79	1.592	0.660939	43	64.2	102.1	145.26	19.4	18.55		2.7	20.8	88.9	408.2	64.2	47.7	70.5	110.1	102.1	76		92	1.19132e-06	5.8751e-05	4	0.995006	1.08627	2.71744
Q14978	[K].AALSLPAK.[Q]	1xTMT6plex [K8]; 1xTMT6plex [N-Term]	1	1	0	1228.8																				NoQuanValues	9	0.245635	0.027529	NA	NA	NA	NA
Q7Z3J2	[K].AAISLVPEVPK.[M]	1xTMT6plex [K11]; 1xTMT6plex [N-Term]	1	1	0	1582	1.082	0.972983	80.5	377.1	408	156.51	25.45	17.93	3.6	26.1	80.5	404.6	1470	377.1	429.8	254.4	443.2	309.3	408		19	0.00084807	0.000269597	5	0.99295	0.956852	5.27169
P22234	[K].AAISNK.[I]	1xTMT6plex [K6]; 1xTMT6plex [N-Term]	1	1	0	1061.67																				NoQuanValues	20	0.274246	0.0306586	NA	NA	NA	NA
O75175	[R].AAISSGIEDPVPTLHLTER.[D]	1xTMT6plex [N-Term]	1	1	0	2235.22	0.669	0.999995	53	221.1	147.8	162.25	5.52	15.05	1.4	9.5	53	169.1	772.1	221.1	228.8	205.2	147.8	115.7	155.2		60	3.94465e-07	5.8751e-05	5	0.99559	1.00646	4.09026
Q68E01	[K].AALSSPR.[S]	1xTMT6plex [N-Term]	1	1	0	930.557	1.275	0.930927	38.9	109.5	139.6	161.91	11.57	12.99	0.7	5.5	38.9	133.3	582.8	119.6	109.5	94.7	139.6	117.3	152.4		21	0.074168	0.0075935	5	0.992575	1.08013	3.40563
P55084	[R].AALTGLLHR.[T]	1xTMT6plex [N-Term]	1	1	0	1180.74	0.919	0.999995	87.8	271.5	249.5	160.54	10.32	5.24	3.2	12.2	87.8	271	1192.1	316.4	261.5	271.5	262.5	249.5	236.4		35	0.00135681	0.000300397	5	0.99589	0.969228	4.85245
CON_P34955	[K].AALTIDEK.[G]	1xTMT6plex [K8]; 1xTMT6plex [N-Term]	1	11	0	1318.8	1.738	0.400451	90.8	132.2	229.8	133.03	15.49	20.05		10.2	42.4	194.3	672.3	137.7	132.2	102	289.2	194.8	229.8		49	0.00113747	0.000269597	4	0.996	0.925152	4.28976
P61221	[K].AAITIR.[S]	1xTMT6plex [N-Term]	1	1	0	873.572	0.889	0.999995	113.7	289.1	257	146.31	15.23	42.84		10.6	58.5	221	1090.7	326.1	289.1	239.6	273.2	257	107.9		26	0.0592479	0.00628111	4	0.999561	1.00226	4.46165
Q9BUE6	[R].AALTLTPSAVNK.[I]	1xTMT6plex [K12]; 1xTMT6plex [N-Term]	1	1	0	1644.01	0.866	0.999995	72.9	231.3	200.2	163.31	14.32	8.76	1.2	11.4	72.9	236	1088.2	290.1	225.8	231.3	200.2	176.6	209.8		68	2.82552e-06	5.8751e-05	5	0.989874	1.08141	4.29615
Q96I25	[K].AALTQAK.[S]	1xTMT6plex [K7]; 1xTMT6plex [N-Term]	1	1	0	1160.74	0.992	0.999995	33.3	158.5	157.2	160.24	24.51	30.65	2	5.4	33.3	167	641.4	102.4	166.5	158.5	157.2	92.1	174		34	0.005253	0.000708427	5	0.990724	0.969099	3.88355
P15336	[K].AALTQQHPPVTNGDTVK.[G]	1xTMT6plex [K17]; 1xTMT6plex [N-Term]	1	1	0	2235.25																				NoQuanValues	33	9.07382e-05	5.8751e-05	NA	NA	NA	NA
Q9C0H9	[R].AALTQYSAK.[D]	1xTMT6plex [K9]; 1xTMT6plex [N-Term]	1	1	0	1410.84	0.75	0.999995	15.8	51.7	38.8	165.49	15.06	29.11	0.5	4.2	15.8	45.2	236.8	57.8	42.6	51.7	43.9	38.8	24		56	0.000124724	5.8751e-05	5	0.990125	0.954468	2.54877
O00231	[R].AALTSAR.[T]	1xTMT6plex [N-Term]	1	1	0	918.557	0.608	0.961123	48.1	143.8	87.4	146.79	10.07	3.92		5.3	21.7	106.8	504.4	145	143.8	120.6	88.6	82.2	87.4		36	0.00939529	0.00141207	4	0.997619	1.00257	3.3128
Q96KP4	[M].AALTTLFK.[Y]	1xAcetyl [N-Term]; 1xTMT6plex [K8]	1	2	0	1135.69																				NoQuanValues	28	0.10673	0.0110807	NA	NA	NA	NA
Q96GQ5	[R].AALTVHQAR.[R]	1xTMT6plex [N-Term]	1	1	0	1195.71	1.781	0.474869	39.9	48	85.6	146.73	15.3	30.65		1.7	22.2	71.5	363	37.5	48	50.7	85.6	94.3	50		7	0.0927241	0.0097086	4	0.97947	1.13805	2.33295
Q9BS40	[R].AALVAQNYINYQQGTPHR.[V]	1xTMT6plex [N-Term]	1	1	0	2273.2	0.562	0.917455	21.4	104.4	58.7	161.48	3.56	36.07	1.5	9.8	21.4	105.9	447.2	104.4	98.6	105.4	80.1	58.7	37.7		61	2.53937e-06	5.8751e-05	5	0.988021	0.89224	3.70114
Q969Q5	[K].AAIVCYDLTDSSSFER.[A]	1xCarbamidomethyl [C5]; 1xTMT6plex [N-Term]	1	1	0	2063	1.142	0.986473	5.8	8.3	9.5	143.76	25.3	68.06	1.6		2.4	13.9	63.2	5.5	9.1	8.3	25	9.5	7.6		34	0.00158319	0.000300397	3	0.992679	1.08781	-0.0497396
Q9BUF5	[R].AALVDLEPGTMDSVR.[S]	1xTMT6plex [N-Term]	1	2	0	1802.95	0.819	0.999995	88.6	360.3	295	158.85	17.43	14.82	0.1	19.4	88.6	306.2	1265.7	360.3	419.3	294.5	336	249.1	295		50	7.69932e-05	5.8751e-05	4	0.999723	0.906208	5.22367
Q9BUF5	[R].AALVDLEPGTMDSVR.[S]	1xOxidation [M11]; 1xTMT6plex [N-Term]	1	1	0	1818.95	0.854	0.999995	18.7	71.9	61.4	156.69	19.57	23.31	0.4	4	18.7	81.5	300.2	71.9	93.6	64.7	79	49.7	61.4		12	0.0548907	0.00582955	5	0.989376	1.05482	2.63774
Q6PGP7	[K].AALVDYLDGK.[A]	1xTMT6plex [K10]; 1xTMT6plex [N-Term]	1	1	0	1522.89	1.081	0.999995	133.7	438.9	474.4	170.06	14.75	8.74	3.9	23.1	133.7	472.5	2517.1	497.8	438.9	369.5	542.8	463.1	474.4		16	0.0229572	0.00319351	5	0.998951	1.03534	5.51225
P27708	[M].AALVLEDGSVLR.[G]	1xAcetyl [N-Term]	1	3	0	1284.72																				NoQuanLabels	69	0.0011572	0.000269597	NA	NA	NA	NA
Q7Z417	[R].AAIVYHTK.[E]	1xTMT6plex [K8]; 1xTMT6plex [N-Term]	1	1	0	1360.84	0.6	0.960125	114.8	482.5	289.6	173.36	21.82	14.02	6.8	12.2	114.8	329.5	2013.9	574.3	367.5	482.5	273.2	289.6	354.3		10	0.134979	0.0143564	5	0.976169	0.951207	5.37651
P54886	[K].AALWALQGGTSVVIANGTHPK.[V]	1xTMT6plex [K21]; 1xTMT6plex [N-Term]	1	1	0	2549.46	1.61	0.622105	12.5	15.6	25	143.65	11.76	32.06		2.1	6.9	22.5	112.8	14.7	18.4	15.6	28.5	14.5	25		40	1.20244e-06	5.8751e-05	4	0.994841	0.864013	1.78544
Q9NRN7	[K].AAMAGR.[L]	1xTMT6plex [N-Term]	1	1	0	805.455	0.613	0.972782	22.8	136	83.5	165.67	41.29	16.84	3.4	5	22.8	107.6	492.9	59.6	136	144.8	83.5	71.4	99.8		20	0.184269	0.0205239	5	0.963983	0.841472	3.85461
O14744	[M].AAMAVGGAGGSR.[V]	1xAcetyl [N-Term]	1	2	0	1046.5																				NoQuanLabels	8	0.389455	0.0453796	NA	NA	NA	NA
Q16891	[K].AAMDNSEIAGEK.[K]	1xTMT6plex [K12]; 1xTMT6plex [N-Term]	1	1	0	1693.88	1.368	0.778446	31.1	116.4	159.2	154.27	17.89	30.06	1.5	6.3	31.1	163.2	542.9	116.4	150.6	108.4	203.3	108.9	159.2		84	8.02786e-07	5.8751e-05	5	0.996094	0.973785	3.76496
Q08211	[R].AAMEALVVEVTK.[Q]	1xTMT6plex [K12]; 1xTMT6plex [N-Term]	1	1	0	1719.01	0.495	0.724244	56.1	322.7	159.6	173.3	17.71	38.16	2.3	10.3	56.1	237	1312.1	245.4	349.8	322.7	240.4	159.6	111.6		36	0.00493422	0.000640073	5	0.999404	1.02589	4.50046
Q96G03	[R].AAMGPGISR.[M]	1xTMT6plex [N-Term]	1	1	0	1088.61	0.803	0.999995	31.4	96.3	77.3	175.48	18.21	12.77	0.3	3.8	31.4	80.3	533	111.3	76.9	96.3	85.2	77.3	65.9		34	0.0460815	0.00523696	5	0.98389	1.17133	2.71183
P11277; Q01082; O15020	[K].AAMRETWLSENQR.[L]	1xTMT6plex [N-Term]	3	1	1	1820.93																				NotUnique	4	0.216034	0.0241493	NA	NA	NA	NA
Q8NE71	[K].AANAAENDFSVSQAEMSSR.[Q]	1xTMT6plex [N-Term]	1	1	0	2214.03	1.523	0.679987	20.9	57.6	87.7	168.34	1.98	9.21	0.6	6	20.9	85.2	428.7	59.3	57.6	57.1	94.6	78.6	87.7		45	7.41728e-06	5.8751e-05	5	0.991056	1.02497	3.05505
Q9NYL9	[R].AANAITK.[N]	1xTMT6plex [K7]; 1xTMT6plex [N-Term]	1	1	0	1146.72																				NoQuanValues	40	0.00865262	0.00118227	NA	NA	NA	NA
Q9Y4Y9	[M].AANATTNPSQLLPLELVDK.[C]	1xAcetyl [N-Term]; 1xTMT6plex [K19]	1	2	0	2266.25																				NoQuanValues	48	6.13224e-07	5.8751e-05	NA	NA	NA	NA
Q15398	[R].AANENEPEGK.[V]	1xTMT6plex [K10]; 1xTMT6plex [N-Term]	1	1	0	1516.8	0.282	0.098743	24.9	127.5	36	166.41	19.75	21.67	0.7	3	24.9	85.8	415	127.5	140.7	94.4	36	36.2	24.1		61	2.63277e-05	5.8751e-05	5	0.99606	1.04585	2.9178
P18206	[R].AANFENHSGK.[L]	1xTMT6plex [K10]; 1xTMT6plex [N-Term]	1	1	0	1532.82	0.776	0.999995	48	155.8	120.8	183.78	19.87	8.38	0.5	8	48	117.6	1016.8	155.8	123.3	184.6	120.8	136.4	116.6		11	0.212894	0.0236332	5	0.979833	1.16558	3.49979
Q9H1K0	[R].AANGEVASLR.[R]	1xTMT6plex [N-Term]	1	1	0	1216.68	0.956	0.999995	28.9	66.5	63.6	145.44	2.73	7.76		2.1	12.9	64.9	289.9	69.6	66.3	66.5	64.1	55.7	63.6		20	0.00518067	0.000708427	4	0.997521	1.07794	2.23691
Q86V48	[K].AANGLEADNSCPNSK.[A]	1xCarbamidomethyl [C11]; 1xTMT6plex [K15]; 1xTMT6plex [N-Term]	1	1	0	2006	0.813	0.999995	51.2	91.2	74.2	145.38	12.69	21.64		6.5	23.4	112.1	518.6	81.8	105.2	91.2	83.3	53.6	74.2		26	2.7694e-05	5.8751e-05	4	0.995938	0.965845	3.52638
P25787	[K].AANGVVLATEK.[K]	1xTMT6plex [K11]; 1xTMT6plex [N-Term]	1	1	0	1530.93	0.94	0.999995	68.2	291.8	274.4	161.73	6.95	20.83	6	14.5	68.2	303.5	1267.6	318.1	291.8	277.6	274.4	207.1	317		41	9.07382e-05	5.8751e-05	5	0.989719	0.889598	5.15619
Q8WXI9	[K].AANLEMFK.[G]	1xTMT6plex [K8]; 1xTMT6plex [N-Term]	1	1	0	1381.79	0.574	0.930508	115	271.7	155.9	141.99	1.97	17.26		9.8	60.3	219.4	979.5	272.8	271.7	263.1	155.9	120.7	170.8		50	0.000497268	0.000200533	4	0.997397	0.994221	4.42154
P07947; P12931	[R].AANILVGENLVCK.[IV]	1xCarbamidomethyl [C12]; 1xTMT6plex [K13]; 1xTMT6plex [N-Term]	2	1	0	1859.08																				NotUnique	38	4.90587e-05	5.8751e-05	NA	NA	NA	NA
P54920	[R].AANMFK.[M]	1xTMT6plex [K6]; 1xTMT6plex [N-Term]	1	1	0	1139.66	1.7	0.396719	17.6	73.2	124.3	142.9	39.11	40.63	0.3	3.8	17.6	120.5	285.5	73.2	133.5	69.3	124.3	54.3	128.1		19	0.212894	0.0236332	5	0.976196	1.11342	2.55087
Q99988	[R].AANMHAQIK.[T]	1xTMT6plex [K9]; 1xTMT6plex [N-Term]	1	1	0	1441.83	0.448	0.465688	262.4	579.3	259.7	144.06	12.35	33.39		31.7	135.5	508.2	2408.4	546.4	579.3	689.1	347.3	259.7	173.6		21	0.00390817	0.000494316	4	0.999725	0.941433	5.88698
P08574	[R].AANNGALPPDLSYIVR.[A]	1xTMT6plex [N-Term]	1	1	0	1900.05	1.358	0.863829	11.5	17.1	23.2	138.11	28.86	22.85		2.6	4.6	28.6	109.2	12.7	22.8	17.1	30.1	23.2	19.2		44	0.000151599	0.00011429	4	0.957514	0.853712	1.81497
Q6P2E9	[R].AANNGSAMVR.[V]	1xTMT6plex [N-Term]	1	1	0	1219.64	1.458	0.802498	9.2	8.5	12.4	112.4	70.64	14.31		1.4	2.1	61.6	41.2	24.3	7.4	8.5	12.4	10.5	14		7	0.0280358	0.0035615	2	1	NA	NA
Q6P2E9	[R].AANNGSAMVR.[V]	1xOxidation [M8]; 1xTMT6plex [N-Term]	1	1	0	1235.64																				NoQuanValues	31	0.0100016	0.00143976	NA	NA	NA	NA
Q9BV44	[R].AANNIASLLTK.[S]	1xTMT6plex [K11]; 1xTMT6plex [N-Term]	1	1	0	1573.97	0.911	0.999995	14	71.1	64.7	166.81	17.05	11.75	1.6	4.5	14	70.6	331.2	93.3	69.5	71.1	64.7	56.1	71		65	0.000206225	0.00011429	5	0.986092	0.867822	3.19825
Q8IY81	[R].AANPVDFLSK.[A]	1xTMT6plex [K10]; 1xTMT6plex [N-Term]	1	1	0	1519.89	0.544	0.841958	26.3	147.4	80.3	154.63	24.34	22.57	5.9	7.3	26.3	132.6	474.8	147.4	189.2	116	103.7	66.4	80.3		29	0.00023733	0.00011429	4	0.99404	0.928229	3.72647
Q9Y4L1	[K].AANSLEAFIFETQDK.[L]	1xTMT6plex [K15]; 1xTMT6plex [N-Term]	1	1	0	2142.15	0.695	0.999995	27.2	61.3	42.6	150.71	4.88	14.89		6.3	12.7	58.4	326.5	66.6	61.3	61.3	42.6	39.8	52.5		28	0.000281176	0.00011429	4	0.966118	0.877487	3.09777
Q9NRY2	[M].AANSSGQGFQNK.[N]	1xAcetyl [N-Term]; 1xTMT6plex [K12]	1	1	0	1479.74																				NoQuanValues	56	4.86147e-05	5.8751e-05	NA	NA	NA	NA
Q9Y4F5	[K].AANTATTTGPR.[Q]	1xTMT6plex [N-Term]	1	1	0	1289.7	0.629	0.994042	13.5	13.1	8.3	98.03	48.69	23.62			4.3	13.5	41.5	14.5	13.1	4.8	9.4	5.8	8.3		34	0.000700938	0.000269597	3	0.997665	0.755198	1.155
Q13948	[M].AANVGSMFQYWK.[R]	1xAcetyl [N-Term]; 1xTMT6plex [K12]	1	1	0	1672.84																				NoQuanValues	61	0.00053896	0.000200533	NA	NA	NA	NA
Q9Y6E0	[K].AANVLLSEHGEVK.[L]	1xTMT6plex [K13]; 1xTMT6plex [N-Term]	1	1	0	1825.06	0.932	0.999995	108.6	528.5	492.4	163.67	10.08	15.89	6.5	30.4	108.6	513.7	2227	549.6	528.5	451.9	492.4	377.7	514.1		30	0.000265351	0.00011429	5	0.997982	0.939188	5.7824
O00506; Q9P289	[K].AANVLLSEQGDVK.[L]	1xTMT6plex [K13]; 1xTMT6plex [N-Term]	2	1	0	1802.04	0.654	0.995519	70.8	216.5	141.6	180.12	27.38	13.02	3.6	5.8	70.8	169.7	1309.7	227.6	131.6	216.5	141.3	176	141.6	NotUnique	41	9.31722e-05	5.8751e-05	5	0.966137	0.983598	4.48473
P56182	[K].AANVQEPEK.[K]	1xTMT6plex [K9]; 1xTMT6plex [N-Term]	1	1	0	1443.82	0.995	0.999995	45.7	225.3	224.3	147.65	64.64	50.55	0.3	14	45.7	295.7	810	225.3	502.2	144	224.3	80.1	259.2		65	0.000145968	0.00011429	4	0.980088	0.919878	4.66192
Q9BTV4	[M].AANYSSTSTRR.[E]	1xAcetyl [N-Term]	1	2	1	1255.6																				NoQuanLabels	26	0.138598	0.0148104	NA	NA	NA	NA
Q96JN8	[R].AAPAAQAEPER.[L]	1xTMT6plex [N-Term]	1	1	0	1339.72	1.056	0.999995	16.6	19.2	20.3	127.88	11.09	36.44			3.2	16.6	90.9	19.2	20.7	16.6	20.3	22.6	10.4		37	0.000221234	0.00011429	3	0.998868	1.11551	0.253779
Q9BZE9	[M].AAPAGGGGSAVSVLAPNGRR.[H]	1xAcetyl [N-Term]	1	1	1	1806.96																				NoQuanLabels	27	0.244413	0.0273125	NA	NA	NA	NA
Q13428	[K].AAPAPGK.[V]	1xTMT6plex [K7]; 1xTMT6plex [N-Term]	1	1	0	1069.68	0.761	0.999995	129.8	243.2	185.1	151.16	22.89	15.19		14.6	80.6	209.1	1313.5	214.9	243.2	330.3	166.7	223.8	185.1		31	0.138598	0.0148104	4	0.992633	0.952995	4.85418
Q86Y37	[K].AAPAPTASSTININTSTSK.[F]	1xTMT6plex [K19]; 1xTMT6plex [N-Term]	1	1	0	2290.27	0.807	0.999995	33.5	142.4	115	163.63	7.18	16.76	1.7	10.2	33.5	133.1	608.5	142.4	151.2	130.9	116.3	85	115		51	1.74661e-05	5.8751e-05	5	0.997046	0.92899	3.98909
Q9NXG2	[M].AAPAQQTTQPGGGK.[R]	1xAcetyl [N-Term]; 1xTMT6plex [K14]	1	2	0	1582.84																				NoQuanValues	60	3.26725e-05	5.8751e-05	NA	NA	NA	NA
CON_Q3SZ57	[K].AAPASIPPFPVLEPVTSCK.[S]	1xCarbamidomethyl [C18]; 1xTMT6plex [K19]; 1xTMT6plex [N-Term]	1	1	0	2439.37	2.31	0.0706021	31.3	84.1	194.3	164.6	10.3	27.58	4.9	13.5	31.3	179.6	792.3	84.1	70.4	85.2	239.1	194.3	135		62	1.00792e-06	5.8751e-05	5	0.975025	0.824452	4.64316
Q8NF37	[R].AAPASSAGASDAR.[L]	1xTMT6plex [N-Term]	1	3	0	1360.7	2.986	0.0191286	46.9	73.8	220.4	158.6	54.75	23.5	2.6	6.3	46.9	181	713.4	73.8	153.6	56.5	220.4	148.3	237.9		71	9.80221e-07	5.8751e-05	5	0.988852	0.944826	4.18543
P55084	[R].AAPAVQTK.[T]	1xTMT6plex [K8]; 1xTMT6plex [N-Term]	1	1	0	1243.78	0.805	0.999995	57	124.1	100	190.85	24.86	15.41	0.3	3	57	85.9	1079	124.1	81.8	135.6	93.1	124.1	100		41	0.00136503	0.000300397	5	0.973562	1.28422	2.90391
P17509	[R].AAPCDYGPAPAFYR.[E]	1xCarbamidomethyl [C4]; 1xTMT6plex [N-Term]	1	1	0	1784.86	0.768	0.999995	9.3	28.7	22	159.07	17.49	30.45	1	1.7	9.3	34.6	143.1	28.7	26.9	37	32.5	22	18.3		41	0.000601757	0.000200533	5	0.978545	0.837288	2.25225
Q86WB0	[M].AAPCEGQAFAVGVEK.[N]	1xAcetyl [N-Term]; 1xCarbamidomethyl [C4]; 1xTMT6plex [K15]	1	1	0	1804.91																				ExcludedByMethod	20	0.000322382	0.000174145	NA	NA	NA	NA
Q9UKV3	[K].AAPCIYWLPLTDSQIVQK.[E]	1xCarbamidomethyl [C4]; 1xTMT6plex [K18]; 1xTMT6plex [N-Term]	1	1	0	2561.42	1.032	0.999995	22.6	103.1	106.4	161.86	7.77	30.75	2.7	8.7	22.6	143.2	568.3	94.6	110.5	103.1	106.4	61.7	116.6		31	2.81243e-06	5.8751e-05	5	0.982945	0.872535	4.03185
Q96TA1	[K].AAPEASSPPASPLQHLLPGK.[A]	1xTMT6plex [K20]; 1xTMT6plex [N-Term]	1	1	0	2426.38	0.37	0.337926	85.8	236.1	87.4	140.46	8.55	22.14		10	45.3	162.4	713.6	242.3	236.1	205.9	93.5	60.1	87.4		55	2.37918e-05	5.8751e-05	4	0.999974	0.92625	4.26075
P98160	[R].AAPEDSGR.[Y]	1xTMT6plex [N-Term]	1	1	0	1031.53	0.505	0.721063	86.4	424.4	214.3	165.87	29.91	38.12	1	7.7	86.4	317.7	1470.3	307.4	565.6	424.4	215.7	214.3	98.6		43	0.0658764	0.00673443	5	0.990398	1.18849	4.2242
Q96CS3	[M].AAPEERDLTQEQTEK.[L]	1xAcetyl [N-Term]; 1xTMT6plex [K15]	1	1	1	2016.01																				NoQuanValues	35	0.000159416	0.00011429	NA	NA	NA	NA
Q96G03	[M].AAPEGSGLGEDAR.[L]	1xAcetyl [N-Term]	1	1	0	1271.59																				NoQuanLabels	63	2.23055e-05	5.8751e-05	NA	NA	NA	NA
Q15599	[M].AAPEPLRPR.[L]	1xAcetyl [N-Term]	1	1	0	1048.59																				NoQuanLabels	33	0.00578378	0.00085052	NA	NA	NA	NA
Q15181	[R].AAPFSLEYR.[V]	1xTMT6plex [N-Term]	1	1	0	1282.7	0.677	0.999995	87.8	188.1	127.3	140.35	5.1	11.39		7.5	51	151.3	689	202.5	188.1	183.9	139.7	111.1	127.3		35	0.122952	0.0128291	4	0.993138	0.965197	4.07112
Q15233	[R].AAPGAEFAPNK.[R]	1xTMT6plex [K11]; 1xTMT6plex [N-Term]	1	1	0	1530.87	0.623	0.97006	61.7	143.2	89.2	153.72	27.07	6.19		3.7	39	97.5	646.1	157.1	90.3	143.2	89.2	93.1	82.3		42	0.000235377	0.00011429	4	0.982583	1.08282	3.26474
Q86V48	[R].AAPGEALR.[E]	1xTMT6plex [N-Term]	1	1	0	1013.59	0.476	0.712953	43.1	195.7	93.1	171.05	20.79	21.07	0.6	9.5	43.1	103.8	650	200.9	134.7	195.7	93.1	98.4	64.9		31	0.197024	0.0218473	5	0.972937	1.06452	3.52637
P55265	[R].AAPGEFR.[A]	1xTMT6plex [N-Term]	1	2	0	976.541	1.02	0.999995	81	277.1	282.7	169.39	13.8	11.84	2.6	17.6	81	270.4	1459	277.1	285.7	219.5	282.7	300	237.3		23	0.288275	0.0321776	5	0.997347	0.998864	4.89732
Q3KP66	[R].AAPGPAYEEEGTPLR.[Y]	1xTMT6plex [N-Term]	1	1	0	1786.92	0.476	0.699861	22.4	74.5	35.4	144.91	5.91	23.34	0.9		9	56	232.6	68.9	77.4	74.5	35.4	24.7	39.7		24	0.000354765	0.000174145	3	0.986923	1.08023	1.90864
O95180; Q96IZ0	[R].AAPGPR.[AR]	1xTMT6plex [N-Term]	2	1	0	797.483	0.446	0.608222	38.4	228.5	101.9	165.46	25.73	9.32	1.6	5.1	38.4	139.6	654.3	144.1	228.5	240.8	101.9	86.7	102.8	NotUnique	18	0.362215	0.0417147	5	0.994704	0.994089	3.76801
P11216; P06737	[K].AAPGYHMAK.[LM]	1xOxidation [M7]; 1xTMT6plex [K9]; 1xTMT6plex [N-Term]	2	1	0	1419.78	1.174	0.948337	115.6	182.4	214.1	145.18	12.14	12.48		3.4	76.7	174.1	941.1	210.9	182.4	166.2	261	209.6	214.1	NotUnique	3	0.396036	0.0461929	3	0.976399	0.84254	4.97177
Q6SPF0	[R].AAPLAAPPPAPAAPPAVAPPAGPR.[R]	1xTMT6plex [N-Term]	1	1	0	2354.35	0.786	0.999995	98.3	219.8	172.8	140.25	5.37	11.48		8.1	44.6	216.4	861.5	235.6	219.8	212.2	188.4	149.5	172.8		21	0.000428926	0.000200533	4	0.99669	1.02385	4.12399
Q15120	[R].AAPLAGFGYGLPISR.[L]	1xTMT6plex [N-Term]	1	1	0	1718.98																				NoQuanValues	15	0.0113816	0.0015828	NA	NA	NA	NA
Q9UBC2	[M].AAPLIPLSQQIPTGNSLYESYYK.[Q]	1xAcetyl [N-Term]; 1xTMT6plex [K23]	1	1	0	2824.5	0.863	0.999995	13.8	21.2	18.3	134.07	8.41	12.13		1.7	6.9	27.8	102.4	21.2	22.3	18.9	19	15	18.3		46	0.000224921	0.00011429	4	0.998499	0.899504	1.66822
Q86XN8	[R].AAPLPAFSGCSTVNGAPGPPAAGAR.[R]	1xCarbamidomethyl [C10]; 1xTMT6plex [N-Term]	1	1	0	2523.3	0.922	0.999995	36.1	63.3	58.3	143.74	7.88	16.19		3.7	17.6	74.1	335.2	61.8	63.3	71.4	62.4	45.3	58.3		40	4.16396e-05	5.8751e-05	4	0.999675	0.983403	2.87294
P54619	[R].AAPLWDSK.[K]	1xTMT6plex [K8]; 1xTMT6plex [N-Term]	1	1	0	1345.79	0.646	0.990193	32.2	180.1	116.3	143.77	46.2	39.26	0.7	16.4	32.2	200	530.4	180.1	319.8	132.5	187.9	116.3	88.3		36	0.00419596	0.000494316	4	0.961021	0.801622	4.57354
Q99501	[R].AAPPAPNAPAAGEDTTETAPAPGTPAR.[G]	1xTMT6plex [N-Term]	1	1	0	2728.37																				NoQuanValues	43	6.88447e-05	5.8751e-05	NA	NA	NA	NA
Q7L2J0	[R].AAPPDVGEER.[R]	1xTMT6plex [N-Term]	1	1	0	1269.66	0.798	0.999995	21.2	35.7	28.5	137.28	17.89	12.25		0.7	13.3	33.8	146.7	33.7	46.5	35.7	31.5	28.5	24.6		42	0.0134768	0.00206879	4	0.950558	1.12013	1.27275
Q7L2J0	[R].AAPPDVGEERR.[G]	1xTMT6plex [N-Term]	1	1	1	1425.76	1.127	0.992744	22.9	66.4	74.8	160.33	14.69	16.02	0.7	6.8	22.9	76.5	340.2	62.9	82.4	66.4	74.8	63.2	87.3		18	0.0172735	0.0024625	5	0.987081	0.960424	3.14124
Q5RI15	[M].AAPPEPGEPEERK.[S]	1xAcetyl [N-Term]; 1xTMT6plex [K13]	1	1	1	1677.86																				NoQuanValues	47	0.169934	0.0184075	NA	NA	NA	NA
Q3MHD2	[M].AAPPGEYFSVGSQVSCR.[T]	1xAcetyl [N-Term]; 1xCarbamidomethyl [C16]	1	2	0	1853.85																				NoQuanLabels	26	0.00153425	0.000300397	NA	NA	NA	NA
Q5T4S7	[K].AAPPPPPPPPPLESSPR.[V]	1xTMT6plex [N-Term]	1	1	0	1933.07	1.314	0.857034	32.7	53.5	70.4	141.17	10.79	10.31		7.7	16.9	63.2	295.1	57.7	53.5	46.5	75.6	61.5	70.4		32	0.000519904	0.000200533	4	0.978464	0.80501	3.43351
Q5M775	[R].AAPPPVDEEPESSEVDAAGRWPGVCVSR.[T]	1xCarbamidomethyl [C25]; 1xTMT6plex [N-Term]	1	1	1	3193.54	0.934	0.999995	14	13.5	12.6	118.39	7.98	29.21			3.1	14	61.3	15	13.5	12.9	18.7	12.6	10.8		10	0.00199974	0.000321709	3	0.997605	0.994115	0.383424
Q12981	[M].AAPQDVHVR.[I]	1xAcetyl [N-Term]	1	1	0	1034.54																				NoQuanLabels	25	0.0601574	0.00638066	NA	NA	NA	NA
O75694	[K].AAPQSPSVPK.[K]	1xTMT6plex [K10]; 1xTMT6plex [N-Term]	1	1	0	1439.86	0.678	0.999995	32.8	106.3	72.1	172.09	10.05	10.5	0.8	3.4	32.8	91.1	538.9	106.3	90.2	109.3	85.6	72.1	71.4		30	0.00165506	0.000300397	5	0.993351	1.05891	3.14905
P16383	[K].AAPRADEGSESR.[T]	1xTMT6plex [N-Term]	1	1	1	1474.74	4.272	0.0013646	41.2	49.2	210.3	167.93	34.71	81.63	4	0.4	41.2	151	736.6	56.2	49.2	26.9	210.3	79.1	497.9		25	0.1357	0.0144471	3	0.999798	0.96316	4.073
Q15942	[M].AAPRPSPAISVSVSAPAFYAPQK.[K]	1xAcetyl [N-Term]; 1xTMT6plex [K23]	1	1	0	2583.41																				NoQuanValues	31	0.000178395	0.00011429	NA	NA	NA	NA
Q9HCB6	[R].AAPSAEFSVDR.[T]	1xTMT6plex [N-Term]	1	1	0	1378.72	0.804	0.999995	30.2	63.1	50.8	139.72	8.04	18.69		3.6	16.1	56.8	246.4	67.2	63.1	57.2	50.8	51.9	36.4		46	3.74855e-05	5.8751e-05	4	0.99997	0.916983	2.77825
Q4VC31	[M].AAPSGGVNCEEFAEFQELLK.[V]	1xAcetyl [N-Term]; 1xCarbamidomethyl [C9]; 1xTMT6plex [K20]	1	1	0	2467.2																				ExcludedByMethod	22	0.00145093	0.000300397	NA	NA	NA	NA
O95817	[R].AAPSTAPAEATPPKPGEAEAPPK.[H]	2xTMT6plex [K14; K23]; 1xTMT6plex [N-Term]	1	2	0	2872.6	1.163	0.948033	92.3	350.1	407.1	163.25	9.68	17.06	6.8	20.5	92.3	384	1692.9	411	350.1	348	467.6	330.8	407.1		20	0.00153425	0.000300397	5	0.995632	0.904239	5.51342
Q9BRP8	[R].AAPTAASDQPDSAATTEK.[A]	1xTMT6plex [K18]; 1xTMT6plex [N-Term]	1	1	0	2190.13	0.737	0.999995	93.1	465.7	343.3	165.69	26.07	16.06	9.1	29	93.1	430.3	1999.3	590.9	465.7	347	431.7	320.7	343.3		62	1.29518e-06	5.8751e-05	5	0.991722	0.872435	5.81886
Q13123	[R].AAPTSAPPSK.[S]	1xTMT6plex [K10]; 1xTMT6plex [N-Term]	1	1	0	1384.82	0.501	0.767067	46.6	216.5	108.4	172.39	23.7	12.46	3.3	8.6	46.6	156.6	911	280.4	216.5	175	108.4	88.9	113.3		60	2.58476e-05	5.8751e-05	5	0.991098	0.916298	4.40497
O60925	[M].AAPVDLELK.[K]	1xAcetyl [N-Term]; 1xTMT6plex [K9]	1	1	0	1226.72																				NoQuanValues	29	0.0245115	0.00329277	NA	NA	NA	NA
O60925	[M].AAPVDLELKK.[A]	1xAcetyl [N-Term]; 2xTMT6plex [K9; K10]	1	1	1	1583.98																				NoQuanValues	35	0.0280358	0.0035615	NA	NA	NA	NA
P20248	[K].AAPVQQPR.[T]	1xTMT6plex [N-Term]	1	1	0	1095.65	0.113	1.59376e-06	31.4	71.4	8.1	136.26	34	48.76		1.3	15.1	65.3	237.8	71.4	108.6	56.5	8.1	6.7	16		34	0.00334138	0.00035197	4	0.977211	1.12491	1.94243
Q13144	[M].AAPVVAPPGVVVSR.[A]	1xAcetyl [N-Term]	1	1	0	1360.79																				NoQuanLabels	35	0.174872	0.0191423	NA	NA	NA	NA
Q9BUL5	[R].AAQAGPTQPGPPR.[S]	1xTMT6plex [N-Term]	1	1	0	1476.81	0.667	0.999995	15.8	67.2	44.8	166.89	8.91	14.73	3.4	0.7	15.8	69.1	324.6	76.6	67.2	64.9	52.2	38.9	44.8		27	0.00038094	0.000200533	4	0.96693	1.3108	1.43653
Q16401	[M].AAQALALLR.[E]	1xAcetyl [N-Term]	1	1	0	968.589																				NoQuanLabels	87	0.000206225	0.00011429	NA	NA	NA	NA
P11274	[R].AAQAPDGASEPR.[A]	1xTMT6plex [N-Term]	1	2	0	1398.72	1.186	0.957551	49.5	176.9	209.8	162.5	39.12	16.61	1	13.4	49.5	215.7	920.8	176.9	216.5	92.5	248.1	177.8	209.8		39	0.000163462	0.00011429	5	0.984045	1.06638	4.12227
P11586	[R].AAQAPSSFQLLYDLK.[L]	1xTMT6plex [K15]; 1xTMT6plex [N-Term]	1	1	0	2110.19	0.868	0.999995	98.7	411.2	356.9	163.35	6.14	16.72	0.4	19.7	98.7	539.4	2176.3	406.4	453.7	411.2	452.3	331.8	356.9		30	3.51586e-05	5.8751e-05	5	0.954879	1.33308	4.36264
P37837	[K].AAQASDLEK.[I]	1xTMT6plex [K9]; 1xTMT6plex [N-Term]	1	1	0	1390.79	1.908	0.193164	69.7	273.4	521.7	139.35	62.07	49.08	3.7	34.2	69.7	564.8	1249.7	273.4	667	227.3	521.7	221.3	679.2		20	0.00670913	0.000981114	5	0.969094	0.935088	5.39139
P06132	[R].AAQDFFSTCR.[S]	1xCarbamidomethyl [C9]; 1xTMT6plex [N-Term]	1	1	0	1431.69	0.544	0.867576	41.9	141.6	77	161.27	8.96	34.64	0.7	7	41.9	162.6	679.6	123.6	141.6	147.2	103.9	77	50.4		61	0.000350351	0.000174145	5	0.990322	1.09723	3.57791
O94906	[R].AAQDLCEEALR.[H]	1xCarbamidomethyl [C6]; 1xTMT6plex [N-Term]	1	1	0	1504.76	0.911	0.999995	10.9	49.2	44.8	160.83	16.08	37.2	0.6	5.5	10.9	70.7	275.2	49.2	64.2	49.1	80	44.8	43.1		63	3.88822e-05	5.8751e-05	5	0.980424	0.95909	2.73899
P62995	[R].AAQDRDQIYR.[R]	1xTMT6plex [N-Term]	1	1	1	1464.78	1.282	0.918079	76.4	139	178.2	122.28	27.13	37.68		9.9	25.8	225.8	528.3	139	200.6	121.2	178.2	83.1	179.9		26	0.00104524	0.000269597	4	0.957516	0.921883	4.07466
P04075	[K].AAQEEYVK.[R]	1xTMT6plex [K8]; 1xTMT6plex [N-Term]	1	3	0	1395.79	0.963	0.999995	210.6	891.8	858.4	175.79	9.97	12.93	1.7	57	210.6	593.6	4017.2	913.3	891.8	756.3	915.5	708.4	858.4		40	0.000440111	0.000200533	5	0.953571	1.16324	5.7125
P04075	[K].AAQEEYVKR.[A]	1xTMT6plex [K8]; 1xTMT6plex [N-Term]	1	1	1	1551.89	1.481	0.699299	32.1	76.3	112.9	162.67	7.38	38.93	3.6	7.6	32.1	123.6	557.5	76.3	82.9	71.6	112.9	75	166.6		18	0.0474952	0.00527508	5	0.985629	0.833056	4.17621
Q5T160	[K].AAQEFFQR.[L]	1xTMT6plex [N-Term]	1	1	0	1225.65	1.157	0.98215	52.9	83.5	96.5	140.86	11.26	19.4		3.2	24.1	115.8	464.2	82.9	100.5	83.5	127.2	96.5	89		31	0.0123147	0.00192767	4	0.992582	1.08506	2.97636
Q9Y2X7	[R].AAQEFK.[H]	1xTMT6plex [K6]; 1xTMT6plex [N-Term]	1	1	0	1151.68	1.104	0.995597	47.5	118.1	130.4	169.68	11	10.81	0.9	4.8	47.5	119.2	685	106.9	133.1	118.1	139.2	130.4	112.2		24	0.120874	0.0125712	5	0.991218	1.07054	3.52229
P49750	[K].AAQELK.[M]	1xTMT6plex [K6]; 1xTMT6plex [N-Term]	1	1	0	1117.7	0.65	0.995075	60.6	123.6	80.3	135.32	58.12	32.87		10.3	28.6	128.3	484.2	36.5	153.4	123.6	80.3	77.9	134.6		23	0.0485873	0.00540061	4	0.990992	0.856586	4.04241
P35520	[K].AAQELQEGQR.[C]	1xTMT6plex [N-Term]	1	2	0	1358.72	1.137	0.992744	40.8	114.7	130.4	168.97	5.94	19.44	0.3	10.8	40.8	162	825.7	122.7	114.7	109.1	167	115	130.4		65	2.88636e-05	5.8751e-05	5	0.957357	1.20583	3.37642
P62826	[M].AAQGEPQVQFK.[L]	1xAcetyl [N-Term]; 1xTMT6plex [K11]	1	2	0	1473.79																				NoQuanValues	48	0.01064	0.00149669	NA	NA	NA	NA
O75449	[K].AAQHDLPASEGEVWSMPVPVER.[R]	1xTMT6plex [N-Term]	1	1	0	2634.32	0.849	0.999995	10.2	34.9	29.6	168.52	1.75	7.13	0.3	2	10.2	34.7	181.3	34.9	35.6	34.3	29.6	26.6	30.5		49	7.90804e-05	5.8751e-05	5	0.99777	1.01636	1.83385
P62910	[R].AAQLAIR.[V]	1xTMT6plex [N-Term]	1	2	0	971.62	0.474	0.597309	148.9	619.3	293.8	165.38	13.73	12.89	2.8	26.4	148.9	497.5	2401.1	741.8	570.2	619.3	329.4	254.1	293.8		44	0.00334138	0.00035197	5	0.991582	1.06785	5.44871
Q8IVL6; Q8WWM7	[KR].AAQLAR.[AE]	1xTMT6plex [N-Term]	2	1	0	858.536	0.779	0.999995	39	208.5	162.3	165.44	38.7	26.29	1.4	10.9	39	176.9	805	104.6	241.8	208.5	213.3	125.8	162.3	NotUnique	27	0.155747	0.0169517	5	0.995423	1.00474	4.06853
P09622	[K].AAQLGFK.[T]	1xTMT6plex [K7]; 1xTMT6plex [N-Term]	1	1	0	1192.75	0.887	0.999995	55.1	213.4	189.4	167.1	9.67	16.49	0.5	12.1	55.1	182.9	929.6	214.6	180.1	213.4	204.8	147.3	189.4		35	0.0105746	0.00149669	5	0.966908	1.15543	3.77265
Q9Y5J7	[M].AAQIPESDQIK.[Q]	1xAcetyl [N-Term]; 1xTMT6plex [K11]	1	1	0	1470.8	0.54	0.885263	32.3	114.7	61.9	140.43	27.47	40.55		3.1	12.4	84.2	315.7	146.2	83.2	114.7	61.9	75	30.8		33	0.260836	0.0291747	4	0.989876	1.03535	2.58667
Q6PI98	[M].AAQIPIVATTSTPGIVR.[N]	1xAcetyl [N-Term]	1	1	0	1736.99																				NoQuanLabels	51	0.000117429	5.8751e-05	NA	NA	NA	NA
O95159	[R].AAQLPR.[N]	1xTMT6plex [N-Term]	1	1	0	884.552	2.034	0.229546	83	77.2	157	140.6	14.1	18.24		4.7	42.5	161.9	680.7	73.6	95.1	77.2	185.5	157	128.3		13	0.425082	0.0494827	4	0.988196	1.07082	3.6116
Q16204	[R].AAQLQHSEK.[M]	1xTMT6plex [K9]; 1xTMT6plex [N-Term]	1	1	0	1469.85	1.045	0.999995	59.4	268.3	280.4	164.07	21.52	29.75	3.4	22.4	59.4	303.8	1326.7	222.3	340.6	268.3	280.4	163.1	298.8		15	0.00324764	0.00035197	5	0.992522	0.941939	5.02891
P08397	[R].AAQLQR.[K]	1xTMT6plex [N-Term]	1	1	0	915.557	0.855	0.999995	30	123.2	105.4	156.76	36.4	25.61	0.9	12.3	30	158.6	579.6	81.4	172.9	123.2	112.3	67.2	105.4		23	0.272876	0.0303814	5	0.97622	1.00478	3.77386
Q8N6H7	[R].AAQMYR.[E]	1xTMT6plex [N-Term]	1	1	0	968.519	0.703	0.999995	51.2	279	196.1	166.35	13.86	25.51	1.9	14.4	51.2	244	1120.7	232.3	307.1	279	212.6	126.8	196.1		24	0.100892	0.010447	5	0.995842	1.01064	4.49675
Q92614	[K].AAQQFSK.[L]	1xTMT6plex [K7]; 1xTMT6plex [N-Term]	1	1	0	1237.73	2.019	0.260465	41.2	47.6	96.2	131.89	39.12	36.06		7.3	19.1	88.8	308.3	46.2	88	47.6	103.9	48.7	96.2		11	0.304257	0.0343591	4	0.988177	0.837392	3.52165
P78318	[K].AAQQQEEQEEK.[E]	1xTMT6plex [K11]; 1xTMT6plex [N-Term]	1	1	0	1775.92	1.204	0.95087	22.4	31.3	37.6	149.42	33.65	16.61		1.9	9.8	50.8	251.8	43.6	31.3	22	48.3	35.8	37.6		32	0.000256717	0.00011429	4	0.998921	1.07161	1.97722
Q99459	[K].AAQRDNEEETTDDPRK.[L]	1xTMT6plex [K16]; 1xTMT6plex [N-Term]	1	1	2	2333.17																				NoQuanValues	8	0.189613	0.0212217	NA	NA	NA	NA
P35914	[K].AAQSANISVR.[G]	1xTMT6plex [N-Term]	1	2	0	1245.71	0.947	0.999995	50.8	97.4	92.2	133.57	12.44	27.52		8.3	21.7	119	409.1	97.4	118	94.5	115.1	65.2	92.2		26	0.000392332	0.000200533	4	0.983804	0.878051	3.72719
Q15642	[K].AAQTAERLDQDINATK.[A]	1xTMT6plex [K16]; 1xTMT6plex [N-Term]	1	1	1	2203.21	1.105	0.989016	56.3	163.3	180.4	167.02	11.43	25.64	0.4	7.8	56.3	208.1	1000	181.6	144.4	163.3	180.4	124	210.7		27	0.000110038	5.8751e-05	5	0.97757	1.23034	3.55672
Q8IVM0	[R].AAQVAQDEEIAR.[L]	1xTMT6plex [N-Term]	1	1	0	1529.81	0.516	0.770631	29.9	183.8	94.9	170.75	30.35	23.61	4.2	4.8	29.9	148.8	751.4	185.7	102.1	183.8	104.1	94.9	64.5		42	4.06998e-05	5.8751e-05	4	0.998989	1.10232	3.42443
Q969G5	[R].AAQVQR.[L]	1xTMT6plex [N-Term]	1	1	0	901.542	0.905	0.999995	28.6	99.4	90	166.29	49.86	10.34	1.7	6.2	28.6	139.5	630.6	83	99.4	200.5	77.1	94.4	90		30	0.118125	0.0124095	5	0.996957	0.967719	3.77745
P23588	[R].AAREPNIDR.[S]	1xTMT6plex [N-Term]	1	1	1	1270.71	1.093	0.997757	29.9	117.8	128.8	168.06	10.89	18.57	0.7	5.4	29.9	110.4	552.4	138.5	117.8	113.3	128.8	93.1	133.2		21	0.0183767	0.00253649	5	0.996569	1.06169	3.27656
Q9NZT2	[R].AARPSSFQSR.[M]	1xTMT6plex [N-Term]	1	1	0	1335.73	1.188	0.943916	14.5	34.2	40.6	155.01	8.45	29.79	0.6	3.5	14.5	46.4	184.2	38.7	34.2	33.1	40.6	26.2	49		10	0.0282282	0.0035615	5	0.996878	0.910896	2.51107
Q5VUE5	[R].AARPSVSEELTAAER.[Q]	1xTMT6plex [N-Term]	1	1	0	1815.98	0.946	0.999995	17.2	37.9	35.8	141.09	15.18	11.64		2.6	6.8	43	170.9	37.9	38.1	28.8	37	29.6	35.8		29	0.0054376	0.000816087	4	0.980931	0.943905	2.05515
Q9HCN4	[M].AASAAAAELQASGGPR.[H]	1xAcetyl [N-Term]	1	1	0	1469.73																				NoQuanLabels	77	8.52744e-07	5.8751e-05	NA	NA	NA	NA
Q13263	[M].AASAAAASAAAASAASGSPGPGEGSAGGEK.[R]	1xAcetyl [N-Term]; 1xTMT6plex [K30]	1	4	0	2658.28	1.06	0.999995	62	50.4	53.5	117.9	10.02	5.88			13.6	62	267.4	50.4	56.5	46.3	54.2	48.6	53.5		84	1.46903e-10	5.8751e-05	3	0.997116	0.992012	2.52568
Q9BTW9	[R].AASAAFQENVGR.[Q]	1xTMT6plex [N-Term]	1	1	0	1449.76	0.737	0.999995	20	34.2	25.2	138.72	6.77	46.49		1.7	9.6	41.7	164.6	32.7	34.2	37.3	39.2	25.2	14.8		74	1.64127e-06	5.8751e-05	4	0.996891	0.998514	1.87486
Q9UKY7	[R].AASAAGAAGSAGGSSGAAGAAGGGAGAGTRPGDGGTASAGAAGPGAATK.[A]	1xTMT6plex [K49]; 1xTMT6plex [N-Term]	1	4	0	4128.05	0.851	0.999995	41	168.9	143.8	169.52	11.02	8.67	2.6	5.9	41	157.8	810.3	178.1	143.4	168.9	143.8	124.7	146.9		100	9.55787e-09	5.8751e-05	5	0.987488	0.956513	4.11094
Q9Y4F5	[K].AASAAGVPLEASGEQVR.[L]	1xTMT6plex [N-Term]	1	1	0	1841.99																				NoQuanValues	58	9.84077e-06	5.8751e-05	NA	NA	NA	NA
Q03252	[K].AASAAREELK.[E]	1xTMT6plex [K10]; 1xTMT6plex [N-Term]	1	1	1	1503.89																				NoQuanValues	10	0.000664625	0.000200533	NA	NA	NA	NA
O00116	[R].AASAATAAPTATPAAQESGTIPK.[K]	1xTMT6plex [K23]; 1xTMT6plex [N-Term]	1	1	0	2541.39	0.812	0.999995	13.9	53.9	43.8	159.07	19.52	8.42	0.5	8.7	13.9	59.7	256.6	60.5	53.9	40.7	46.5	43.8	39.3		11	0.175707	0.0192688	5	0.953569	0.935138	2.84845
O75367	[K].AASADSTTEGTPADGFTVLSTK.[S]	1xTMT6plex [K22]; 1xTMT6plex [N-Term]	1	1	0	2585.33	0.74	0.999995	46.4	114.3	84.6	158.77	15.53	13.31		1.6	26.1	82.7	582.8	146.5	112	114.3	68.6	89.1	84.6		28	3.03595e-05	5.8751e-05	4	0.980609	1.24341	2.34807
O00154	[R].AASAFFTYVSLSQEGR.[S]	1xTMT6plex [N-Term]	1	1	0	1963.01	0.639	0.9929	67.1	116.6	74.5	142.86	12.76	18.04		4.7	39.5	114	551.4	116.6	139.9	110.3	100.5	74.5	74.5		29	0.000453608	0.000200533	4	0.988274	1.01224	3.51872
P13861	[R].AASAYAVGDVK.[C]	1xTMT6plex [K11]; 1xTMT6plex [N-Term]	1	1	0	1509.87	0.542	0.816269	74	176	95.4	158.5	36.12	37.15		6.5	49.1	111.5	885.2	231.8	107.9	176	95.4	162.7	84.4		53	1.41205e-05	5.8751e-05	4	0.983903	1.02756	3.84129
P14550	[M].AASCVLLHTGQK.[M]	1xAcetyl [N-Term]; 1xCarbamidomethyl [C4]; 1xTMT6plex [K12]	1	1	0	1555.85																				NoQuanValues	49	0.000156115	0.00011429	NA	NA	NA	NA
Q92614	[K].AASDDGSLK.[S]	1xTMT6plex [K9]; 1xTMT6plex [N-Term]	1	1	0	1321.74	2.67	0.0213306	66	109.5	292.3	170.81	12.81	10.75	4.4	7.1	66	205.8	1151.8	104.4	132.1	109.5	292.3	340.2	277.9		45	0.000389039	0.000200533	5	0.972701	0.939349	4.65211
P18206	[K].AASDELSK.[T]	1xTMT6plex [K8]; 1xTMT6plex [N-Term]	1	4	0	1278.73	1.102	0.961591	260.3	688.3	758.3	167.77	18.44	19.8	9.7	42.8	260.3	763.4	4074.7	651.6	907	688.3	758.3	639.1	945.9		47	0.00057716	0.000200533	5	0.998029	0.970834	6.49971
P62258	[K].AASDIAMTELPPTHPIR.[L]	1xTMT6plex [N-Term]	1	1	0	2049.1																				NoQuanValues	12	0.0658764	0.00673443	NA	NA	NA	NA
P62258	[K].AASDIAMTELPPTHPIR.[L]	1xOxidation [M7]; 1xTMT6plex [N-Term]	1	1	0	2065.09	1.016	0.999995	21.2	18.8	19.1	113.38	16.09	25.68			2.8	21.2	74.3	18.8	23.7	17.6	19.1	11.7	19.1		7	0.134979	0.0143564	3	0.968718	1.08599	0.311436
Q96JM3	[K].AASDIWKPVLSIDTEPR.[K]	1xTMT6plex [K7]; 1xTMT6plex [N-Term]	1	1	0	2356.33	0.851	0.999995	54.1	105.4	89.7	145.03	13.14	9.05		4.4	29.1	100.4	489.3	116.6	105.4	89.5	102.6	89.7	86.8		20	0.00562768	0.000816087	4	0.996793	1.01228	3.29571
P19532	[R].AASDPLLSSVSPAVSK.[A]	1xTMT6plex [K16]; 1xTMT6plex [N-Term]	1	2	0	1987.15	0.769	0.999995	103.5	245.1	188.4	136.96	16.61	12.86		18.7	48	223.3	870.4	245.1	261	187.9	210.8	188.4	162.7		11	0.00154389	0.000300397	4	0.987179	0.856788	4.85518
P28340	[R].AASDYAGK.[Q]	1xTMT6plex [K8]; 1xTMT6plex [N-Term]	1	1	0	1240.69	0.772	0.999995	22.5	80	61.8	155.98	41.04	10.72	2.6	5.1	22.5	77.8	312.2	80	127.9	56.8	63.3	61.8	51.7		42	0.000473779	0.000200533	5	0.985914	0.79615	3.60785
P35568	[R].AASEAGGPAR.[L]	1xTMT6plex [N-Term]	1	1	0	1115.6	0.944	0.999995	6.6	27.1	25.6	150.75	46.49	18.91	1.3	5.1	6.6	29.7	111.8	27.1	50.3	21.4	25.6	21.4	31.2		42	0.00029796	0.000174145	5	0.962506	0.689916	2.60655
Q9NZB8	[R].AASEEVSR.[R]	1xTMT6plex [N-Term]	1	1	0	1077.57																				NoQuanValues	10	0.0190787	0.00262342	NA	NA	NA	NA
P55198	[K].AASGACMTCNR.[H]	2xCarbamidomethyl [C6; C9]; 1xTMT6plex [N-Term]	1	1	0	1427.64																				NoQuanValues	39	0.000411026	0.000200533	NA	NA	NA	NA
Q641Q2	[R].AASGEDSTEEALAAAAAPWEGGPVPGVDR.[S]	1xTMT6plex [N-Term]	1	1	0	3010.46	0.524	0.882981	15.9	36.1	18.9	141.6	9.38	28.79	0.5		7.5	33.6	137.5	39.2	32.4	36.1	25.6	18.9	14.3		15	0.0080106	0.00113354	3	0.99629	0.968414	1.70594
Q13907	[K].AASGEIK.[I]	1xTMT6plex [K7]; 1xTMT6plex [N-Term]	1	1	0	1133.69	0.493	0.72658	72.2	396.8	195.5	160.87	55.66	19.8	7.2	15.9	72.2	309.9	1288.1	187.3	641.7	396.8	195.5	167.5	246.9		38	0.00670913	0.000981114	5	0.987179	0.863331	5.29382
O75937	[M].AASGESGTSGGGGSTEEAFMTFYSEVK.[Q]	1xAcetyl [N-Term]; 1xTMT6plex [K27]	1	1	0	2915.31																				NoQuanValues	54	6.82332e-06	5.8751e-05	NA	NA	NA	NA
P09525	[K].AASGFNAMEDAQTLR.[K]	1xTMT6plex [N-Term]	1	2	0	1810.9	0.495	0.727037	66.9	154.8	76.7	139.2	7.93	40.94		9.8	34.1	131.3	557.3	142.8	154.8	167.4	85.5	76.7	35.1		96	1.43168e-08	5.8751e-05	4	0.998036	0.885332	4.0802
P09525	[K].AASGFNAMEDAQTLR.[K]	1xOxidation [M8]; 1xTMT6plex [N-Term]	1	2	0	1826.89	0.572	0.934841	39.2	132.8	76	162.5	10.83	29.87	0.5	3.9	39.2	96.5	469.2	157.7	130.2	132.8	82.2	76	44.5		22	0.000326423	0.000174145	5	0.984561	1.09822	3.0342
P09525	[K].AASGFNAMEDAQTLRK.[A]	1xTMT6plex [K16]; 1xTMT6plex [N-Term]	1	4	1	2168.15	1.229	0.885263	106.2	338.6	416	165.5	3.68	14.63	2.1	30	106.2	369	1814.4	354.9	330.2	338.6	416	332.7	444.9		53	3.05544e-07	5.8751e-05	5	0.979779	1.04142	5.16956
P09525	[K].AASGFNAMEDAQTLRK.[A]	1xOxidation [M8]; 1xTMT6plex [K16]; 1xTMT6plex [N-Term]	1	4	1	2184.15	1.13	0.994541	53.5	110.7	125.1	139.07	16.87	15.09		7.5	36.5	78.5	398	123.7	110.7	87.9	133.4	98.9	125.1		24	0.000345997	0.000174145	4	0.989597	0.836652	3.81434
P22681	[K].AASGSLHK.[D]	1xTMT6plex [K8]; 1xTMT6plex [N-Term]	1	1	0	1228.74	0.97	0.999995	139.1	241.7	234.4	144.24	54.31	32.29		12.3	70.5	274.5	1273.4	98.5	345.9	241.7	234.4	228.9	390.8		15	0.379724	0.043986	4	0.998989	1.00529	4.70961
P26640	[R].AASGYPVK.[V]	1xTMT6plex [K8]; 1xTMT6plex [N-Term]	1	1	0	1250.75	1.402	0.855907	67.7	99.6	139.7	141.9	26.19	14.97		5.9	31.1	147.6	615.9	99.6	143.9	89.2	164.8	139.7	122.4		33	0.00854277	0.00118227	4	0.997913	1.0188	3.63233
Q12959	[R].AASHEQAAAALK.[N]	1xTMT6plex [K12]; 1xTMT6plex [N-Term]	1	1	0	1625.94	0.838	0.999995	130.1	475	398.1	163.87	2.01	17.53	2	15.9	130.1	469.8	2104.1	475	466	485.1	491.3	348.9	398.1		50	9.31722e-05	5.8751e-05	5	0.992443	1.1233	5.0456
O94826	[M].AASKPVEAAVVAAAVPSSGSGVGGGGTAGPGTGGLPR.[W]	1xAcetyl [N-Term]; 1xTMT6plex [K4]	1	1	0	3388.8	1.661	0.619781	6.4	7.9	13	133.9	12.71	31.48		2.6	3.2	12.5	53	7.9	7.3	9.3	19.5	13	10.7		62	9.84784e-07	5.8751e-05	3	0.999318	0.935995	0.473533
Q86UC2	[K].AASLARNLAK.[R]	1xTMT6plex [K10]; 1xTMT6plex [N-Term]	1	1	1	1472.93																				ExcludedByMethod	10	0.305732	0.0344166	NA	NA	NA	NA
Q9Y2J4	[R].AASLDSVATSR.[V]	1xTMT6plex [N-Term]	1	1	0	1306.72	0.984	0.999995	74	144.1	141.7	141.74	6.58	8.37		9	37.1	147.6	651.5	160.6	143.2	144.1	149.5	126.5	141.7		64	1.21209e-05	5.8751e-05	4	0.999502	0.935342	4.06231
O96007	[R].AASLEAVSYAIDTLK.[A]	1xTMT6plex [K15]; 1xTMT6plex [N-Term]	1	1	0	2010.15	0.674	0.999995	54.1	262	176.5	170.01	8.79	13.31	2.1	10.4	54.1	222.6	1142.6	286.6	262	240.4	185.6	176.5	143		25	0.000111967	5.8751e-05	5	0.999974	1.01529	4.42118
Q08378	[K].AASLELSEVKK.[E]	2xTMT6plex [K10; K11]; 1xTMT6plex [N-Term]	1	1	1	1862.16																				NoQuanValues	37	4.26005e-05	5.8751e-05	NA	NA	NA	NA
Q96N66	[K].AASLEYDYETIR.[N]	1xTMT6plex [N-Term]	1	1	0	1659.84	2.443	0.150186	41.6	49.4	120.7	141.22	11.72	60.77		4.8	21.5	80.6	355.7	48.2	59.4	49.4	120.7	131.4	28.2		58	8.56358e-06	5.8751e-05	4	0.999965	0.936442	3.19978
P23588	[R].AASIFGGAKPVDTAAR.[E]	1xTMT6plex [K9]; 1xTMT6plex [N-Term]	1	1	0	1990.15																				NoQuanValues	23	0.000395657	0.000200533	NA	NA	NA	NA
Q04637	[K].AASLTEDR.[D]	1xTMT6plex [N-Term]	1	1	0	1091.59	1.31	0.875794	23.1	79.8	104.5	164.13	20.7	13.23	0.9	5.2	23.1	107.8	466.6	74.3	108.1	79.8	110.8	85.3	104.5		31	0.00466514	0.000607411	5	0.998992	1.00675	3.27371
Q04637	[K].AASLTEDRDR.[G]	1xTMT6plex [N-Term]	1	2	1	1362.72	0.777	0.999995	13.8	48.8	37.9	159.15	13.4	32.07	1.2	2.9	13.8	47.8	203.5	48.8	58.5	45.4	47.2	37.9	24		31	0.00489985	0.000640073	5	0.99252	0.846355	2.75687
Q04637	[K].AASLTEDRDRGR.[D]	1xTMT6plex [N-Term]	1	1	2	1575.84																				NoQuanValues	18	0.147438	0.0159288	NA	NA	NA	NA
Q9BY32	[M].AASLVGK.[K]	1xAcetyl [N-Term]; 1xTMT6plex [K7]	1	1	0	916.567																				NoQuanValues	24	0.0983446	0.0101387	NA	NA	NA	NA
P30101	[K].AASNLRDNYR.[F]	1xTMT6plex [N-Term]	1	1	1	1408.75	2.616	0.0439365	41.6	34.8	91.2	149.12	10.56	73.09		7.3	19.2	90.3	470.9	39	34.8	31.6	91.2	47	211.7		22	0.0100639	0.00143976	4	0.984322	0.922418	3.48493
O95817	[R].AASPFR.[S]	1xTMT6plex [N-Term]	1	1	0	877.509	1.412	0.810121	75.5	103.4	145.9	147.71	15.69	6.4		3.7	44.4	128.2	690.7	130.4	98.1	103.4	145.9	140.4	158.9		33	0.1357	0.0144471	4	0.980455	1.10475	3.38341
Q12887	[M].AASPHTLSSR.[L]	1xAcetyl [N-Term]	1	1	0	1068.54																				NoQuanLabels	16	0.359071	0.0412583	NA	NA	NA	NA
Q8IYB3	[K].AASPSPQSVR.[R]	1xTMT6plex [N-Term]	1	1	0	1228.68																				NoQuanValues	32	0.0213841	0.00297626	NA	NA	NA	NA
O15160	[M].AASQAVEEMR.[S]	1xAcetyl [N-Term]	1	1	0	1133.53																				NoQuanLabels	37	0.112704	0.0117825	NA	NA	NA	NA
O15160	[M].AASQAVEEMR.[S]	1xAcetyl [N-Term]; 1xOxidation [M9]	1	1	0	1149.52																				NoQuanLabels	10	0.343519	0.0394253	NA	NA	NA	NA
Q9UBV2	[R].AASQGYTVAR.[I]	1xTMT6plex [N-Term]	1	1	0	1252.68	1.393	0.729894	31.1	38.8	54.1	138.79	18.34	25.73		3	19.6	49.2	229.4	38.8	51.7	37.6	71.1	54.1	42.5		39	0.000148447	0.00011429	4	0.990213	0.918651	2.70197
P68036	[M].AASRRLMK.[E]	1xOxidation [M7]; 1xTMT6plex [K8]; 1xTMT6plex [N-Term]	1	1	2	1406.87																				NoQuanValues	4	0.149682	0.016223	NA	NA	NA	NA
O15127	[R].AASSAAQGAFQGN.[-]	1xTMT6plex [N-Term]	1	1	0	1408.7	1.283	0.902766	119.2	156.2	200.4	161.34	21.59	24.55		4.6	71.7	198.2	1573.9	156.2	115.3	179.4	200.4	244.5	147.6		80	6.10457e-06	5.8751e-05	4	0.979348	1.22277	3.81494
Q9HCJ0	[K].AASSGTTASEGSSDGSGNHNEGSTGR.[E]	1xTMT6plex [N-Term]	1	2	0	2610.15	0.602	0.972523	9.1	27.8	16.7	150.47	26.34	8.05		1	3.9	21.5	109.1	27.8	30.2	17.7	18.6	16	16.7		92	8.44394e-12	5.8751e-05	4	0.995426	1.03657	0.882976
Q9Y446	[R].AASSLLANLWQYNK.[L]	1xTMT6plex [K14]; 1xTMT6plex [N-Term]	1	1	0	2037.15	0.876	0.999995	33.7	137.7	120.6	164.99	6.57	16.94	0.7	10.5	33.7	143.1	658.7	137.7	149.1	131	125.4	90.4	120.6		31	0.000281176	0.00011429	5	0.980079	1.05856	3.63232
Q92538	[R].AASSSSPGSPVASSPSR.[L]	1xTMT6plex [N-Term]	1	1	0	1760.9	0.295	0.0971425	24.9	70.1	20.7	139.59	18.95	21.15		1.1	11.6	53.3	207.6	70.1	71.5	49.9	28.8	20	20.7		77	1.02682e-06	5.8751e-05	4	0.983536	1.13477	1.64197
P41236	[M].AASTASHRPIK.[G]	1xAcetyl [N-Term]; 1xTMT6plex [K11]	1	1	0	1409.81																				NoQuanValues	22	0.0570294	0.00608324	NA	NA	NA	NA
Q15032	[K].AASTDLGAGETVVGK.[V]	1xTMT6plex [K15]; 1xTMT6plex [N-Term]	1	1	0	1834.03	0.643	0.988824	151.9	322	207.1	142	8.15	11.53		12.5	78.6	293.5	1299.7	298.9	351.6	322	248.9	203.2	207.1		18	0.00309017	0.00035197	4	0.997115	1.00364	4.78999
Q5JTZ9	[M].AASVAAAAR.[R]	1xTMT6plex [N-Term]	1	1	0	1016.61	1.04	0.999995	29.8	45.3	47.1	133.94	19.47	37.98		2.9	16	55.5	209.8	35.3	52.5	45.3	47.1	29.4	65.3		33	0.320658	0.0362691	4	0.996324	0.927004	2.6084
Q96IU4	[M].AASVEQR.[E]	1xAcetyl [N-Term]	1	1	0	802.405																				NoQuanLabels	51	0.0263761	0.00340796	NA	NA	NA	NA
P41743; Q9NP87	[KR].AASVLK.[SA]	1xTMT6plex [K6]; 1xTMT6plex [N-Term]	2	1	0	1046.7	1.06	0.999995	76.5	264.6	280.4	164.65	10.99	22.65	3.4	15.8	76.5	285.9	1330.1	264.6	287	230.1	280.4	245.1	376.6	NotUnique	13	0.406084	0.0471038	5	0.999976	0.961743	4.96078
Q14126	[K].AASYTEEDENHTAK.[D]	1xTMT6plex [K14]; 1xTMT6plex [N-Term]	1	2	0	2024	1.794	0.298519	244.8	308.6	553.7	143.58	37.74	18.24		26.5	116.4	514.8	2298.5	308.6	412.9	185.1	731.6	553.7	529.5		29	2.7099e-06	5.8751e-05	4	0.999143	0.977688	5.67118
Q9Y3F4	[K].AATAAADFTAK.[V]	1xTMT6plex [K11]; 1xTMT6plex [N-Term]	1	1	0	1495.85	0.689	0.999995	48.2	138.2	95.3	182.23	27.23	15.85	2.7	3.6	48.2	82.3	767.2	172.4	98.2	138.2	87.1	117.8	95.3		71	1.97625e-06	5.8751e-05	4	0.961061	1.09963	3.29305
Q9UPT8	[R].AATAGPPNAR.[Q]	1xTMT6plex [N-Term]	1	1	0	1154.65	1.316	0.857251	31.1	48.8	64.2	122.06	39.75	38.96		8	15	64.1	191.7	48.8	78.9	36.6	64.2	29.9	68.3		49	0.00184733	0.000321709	4	0.972806	0.719505	3.45232
Q02978	[M].AATASAGAGGIDGKPR.[T]	1xAcetyl [N-Term]; 1xTMT6plex [K14]	1	2	0	1670.9																				NoQuanValues	75	1.15725e-05	5.8751e-05	NA	NA	NA	NA
Q6WCQ1	[K].AATEALGEK.[S]	1xTMT6plex [K9]; 1xTMT6plex [N-Term]	1	1	0	1347.79	0.872	0.999995	43.2	183.9	160.3	169.4	16.89	4.82	2.3	12.1	43.2	168.3	884.7	227.6	164.2	183.9	147.4	160.6	160.3		34	0.0704513	0.00728121	5	0.998092	0.942339	4.35874
O60308	[K].AATEEAEK.[Q]	1xTMT6plex [K8]; 1xTMT6plex [N-Term]	1	1	0	1306.73	1.251	0.935538	81	136.7	171	140.72	26.78	24.54		6.1	34.1	192.5	747.3	136.4	211.5	136.7	171	122.9	203.9		23	0.0358485	0.00439678	4	0.994648	1.06107	3.74497
Q9BUV0	[K].AATEEASSR.[S]	1xTMT6plex [N-Term]	1	1	0	1150.59	6.663	2.97445e-05	84.7	22.3	148.4	113.73	37.99	15.9			16	84.7	320.6	22.3	28.3	12.5	148.4	113.8	154.9		38	0.000704364	0.000269597	3	0.988489	0.996003	2.82744
P0C7V8	[K].AATELTGLK.[K]	1xTMT6plex [K9]; 1xTMT6plex [N-Term]	1	1	0	1361.84																				NoQuanValues	12	0.136422	0.01449	NA	NA	NA	NA
Q6P1J9	[R].AATENIPVVR.[R]	1xTMT6plex [N-Term]	1	1	0	1298.76	0.56	0.932064	48.4	111.4	62.4	141.79	2.62	13.8		2.7	23.9	97.8	415.6	115.6	111.4	110	71.5	62.4	54.2		68	8.60468e-05	5.8751e-05	4	0.989871	1.08724	2.80619
P57086	[M].AATEPILAATGSPAAVPPEK.[L]	1xAcetyl [N-Term]; 1xTMT6plex [K20]	1	1	0	2162.19																				NoQuanValues	29	0.00248601	0.000321709	NA	NA	NA	NA
Q9ULW3	[K].AATEQEPLEGTEQTLDAEEEQEESEEAACGSK.[K]	1xCarbamidomethyl [C29]; 1xTMT6plex [K32]; 1xTMT6plex [N-Term]	1	1	0	3953.8	0.749	0.999995	11.8	27.7	20.8	147.22	16.84	16.07		2.4	6.2	22.6	121	27.7	32.6	23.2	25.5	20.8	18.7		7	0.00859755	0.00118227	4	0.983977	0.858076	1.83571
Q02952	[K].AATEVSK.[E]	1xTMT6plex [K7]; 1xTMT6plex [N-Term]	1	1	0	1163.7	0.428	0.452071	57.7	258.2	110.5	161.32	21.95	22.35	4.5	6.2	57.7	172.8	783.8	171.4	258.2	259.2	102.8	110.5	153.5		32	0.00775495	0.00106672	5	0.965498	0.883836	4.48544
O95456	[M].AATFFGEVVK.[A]	1xAcetyl [N-Term]; 1xTMT6plex [K10]	1	1	0	1339.75	0.948	0.999995	62.6	119.2	112.9	132.15	25.37	15.11		9.1	29.6	132.4	459.2	119.2	159.3	96.7	112.9	94.1	127.7		48	0.00483175	0.000640073	4	0.994633	0.870519	3.97
Q9HCC0	[K].AATGEEVSAEDLGGADLHCRK.[S]	1xCarbamidomethyl [C19]; 1xTMT6plex [K21]; 1xTMT6plex [N-Term]	1	1	1	2644.34	2.038	0.181395	26.1	71.6	146	166	8.67	35.04	3	6.1	26.1	126.8	578.5	71.6	66.6	79.1	146	80.9	170.9		47	8.68348e-06	5.8751e-05	5	0.980204	0.876661	3.96647
Q8IYB7	[R].AATGFLK.[L]	1xTMT6plex [K7]; 1xTMT6plex [N-Term]	1	1	0	1165.73	0.839	0.999995	114.2	264.1	221.6	146.05	13.5	6.63		6.4	57.6	226.4	1078.6	278.7	264.1	213.8	221.6	238.4	208.9		28	0.0182627	0.00251373	4	0.991881	1.10287	4.04514
Q9NX94	[R].AATKAPGMEPSGSVAGLGELDPGAFLDK.[D]	1xOxidation [M8]; 2xTMT6plex [K4; K28]; 1xTMT6plex [N-Term]	1	1	1	3389.82	1.014	0.999995	31.4	62	62.9	136.39	9.89	22.69		6.8	15.3	64.5	259	62	62.2	52	62.9	55	84.6		4	0.386195	0.0449914	4	0.982199	0.810959	3.29927
P50454	[K].AATLAER.[S]	1xTMT6plex [N-Term]	1	1	0	960.568	0.866	0.999995	13.8	74.8	64.8	153.37	18.73	24.1	1.4	4.3	13.8	73.9	247.7	76.5	74.8	53.6	64.8	45.3	74.4		20	0.256944	0.0287769	5	0.990701	0.853412	3.08901
Q14683	[R].AATLAQELEK.[F]	1xTMT6plex [K10]; 1xTMT6plex [N-Term]	1	1	0	1531.91	1.122	0.97634	67.9	133.4	149.7	135.87	18.37	42.04		12.5	30.8	149.8	564.2	133.4	169	118.8	150.5	149.7	62.1		69	1.24622e-05	5.8751e-05	4	0.984596	0.853331	4.25754
Q9NR82	[R].AATLGGGGGGLRESR.[R]	1xTMT6plex [N-Term]	1	2	1	1587.88																				NoQuanValues	7	0.208791	0.0232293	NA	NA	NA	NA
Q02952	[R].AATIIEER.[S]	1xTMT6plex [N-Term]	1	1	0	1131.66	0.391	0.255524	71.4	400.9	156.7	163.28	8.86	1.88	2.7	14.8	71.4	281.9	1247	427.5	400.9	358	152.2	157.7	156.7		41	0.00159321	0.000300397	5	0.999436	0.986729	4.803
Q86TX2	[M].AATLILEPAGR.[C]	1xTMT6plex [N-Term]	1	1	0	1340.81																				NoQuanValues	10	0.00795892	0.00113354	NA	NA	NA	NA
O95398	[R].AATIILR.[E]	1xTMT6plex [N-Term]	1	1	0	986.656	0.566	0.915543	92.1	208	117.7	148.34	32.7	95.17		5.2	49.4	171.7	895.6	247.5	123.9	208	117.7	269	15.5		31	0.0848963	0.00871299	4	0.990633	1.09983	3.75514
Q6PD74	[K].AATLPHEQRK.[V]	1xTMT6plex [K10]; 1xTMT6plex [N-Term]	1	1	1	1608.96																				NoQuanValues	13	0.0348322	0.00429388	NA	NA	NA	NA
CON_Q03247	[R].AATLSTLAGQPLLER.[A]	1xTMT6plex [N-Term]	1	1	0	1770.03																				NoQuanValues	31	0.000242284	0.00011429	NA	NA	NA	NA
P13861	[R].AATIVATSEGSLWGLDR.[V]	1xTMT6plex [N-Term]	1	1	0	1976.07	0.773	0.999995	25.2	24.1	18.6	121.01	10.32	28.89			4	25.2	110.6	26.2	21.3	24.1	25.6	18.6	14.5		41	6.63601e-07	5.8751e-05	3	0.988856	1.10308	0.698789
Q8N9Z2	[R].AATPTLTTFPTIR.[V]	1xTMT6plex [N-Term]	1	1	0	1618.94	0.744	0.999995	35.3	90.6	67.4	144.27	14.97	6.07		5	18.7	66.7	325.3	92	90.6	69.5	64.3	67.4	72.5		7	0.127148	0.0134546	4	0.998143	0.907543	3.13078
Q96GG9	[R].AATQCEFSK.[Q]	1xCarbamidomethyl [C5]; 1xTMT6plex [K9]; 1xTMT6plex [N-Term]	1	1	0	1499.79	0.638	0.992744	18	46	29.4	153.25	12.36	21.9		3.1	8.5	38	223.7	47.3	37.4	46	29.4	32.4	20.8		41	0.000121027	5.8751e-05	4	0.984066	0.941705	2.2567
P13667	[R].AATQFWR.[S]	1xTMT6plex [N-Term]	1	1	0	1108.61	0.362	0.2675	38.6	182.6	66.1	157.43	9.54	44.14	1.4	8.8	38.6	159.1	610.6	182.6	214.2	182.1	85.6	66.1	32.1		18	0.0854853	0.00880969	5	0.997229	0.975976	3.92777
Q86X29	[K].AATSGVPSIYAPSTYAHLSPAK.[T]	1xTMT6plex [K22]; 1xTMT6plex [N-Term]	1	1	0	2647.45	2.66	0.0865178	58.3	66.1	175.9	142.91	24.11	13.44		5.5	27.3	124.5	539.3	66.1	85.4	52.8	190.1	145.3	175.9		43	1.53462e-05	5.8751e-05	4	0.998865	1.00395	3.48521
Q14204	[R].AATSPALFNR.[C]	1xTMT6plex [N-Term]	1	1	0	1276.72																				NoQuanValues	49	8.41597e-05	5.8751e-05	NA	NA	NA	NA
Q99715	[R].AATSYR.[L]	1xTMT6plex [N-Term]	1	1	0	897.499	0.144	0.000218363	20.2	99.5	14.3	160.72	50.84	36.49	3.2	4.7	20.2	57.7	279.1	50.9	154	99.5	25.5	14.3	14.1		12	0.1527	0.0165516	5	0.968065	0.74062	3.56075
Q9BXK5	[K].AATTEPTEVEEVVPALEPTETLLSEK.[E]	1xTMT6plex [K26]; 1xTMT6plex [N-Term]	1	1	0	3241.73	0.693	0.999995	3.8	25.5	17.7	165.97	17.01	13.14	1.3	0.7	3.8	25.4	110.8	32.7	24	25.5	21.6	17.1	17.7		18	0.0127677	0.00197526	4	0.994775	1.12221	0.611809
Q7L266	[R].AATVGYGILR.[E]	1xTMT6plex [N-Term]	1	1	0	1249.75	0.814	0.999995	72.5	126.9	103.3	136.87	6.89	4.01		4.6	42.7	123	515.9	138	126.9	120.6	104.1	103.3	96.7		57	0.000329146	0.000174145	4	0.981602	1.00316	3.56356
P10644	[R].AATVVAR.[G]	1xTMT6plex [N-Term]	1	1	0	916.578	0.787	0.999995	119.9	483.7	380.8	170.49	4.24	5.89	0.3	18.7	119.9	383.1	2101	483.7	454.5	493.5	402.2	380.8	357.4		41	0.00838015	0.00118227	4	0.996869	1.00973	5.34276
P48594	[K].AATYHVDR.[S]	1xTMT6plex [N-Term]	1	1	0	1161.62																				NoQuanValues	5	0.425082	0.0494827	NA	NA	NA	NA
Q86U90	[R].AAVAASVGLSEGPAGSR.[S]	1xTMT6plex [N-Term]	1	1	0	1728.94	0.762	0.999995	14.1	27	20.6	138.44	12.93	17.13		2.2	6.9	28.6	117.9	22.1	27	28.6	27	20.6	20.2		44	0.000132983	0.00011429	4	0.99536	0.877934	1.87237
Q6Y1H2	[M].AAVAATAAAK.[G]	1xAcetyl [N-Term]; 1xTMT6plex [K10]	1	1	0	1115.66																				NoQuanValues	53	0.00112456	0.000269597	NA	NA	NA	NA
O60313	[R].AAVACEVCQSLVK.[H]	2xCarbamidomethyl [C5; C8]; 1xTMT6plex [K13]; 1xTMT6plex [N-Term]	1	1	0	1893.03	0.938	0.999995	31.4	112.3	105.3	167.6	6.16	7.27	0.5	6.6	31.4	131.3	631.1	112.3	108.3	122	108.1	105.3	94		12	0.0430722	0.00493394	5	0.987874	1.12129	3.26884
Q99747	[KR].AAVAFK.[NA]	1xTMT6plex [K6]; 1xTMT6plex [N-Term]	1	1	0	1064.69	0.975	0.999995	54.4	253.6	247.3	165.11	8.02	21.56	6.8	9.5	54.4	236	1075.1	288.4	253.6	250	247.3	183.5	285.3		27	0.160384	0.0174287	5	0.965001	0.862364	4.91744
O60812; P07910	[R].AAVAGEDGR.[M]	1xTMT6plex [N-Term]	2	7	0	1074.57	0.85	0.999995	401.7	1566.8	1332.3	163.42	16.96	13.5	17.6	83.3	401.7	1369.1	6365.4	1566.8	1846.5	1312.3	1338.6	1045.8	1332.3	NotUnique	46	0.000947329	0.000269597	5	0.999768	0.94563	7.31627
P07910	[R].AAVAGEDGRMIAGQVLDINLAAEPK.[V]	1xTMT6plex [K25]; 1xTMT6plex [N-Term]	1	1	1	2967.63	2.044	0.310533	31.6	79.5	162.5	163.05	34.59	36.06	0.4	8.1	31.6	124.7	552	116.5	79.5	58.5	162.5	110.4	231.2		19	0.00119805	0.000269597	5	0.971966	1.11703	3.21695
P22102	[K].AAVAGLDK.[A]	1xTMT6plex [K8]; 1xTMT6plex [N-Term]	1	1	0	1202.75	1.63	0.493208	127.7	222.4	362.5	129.5	41.03	35.64		10.9	50.4	323.8	939.9	222.4	351.3	155.2	362.5	211.8	453.7		39	0.112704	0.0117825	4	0.984858	0.998901	4.50986
Q92614	[K].AAVAQASR.[D]	1xTMT6plex [N-Term]	1	1	0	1002.59	1.376	0.808135	62.1	93.3	128.4	145.1	25.25	18.29		1.6	32.2	119.8	556.7	83.7	133	93.3	164.5	116.6	128.4		30	0.00103946	0.000269597	4	0.966041	1.24391	2.5398
P22314	[R].AAVATFLQSVQVPEFTPK.[S]	1xTMT6plex [K18]; 1xTMT6plex [N-Term]	1	1	0	2391.37	0.973	0.999995	135.3	215.1	209.3	141.8	9.37	22.46		11.4	66	277.7	1188	219.1	215.1	183.9	295.8	200.1	209.3		45	2.10078e-05	5.8751e-05	4	0.998012	1.01124	4.62373
Q9Y3T9	[R].AAVATTRGDQESAEANK.[F]	1xTMT6plex [K17]; 1xTMT6plex [N-Term]	1	1	1	2177.16	1.343	0.830668	17.3	66.2	88.9	170.63	21.16	27.47	1.9	8.4	17.3	90.8	476.5	80.7	66.2	52.6	124.3	73.1	88.9		33	9.09537e-06	5.8751e-05	5	0.981694	0.8689	3.66527
Q9UI10	[M].AAVAVAVR.[E]	1xAcetyl [N-Term]	1	1	0	798.483																				NoQuanLabels	61	0.000962765	0.000269597	NA	NA	NA	NA
O75152	[K].AAVAVVPLVSEDK.[S]	1xTMT6plex [K13]; 1xTMT6plex [N-Term]	1	1	0	1756.06	0.989	0.999995	187.8	343.3	339.6	141.77	4.65	8.29		19	103.1	342.3	1572	349.3	319.7	343.3	339.6	296.1	345.8		59	1.7547e-05	5.8751e-05	4	0.998605	0.951102	5.28494
Q96F86	[K].AAVAWANQNR.[A]	1xTMT6plex [N-Term]	1	1	0	1329.72	0.755	0.999995	35.9	66.7	50.4	150.37	26.02	38.84		2.1	21.1	61.2	354.1	75.2	44	66.7	50.4	56.4	24.5		46	9.60883e-05	5.8751e-05	4	0.986859	1.08476	2.44952
P11766	[K].AAVAWEAGKPLSIEEIEVAPPK.[A]	2xTMT6plex [K9; K22]; 1xTMT6plex [N-Term]	1	1	0	2992.73	2.709	0.0371146	79.7	33.3	90.1	115.07	24.77	71.27			25.3	79.7	353.4	33.3	38.3	23	90.1	50.4	210.5		7	0.0430722	0.00493394	3	0.998993	0.881388	3.45842
Q13155	[K].AAVDGLSK.[M]	1xTMT6plex [K8]; 1xTMT6plex [N-Term]	1	2	0	1218.75	1.607	0.503389	96.1	370.4	595.3	151.31	38.91	37.59	5.1	43.4	96.1	518.1	1688.5	370.4	609.2	292.6	595.3	303.3	680.5		25	0.00353728	0.000428598	5	0.982824	0.912542	5.73423
P14921	[K].AAVDLKPTLTIIK.[T]	2xTMT6plex [K6; K13]; 1xTMT6plex [N-Term]	1	1	0	2070.35	1.563	0.711083	38.2	127.2	198.8	165.65	9.57	17.99	1	5.6	38.2	174.9	773.3	133.3	127.2	110.4	198.8	170.3	243.1		13	0.0348322	0.00429388	5	0.998166	1.08551	3.66206
Q3SXM5	[M].AAVDSFYLLYR.[E]	1xAcetyl [N-Term]	1	1	0	1359.69																				NoQuanLabels	77	7.4291e-05	5.8751e-05	NA	NA	NA	NA
Q92599	[K].AAVEALQSQALHATSQQPLRK.[D]	1xTMT6plex [K21]; 1xTMT6plex [N-Term]	1	1	1	2705.55	1.089	0.983791	36.1	131	142.6	161.4	13.45	24.09	2	4	36.1	174.9	687.3	131	105.2	136.4	142.6	90.4	142.7		47	1.07461e-05	5.8751e-05	5	0.979808	1.00038	3.81621
Q5VTR2	[K].AAVEDSGTTVETIK.[L]	1xTMT6plex [K14]; 1xTMT6plex [N-Term]	1	1	0	1879.04	0.854	0.999995	41.1	180.3	153.9	163.48	14.32	6.46	7.3	5.1	41.1	181.2	791.1	208	180.3	156.1	160.9	141.5	153.9		27	0.00606578	0.000881096	4	0.993211	1.09324	3.67175
P10809	[R].AAVEEGIVLGGGCALLR.[C]	1xCarbamidomethyl [C13]; 1xTMT6plex [N-Term]	1	13	0	1914.07	0.724	0.999995	30.3	128.8	93.3	168.02	11.18	23.26	1.7	3.1	30.3	124.8	599.3	128.8	111.7	139.8	118.8	74.5	93.3		74	6.1481e-09	5.8751e-05	5	0.977562	0.998696	3.51033
Q5T1M5	[K].AAVEFNK.[Q]	1xTMT6plex [K7]; 1xTMT6plex [N-Term]	1	1	0	1236.74	0.708	0.999995	79.5	171.4	121.4	142.51	14.86	14.88		7.6	39.1	161.4	710.1	154	205.7	171.4	146.7	110.1	121.4		29	0.0172735	0.0024625	4	0.999349	0.988364	3.96046
P49247	[R].AAVENHVR.[N]	1xTMT6plex [N-Term]	1	1	0	1124.64	0.9	0.999995	65.8	249.8	224.9	160.83	5.54	8.59	1.5	13.9	65.8	275.8	1129.8	258.4	249.8	231.6	259.7	224.2	224.9		45	0.000558916	0.000200533	5	0.992448	1.05355	4.47721
Q15075	[K].AAVEQEK.[R]	1xTMT6plex [K7]; 1xTMT6plex [N-Term]	1	1	0	1232.73	1.119	0.988898	100.6	194.7	217.9	131.26	34.87	26.09		13	42.7	236.8	757.3	165	312.8	194.7	217.9	135.6	227.5		32	0.0032018	0.00035197	4	0.988696	0.911994	4.52463
Q99460	[R].AAVESLGFILFR.[T]	1xTMT6plex [N-Term]	1	1	0	1551.91	0.815	0.999995	19.2	34.8	28.3	135.73	16.91	36.07		0	10.1	36.6	134.9	34.1	45.6	34.8	39.1	18.5	28.3		55	2.7694e-05	5.8751e-05	4	1
Q01844	[K].AAVEWFDGK.[D]	1xTMT6plex [K9]; 1xTMT6plex [N-Term]	1	2	0	1480.82	0.739	0.999995	114	276.8	204.6	141.66	12.23	17.22		21.9	59.5	218.2	1016.2	325.4	257.4	276.8	221.2	156.8	204.6		47	0.000251465	0.00011429	4	0.990077	0.841915	5.07167
Q96F86	[K].AAVFEEIDTYER.[R]	1xTMT6plex [N-Term]	1	1	0	1671.84	0.73	0.999995	22.8	54.2	39.6	153.27	18.54	14.09		2.5	13	40.2	252.9	69.3	54.2	48.7	45	39.6	33.8		8	0.00574442	0.00085052	4	0.996438	0.98687	2.29204
Q96F86	[K].AAVFEEIDTYERR.[S]	1xTMT6plex [N-Term]	1	1	1	1827.94	1.204	0.960828	30.6	58.5	70.4	139.31	17	21.97		6.9	12.1	77.1	301.6	58.5	72.4	52.1	70.4	62	94		62	7.1679e-05	5.8751e-05	4	0.956149	0.86313	3.21805
Q8WUM4	[R].AAVGRPLDK.[H]	1xTMT6plex [K9]; 1xTMT6plex [N-Term]	1	1	0	1384.87	0.693	0.999995	126.9	332.1	230	148.61	7.96	12.06		14.6	60.4	266.5	1355.9	297	347.7	332.1	259	230	203.3		11	0.0329022	0.00420359	4	0.998476	0.991151	4.76047
P36578	[K].AAVGVK.[K]	1xTMT6plex [K6]; 1xTMT6plex [N-Term]	1	1	0	1002.67																				NoQuanValues	19	0.253112	0.0283531	NA	NA	NA	NA
P18206	[K].AAVHLEGK.[I]	1xTMT6plex [K8]; 1xTMT6plex [N-Term]	1	1	0	1282.79	1.117	0.950294	166.2	767.2	857.1	155.18	27.31	31.11	0.4	42.5	166.2	707.1	2550.1	767.2	1054.1	617.1	857.1	498.3	951.8		17	0.0343371	0.00429388	4	0.99757	0.901997	6.2977
Q9UHI6	[K].AAVHTYGIASVPNQPLK.[K]	1xTMT6plex [K17]; 1xTMT6plex [N-Term]	1	1	0	2224.29	0.693	0.999995	67.4	247.5	171.5	161.33	1.71	22.82	4.3	6.4	67.4	254.7	1066.9	242.6	251	247.5	218.6	171.5	138.6		17	0.00300385	0.00035197	5	0.968078	0.952368	4.64547
Q86V81	[K].AAVHYDR.[S]	1xTMT6plex [N-Term]	1	1	0	1060.57	0.675	0.999995	29.7	146.8	99.2	164.3	4	24.01	0.6	5.4	29.7	116.4	523	146.8	149.4	138.4	99.2	70.9	116.3		26	0.0212476	0.00292196	5	0.993698	1.07812	3.21003
P13716	[K].AAVLEAMTAFRR.[A]	1xTMT6plex [N-Term]	1	1	1	1564.88																				NoQuanValues	24	8.99401e-05	5.8751e-05	NA	NA	NA	NA
Q9UMR2; Q9NUU7	[R].AAVIER.[F]	1xTMT6plex [N-Term]	2	1	0	887.551	0.73	0.999995	104.7	253.1	184.9	145.34	11.04	19.85		10.7	55.6	197.2	969.9	286.4	253.1	230.1	193.8	184.9	131.4	NotUnique	21	0.332789	0.0380301	4	0.999587	0.973236	4.43066
Q9NR30	[R].AAVIGDVIR.[V]	1xTMT6plex [N-Term]	1	2	0	1142.71	1.161	0.972743	67.7	226.5	262.9	158.05	33.43	16.38	2.5	17.7	67.7	290.4	1125.6	226.5	380.7	217.1	286.9	262.9	206.4		42	0.00945453	0.00141207	5	0.995601	0.97379	4.81153
Q9UKM9	[R].AAVLGENGR.[V]	1xTMT6plex [N-Term]	1	1	0	1115.64	0.417	0.405959	83.1	242.4	101	150.97	27.89	19.65		5	47.3	146.2	844.4	300.4	168.5	242.4	101	106.7	72.4		52	0.00023733	0.00011429	4	0.98989	1.08888	3.67152
Q9BUT1	[K].AAVIGLTK.[S]	1xTMT6plex [K8]; 1xTMT6plex [N-Term]	1	1	0	1230.82	1.071	0.981168	82.1	299.3	320.6	165.1	15.85	4.14	2.3	16.8	82.1	317.6	1471.2	358.1	299.3	261.7	320.6	303.2	329		40	0.0129221	0.00197526	5	0.997033	1.02905	4.86522
Q9BRP1	[M].AAVLKPVLLGLR.[D]	1xAcetyl [N-Term]; 1xTMT6plex [K5]	1	1	0	1521.01																				NoQuanValues	38	0.00082229	0.000269597	NA	NA	NA	NA
Q13435	[R].AAVLLEQER.[Q]	1xTMT6plex [N-Term]	1	2	0	1257.74	0.622	0.964092	53.3	112.9	70.2	122.33	34.13	48.8		10	22.1	128.4	341.7	112.9	164.7	83.5	135.6	70.2	55.8		52	0.000255658	0.00011429	4	0.970347	0.80857	3.92481
Q9H3P7	[M].AAVLNAER.[L]	1xAcetyl [N-Term]	1	1	0	885.479																				NoQuanLabels	28	0.0190787	0.00262342	NA	NA	NA	NA
Q96KN1	[R].AAVLQELATHLHPAEPEEGDSNVAR.[T]	1xTMT6plex [N-Term]	1	1	0	2883.48	0.658	0.994541	30	120.2	79.1	157.07	9.47	12.99	0.3	9.6	30	123	476.4	120.2	133.7	110.8	93.4	72.7	79.1		36	4.86147e-05	5.8751e-05	5	0.950099	1.12386	3.11336
P12270	[M].AAVLQQVLER.[T]	1xAcetyl [N-Term]	1	1	0	1168.67																				NoQuanLabels	67	0.00351217	0.000428598	NA	NA	NA	NA
Q96GX9	[K].AAVMATLLFPGR.[E]	1xTMT6plex [N-Term]	1	1	0	1475.86	0.747	0.999995	8.7	23.8	17.7	149.78	13.98	19.59		1.1	3	25.5	118.2	28.5	23.8	21.7	22.5	17.7	15.4		31	0.000411026	0.000200533	4	0.976231	1.05949	0.859927
Q8N8S7	[R].AAVMVYDDANK.[K]	1xTMT6plex [K11]; 1xTMT6plex [N-Term]	1	1	0	1654.89	0.653	0.997849	146.2	317.1	207	143.64	1.64	14.81		15.2	79.5	268.6	1285.7	315.9	325.5	317.1	247.1	184.9	207		79	2.46961e-06	5.8751e-05	4	0.999207	0.95655	4.93809
Q8N8S7	[R].AAVMVYDDANK.[K]	1xOxidation [M4]; 1xTMT6plex [K11]; 1xTMT6plex [N-Term]	1	1	0	1670.88	0.948	0.999995	114.5	202.3	191.8	135.36	9.91	11.7		10.6	63.6	206.1	818.6	202.3	238.3	201	210.1	191.8	166		36	0.000126339	5.8751e-05	4	0.995028	0.935926	4.51714
Q96IK1	[K].AAVPAPPPEPEGQDPPAPSQDTS.[-]	1xTMT6plex [N-Term]	1	1	0	2484.21	0.671	0.999995	89.2	161	108.1	141.71	14.34	10.05		10.2	44.6	178.4	783	197.3	151.1	161	109.1	90.8	108.1		36	0.000835047	0.000269597	4	0.99972	0.947352	4.28064
P50993; P05023	[R].AAVPDAVGK.[C]	1xTMT6plex [K9]; 1xTMT6plex [N-Term]	2	1	0	1285.79	2.61	0.00683544	143.7	368.3	961.2	167.88	30.72	48.77	0	30.6	143.7	511	2581.2	328	570	368.3	1045.8	961.2	345.3	NotUnique	23	0.102177	0.0106153	5	1	0.959069	5.88146
Q9Y5X3	[M].AAVPELLQQQEEDRSK.[L]	1xAcetyl [N-Term]; 1xTMT6plex [K16]	1	1	1	2112.11																				NoQuanValues	39	0.000174727	0.00011429	NA	NA	NA	NA
P39060	[R].AAVPIVNLK.[D]	1xTMT6plex [K9]; 1xTMT6plex [N-Term]	1	1	0	1382.91	0.302	0.0531224	122.9	763.1	230.6	163.71	9.96	36.77	0.6	34.8	122.9	514.8	2284.6	685.9	837.8	763.1	278.9	230.6	126.4		26	0.00281902	0.00035197	4	0.99727	0.918972	5.9232
P13929; P09104; P06733	[R].AAVPSGASTGIYEALELR.[D]	1xTMT6plex [N-Term]	3	11	0	2034.11	0.57	0.918894	92.7	382.3	218	162.99	5.01	11.04	1	25.2	92.7	335.5	1527.5	404	382.3	365.6	255.3	218	207.6	NotUnique	61	2.86514e-06	5.8751e-05	5	0.962333	1.12137	4.69342
P13929; P09104	[R].AAVPSGASTGIYEALELRDGDK.[GQ]	1xTMT6plex [K22]; 1xTMT6plex [N-Term]	2	1	1	2678.44	0.818	0.999995	17.6	69	56.5	168.82	3.63	13.61	1.6	1.9	17.6	59.1	309.9	70.1	69	65.4	56.5	55.8	70.5	NotUnique	41	1.05489e-05	5.8751e-05	5	0.956728	0.904101	2.90173
P06733	[R].AAVPSGASTGIYEALELRDNDK.[T]	1xTMT6plex [K22]; 1xTMT6plex [N-Term]	1	20	1	2735.46	1.023	0.995808	270.5	1003.2	1026.5	166.27	9.03	15.24	21.5	58.5	270.5	1053.7	5086.7	1164	1003.2	995.2	1026.5	798.8	1074.6		51	1.07562e-06	5.8751e-05	5	0.993302	0.895117	7.07796
Q9NQG1	[K].AAVPSVNK.[R]	1xTMT6plex [K8]; 1xTMT6plex [N-Term]	1	1	0	1243.78	1.309	0.900419	146.3	215.9	282.6	137.88	12	10.89		13.4	73.7	290.3	1155.8	193.2	245.4	215.9	306.8	246.5	282.6		25	0.00848828	0.00118227	4	0.99757	0.969635	4.82453
Q15046	[M].AAVQAAEVK.[V]	1xAcetyl [N-Term]; 1xTMT6plex [K9]	1	1	0	1157.67																				NoQuanValues	49	0.0583509	0.00623628	NA	NA	NA	NA
P22033	[K].AAVQVLDDIEK.[C]	1xTMT6plex [K11]; 1xTMT6plex [N-Term]	1	1	0	1658.97	0.956	0.999995	112.5	218.2	208.6	141.7	10.84	7.34		12.3	58.5	216.3	966.8	221.2	218.2	180.9	212.6	185.1	208.6		77	4.23129e-06	5.8751e-05	4	0.999905	0.947346	4.59156
P78346	[K].AAVSTNCR.[A]	1xCarbamidomethyl [C7]; 1xTMT6plex [N-Term]	1	1	0	1107.58	1.296	0.906054	21.5	56.6	73.4	167.97	25.17	31.99	0.4	3.7	21.5	72	368.8	56.6	80.7	51	73.4	42.4	82.9		27	0.0143105	0.00223665	5	0.992736	1.07931	2.64991
Q9NP81	[K].AAVTEAVR.[A]	1xTMT6plex [N-Term]	1	1	0	1045.62	0.765	0.999995	52.6	126.2	96.6	142.53	20.46	7.95		6.9	28.9	95.6	454.8	126.2	128.1	86.9	96.6	87	102		35	0.00859755	0.00118227	4	0.999372	0.905621	3.65912
Q6P6B7	[R].AAVTGQDEAIR.[F]	1xTMT6plex [N-Term]	1	1	0	1359.74	0.699	0.999995	33.2	140.1	97.9	156.58	16.58	16.69	0.9	9.4	33.2	134.1	513.6	140.1	164.3	117.7	116.7	97.9	83.7		55	0.00619014	0.000913221	5	0.986588	0.996268	3.65238
Q7Z406	[M].AAVTMSVPGRK.[A]	1xAcetyl [N-Term]; 1xTMT6plex [K11]	1	1	1	1387.79																				NoQuanValues	29	0.0802692	0.00828542	NA	NA	NA	NA
P19338	[K].AAVTPGK.[K]	1xTMT6plex [K7]; 1xTMT6plex [N-Term]	1	2	0	1101.7	0.9	0.999995	270.6	1226.9	1104.8	163.27	32.58	28.47	5.7	50.1	270.6	1017.6	4521.4	802.1	1586.5	1226.9	1104.8	732.4	1326.6		32	0.0263761	0.00340796	5	0.993445	1.06211	6.40699
P02100	[K].AAVTSLWSKMNVEEAGGEALGR.[L]	1xOxidation [M10]; 1xTMT6plex [K9]; 1xTMT6plex [N-Term]	1	1	1	2750.45																				NoQuanValues	0	0.386195	0.0449914	NA	NA	NA	NA
P34059	[M].AAVVAATR.[W]	1xAcetyl [N-Term]	1	1	0	800.462																				NoQuanLabels	35	0.368538	0.0426373	NA	NA	NA	NA
Q92785	[M].AAVVENVVK.[L]	1xAcetyl [N-Term]; 1xTMT6plex [K9]	1	1	0	1199.72																				NoQuanValues	55	0.00135681	0.000300397	NA	NA	NA	NA
P00390	[R].AAVVESHK.[L]	1xTMT6plex [K8]; 1xTMT6plex [N-Term]	1	1	0	1298.78	0.912	0.999995	107.6	529.1	482.5	163.62	56.29	26.8	2.3	14.6	107.6	397.6	1767.5	140.2	532.2	529.1	482.5	289.6	485.8		15	0.0212476	0.00292196	5	0.995855	1.07673	4.96364
Q8NFQ8	[K].AAVVHHFESFPAGSTLIFYK.[Y]	1xTMT6plex [K20]; 1xTMT6plex [N-Term]	1	1	0	2679.47	1.589	0.64657	59.9	193.6	307.6	162.31	18.18	15.14	3.8	12.3	59.9	251	1072.8	193.6	233.6	162.3	344.5	253.6	307.6		10	0.00324764	0.00035197	5	0.996954	0.926268	4.79277
P35611	[R].AAVVTSPPPTTAPHK.[E]	1xTMT6plex [K15]; 1xTMT6plex [N-Term]	1	1	0	1932.13	0.576	0.90342	47.8	241	138.8	166.85	18.34	10.69	1.7	12.3	47.8	173.7	867.6	260.3	241	180.4	138.8	116.6	143.1		37	9.82225e-05	5.8751e-05	5	0.996237	0.980835	4.26299
Q14978	[K].AAVVVSK.[S]	1xTMT6plex [K7]; 1xTMT6plex [N-Term]	1	2	0	1131.75	0.826	0.999995	158.9	639.9	528.4	166.49	11.43	13.24	3.2	33	158.9	598.3	2884.5	724.1	576.7	639.9	528.4	464.7	605.6		42	0.0127677	0.00197526	5	0.99152	1.0715	5.67219
Q9H1Z4	[M].AAVWQQVLAVDAR.[Y]	1xAcetyl [N-Term]	1	1	0	1468.79																				NoQuanLabels	69	7.1679e-05	5.8751e-05	NA	NA	NA	NA
CON_Q2UVX4	[K].AAVYNHFISDGVK.[K]	1xTMT6plex [K13]; 1xTMT6plex [N-Term]	1	1	0	1879.05																				NoQuanValues	27	0.000714772	0.000269597	NA	NA	NA	NA
CON_Q2UVX4	[K].AAVYNHFISDGVKK.[T]	2xTMT6plex [K13; K14]; 1xTMT6plex [N-Term]	1	1	1	2236.31	8.838	3.9283e-08	76.1	54.5	481.9	163.25	11.55	60.49	11.9	30.6	76.1	308.8	1455.3	61.7	54.5	49	481.9	212.8	823.8		19	0.00666454	0.000981114	5	0.980753	0.77127	5.78691
P11172	[K].AAWEAYLSR.[L]	1xTMT6plex [N-Term]	1	1	0	1295.69	0.849	0.999995	39.2	66.9	56.8	145.21	26.79	20.76		1.1	24.4	63.1	326.5	88.5	51.6	66.9	41.2	62.8	56.8		35	0.00716888	0.00103625	4	0.953626	1.19047	2.00501
P51659	[R].AAWEHMK.[K]	1xTMT6plex [K7]; 1xTMT6plex [N-Term]	1	1	0	1330.73	0.677	0.999995	78.9	377.6	255.6	172.03	3.85	13.21	1.1	27	78.9	316.1	1769.4	371.5	377.6	399.5	316.1	251.2	255.6		19	0.0119483	0.00173889	5	0.966234	1.11919	4.72216
A6NDG6	[R].AAYAEK.[L]	1xTMT6plex [K6]; 1xTMT6plex [N-Term]	1	1	0	1110.66	0.682	0.999995	58	291.7	199	170.87	18.3	3.58	1.3	4.9	58	232.3	1191.4	227.4	329.9	291.7	187	199.2	199		22	0.197024	0.0218473	5	0.991989	1.1347	3.96763
O75955	[K].AAYDIEVNTRR.[A]	1xTMT6plex [N-Term]	1	1	1	1536.83	1.928	0.220045	30.7	125.3	241.6	156.31	27.05	33.01	5	9.2	30.7	207.5	707.1	125.3	182.4	111	241.6	134.7	269.1		20	0.0170623	0.0024417	5	0.965583	0.840418	4.52254
P02545	[K].AAYEAELGDAR.[K]	1xTMT6plex [N-Term]	1	2	0	1394.71	0.399	0.433808	67.5	312.5	124.8	165.4	16.26	38.13	0.9	9.7	67.5	219.3	1056.7	346.9	249.7	312.5	124.8	154.2	67.6		65	7.56307e-05	5.8751e-05	5	0.988008	1.12089	4.06758
P02545	[K].AAYEAELGDARK.[T]	1xTMT6plex [K12]; 1xTMT6plex [N-Term]	1	1	1	1751.97	0.98	0.999995	61.1	217.8	213.6	163.15	8.33	17.56	3.5	11	61.1	181	872.9	243.8	207.8	217.8	213.6	171.8	245.5		28	0.00177646	0.000321709	5	0.996724	0.897302	4.62326
Q15833	[R].AAYEVTR.[A]	1xTMT6plex [N-Term]	1	2	0	1038.58	0.583	0.957936	41.3	89.1	52	155.53	38.43	49.73		4	29	59	448.4	128.4	58	89.1	52	80.2	27.4		23	0.00688998	0.00100924	4	0.979634	0.982222	3.10667
P05141	[R].AAYFGIYDTAK.[G]	1xTMT6plex [K11]; 1xTMT6plex [N-Term]	1	1	0	1677.93	1.425	0.74197	60.2	94.2	134.3	142.85	18.21	48.68		5.5	34	106.4	507.9	72.7	105.2	94.2	153.3	134.3	50.3		75	5.69426e-06	5.8751e-05	4	0.996406	0.969433	3.56621
P12236; P12235	[R].AAYFGVYDTAK.[G]	1xTMT6plex [K11]; 1xTMT6plex [N-Term]	2	1	0	1663.91	1.498	0.696906	68.8	107	160.2	141.4	20.36	50.44		6.7	41.3	114.8	550.2	77.7	117.2	107	202.3	160.2	62.9	NotUnique	35	0.00578378	0.00085052	4	0.994306	0.938962	3.83455
Q9H0E3	[K].AAYHHFQR.[Y]	1xTMT6plex [N-Term]	1	1	0	1258.66	1.132	0.979125	35.1	71.3	80.8	133.55	49.61	50.69		6.6	14.1	87.2	295.3	46.3	124.8	71.3	80.8	37.6	117.1		9	0.0399922	0.00471519	4	0.970492	0.865987	3.28734
Q8WXH0	[R].AAYLEK.[M]	1xTMT6plex [K6]; 1xTMT6plex [N-Term]	1	1	0	1152.7	2.521	0.0717162	108.5	115.6	291.4	142.99	22	12.67		7	52.9	222.6	971	115.6	160.3	108.2	313.6	291.4	243.5		22	0.153459	0.0166875	4	0.994232	1.06819	4.08328
P04083	[K].AAYLQETGKPLDETLK.[K]	2xTMT6plex [K9; K16]; 1xTMT6plex [N-Term]	1	3	0	2464.43	0.942	0.999995	67	127.8	120.5	153.47	15.7	4.12		10	33.8	132.6	802.2	146.8	106.9	127.8	114.2	120.5	123.9		29	1.15725e-05	5.8751e-05	4	0.991936	0.954954	4.05757
P04083	[K].AAYLQETGKPLDETLKK.[A]	3xTMT6plex [K9; K16; K17]; 1xTMT6plex [N-Term]	1	1	1	2821.68	7.487	1.02585e-06	98.6	24.6	184.2	143.83	31.48	116.54		17.1	49.3	197.2	936.6	27.2	24.6	14.2	184.2	46.8	796.7		17	9.19478e-05	5.8751e-05	4	0.991439	0.880141	4.75994
P08237	[R].AAYNLVK.[R]	1xTMT6plex [K7]; 1xTMT6plex [N-Term]	1	1	0	1236.77	0.933	0.999995	41.3	96.4	90	139.89	23.28	22.22		3.7	17.5	97.4	374.3	96.4	113.1	70	90	61.5	95.7		27	0.123647	0.0130209	4	0.995078	1.0221	2.91944
Q14019	[R].AAYNLVR.[D]	1xTMT6plex [N-Term]	1	1	0	1035.61	0.505	0.739201	94.7	256.2	129.5	131.74	19.27	42.19		14.9	41.2	217.5	721.6	256.2	328.9	227.6	152.1	129.5	60		22	0.218157	0.0243756	4	0.986439	0.872267	4.60509
P22695	[K].AAYNQVK.[T]	1xTMT6plex [K7]; 1xTMT6plex [N-Term]	1	1	0	1251.75	1.168	0.979715	67.1	237.5	277.4	164.37	4.1	20.39	3.2	10.3	67.1	274.3	1220	236.5	254.2	237.5	316.5	208.8	277.4		38	0.00957391	0.00141207	5	0.995749	0.982778	4.72002
Q96HA7	[R].AAYQAAIR.[G]	1xTMT6plex [N-Term]	1	1	0	1092.64	0.708	0.999995	28.3	57.6	40.8	135.8	18.09	1.37		3.4	15.7	50.9	207.5	57.6	57.6	41.3	41.3	40.8	40.2		28	0.0620141	0.00651786	4	0.999386	0.889087	2.7118
P51784; Q9Y4E8; Q13107	[K].AAYVLFYQR.[QR]	1xTMT6plex [N-Term]	3	1	0	1359.76	0.892	0.999995	97.2	162.1	144.7	147.36	23.51	12.55		5.6	52	181.9	923.8	225.5	162.1	146.5	144.7	127.8	164.3	NotUnique	26	0.00827316	0.00118227	4	0.990782	1.09163	3.8514
Q9Y6Y8	[K].AAYWEEEPAEVRR.[C]	1xTMT6plex [N-Term]	1	1	1	1834.93	0.857	0.999995	33.1	101.6	87	168.83	5.27	8.3	0.3	4.3	33.1	106.1	554.9	101.6	96.5	107.3	87	88.2	75.6		45	8.25185e-06	5.8751e-05	5	0.983128	1.18612	2.83707
P62873	[K].ACADATLSQITNNIDPVGR.[I]	1xCarbamidomethyl [C2]; 1xTMT6plex [N-Term]	1	1	0	2245.14	0.917	0.999995	41.1	56	51.3	144.8	24.01	18.3		3.6	19.9	84.7	390	60.9	37.5	56	67.7	51.3	48.9		52	2.76069e-06	5.8751e-05	4	0.999251	1.01966	2.926
Q9H3S4	[R].ACADGGANR.[L]	1xCarbamidomethyl [C2]; 1xTMT6plex [N-Term]	1	1	0	1120.54	0.933	0.999995	37.8	22.3	20.8	101.31	28.3	52.71			5.1	37.8	100.3	13	22.5	22.3	20.8	16.5	42.7		31	0.00338929	0.000390347	2	1	NA	NA
Q96QK1	[R].ACAELHQNVNVK.[N]	1xCarbamidomethyl [C2]; 1xTMT6plex [K12]; 1xTMT6plex [N-Term]	1	1	0	1841.01	0.799	0.999995	102.9	430.4	343.9	167.63	14.34	48.99	2.2	23.1	102.9	485.3	2271.6	496.7	372.6	430.4	457.6	343.9	150.2		35	0.000129071	5.8751e-05	5	0.993016	1.09797	5.17487
P31040	[R].ACALSIEESCRPGDK.[V]	2xCarbamidomethyl [C2; C10]; 1xTMT6plex [K15]; 1xTMT6plex [N-Term]	1	1	0	2151.09	1.635	0.534463	22.6	87.7	143.3	144.98	24.55	47.41	2.1	6.6	22.6	226.5	530.4	87.7	130.3	86.6	253.3	100.9	143.3		40	3.68134e-06	5.8751e-05	5	0.97301	0.942684	3.90831
O95825	[K].ACALSQINTK.[L]	1xCarbamidomethyl [C2]; 1xTMT6plex [K10]; 1xTMT6plex [N-Term]	1	1	0	1563.89	0.834	0.999995	38.1	120.7	100.7	161.88	13.75	13.62	3.3	9.4	38.1	158.2	681.8	114.1	120.7	147.2	118.1	90.3	100.7		50	1.44509e-05	5.8751e-05	5	0.994233	0.872941	4.34358
P00558	[K].ACANPAAGSVILLENLR.[F]	1xCarbamidomethyl [C2]; 1xTMT6plex [N-Term]	1	1	0	1998.1	0.711	0.999995	18.4	73.7	52.4	168.34	16.01	7.63	0.1	2.3	18.4	87	404.2	73.7	63	86.8	59.6	52.3	52.4		63	7.95145e-06	5.8751e-05	5	0.97841	1.31492	1.86773
P36578	[M].ACARPLISVYSEK.[G]	1xAcetyl [N-Term]; 1xCarbamidomethyl [C2]; 1xTMT6plex [K13]	1	1	0	1764.95																				ExcludedByMethod	4	0.268804	0.0300376	NA	NA	NA	NA
P55042	[R].ACAVVFDCK.[F]	2xCarbamidomethyl [C2; C8]; 1xTMT6plex [K9]; 1xTMT6plex [N-Term]	1	1	0	1527.81	0.598	0.958495	53.8	266.5	159.3	167.54	13.33	26.26	2.1	8.1	53.8	319.7	1400.2	266.5	244.1	315.8	189.4	159.3	109.9		23	0.00168712	0.000300397	5	0.995331	1.08001	4.43335
Q96FZ2	[R].ACAYQDRR.[G]	1xCarbamidomethyl [C2]; 1xTMT6plex [N-Term]	1	1	1	1268.64	2.413	0.0941119	13	34.1	82.4	169.97	33.1	45.28	0.5	2.3	13	81.6	377.9	34.1	47.9	24.5	82.4	44	117.7		17	0.0610795	0.00647739	5	0.997125	1.08937	2.4631
Q8IZ69	[K].ACCPLEGVRPSPQQTEYR.[N]	2xCarbamidomethyl [C2; C3]; 1xTMT6plex [N-Term]	1	1	0	2377.16	0.818	0.999995	49.2	73.4	60	147.91	20.55	17.53		3.9	21.2	114.5	538.6	67.3	73.4	98.1	72	50.7	60		16	0.000684125	0.000253927	4	0.998221	1.08227	3.05747
Q13751	[R].ACDCDFR.[G]	2xCarbamidomethyl [C2; C4]; 1xTMT6plex [N-Term]	1	1	0	1172.5	0.537	0.86624	226.8	454.7	244.1	145.26	25.03	68.15		25.9	103.8	495.5	2272.6	387.3	454.7	624.8	261.9	244.1	39.1		21	0.218157	0.0243756	4	0.997689	0.984568	5.58776
Q13751	[R].ACDCDFRGTEGPGCDK.[A]	3xCarbamidomethyl [C2; C4; C14]; 1xTMT6plex [K16]; 1xTMT6plex [N-Term]	1	1	1	2303.03	0.894	0.999995	69.8	208.1	186	167.32	32.8	48.5	2.1	19.1	69.8	425.6	1880.8	198.4	208.1	345.4	371.1	186	158.3		17	0.000295502	0.00011429	5	0.993826	1.08218	4.9211
Q9Y5A7	[R].ACDGNVDHAATHITNR.[R]	1xCarbamidomethyl [C2]; 1xTMT6plex [N-Term]	1	1	0	1980.95																				NoQuanValues	32	4.72977e-06	5.8751e-05	NA	NA	NA	NA
O00273	[K].ACDILAIDK.[S]	1xCarbamidomethyl [C2]; 1xTMT6plex [K9]; 1xTMT6plex [N-Term]	1	1	0	1476.85	0.756	0.999995	85.5	355.7	269.1	165	8.48	13.6	5.8	27.9	85.5	378.9	1747.4	371.6	314.5	355.7	307.8	234.2	269.1		58	0.000193817	0.00011429	5	0.996482	0.908459	5.53462
P36915	[R].ACEAITVGK.[V]	1xCarbamidomethyl [C2]; 1xTMT6plex [K9]; 1xTMT6plex [N-Term]	1	1	0	1406.81	0.88	0.999995	55.5	196.9	173.2	167.16	8.39	18.04	3.2	5.6	55.5	213.4	1022.2	200.9	171.5	196.9	193.9	134.5	173.2		46	9.23542e-05	5.8751e-05	5	0.976044	0.982495	4.36629
Q9Y490	[K].ACEFAGFQCQIQFGPHNEQK.[H]	2xCarbamidomethyl [C2; C9]; 1xTMT6plex [K20]; 1xTMT6plex [N-Term]	1	1	0	2854.38	0.951	0.999995	10.5	39.6	37.6	143.66	14.49	13.96	0.2	5.1	10.5	56.7	155.9	39.6	30.9	40.8	40.3	37.6	30.6		2	0.0411921	0.00484216	4	0.969998	0.782009	2.89737
Q8IYI6	[K].ACELFLR.[N]	1xCarbamidomethyl [C2]; 1xTMT6plex [N-Term]	1	1	0	1137.63	0.87	0.999995	61.4	103.2	89.8	143.32	6.66	8.34		4.8	31.4	119.9	544.3	110.9	103.2	97.1	94.8	89.8	80.3		26	0.00698192	0.00100924	4	0.996978	1.02225	3.43384
Q92878	[K].ACEIRDQITSK.[E]	1xCarbamidomethyl [C2]; 1xTMT6plex [K11]; 1xTMT6plex [N-Term]	1	1	1	1778.98																				ExcludedByMethod	8	0.106075	0.0110367	NA	NA	NA	NA
P01024; CON_Q2UVX4	[K].ACEPGVDYVYK.[T]	1xCarbamidomethyl [C2]; 1xTMT6plex [K11]; 1xTMT6plex [N-Term]	2	1	0	1758.91	1.348	0.905733	68.4	100.7	135.8	146.87	25.52	25.19		6.2	38.2	122.3	639.6	106.6	64	100.7	136.1	135.8	84.2	NotUnique	67	7.14718e-06	5.8751e-05	4	0.997253	0.992852	3.73044
Q8TBZ6	[K].ACESASHDNQSVR.[M]	1xCarbamidomethyl [C2]; 1xTMT6plex [N-Term]	1	1	0	1689.78	0.891	0.999995	25.3	67.3	60	172.87	10.55	19.01	0.4	1.7	25.3	88.8	493.2	67.3	75.4	61.1	60	47.6	70.1		54	3.41785e-06	5.8751e-05	5	0.98958	1.18024	2.49642
Q9Y6D6	[K].ACEVALEEIK.[A]	1xCarbamidomethyl [C2]; 1xTMT6plex [K10]; 1xTMT6plex [N-Term]	1	1	0	1619.91	1.154	0.961123	30.5	129.5	149.4	166.35	5.58	15.09	0.9	7.3	30.5	167.5	735.6	117.9	130.6	129.5	149.4	116	155.1		11	0.000574507	0.000200533	5	0.996122	1.07243	3.63191
Q9Y6K5	[K].ACFAELRR.[N]	1xCarbamidomethyl [C2]; 1xTMT6plex [N-Term]	1	1	1	1251.68	1.516	0.559951	32.7	109.6	166.3	163.45	26.25	16.71	1.3	11	32.7	187.6	775.3	99.8	160.1	109.6	182.1	130.1	166.3		8	0.00969453	0.00141207	5	0.991552	1.012	3.99638
Q9Y3S2	[K].ACFCDDHTR.[S]	2xCarbamidomethyl [C2; C4]; 1xTMT6plex [N-Term]	1	1	0	1410.61	0.735	0.999995	28	55.4	40.7	144.13	20.99	8.74		4	11.9	66	288	55.4	49.4	73.4	43.7	36.7	40.7		30	0.00065202	0.000200533	4	0.988753	0.954182	2.73126
Q8N6H7	[K].ACFDCGAK.[N]	2xCarbamidomethyl [C2; C5]; 1xTMT6plex [K8]; 1xTMT6plex [N-Term]	1	1	0	1386.69	0.55	0.849905	31.7	175	96.2	165.09	6.97	27.03	3.2	13.1	31.7	185.9	814	171.3	175	194.7	137.1	96.2	82.4		41	0.000718285	0.000269597	5	0.986814	0.888068	4.45704
Q14847	[K].ACFHCETCK.[M]	3xCarbamidomethyl [C2; C5; C8]; 1xTMT6plex [K9]; 1xTMT6plex [N-Term]	1	2	0	1670.79	0.908	0.999995	97.9	465.2	422.6	157.58	10.27	32.98	9.8	32.6	97.9	749.4	2542	401.3	465.2	491.6	545.2	272.9	422.6		22	0.000574507	0.000200533	5	0.982992	0.920913	6.06004
P09382	[M].ACGLVASNLNLKPGECLR.[V]	1xAcetyl [N-Term]; 2xCarbamidomethyl [C2; C16]; 1xTMT6plex [K12]	1	1	0	2243.18																				NoQuanValues	40	3.73144e-05	5.8751e-05	NA	NA	NA	NA
P22234	[K].ACGNFGIPCELR.[V]	2xCarbamidomethyl [C2; C9]; 1xTMT6plex [N-Term]	1	1	0	1622.8	0.979	0.999995	47.9	141.1	138.2	169.31	6.49	14.54	0.7	13	47.9	236.3	1149.8	141.1	130.1	148.1	174.8	136.2	138.2		19	0.000330517	0.000174145	5	0.980276	1.14951	3.99234
Q9HBF4	[R].ACGQGFCDECSHDRR.[A]	3xCarbamidomethyl [C2; C7; C10]; 1xTMT6plex [N-Term]	1	1	1	2083.87	0.837	0.999995	22.5	87.1	72.9	168.66	15.87	21.26	0.5	9.1	22.5	124	593.3	81.7	87.1	109.5	92.8	72.9	61		28	0.000334665	0.000174145	5	0.974601	1.08799	3.27077
O14964	[R].ACGQIFCGK.[C]	2xCarbamidomethyl [C2; C7]; 1xTMT6plex [K9]; 1xTMT6plex [N-Term]	1	1	0	1498.79																				NoQuanValues	23	0.00104524	0.000269597	NA	NA	NA	NA
Q9Y4I1	[R].ACGVLETIR.[I]	1xCarbamidomethyl [C2]; 1xTMT6plex [N-Term]	1	1	0	1247.7																				NoQuanValues	12	0.0107056	0.00149669	NA	NA	NA	NA
P04626	[R].ACHPCSPMCK.[G]	3xCarbamidomethyl [C2; C5; C9]; 1xTMT6plex [K10]; 1xTMT6plex [N-Term]	1	1	0	1705.8	1.384	0.784384	74.5	178.9	247.6	170.48	21.23	37.6	0.8	10.2	74.5	339.5	1686	132	178.9	203.8	391.3	247.6	189.6		19	0.00334138	0.00035197	5	0.990901	1.22116	4.21784
Q6MZP7	[K].ACLDRNPEAFKPK.[I]	1xCarbamidomethyl [C2]; 2xTMT6plex [K11; K13]; 1xTMT6plex [N-Term]	1	1	1	2233.27	0.837	0.999995	55.2	224.2	187.6	165.91	21.68	22.02	3.1	14	55.2	241.9	1122.7	168.6	224.2	262.9	187.6	126.4	193.9		11	0.00933637	0.00138682	5	0.998967	0.948062	4.72426
P29144	[R].ACIDSNEDGDLSK.[S]	1xCarbamidomethyl [C2]; 1xTMT6plex [K13]; 1xTMT6plex [N-Term]	1	1	0	1881.93	0.957	0.999995	22.7	40.7	38.9	149.07	24.85	13.88		3	8.8	58.7	279.3	40.7	30.8	51.1	41.2	38.9	31.4		26	0.000989253	0.000269597	4	0.984452	1.01642	2.32081
Q96HA7	[R].ACIEGQLR.[R]	1xCarbamidomethyl [C2]; 1xTMT6plex [N-Term]	1	1	0	1175.64	0.653	0.994541	28	48.4	31.6	133.51	17.28	11.79		2.4	13.3	59	205	52.1	48.4	36.9	35.6	28.1	31.6		14	0.0482202	0.00534949	4	0.994127	0.974818	2.37617
P36952	[K].ACLENLGLK.[H]	1xCarbamidomethyl [C2]; 1xTMT6plex [K9]; 1xTMT6plex [N-Term]	1	1	0	1475.87	0.803	0.999995	38.6	111.2	89.3	177.21	20.8	5.99	1.2	3.7	38.6	108.3	730.3	111.7	75.6	111.2	89.3	94.7	84		37	0.000304198	0.000174145	5	0.989431	1.05092	3.48455
A0AVT1	[R].ACIGDTLCQK.[L]	2xCarbamidomethyl [C2; C8]; 1xTMT6plex [K10]; 1xTMT6plex [N-Term]	1	1	0	1623.86	0.787	0.999995	52.3	155.9	122.7	156.25	7.97	33.97	0.1	13	52.3	251.5	896	155.9	163.3	139.5	202.6	111.9	122.7		56	3.12074e-05	5.8751e-05	4	0.995693	0.936935	4.62224
P12814	[K].ACLISLGYDIGNDPQGEAEFAR.[I]	1xCarbamidomethyl [C2]; 1xTMT6plex [N-Term]	1	1	0	2625.28	0.732	0.999995	32.2	61.3	44.9	145.43	13.21	15.64		4.3	13	79.5	350.8	62	48.5	61.3	54.2	40	44.9		77	2.19258e-09	5.8751e-05	4	0.987332	0.984912	2.85615
O43707	[K].ACLISLGYDVENDR.[Q]	1xCarbamidomethyl [C2]; 1xTMT6plex [N-Term]	1	1	0	1853.93	0.681	0.999995	31	95.1	64.8	171.37	10.17	11.02	0.4	3.8	31	120.9	636.9	95.1	81	98.6	64.8	67.6	54.5		25	0.000242284	0.00011429	5	0.993759	1.1819	2.94798
O43707	[K].ACLISLGYDVENDRQGEAEFNR.[I]	1xCarbamidomethyl [C2]; 1xTMT6plex [N-Term]	1	5	1	2785.34	0.65	0.990785	37.3	191.2	124.2	161.75	2.32	31.65	2.3	12.5	37.3	211.8	845.6	191.2	191.2	183.6	186.6	124.2	102.6		63	2.90326e-07	5.8751e-05	5	0.994324	0.948102	4.37216
Q8WUA2	[R].ACLNFLK.[L]	1xCarbamidomethyl [C2]; 1xTMT6plex [K7]; 1xTMT6plex [N-Term]	1	1	0	1323.79	0.811	0.999995	68.1	121.9	98.9	148.88	13.13	15.57		2	36.5	127	662.2	142	109.6	121.9	104.7	98.9	77.1		13	0.0583509	0.00623628	4	0.971845	1.23002	2.78139
P09341	[K].ACLNPASPIVK.[K]	1xCarbamidomethyl [C2]; 1xTMT6plex [K11]; 1xTMT6plex [N-Term]	1	1	0	1627.96	0.227	0.0342019	36.2	111.7	25.4	152.24	25.35	14.66	1.9		21	62.5	375.6	118.3	71.3	111.7	23.7	25.4	31.2		63	1.90677e-05	5.8751e-05	3	0.990663	0.96674	2.98854
Q96GQ7	[K].ACIPVGLLGK.[D]	1xCarbamidomethyl [C2]; 1xTMT6plex [K10]; 1xTMT6plex [N-Term]	1	1	0	1485.92	0.324	0.130982	57.3	291.4	94.5	161.18	1.74	25.75	0.8	14.3	57.3	280.4	1117.5	291.4	286.4	296.6	94.5	81.5	132.5		25	0.0377146	0.00451687	5	0.977988	1.13346	4.17038
Q6YN16	[K].ACIPYLK.[K]	1xCarbamidomethyl [C2]; 1xTMT6plex [K7]; 1xTMT6plex [N-Term]	1	1	0	1322.79	0.84	0.999995	99.9	383.8	322.6	167.01	4.32	12.33	0.3	21.6	99.9	419	1980.3	394	361.9	383.8	386.9	308.3	322.6		29	0.213935	0.0236384	4	0.999769	0.985547	5.39605
Q6PD62	[K].ACISFNK.[K]	1xCarbamidomethyl [C2]; 1xTMT6plex [K7]; 1xTMT6plex [N-Term]	1	1	0	1297.73	1.047	0.997462	17.6	39.5	41.3	158.47	13.79	11.05	1.8	1.3	17.6	64.8	257.5	47.3	39.5	36.3	44.3	41.3	35.5		10	0.153459	0.0166875	4	0.972791	1.13112	2.00922
Q709C8	[R].ACNAIEDAQSTR.[Q]	1xCarbamidomethyl [C2]; 1xTMT6plex [N-Term]	1	1	0	1564.76	1.333	0.894593	29.2	70.7	94.3	153.93	18.21	26.76	0.2	4.9	29.2	148.9	486.7	66.3	92.3	70.7	134.3	81.2	94.3		74	4.97573e-07	5.8751e-05	5	0.967473	1.23462	2.72367
Q7LBC6	[R].ACNLTDTQK.[E]	1xCarbamidomethyl [C2]; 1xTMT6plex [K9]; 1xTMT6plex [N-Term]	1	1	0	1508.81	1.148	0.972983	19.6	56	64.3	161.41	3.65	34.5	1.3	3.4	19.6	77.9	328.9	56	58.1	54	71	64.3	34.3		31	0.000497268	0.000200533	5	0.992805	0.919471	3.1193
O95782; O94973	[R].ACNQLGQFLQHR.[E]	1xCarbamidomethyl [C2]; 1xTMT6plex [N-Term]	2	1	0	1700.89	0.778	0.999995	53.7	158.8	123.5	166.21	15.39	36.84	0.6	11.3	53.7	241.8	1100.5	158.8	137	186.3	191.6	123.5	93.7	NotUnique	64	4.1922e-06	5.8751e-05	5	0.979687	1.1749	3.90411
Q9UPQ0	[M].ACPALGLEALQPLQPEPPPEPAFSEAQK.[W]	1xAcetyl [N-Term]; 1xCarbamidomethyl [C2]; 1xTMT6plex [K28]	1	1	0	3256.68																				ExcludedByMethod	62	3.85283e-05	5.8751e-05	NA	NA	NA	NA
Q16787	[R].ACPCPHTNSFATGCVVNGGDVR.[C]	3xCarbamidomethyl [C2; C4; C14]; 1xTMT6plex [N-Term]	1	1	0	2605.19	1.126	0.977062	33.7	34.3	38.6	152.91	41.34	40.9		1.8	17.7	64.2	372.9	34.3	25.8	57	41.4	38.6	17.2		93	3.75384e-10	5.8751e-05	4	0.992369	1.13915	2.24017
Q6PJ69	[K].ACPECREPFPDGAELRR.[N]	2xCarbamidomethyl [C2; C5]; 1xTMT6plex [N-Term]	1	1	2	2289.11																				NoQuanValues	12	0.000331893	0.000174145	NA	NA	NA	NA
P15927	[K].ACPRPEGLNFQDLK.[N]	1xCarbamidomethyl [C2]; 1xTMT6plex [K14]; 1xTMT6plex [N-Term]	1	1	0	2103.14	0.865	0.999995	50.9	176.5	152.8	166.82	19.46	16.3	3.8	12	50.9	218.2	1041.9	176.5	162.9	232.9	152.8	115.1	157.2		34	4.43849e-05	5.8751e-05	5	0.995323	0.914768	4.70355
Q9UBF8	[K].ACQEVLEK.[V]	1xCarbamidomethyl [C2]; 1xTMT6plex [K8]; 1xTMT6plex [N-Term]	1	1	0	1434.8	1.098	0.999995	46.7	79.7	87.5	139.88	4.72	20.48		6.3	17.7	123.2	462	79.7	81.3	74.3	100.6	66.2	87.5		34	0.127148	0.0134546	4	0.980862	0.971449	3.39378
P52272	[K].ACQIFVR.[N]	1xCarbamidomethyl [C2]; 1xTMT6plex [N-Term]	1	1	0	1122.63	1.008	0.999995	21.4	71.8	72.4	139.26	14.46	38.64	1.9	5.7	21.4	103.5	258.5	70.4	90.5	71.8	72.4	37.7	87.2		19	0.0234104	0.0032352	5	0.991	0.823324	3.53045
Q9NTG7	[R].ACQRVVVMVGAGISTPSGIPDFR.[S]	1xCarbamidomethyl [C2]; 1xOxidation [M8]; 1xTMT6plex [N-Term]	1	1	1	2662.4																				NoQuanValues	0	0.291145	0.0325035	NA	NA	NA	NA
Q12789	[R].ACQSLASR.[D]	1xCarbamidomethyl [C2]; 1xTMT6plex [N-Term]	1	1	0	1121.59	1.27	0.930986	11.1	19.8	25.1	156.14	24.36	21.67	1.1	0.4	11.1	36.4	140.8	19.8	28.6	18.7	30.5	19.7	25.1		33	0.0561643	0.00592762	3	0.99997	0.847806	2.35796
P61247	[K].ACQSIYPLHDVFVR.[K]	1xCarbamidomethyl [C2]; 1xTMT6plex [N-Term]	1	2	0	1934.02																				NoQuanValues	21	0.000531712	0.000200533	NA	NA	NA	NA
P61247	[K].ACQSIYPLHDVFVRK.[V]	1xCarbamidomethyl [C2]; 1xTMT6plex [K15]; 1xTMT6plex [N-Term]	1	1	1	2291.27	0.834	0.999995	111.1	191.1	159.3	155.36	20.3	20.87		12.1	65.7	187.9	1281.1	191.1	137.8	207.1	159.3	115.3	175.9		12	0.00760483	0.00106672	4	0.993879	0.991261	4.5763
Q14919	[K].ACQVTQSR.[N]	1xCarbamidomethyl [C2]; 1xTMT6plex [N-Term]	1	1	0	1178.61	1.168	0.970888	35.7	46.7	54.6	139.69	8.8	38.1		1.4	18.1	70.4	285.1	47.8	46.7	40.4	54.6	25.7	57.1		30	0.00324764	0.00035197	4	0.976368	1.13992	2.09222
Q13045	[K].ACQVYIQHMR.[S]	1xCarbamidomethyl [C2]; 1xTMT6plex [N-Term]	1	1	0	1534.78																				NoQuanValues	4	0.260836	0.0291747	NA	NA	NA	NA
Q14865	[K].ACRVSPMTMSGPK.[K]	1xCarbamidomethyl [C2]; 1xTMT6plex [K13]; 1xTMT6plex [N-Term]	1	1	1	1880																				NoQuanValues	7	0.170749	0.0185423	NA	NA	NA	NA
O14662	[R].ACSEQEGR.[L]	1xCarbamidomethyl [C2]; 1xTMT6plex [N-Term]	1	1	0	1165.55	2.094	0.181084	24.7	21.8	45.7	142.64	26.59	9.01		1.5	11.9	51.1	219.6	13.3	21.8	22.4	45.7	49.8	41.6		28	0.00294081	0.00035197	4	0.99302	1.08015	1.89494
P63104; P31946	[K].ACSLAK.[T]	1xCarbamidomethyl [C2]; 1xTMT6plex [K6]; 1xTMT6plex [N-Term]	2	2	0	1107.66	1.669	0.277841	69.1	234.8	392	151.66	60.75	45.34	1.2	26.1	69.1	418.8	1301.5	157.7	503.3	234.8	392	186.3	512.3	NotUnique	26	0.164315	0.0179053	5	0.962658	1.08706	4.73011
P49368	[K].ACTILLR.[G]	1xCarbamidomethyl [C2]; 1xTMT6plex [N-Term]	1	1	0	1075.65	0.977	0.999995	93.4	173.1	169.2	144.28	0.42	14.39		8.2	42.4	205.8	906.3	173.1	173.9	172.5	169.2	133	175.4		25	0.0544727	0.00577868	4	0.998485	1.03152	4.09253
P49915	[K].ACTTEEDQEK.[L]	1xCarbamidomethyl [C2]; 1xTMT6plex [K10]; 1xTMT6plex [N-Term]	1	1	0	1668.82	0.946	0.999995	19.6	101	95.5	169.09	27.9	19	1	7	19.6	127.6	591.3	116.3	101	65.1	121.8	84.6	95.5		25	0.000317076	0.000174145	5	0.991739	1.01444	3.45029
P04844	[K].ACTYIR.[S]	1xCarbamidomethyl [C2]; 1xTMT6plex [N-Term]	1	1	0	1012.54	2.547	0.088998	103.1	99.1	252.3	154.9	5.97	32.37		8.1	54.9	193.6	1211.9	97	99.1	108.4	252.3	287.3	145.4		18	0.181658	0.0201111	4	0.997779	1.07267	4.1685
O15067	[R].ACVEAPK.[G]	1xCarbamidomethyl [C2]; 1xTMT6plex [K7]; 1xTMT6plex [N-Term]	1	1	0	1232.71	1.06	0.999995	158.8	264.8	280.7	135.72	15.15	29.28		25.7	71.3	353.9	1308	241.1	322.4	264.8	409.4	235.3	280.7		26	0.0155708	0.00230823	4	0.988797	0.878459	5.37525
P00491	[R].ACVMMQGR.[F]	1xCarbamidomethyl [C2]; 1xTMT6plex [N-Term]	1	2	0	1181.58	0.501	0.763267	53.9	136.2	68.2	147.04	5.07	38.69		6.8	25.5	113.9	558.1	124.7	136.2	136.4	96.5	68.2	43		38	0.000492891	0.000200533	4	0.997134	0.96728	3.60254
P00491	[R].ACVMMQGR.[F]	1xCarbamidomethyl [C2]; 1xOxidation [M4]; 1xTMT6plex [N-Term]	1	1	0	1197.57	0.478	0.740492	8.5	26.5	12.7	130.16	40.3	34.49		1.2	3.9	18.8	61	26.5	36.1	15.2	17.5	8.6	12.7		19	0.349707	0.0401812	4	0.992201	0.876466	1.06239
Q9BWS9	[R].ACVQVLDPK.[S]	1xCarbamidomethyl [C2]; 1xTMT6plex [K9]; 1xTMT6plex [N-Term]	1	1	0	1487.87	0.696	0.999995	102.5	398.3	277.4	167.81	11.72	21.36	2.8	20.2	102.5	422.6	2049.5	366.1	398.3	460.3	376	277.4	254.4		26	0.00283893	0.00035197	5	0.997992	1.05292	5.18878
P50993; P05023	[K].ACVVHGSDLK.[D]	1xCarbamidomethyl [C2]; 1xTMT6plex [K10]; 1xTMT6plex [N-Term]	2	1	0	1543.87	1.986	0.259486	151	162.7	323.2	165.79	20.95	26.98		6.3	97.2	234.7	2250	162.7	133.5	202.9	323.2	427.8	248.8	NotUnique	38	0.000455577	0.000200533	4	0.976408	1.2232	4.22697
Q8TEX9	[K].ACYALENFVENLGPK.[V]	1xCarbamidomethyl [C2]; 1xTMT6plex [K15]; 1xTMT6plex [N-Term]	1	1	0	2183.16	0.788	0.999995	46	137.2	108.1	169.39	11.17	7.64	0.6	11	46	147.5	806.9	137.2	115.7	144.1	122.5	108.1	107.2		27	0.00105107	0.000269597	5	0.974684	1.10519	3.7027
Q8NBZ7	[R].ACYDEGK.[R]	1xCarbamidomethyl [C2]; 1xTMT6plex [K7]; 1xTMT6plex [N-Term]	1	1	0	1300.66	0.688	0.999995	75.4	223.6	153.8	170.8	11.13	24.52	2.8	12.8	75.4	245.4	1366.8	264.9	223.6	216.4	153.8	181.9	109.7		28	0.161165	0.0175364	5	0.99894	0.994716	4.76426
P23396	[R].ACYGVLR.[F]	1xCarbamidomethyl [C2]; 1xTMT6plex [N-Term]	1	1	0	1067.59	0.347	0.215262	50.8	313.6	108.7	170.58	5.36	10.76	4.2	13.6	50.8	208	1113.7	285.7	314.4	313.6	121.9	108.7	98.4		31	0.0103166	0.00149669	5	0.993652	0.899281	4.79187
Q7LBC6	[M].ADAAASPVGK.[R]	1xAcetyl [N-Term]; 1xTMT6plex [K10]	1	1	0	1157.64																				ExcludedByMethod	34	0.00688998	0.00100924	NA	NA	NA	NA
Q9HDC5	[K].ADAADQAALAAR.[Q]	1xTMT6plex [N-Term]	1	1	0	1372.74																				ExcludedByMethod	15	0.128559	0.0137655	NA	NA	NA	NA
P52824	[R].ADAAPAPESDPR.[-]	1xTMT6plex [N-Term]	1	1	0	1425.72																				NoQuanValues	19	0.192352	0.0214905	NA	NA	NA	NA
Q96C86	[M].ADAAPQLGK.[R]	1xAcetyl [N-Term]; 1xTMT6plex [K9]	1	1	0	1141.64																				NoQuanValues	36	0.0169578	0.0024417	NA	NA	NA	NA
Q9H8Y8	[K].ADAASSLTVDVTPPTAK.[A]	1xTMT6plex [K17]; 1xTMT6plex [N-Term]	1	2	0	2102.17	0.664	0.999995	77.4	349.1	231.8	167.36	9.09	7.68	1.4	19.1	77.4	281	1411.4	360.1	349.1	302.3	231.8	206.9	240.3		48	0.00017328	0.00011429	5	0.983992	1.07293	4.64233
Q8WZA9	[R].ADAEAVLAPPEPAQ.[-]	1xTMT6plex [N-Term]	1	1	0	1607.85	0.634	0.982423	62.2	270.3	171.4	166.5	10.15	12.85	2.6	13.1	62.2	245.3	1174.2	255.9	270.3	310.5	184.8	171.4	143		13	0.243198	0.027146	5	0.999966	0.98255	4.66461
Q13409	[R].ADAEEEAATR.[I]	1xTMT6plex [N-Term]	1	2	0	1291.63	0.331	0.130982	50.5	148.8	49.3	141.02	18.61	48.23		3.5	27.1	94.2	412.8	148.8	166.1	113.9	49.3	73.9	25.9		36	0.000344558	0.000174145	4	0.992025	1.02444	3.07495
Q9BYX2	[K].ADAEEGIFEIK.[T]	1xTMT6plex [K11]; 1xTMT6plex [N-Term]	1	1	0	1679.93	0.96	0.999995	47.5	92	88.3	139.05	4.43	13.64		4.4	22.6	100	397.4	86.7	94.6	92	97.4	88.3	74		18	0.000142319	0.00011429	4	0.997834	0.985774	3.18962
Q9Y490	[K].ADAEGESDLENSR.[K]	1xTMT6plex [N-Term]	1	1	0	1621.75	0.762	0.999995	41.4	81.9	62.4	137.77	17.33	41.21		3.4	24.3	70.3	303.6	81.9	85.6	61.1	62.4	80	32.5		90	4.81838e-06	5.8751e-05	4	0.990484	0.958035	2.96299
Q9Y490	[K].ADAEGESDLENSRK.[L]	1xTMT6plex [K14]; 1xTMT6plex [N-Term]	1	6	1	1979.01	0.978	0.999995	166	745.3	729.1	166.24	15.35	8.75	11.4	45.4	166	723.4	3414	771	745.3	574.2	803.2	675	729.1		47	2.28219e-06	5.8751e-05	5	0.99748	0.917894	6.43011
P52298	[R].ADAENAMR.[YF]	1xOxidation [M7]; 1xTMT6plex [N-Term]	1	1	0	1122.54	0.799	0.999995	22.6	80.8	64.5	161.88	8.46	17.66	0.6	1.9	22.6	64.8	294.9	80.8	82.8	70.5	79.5	56.2	64.5		32	0.00735999	0.00103625	5	0.986168	1.03325	2.54903
P08758	[R].ADAETLR.[K]	1xTMT6plex [N-Term]	1	2	0	1004.56	0.351	0.231165	89.6	422.4	148.2	164.95	8.04	56.77	1.7	16.2	89.6	277.4	1359	453.9	386.3	422.4	148.2	186.9	46.9		27	0.0133961	0.00206879	5	0.99018	1.05277	4.70249
P08758	[R].ADAETLRK.[A]	1xTMT6plex [K8]; 1xTMT6plex [N-Term]	1	3	1	1361.82	0.578	0.86624	165.3	772.3	446.3	169.49	17.03	23.88	1.4	30.7	165.3	503.9	2763	930.1	663	772.3	446.3	469	292.3		12	0.0421199	0.00489003	5	0.970729	1.16871	5.24625
O60832	[M].ADAEVIILPK.[K]	1xAcetyl [N-Term]; 1xTMT6plex [K10]	1	1	0	1339.8	1.049	0.999995	39.9	130.4	136.8	151.15	34.71	22.96	0.2	6.5	39.9	149.7	500.7	130.4	194.5	98.3	136.8	94.6	150.9		47	0.0016135	0.000300397	5	0.951163	1.22175	2.92037
O75477	[K].ADAEYYAAHK.[Y]	1xTMT6plex [K10]; 1xTMT6plex [N-Term]	1	1	0	1596.84	1.217	0.945993	70.9	249.8	304.1	161.09	16.29	17.68	2.7	25.8	70.9	325.7	1358.3	249.8	327.6	249.8	376.8	304.1	267		34	0.000250428	0.00011429	5	0.987736	0.971247	5.04614
P42285	[M].ADAFGDELFSVFEGDSTTAAGTKK.[D]	1xAcetyl [N-Term]; 2xTMT6plex [K23; K24]	1	1	1	2964.49																				ExcludedByMethod	75	2.7099e-06	5.8751e-05	NA	NA	NA	NA
Q567U6	[K].ADAHEEDELR.[A]	1xTMT6plex [N-Term]	1	1	0	1413.68																				NoQuanValues	27	0.124344	0.0131375	NA	NA	NA	NA
P26038	[R].ADAMAK.[D]	1xTMT6plex [K6]; 1xTMT6plex [N-Term]	1	1	0	1064.62	0.915	0.999995	51.7	181.3	165.8	155.22	26.03	8.35	6.4	13.1	51.7	255.9	908.9	145.2	181.3	242.9	165.8	150.7	178.2		20	0.216034	0.0241493	5	0.981657	0.832882	4.98806
P42704	[R].ADAVWNK.[I]	1xTMT6plex [K7]; 1xTMT6plex [N-Term]	1	1	0	1261.73	0.797	0.999995	60.8	373.3	297.4	163.61	21.34	24.29	1.7	20.6	60.8	315.1	1338.2	379.3	373.3	252.6	401.6	251.4	297.4		37	0.0113124	0.0015828	5	0.985294	1.04187	4.70525
O94874	[M].ADAWEEIRR.[L]	1xAcetyl [N-Term]	1	1	1	1187.58																				NoQuanLabels	34	0.0286179	0.00361211	NA	NA	NA	NA
O43747	[K].ADCASGIFLAAEK.[Y]	1xCarbamidomethyl [C3]; 1xTMT6plex [K13]; 1xTMT6plex [N-Term]	1	1	0	1810.98	0.697	0.999995	248.1	547.6	381.5	153.12	8.72	9.91		25.2	140.5	437.8	2728	615.4	520.4	547.6	450	381.5	379.9		29	0.000519904	0.000200533	4	0.996781	1.00082	5.67055
Q6WCQ1	[K].ADCDISR.[L]	1xCarbamidomethyl [C3]; 1xTMT6plex [N-Term]	1	1	0	1065.52	1.293	0.880867	45.2	163.4	211.3	168.16	25.72	20.5	1.3	6.2	45.2	232	1060.5	159.3	245.7	163.4	219.3	147.3	211.3		30	0.0200648	0.00281751	5	0.997747	1.10358	3.96676
P23381	[K].ADCPPGNPAPTSNHGPDATEAEEDFVDPWTVQTSSAK.[G]	1xCarbamidomethyl [C3]; 1xTMT6plex [K37]; 1xTMT6plex [N-Term]	1	1	0	4354.02	0.766	0.999995	41	70.4	53.9	152.5	15.19	20.04		4.5	19.8	84.9	480.5	70.4	56.7	77	71.3	53.9	49.2		14	0.000389039	0.000200533	4	0.998583	1.01722	3.08644
P13765	[K].ADCYFTNGTEK.[V]	1xCarbamidomethyl [C3]; 1xTMT6plex [K11]; 1xTMT6plex [N-Term]	1	2	0	1763.87																				NoQuanValues	2	0.382952	0.0446082	NA	NA	NA	NA
Q7KZF4	[R].ADDADEFGYSR.[-]	1xTMT6plex [N-Term]	1	1	0	1474.66	0.928	0.999995	18.3	76.5	71	164.76	7.42	9.09	1.1	4.3	18.3	77	350.5	76.5	81	69.8	75.4	71	62.9		47	8.08604e-05	5.8751e-05	5	0.998781	0.933701	3.11708
Q9Y4G6	[K].ADDDDVVVK.[T]	1xTMT6plex [K9]; 1xTMT6plex [N-Term]	1	1	0	1433.79	1.095	0.992039	38.9	161.8	177.2	168.36	16.39	8.95	0.9	13.1	38.9	152.5	785.1	166.7	161.8	121.8	197.2	177.2	165.3		69	0.00015352	0.00011429	5	0.97956	1.03863	3.90287
P04075	[K].ADDGRPFPQVIK.[S]	1xTMT6plex [K12]; 1xTMT6plex [N-Term]	1	9	0	1801.04	0.972	0.999995	361.6	1437.7	1398.1	160.93	5.98	16.32	20.1	91.2	361.6	1480	6227.7	1446.7	1437.7	1298.1	1398.1	1088.7	1507.8		31	3.37382e-05	5.8751e-05	5	0.999526	0.923984	7.39238
P63241	[M].ADDLDFETGDAGASATFPMQCSALRK.[N]	1xAcetyl [N-Term]; 1xCarbamidomethyl [C21]; 1xTMT6plex [K26]	1	1	1	3045.41																				NoQuanValues	61	0.000185952	0.00011429	NA	NA	NA	NA
P63241	[M].ADDLDFETGDAGASATFPMQCSALRK.[N]	1xAcetyl [N-Term]; 1xCarbamidomethyl [C21]; 1xOxidation [M19]; 1xTMT6plex [K26]	1	4	1	3061.41																				NoQuanValues	63	2.85996e-05	5.8751e-05	NA	NA	NA	NA
P00441	[K].ADDLGK.[G]	1xTMT6plex [K6]; 1xTMT6plex [N-Term]	1	1	0	1076.64	1.499	0.717478	92.8	126.2	189.2	143.44	24.55	80.86		10.7	43.1	199.9	882.4	85.7	126.2	141.9	189.2	123.8	560.1		27	0.316149	0.0357103	4	0.998025	0.97049	4.31599
P00441	[K].ADDLGKGGNEESTK.[T]	2xTMT6plex [K6; K14]; 1xTMT6plex [N-Term]	1	2	1	2108.14																				NoQuanValues	15	0.00162377	0.000300397	NA	NA	NA	NA
P00441	[K].ADDLGKGGNEESTKTGNAGSRLACGVIGIAQ.[-]	1xCarbamidomethyl [C24]; 2xTMT6plex [K6; K14]; 1xTMT6plex [N-Term]	1	1	3	3733.97																				ExcludedByMethod	4	0.00147804	0.000300397	NA	NA	NA	NA
Q9H9E3	[R].ADDILDLK.[F]	1xTMT6plex [K8]; 1xTMT6plex [N-Term]	1	1	0	1360.81																				NoQuanValues	35	0.0201923	0.00281751	NA	NA	NA	NA
O75821	[R].ADDNATIR.[V]	1xTMT6plex [N-Term]	1	2	0	1104.58	0.859	0.999995	69	146.1	125.5	153.98	7.2	4.86		2.6	38.2	124.4	760.1	129.2	146.1	147.3	131.9	119.7	125.5		57	0.00142444	0.000300397	4	0.981155	1.20127	3.00147
Q12888	[R].ADDPLRLDQELQQPQTQEK.[T]	1xTMT6plex [K19]; 1xTMT6plex [N-Term]	1	2	1	2710.44	1.024	0.999995	47.1	143.6	147.1	163.61	11.54	27.41	3.2	14.4	47.1	239.5	1023.7	136.1	143.6	169.1	229.2	147.1	146		29	5.15714e-05	5.8751e-05	5	0.996186	0.928915	4.6891
Q00610	[K].ADDPSSYMEVVQAANTSGNWEELVK.[Y]	1xTMT6plex [K25]; 1xTMT6plex [N-Term]	1	1	0	3198.57	0.795	0.999995	19.9	36.3	28.9	140.4	14.6	28.81		3.7	9.2	43.4	182.9	33.7	44.3	36.3	42.9	25.3	28.9		41	1.87188e-05	5.8751e-05	4	0.984823	0.869605	2.49176
Q00610	[K].ADDPSSYMEVVQAANTSGNWEELVK.[Y]	1xOxidation [M8]; 1xTMT6plex [K25]; 1xTMT6plex [N-Term]	1	1	0	3214.56	0.679	0.999995	13.3	42.2	28.6	139.89	29.17	20.94		2.3	6.6	26.8	115.5	42.2	43.1	24.2	39.5	27.4	28.6		29	5.22781e-05	5.8751e-05	4	0.992634	0.863756	1.87442
P55210	[M].ADDQGCIEEQGVEDSANEDSVDAKPDR.[S]	1xAcetyl [N-Term]; 1xCarbamidomethyl [C6]; 1xTMT6plex [K24]	1	1	0	3220.4																				NoQuanValues	68	5.2869e-06	5.8751e-05	NA	NA	NA	NA
Q2KHR3	[K].ADDRYSQSVIR.[S]	1xTMT6plex [N-Term]	1	1	1	1538.81	1.05	0.999995	27.8	109.4	114.9	165.8	16.37	8.9	1.7	9.3	27.8	110.5	536.7	81.6	109.4	110.7	114.9	99.1	117.1		15	0.0255072	0.00336808	5	0.996107	0.906386	3.84567
Q9Y2W2	[K].ADDTSAATIEK.[K]	1xTMT6plex [K11]; 1xTMT6plex [N-Term]	1	1	0	1579.86	0.654	0.992744	49.9	272.6	178.2	160.3	12.4	17.47	2.5	10.2	49.9	208.4	848.3	272.6	275.8	219.3	192.8	136	178.2		61	0.000390682	0.000200533	5	0.999157	0.950627	4.41476
P62310	[M].ADDVDQQQTTNTVEEPLDLIR.[L]	1xAcetyl [N-Term]	1	2	0	2442.16																				NoQuanLabels	35	8.87552e-05	5.8751e-05	NA	NA	NA	NA
P61421	[R].ADDYEQVK.[N]	1xTMT6plex [K8]; 1xTMT6plex [N-Term]	1	1	0	1425.76	0.903	0.999995	61.2	208.9	188.6	166.36	27.33	18.68	3.6	8.3	61.2	183.3	937.5	225.6	208.9	129.5	246.1	174.5	188.6		51	0.000461547	0.000200533	5	0.987994	0.921622	4.54582
Q9Y3Z3	[K].ADDYIEITGAGGKK.[Y]	2xTMT6plex [K13; K14]; 1xTMT6plex [N-Term]	1	1	1	2125.21	1.369	0.831017	63.8	97.4	133.3	141.98	25.15	11.21		12.9	36.5	111.8	555.1	104.6	97.4	63	133.3	115	144		57	1.01732e-06	5.8751e-05	4	0.98983	0.816108	4.30518
P53814	[M].ADEALAGLDEGALRK.[L]	1xAcetyl [N-Term]; 1xTMT6plex [K15]	1	1	1	1799.97																				NoQuanValues	32	0.0308839	0.00393954	NA	NA	NA	NA
Q96IZ7	[K].ADEALK.[A]	1xTMT6plex [K6]; 1xTMT6plex [N-Term]	1	1	0	1104.67	1.176	0.984392	37.8	151	177.5	155.53	59.01	36.3	1.1	8	37.8	197.4	675.3	87.7	291.4	151	177.5	102.1	222.3		24	0.266122	0.0297845	5	0.994301	1.0401	3.83943
P52701	[R].ADEALNK.[D]	1xTMT6plex [K7]; 1xTMT6plex [N-Term]	1	1	0	1218.71																				NoQuanValues	19	0.108046	0.0112967	NA	NA	NA	NA
P10586	[R].ADEARPNTIDFGK.[D]	1xTMT6plex [K13]; 1xTMT6plex [N-Term]	1	1	0	1892.03	0.513	0.836304	60.6	332.5	170.5	164.33	4.66	11.17	5	18.6	60.6	273.7	1234.3	356.4	332.5	326.6	178.1	143.3	170.5		25	0.000377754	0.000200533	5	0.995389	0.887366	5.1065
P49327	[K].ADEASELACPTPK.[E]	1xCarbamidomethyl [C9]; 1xTMT6plex [K13]; 1xTMT6plex [N-Term]	1	1	0	1846.96	0.836	0.999995	44	197.9	165.5	147.87	37.78	36.46	3.8	17.3	44	263	765.9	151	312.9	197.9	255.8	126	165.5		38	0.00015677	0.00011429	5	0.989029	0.862561	4.79444
P11498	[K].ADEAYLIGR.[G]	1xTMT6plex [N-Term]	1	1	0	1236.68	1.227	0.927716	98.9	151.6	186	140.79	10.87	14.23		5.8	51.4	190.3	810.7	151.6	179.6	147.9	213.3	186	160.2		54	0.0240319	0.0032352	4	0.98873	1.06204	3.89775
Q9ULE6	[R].ADEDFVSYTPR.[D]	1xTMT6plex [N-Term]	1	1	0	1528.75	0.898	0.999995	40.6	79.8	71.7	142.79	19.32	12.41		1.8	23	71.8	334.1	79.8	90.7	61.2	71.7	85.2	67.5		19	0.00134865	0.000300397	4	0.976524	1.10828	2.40705
Q96L92	[M].ADEDGEGIHPSAPHR.[N]	1xAcetyl [N-Term]	1	1	0	1629.73																				NoQuanLabels	36	0.00215301	0.000321709	NA	NA	NA	NA
P48739	[K].ADEDPALFQSVK.[T]	1xTMT6plex [K12]; 1xTMT6plex [N-Term]	1	1	0	1777.97	0.79	0.999995	113.9	347.9	275	172.13	16.16	5.87	0.1	15.8	113.9	315.6	1876.7	423.6	309.2	347.9	258.8	291.1	275		30	0.000747208	0.000269597	4	0.992485	1.01226	5.14696
P61970	[K].ADEDPIMGFHQMFLLK.[N]	1xTMT6plex [K16]; 1xTMT6plex [N-Term]	1	1	0	2350.23	0.832	0.999995	58	236.3	196.5	167.22	8.67	23.47	1.8	7.8	58	227.1	1085.1	236.3	247.4	208.5	240.8	149.1	196.5		36	5.82783e-05	5.8751e-05	5	0.99767	1.04873	4.26475
P61970	[K].ADEDPIMGFHQMFLLK.[N]	1xOxidation [M12]; 1xTMT6plex [K16]; 1xTMT6plex [N-Term]	1	2	0	2366.23	0.795	0.999995	99.2	473.3	376.2	159.39	22.36	15.32	3.7	22.7	99.2	318.2	1382.2	473.3	489.7	316.9	376.2	317.8	432.9		27	0.00010767	5.8751e-05	5	0.996998	0.940077	5.23253
O14737	[M].ADEELEALR.[R]	1xAcetyl [N-Term]	1	1	0	1087.53																				NoQuanLabels	74	0.000362254	0.000200533	NA	NA	NA	NA
O14737	[M].ADEELEALRR.[Q]	1xAcetyl [N-Term]	1	3	1	1243.63																				NoQuanLabels	31	0.00679905	0.00100924	NA	NA	NA	NA
Q96AT1	[K].ADEEPTPADGR.[I]	1xTMT6plex [N-Term]	1	1	0	1386.67	0.895	0.999995	71.8	148.7	133.2	141.97	36.15	28.58		4.1	32.8	157.6	647.2	148.7	174	80.2	133.2	83.7	151.6		54	0.000392332	0.000200533	4	0.992077	1.10188	3.36887
Q06830	[K].ADEGISFR.[G]	1xTMT6plex [N-Term]	1	4	0	1123.59	0.906	0.999995	134	552.2	500.3	162.25	13.34	8.38	0.8	24.4	134	498.2	2158.3	583.7	552.2	449	516.8	439.6	500.3		54	0.00163412	0.000300397	5	0.961015	1.22344	4.81809
P13861	[K].ADEHVIDQGDDGDNFYVIER.[G]	1xTMT6plex [N-Term]	1	1	0	2536.18	0.884	0.999995	96.3	152.4	134.6	140.92	1.96	12.6		9.5	51.5	180.1	797.9	153.5	152.4	147.9	153.2	134.6	119.1		104	1.72214e-09	5.8751e-05	4	0.998751	0.957207	4.29422
Q13362	[R].ADELASQDGR.[-]	1xTMT6plex [N-Term]	1	1	0	1290.65	1.099	0.995075	29.1	108	118.7	156.08	12.78	23.09	0.3	8.6	29.1	187.1	623.3	108	126.6	98.7	169.3	118.7	113.3		50	0.00017328	0.00011429	5	0.962664	1.1916	3.19059
Q6UX04	[R].ADELNNK.[H]	1xTMT6plex [K7]; 1xTMT6plex [N-Term]	1	1	0	1261.72	1.089	0.999995	37.1	114.5	124.7	160.45	38.53	10.81	0.4	7.2	37.1	157.1	631.9	96.7	194.5	114.5	132.4	106.9	124.7		19	0.0683888	0.00708374	5	0.977169	1.15698	3.28724
Q9H501	[R].ADEITR.[R]	1xTMT6plex [N-Term]	1	1	0	933.52	0.367	0.306884	23.1	108.2	39.7	148.11	41.48	22.23	2.2	4.7	23.1	97	303.5	89.3	190.1	108.2	55.4	39.7	37.3		17	0.279788	0.031087	5	0.986955	0.833432	3.55467
P25786	[K].ADEPMEH.[-]	1xTMT6plex [N-Term]	1	1	0	1057.48	1.204	0.948337	44.4	158	190.2	164.97	33.26	31.84	1.6	10.3	44.4	184.7	842.3	158	250.2	136.5	190.2	117.8	230.5		28	0.0565952	0.00603192	5	0.998446	0.99983	4.15952
P25786	[K].ADEPMEH.[-]	1xOxidation [M5]; 1xTMT6plex [N-Term]	1	1	0	1073.48	1.446	0.712953	25.6	63.6	91.9	160.95	41.32	27.99	1.7	5.7	25.6	77.5	358.2	63.6	119.2	59.5	91.9	56.8	100.9		17	0.349707	0.0401812	5	0.998509	0.862955	3.51342
Q8IWC1	[K].ADETNTTSR.[S]	1xTMT6plex [N-Term]	1	1	0	1223.61	1.036	0.999995	43.7	74.5	77.2	135.22	30.35	10.1		8.7	23.7	80.4	331.7	41.3	75	74.5	77.2	84	68.6		31	0.000208799	0.00011429	4	0.99322	0.798136	3.74446
P53396	[R].ADEVAPAKK.[A]	2xTMT6plex [K8; K9]; 1xTMT6plex [N-Term]	1	1	1	1616																				NoQuanValues	5	0.127148	0.0134546	NA	NA	NA	NA
O75643	[K].ADEVLEILK.[T]	1xTMT6plex [K9]; 1xTMT6plex [N-Term]	1	1	0	1487.91	0.936	0.999995	46.2	94.1	88	151.62	8.19	29.1		0.9	22.5	94.6	504.2	104.8	94.1	89.5	88	111.8	61.2		60	0.000212279	0.00011429	4	0.967764	1.34608	1.84487
P14868	[K].ADEVVWVR.[A]	1xTMT6plex [N-Term]	1	1	0	1202.67	0.947	0.999995	121.6	237.6	225.1	139.38	16.86	6.98		3.7	58.2	254.2	989.5	237.6	246.8	178.2	234.1	225.1	204		46	0.00227331	0.000321709	4	0.970486	1.20113	3.63378
P35580; P35579	[K].ADEWLMK.[N]	1xTMT6plex [K7]; 1xTMT6plex [N-Term]	2	1	0	1350.75	0.873	0.999995	80.7	317	276.9	168.67	16.16	10.9	1	14.8	80.7	272.4	1418.8	317	340.9	247.1	329.3	271.7	276.9	NotUnique	33	0.0114512	0.0015828	5	0.983119	1.13235	4.40534
P11498	[R].ADFAQACQDAGVR.[F]	1xCarbamidomethyl [C7]; 1xTMT6plex [N-Term]	1	1	0	1637.79	1.024	0.999995	24.8	68.3	70	166.54	22.32	23.94	1.4	4.2	24.8	94.7	455	56.3	68.3	87.7	96.6	70	61.8		61	3.00128e-06	5.8751e-05	5	0.995425	0.951277	3.3816
P35580; P35579	[K].ADFCIIHYAGK.[V]	1xCarbamidomethyl [C4]; 1xTMT6plex [K11]; 1xTMT6plex [N-Term]	2	1	0	1752.95																				NotUnique	23	0.00135681	0.000300397	NA	NA	NA	NA
P52907	[M].ADFDDRVSDEEK.[V]	1xAcetyl [N-Term]; 1xTMT6plex [K12]	1	3	1	1696.79																				NoQuanValues	24	0.075254	0.00774574	NA	NA	NA	NA
P00390	[K].ADFDNTVAIHPTSSEELVTLR.[-]	1xTMT6plex [N-Term]	1	3	0	2544.31	0.931	0.999995	83.1	253	235.5	158.01	6.65	16.53	1.8	18.5	83.1	242.1	1047.8	251.5	253	282.4	275.6	197.5	235.5		39	2.33575e-05	5.8751e-05	5	0.984515	0.994364	4.69093
Q15056	[M].ADFDTYDDR.[A]	1xAcetyl [N-Term]	1	1	0	1159.45																				NoQuanLabels	46	0.000739838	0.000269597	NA	NA	NA	NA
Q15056	[M].ADFDTYDDRAYSSFGGGR.[G]	1xAcetyl [N-Term]	1	1	1	2041.85																				NoQuanLabels	73	3.98356e-06	5.8751e-05	NA	NA	NA	NA
O95573	[K].ADFFEDENGQR.[W]	1xTMT6plex [N-Term]	1	1	0	1556.72	2.16	0.189481	56.3	64.3	138.8	146.65	16.56	28.73		2.9	25.1	126.4	576.3	58.9	80.5	64.3	195.6	138.8	111.9		65	1.77098e-05	5.8751e-05	4	0.993319	1.15054	2.91308
Q9Y6K9	[K].ADFQAER.[Q]	1xTMT6plex [N-Term]	1	1	0	1065.55	0.915	0.999995	71.4	149	136.3	132.62	8.52	25.1		10.1	32.4	157.2	538.9	149	149	128.1	136.3	85.3	138.5		35	0.0160506	0.0023339	4	0.992567	0.886499	4.12275
P61803	[K].ADFQGISPER.[A]	1xTMT6plex [N-Term]	1	1	0	1348.71	2.634	0.0526974	34.2	68.3	180	161.09	10.31	55.69	1.7	10.3	34.2	116.4	527.1	58.3	71.3	68.3	180	193.7	50.9		30	0.0058632	0.000881096	5	0.99642	0.901527	3.95052
Q9NX40	[R].ADFREPNAEVPRPIPHIGPDYIPTEEER.[R]	1xTMT6plex [N-Term]	1	1	1	3473.77	0.967	0.999995	38.7	84.9	82.1	145.19	8.12	17.07		3.1	18.8	79.8	369.7	84.9	75.9	89.2	82.1	60.1	82.5		12	0.000564052	0.000200533	4	0.998547	1.03862	2.76675
P08236	[R].ADFSDNR.[R]	1xTMT6plex [N-Term]	1	1	0	1053.52	0.789	0.999995	225.4	443.3	350	141.2	5.07	37.03		18.4	113.1	449.3	1919.8	424.1	469.1	443.3	394.8	350	178.8		26	0.319152	0.0361313	4	0.99718	1.00804	5.34474
P35237	[K].ADFSGMSQTDLSLSK.[V]	1xTMT6plex [K15]; 1xTMT6plex [N-Term]	1	2	0	2045.06	0.93	0.999995	131.6	569.7	529.6	159.55	19.18	24.76	3.5	40.7	131.6	644.1	2510	569.7	696.1	474.3	614.8	368.9	529.6		25	0.000856903	0.000269597	5	0.985689	1.03217	5.73224
Q9H2M9	[K].ADFSPFGNSQGPSR.[V]	1xTMT6plex [N-Term]	1	1	0	1695.83	0.834	0.999995	37.9	59.1	49.2	137.75	7.7	23.71		1.1	18.4	78.1	294.4	59.1	56.3	65.3	71	49.2	47.1		61	9.31722e-05	5.8751e-05	4	0.966273	1.19957	1.9217
Q01201	[R].ADFSQADVHR.[Q]	1xTMT6plex [N-Term]	1	1	0	1374.7	0.712	0.999995	46.5	107.4	76.5	146.31	14.58	22.12		7.5	22.6	95.6	473.5	86.9	107.4	116.4	83.5	76.5	53.4		12	0.136422	0.01449	4	0.991844	0.91178	3.60074
P49916	[K].ADFTVVAGDEGSSTTGGSSEENK.[G]	1xTMT6plex [K23]; 1xTMT6plex [N-Term]	1	1	0	2703.3	0.936	0.999995	80.7	140.7	131.7	140.66	15.92	12.86		6	40.2	161.9	678	149	140.7	108.9	152.1	117.9	131.7		46	4.7012e-08	5.8751e-05	4	0.995441	1.02474	3.78517
Q96F63	[R].ADFYCAEVAR.[Q]	1xCarbamidomethyl [C5]; 1xTMT6plex [N-Term]	1	1	0	1430.69	0.474	0.699299	34.5	89.5	42.5	145.55	4.61	42.53		3.6	16.6	71.8	337.9	89.5	88.1	96	42.8	42.5	17.4		56	2.89966e-05	5.8751e-05	4	0.99961	0.992072	2.81335
P35579	[K].ADGAEAKPAE.[-]	1xTMT6plex [K7]; 1xTMT6plex [N-Term]	1	1	0	1416.77																				NoQuanValues	20	0.0114512	0.0015828	NA	NA	NA	NA
P17535	[R].ADGAPSAAPPDGLLASPDLGLLK.[L]	1xTMT6plex [K23]; 1xTMT6plex [N-Term]	1	1	0	2604.46	0.277	0.0934153	30.1	130.1	36	159.5	9.96	38.83	0.3	6.1	30.1	82.8	374.2	146.2	130.1	120.1	44.5	36	19.1		22	0.00069415	0.000269597	5	0.963606	1.09701	2.83164
O60353	[K].ADGASTPR.[L]	1xTMT6plex [N-Term]	1	1	0	1003.54	2.58	0.0605001	29.9	62.2	160.5	168.73	36.65	14.32	1.5	5.9	29.9	116.1	588.5	62.2	102.7	52.7	165.7	160.5	126		26	0.0158567	0.0023339	5	0.999042	0.967172	3.66759
Q07157	[K].ADGATSDDLDLHDDR.[L]	1xTMT6plex [N-Term]	1	1	0	1844.85	0.676	0.999995	58	142.4	96.2	143.87	3.81	22.13		9.4	30.3	111.1	537.9	142.4	143.9	134	104.2	96.2	66.8		48	2.14851e-06	5.8751e-05	4	0.995109	0.883643	3.95345
Q07157	[K].ADGATSDDLDLHDDRLSYLSAPGSEYSMYSTDSR.[H]	1xTMT6plex [N-Term]	1	1	1	3939.77	0.726	0.999995	10.1	35.3	25.6	164.27	12.28	27	1.5	0.9	10.1	37.3	171.9	42.6	34.2	35.3	39.1	25.6	24.8		12	0.000248367	0.00011429	4	0.984331	1.12406	1.34772
Q15020	[K].ADGEEDEVK.[A]	1xTMT6plex [K9]; 1xTMT6plex [N-Term]	1	1	0	1449.75	1.005	0.999995	63.2	116.4	116.9	142.45	34.01	24.93		5.7	34.8	114.9	534.1	116.4	157.5	77.8	116.9	96.1	156.6		43	0.0668724	0.00688673	4	0.997084	0.975549	3.61914
P62140	[M].ADGELNVDSLITR.[L]	1xAcetyl [N-Term]	1	1	0	1444.73																				NoQuanLabels	62	6.49387e-05	5.8751e-05	NA	NA	NA	NA
P52788	[K].ADGETILK.[G]	1xTMT6plex [K8]; 1xTMT6plex [N-Term]	1	2	0	1304.78	0.98	0.999995	110.4	467	457.9	165.44	14.54	7.08	4.3	24.8	110.4	409.3	1950.3	514.7	467	383.9	462.7	406.3	457.9		52	0.00196024	0.000321709	5	0.999188	0.975293	5.46226
Q6ICG6	[R].ADGGDIHIHK.[K]	1xTMT6plex [K10]; 1xTMT6plex [N-Term]	1	1	0	1520.86	0.852	0.999995	134.5	444.1	378.5	163.4	14.76	17.74	0.5	16.4	134.5	500.3	2189.5	440.9	566.1	444.1	419.9	378.5	293.3		21	0.00264665	0.000321709	5	0.961896	1.31273	4.46773
Q4G0N4	[R].ADGGFRPSR.[V]	1xTMT6plex [N-Term]	1	1	0	1191.64	0.836	0.999995	137.9	312.3	261.2	143.88	9.07	9.99		15.8	64.4	295.1	1320.2	323.4	312.3	271.3	291.1	261.2	238.6		30	0.0188412	0.002566	4	0.998291	0.972378	4.88282
Q8N2Y8	[R].ADGGGTESRPVLR.[Y]	1xTMT6plex [N-Term]	1	1	0	1543.84	0.372	0.358428	39.5	102.5	38.1	146.27	9.48	22.89		1.9	22	70.7	356.2	92.6	112	102.5	31.9	49.9	38.1		13	0.000874943	0.000269597	4	0.982855	1.11201	2.41939
Q8TD16	[R].ADGGTGDSSPSPGSSLPSPLSDPRR.[E]	1xTMT6plex [N-Term]	1	1	1	2626.29	0.473	0.714778	27.8	31.3	14.8	122.72	7.97	25.44			4.2	27.8	125.9	31.3	30.4	35.2	20.6	14.8	12.7		23	0.0156655	0.00230823	3	0.988526	1.12985	0.739997
P09622	[K].ADGGTQVIDTK.[N]	1xTMT6plex [K11]; 1xTMT6plex [N-Term]	1	2	0	1562.88	1.018	0.999995	74.3	250.5	255	163.03	4.01	13.06	1.7	11.8	74.3	277.3	1220.2	268	249.9	250.5	279.9	215.1	255		47	5.37196e-05	5.8751e-05	5	0.996077	1.05832	4.51921
Q96A35	[R].ADGIVPETWIDGPK.[D]	1xTMT6plex [K14]; 1xTMT6plex [N-Term]	1	1	0	1956.08	0.793	0.999995	58.4	128.6	102	131.64	16.24	27.96		6.6	23.9	143	449.4	128.6	148.4	106.8	118	102	66		13	0.0113816	0.0015828	4	0.987805	0.947614	3.61799
P63220	[K].ADGIVSK.[N]	1xTMT6plex [K7]; 1xTMT6plex [N-Term]	1	2	0	1147.71	0.493	0.700345	98.7	517.5	255.3	175.18	18.96	13.5	1.1	12.7	98.7	255.5	1680.9	517.5	365.8	521.7	267.4	255.3	205.6		13	0.0878641	0.00908201	5	0.985959	1.14835	4.45813
Q6YHK3	[R].ADGNQLTLEERR.[N]	1xTMT6plex [N-Term]	1	1	1	1630.87	0.831	0.999995	43	162.5	135.1	166.06	22.59	30.59	6.5	6.9	43	182.2	857.1	162.5	202.2	128.1	135.1	115.2	203.4		29	0.000442009	0.000200533	4	0.99844	1.04663	3.93619
Q4KMP7	[K].ADGPPGPHDGGDRPSAEAR.[Q]	1xTMT6plex [N-Term]	1	1	0	2088.01	1.042	0.999995	33.1	131.1	136.6	160.39	29.83	13.96	1.7	10.1	33.1	152.2	618.4	89.6	166.5	131.1	165.6	136.6	127.3		20	0.00131663	0.000300397	5	0.996748	0.939976	4.01302
Q9Y285	[M].ADGQVAELLLR.[R]	1xAcetyl [N-Term]	1	1	0	1226.67																				NoQuanLabels	92	2.44585e-05	5.8751e-05	NA	NA	NA	NA
Q5VZE5	[R].ADGSQMAEER.[I]	1xTMT6plex [N-Term]	1	1	0	1322.62	0.807	0.999995	14.2	52.7	42.5	165.98	32.2	47.44	2.2	5.2	14.2	51.8	267.2	40.9	76.8	52.7	57.2	42.5	19.7		42	0.000425274	0.000200533	5	0.979352	0.769767	3.30165
Q7Z6Z7	[K].ADGTATAPPPR.[S]	1xTMT6plex [N-Term]	1	2	0	1282.7	1.359	0.833136	53.4	94.5	128.4	140.32	41.07	21.91		4.5	26.3	108.2	449.7	94.5	129.8	53.8	145	92.7	128.4		37	0.00780553	0.00106672	4	0.99747	1.00155	3.28879
Q13445	[K].ADGVHTVEPTEAGDYK.[L]	1xTMT6plex [K16]; 1xTMT6plex [N-Term]	1	1	0	2147.1																				NoQuanValues	64	4.68608e-06	5.8751e-05	NA	NA	NA	NA
O14548	[K].ADGVPVYLK.[R]	1xTMT6plex [K9]; 1xTMT6plex [N-Term]	1	1	0	1419.86	0.793	0.999995	147.5	275.6	218.5	140.03	5.8	15.06		18.5	81.7	266.3	1194.9	275.6	304.1	275.4	275	210	218.5		51	0.00025778	0.00011429	4	0.999732	0.900696	5.11897
P61247	[R].ADGYEPPVQESV.[-]	1xTMT6plex [N-Term]	1	4	0	1519.75	0.415	0.386203	113.1	548.2	227.3	161.8	5.5	13.97	4.1	26.2	113.1	439	1896.5	595.7	548.2	537.8	231.8	227.3	178.3		49	0.00289959	0.00035197	5	0.997917	0.978854	5.47923
O43390; O60506	[K].ADGYNQPDSK.[R]	1xTMT6plex [K10]; 1xTMT6plex [N-Term]	2	1	0	1552.8	0.487	0.658213	99.4	264.3	128.8	140.75	30.77	29.28		17	45.3	218	917.6	264.3	374.5	204	182.9	103.5	128.8	NotUnique	61	4.92821e-05	5.8751e-05	4	0.987535	0.88831	4.73711
P62241	[R].ADGYVLEGK.[E]	1xTMT6plex [K9]; 1xTMT6plex [N-Term]	1	2	0	1409.8	0.359	0.2239	143	683.8	245.5	168.68	21.09	9.64	1.7	22.7	143	440.7	2344.8	943.3	683.8	651	281.3	245.5	234.6		52	0.000393991	0.000200533	5	0.984167	1.13235	5.13071
P62333	[R].ADHDFVVQEDFMK.[A]	1xTMT6plex [K13]; 1xTMT6plex [N-Term]	1	1	0	2039.03	0.634	0.970958	183.9	398.8	252.8	144.45	2.68	25.84		19.6	91.6	369.2	1721.8	395.7	398.8	415.8	349.8	252.8	213.3		54	9.4827e-06	5.8751e-05	4	0.999909	0.974657	5.25892
P62333	[R].ADHDFVVQEDFMK.[A]	1xOxidation [M12]; 1xTMT6plex [K13]; 1xTMT6plex [N-Term]	1	3	0	2055.03	0.608	0.979715	87.4	463.1	281.4	163.97	21.74	7.34	1.4	22	87.4	287.3	1374.7	463.1	501.1	323.8	308.8	267.6	281.4		21	0.00022307	0.00011429	5	0.976644	1.06232	4.72963
Q9Y6D9	[R].ADHEQQIK.[D]	1xTMT6plex [K8]; 1xTMT6plex [N-Term]	1	1	0	1426.81	1.225	0.876144	119	357.6	438	163.41	31.87	23.28	0.6	27.7	119	572.8	2403.5	314.3	559.3	357.6	438	317	511.6		29	0.01064	0.00149669	5	0.952112	1.27531	4.74685
O00748	[K].ADHGDELPFVFR.[S]	1xTMT6plex [N-Term]	1	3	0	1631.84	0.807	0.999995	114.3	619.7	500.2	161.48	7.53	18.42	2.6	35.5	114.3	607.9	2422.8	619.7	665	571.8	518	363	500.2		37	0.000131855	0.00011429	5	0.983219	1.07128	5.49281
P08238	[R].ADHGEPIGR.[G]	1xTMT6plex [N-Term]	1	7	0	1180.63	0.628	0.986414	77.7	473.8	297.5	157.98	24.67	16.98	1.7	30.1	77.7	411.9	1537.9	473.8	533.6	321.7	394.4	297.5	297.3		24	0.000471713	0.000200533	5	0.970901	1.0532	4.98935
P08238	[R].ADHGEPIGRGTK.[V]	1xTMT6plex [K12]; 1xTMT6plex [N-Term]	1	1	1	1695.95	0.869	0.999995	120.4	119.9	104.2	140.88	50.15	111.51		11.9	68.2	212.7	973	59.4	179.3	119.9	104.2	69.7	555.7		16	0.18871	0.0211431	4	0.997205	0.945	4.63667
Q9UFW8	[K].ADHPAVR.[A]	1xTMT6plex [N-Term]	1	1	0	994.563	1.384	0.821526	97	146.7	203.1	124.72	33.67	36.45		15	41	229.1	638.7	146.7	251.1	144.6	203.1	112.5	246.3		27	0.0120937	0.00183484	4	0.981167	0.850044	4.63208
Q9UHB6	[R].ADHPPAEVTSHAASGAK.[A]	1xTMT6plex [K17]; 1xTMT6plex [N-Term]	1	1	0	2104.12	0.621	0.954418	90.7	336.9	209.3	170.04	14.64	30.62	3.8	15.4	90.7	233.2	1380.2	370.6	275.9	336.9	209.3	241	126.9		10	0.0088758	0.00118227	5	0.996271	0.941561	5.01056
P08865	[R].ADHQPLTEASYVNLPTIALCNTDSPLR.[Y]	1xCarbamidomethyl [C20]; 1xTMT6plex [N-Term]	1	2	0	3225.64	0.53	0.869199	65.5	147.1	77.9	140.13	1.87	30.69		10.7	28.4	151	610	148.7	143.3	147.1	108.7	77.9	58.9		94	4.17704e-10	5.8751e-05	4	0.985593	0.90517	4.08287
Q99733	[M].ADHSFSDGVPSDSVEAAK.[N]	1xAcetyl [N-Term]; 1xTMT6plex [K18]	1	3	0	2089.99																				NoQuanValues	82	6.13295e-06	5.8751e-05	NA	NA	NA	NA
P63313	[M].ADKPDMGEIASFDK.[A]	1xAcetyl [N-Term]; 2xTMT6plex [K3; K14]	1	17	0	2024.04	0.903	0.999995	86.4	321.9	290.8	167.91	27.38	3.39	5.3	14.9	86.4	293.7	1513.7	499.8	317.5	321.9	290.8	303.3	283.7		73	3.33944e-06	5.8751e-05	5	0.994233	0.926011	5.19477
P63313	[M].ADKPDMGEIASFDK.[A]	1xAcetyl [N-Term]; 1xOxidation [M6]; 2xTMT6plex [K3; K14]	1	15	0	2040.04	0.903	0.999995	148.5	656.8	592.7	160.43	3.94	14.73	7.6	47.7	148.5	646.5	2680.6	667.2	656.8	618.7	592.7	454.9	596.7		45	0.000379343	0.000200533	5	0.99587	0.929317	6.1794
P51688	[R].ADLAAQYTTVGR.[M]	1xTMT6plex [N-Term]	1	1	0	1494.81	0.598	0.969627	77.2	151.3	90.5	138.18	14.52	14.71		11.9	38.6	154.2	635.4	151.3	149.9	191.9	113.9	90.5	87.8		65	8.64333e-06	5.8751e-05	4	0.996573	0.874993	4.32423
Q14204	[K].ADLAAVEAK.[V]	1xTMT6plex [K9]; 1xTMT6plex [N-Term]	1	1	0	1345.81	1.389	0.803622	118.6	226.5	314.6	137.1	30.61	18.76		18.3	48	293.3	1064.2	226.5	325.7	179.4	382.7	263	314.6		42	0.0730926	0.00754524	4	0.981426	0.917462	4.87735
P33176	[M].ADLAECNIK.[V]	1xAcetyl [N-Term]; 1xCarbamidomethyl [C6]; 1xTMT6plex [K9]	1	1	0	1304.67																				NoQuanValues	39	0.00921942	0.00131954	NA	NA	NA	NA
P68036	[R].ADLAEEYSK.[D]	1xTMT6plex [K9]; 1xTMT6plex [N-Term]	1	2	0	1483.8	0.398	0.379424	91.3	517.4	205.8	173.5	19.35	54.16	1.9	17.9	91.3	257.7	1613.9	580.5	391.7	517.4	205.8	265	73.2		43	0.000199514	0.00011429	5	0.990809	1.04956	4.80098
P20339; P61020	[KR].ADLANK.[RL]	1xTMT6plex [K6]; 1xTMT6plex [N-Term]	2	1	0	1089.67	1.314	0.842901	31.1	84.7	111.3	161.6	56.74	17.84	1.2	10.3	31.1	114.6	513.5	28.7	112.7	84.7	111.3	97.9	138.5	NotUnique	25	0.328223	0.0372338	5	0.990024	0.942604	3.76155
Q8N1G4	[K].ADLATAPPHVTVVR.[-]	1xTMT6plex [N-Term]	1	1	0	1675.97	0.987	0.999995	20.7	110	108.6	146.1	22.12	22.26	2.4	15.1	20.7	107.3	339.4	110	141	91.1	127	80.4	108.6		22	0.00113099	0.000269597	5	0.968268	0.767801	4.02458
Q13895	[K].ADLATDQK.[E]	1xTMT6plex [K8]; 1xTMT6plex [N-Term]	1	1	0	1319.76	0.311	0.10098	51.4	286.1	89.1	154.47	53.46	15.62	3.2	13.8	51.4	306	1006.1	235.1	605.5	286.1	98.4	71.8	89.1		34	0.00653225	0.000947467	5	0.994341	0.944899	4.74865
Q09666	[K].ADIDVSGPK.[V]	1xTMT6plex [K9]; 1xTMT6plex [N-Term]	1	6	0	1359.79	0.847	0.999995	294.4	1500.3	1271.1	162.44	8.45	16.61	11.9	85.7	294.4	1263.5	5459.1	1500.3	1661.6	1407.3	1288.6	944.1	1271.1		57	0.000330517	0.000174145	5	0.995542	0.969219	7.02625
P61106	[K].ADLEAQR.[D]	1xTMT6plex [N-Term]	1	1	0	1031.57	1.194	0.955573	57.7	170.7	203.9	158.35	12.82	30.27	0.8	15.4	57.7	209.4	857	170.7	200.3	156.1	241.3	203.9	127.8		36	0.0151072	0.00229129	5	0.968616	1.07627	4.10118
P61106	[K].ADLEAQRDVTYEEAK.[Q]	1xTMT6plex [K15]; 1xTMT6plex [N-Term]	1	1	1	2196.15	3.177	0.0155015	41.7	68.9	218.7	166.05	34.38	23.29	1.6	3.4	41.7	144	685	68.9	96.7	48	230.3	145.3	218.7		40	2.00607e-05	5.8751e-05	5	0.979785	1.02815	3.65635
P80303	[K].ADIEEIK.[S]	1xTMT6plex [K7]; 1xTMT6plex [N-Term]	1	2	0	1275.76	0.588	0.9464	63.2	372.1	218.8	173.95	25.79	15.1	1.4	8.2	63.2	249.4	1406.4	434.9	255	372.1	218.8	232.9	172.8		28	0.0433952	0.00498143	5	0.998602	1.11831	4.25029
P47755	[M].ADLEEQLSDEEK.[V]	1xAcetyl [N-Term]; 1xTMT6plex [K12]	1	1	0	1676.81																				NoQuanValues	49	0.0088758	0.00118227	NA	NA	NA	NA
Q09666	[K].ADIEISGPK.[V]	1xTMT6plex [K9]; 1xTMT6plex [N-Term]	1	1	0	1387.82	0.359	0.226699	62.4	254.9	91.4	186.89	36.35	41.78	1.2	6.6	62.4	116	1202	254.9	124.2	262.5	79.3	165.9	91.4		45	0.00116388	0.000269597	5	0.98537	1.08459	3.91355
Q13439	[K].ADIESLVTEK.[E]	1xTMT6plex [K10]; 1xTMT6plex [N-Term]	1	1	0	1562.9	0.741	0.999995	42.5	151.5	112.2	166.28	13.46	4.74	1.5	7.7	42.5	129.5	661.3	179.3	138	151.5	117.4	106.8	112.2		48	0.000169006	0.00011429	5	0.998496	0.973371	3.90365
P05198	[R].ADIEVACYGYEGIDAVK.[E]	1xCarbamidomethyl [C7]; 1xTMT6plex [K17]; 1xTMT6plex [N-Term]	1	1	0	2331.19																				NoQuanValues	15	0.0464304	0.00526087	NA	NA	NA	NA
P61221	[K].ADIFMFDEPSSYLDVK.[Q]	1xTMT6plex [K16]; 1xTMT6plex [N-Term]	1	1	0	2335.19	0.913	0.999995	65.7	262.7	240	167.03	13.15	16.65	0.2	16.1	65.7	264.2	1272.6	262.7	315.4	246.2	304	240	223.3		40	8.56714e-07	5.8751e-05	4	0.999094	0.953495	4.88752
P05023	[K].ADIGVAMGIAGSDVSK.[Q]	1xTMT6plex [K16]; 1xTMT6plex [N-Term]	1	2	0	1949.08	1.953	0.234984	85.4	198.8	388.3	164.58	35.39	33.44	2.5	14.8	85.4	314	1447.1	198.8	338.6	184.4	467	388.3	229.6		43	7.45175e-06	5.8751e-05	5	0.998403	1.02349	4.86266
Q09666	[K].ADLGVSGPK.[V]	1xTMT6plex [K9]; 1xTMT6plex [N-Term]	1	2	0	1301.78	0.472	0.508596	221.1	789.9	372.5	177.88	14.45	41.27	2.4	24.6	221.1	541.7	3883.9	789.9	746.9	974.5	372.5	542.7	228.4		51	0.000368369	0.000200533	5	0.987128	1.1617	5.54927
O95707	[K].ADLHGAIISVTK.[S]	1xTMT6plex [K12]; 1xTMT6plex [N-Term]	1	1	0	1683.02	0.564	0.881601	67.5	292.8	165.2	162.88	14.18	16.75	1.6	13.4	67.5	252.7	1118.5	292.8	319.5	240.3	165.2	131.4	184.4		23	0.00076224	0.000269597	5	0.994187	1.04078	4.47973
P52272	[R].ADILEDK.[D]	1xTMT6plex [K7]; 1xTMT6plex [N-Term]	1	1	0	1261.74	0.641	0.992744	52.5	290.7	186.3	139.39	38.27	31.44	0.2	18	52.5	313	729	290.7	497.8	250.9	287.8	162.1	186.3		33	0.0317618	0.00401401	4	0.97408	0.843956	4.96139
Q96CV9	[K].ADLLGIVSELQLK.[L]	1xTMT6plex [K13]; 1xTMT6plex [N-Term]	1	1	0	1857.15	0.686	0.999995	128.6	242.2	166.1	141.81	4.88	21.28		11.7	67.3	245.5	1094.1	223.4	244.5	242.2	225.5	153	166.1		17	0.0123147	0.00192767	4	0.998327	0.981122	4.63592
P08195	[K].ADLLLSTQPGR.[E]	1xTMT6plex [N-Term]	1	1	0	1399.81	1.512	0.605677	59.2	82.1	124.1	147.27	15.01	2.57		3.6	35.9	97.6	532.4	85.5	82.1	63.9	124.1	129.7	124		36	0.00086586	0.000269597	4	0.984134	1.05476	3.22069
P08195	[K].ADLLLSTQPGREEGSPLELER.[L]	1xTMT6plex [N-Term]	1	1	1	2539.36	1.523	0.694797	40.1	55	83.8	147.59	9.75	23.42		5	23.8	67.8	379.6	53.8	55	64.1	86	83.8	54.6		38	7.29739e-05	5.8751e-05	4	0.996299	0.924805	3.23926
A6NG13	[K].ADILNK.[N]	1xTMT6plex [K6]; 1xTMT6plex [N-Term]	1	1	0	1131.71	0.929	0.999995	148.3	331.3	307.8	143.33	17.16	32.94		18.8	83.9	262	1288	378.2	331.3	267	307.8	311.7	161.3		25	0.212894	0.0236332	4	0.9989	0.909864	5.13426
P07900; P08238	[K].ADLINNLGTIAK.[SF]	1xTMT6plex [K12]; 1xTMT6plex [N-Term]	2	2	0	1701.03	0.691	0.999995	39.1	55.7	38.5	156.69	31.93	32.16		0.7	27.6	55.5	420.6	80.6	43.1	55.7	38.5	64.1	37.6	NotUnique	87	1.86915e-06	5.8751e-05	2	1	NA	NA
Q96NW4	[R].ADLIPLLLK.[H]	1xTMT6plex [K9]; 1xTMT6plex [N-Term]	1	1	0	1453.98	1.232	0.905326	120.1	177.4	218.5	142.24	22.26	34.73		12.5	60.3	239.4	1060.8	177.4	204.2	129.4	340.3	218.5	176.4		21	0.186031	0.0208083	4	0.999759	0.966874	4.63303
Q8WUA4	[K].ADLIPYQDSPEGPDHSSASSGVPNPPK.[A]	1xTMT6plex [K27]; 1xTMT6plex [N-Term]	1	1	0	3220.62	0.767	0.999995	17.9	59.2	45.4	160.46	5.73	9.25	1.4	1.9	17.9	53.4	237.4	58.5	64.9	59.2	45.4	41.3	49.8		26	0.00156338	0.000300397	5	0.964548	0.880899	2.7896
Q9H074	[R].ADILQVGLR.[E]	1xTMT6plex [N-Term]	1	1	0	1213.75	0.597	0.948416	42.9	97.4	58.1	121.99	42.11	50.38		11.5	15	122.6	310.1	97.4	182.8	89.2	85.2	58.1	27.8		47	0.00199974	0.000321709	2	1	NA	NA
Q92888	[R].ADLISEDVQR.[R]	1xTMT6plex [N-Term]	1	1	0	1374.74	0.699	0.999995	32.3	61.1	42.8	142.2	8.67	43.38		3.1	15.9	65.4	286.1	69.3	61.1	58.9	42.8	48.8	18.7		56	0.000134691	0.00011429	4	0.999327	0.985698	2.66498
Q9H4G0	[R].ADIITGR.[L]	1xTMT6plex [N-Term]	1	1	0	974.583	0.443	0.535165	54.5	260.2	115.4	162.51	15.27	59.52	2.8	12.7	54.5	172.1	810.9	325.5	260.2	246.1	115.4	128.1	28.8		28	0.055312	0.0058535	5	0.999575	0.904358	4.52313
Q53H82	[K].ADIIYPGHGPVIHNAEAK.[I]	1xTMT6plex [K18]; 1xTMT6plex [N-Term]	1	1	0	2360.31	0.573	0.893453	61.8	249.3	142.7	164.88	6.95	7.07	1.2	19	61.8	200.6	1000	249.3	223.5	255.2	157.3	142.7	137.4		30	0.00129327	0.000300397	5	0.973779	1.02715	4.38935
Q96C19	[R].ADLNQGIGEPQSPSR.[R]	1xTMT6plex [N-Term]	1	1	0	1797.93	0.628	0.981168	11.9	53.8	33.8	159.35	9.84	23.71	0.4	2.5	11.9	58.3	221.5	53.8	47	57.1	46.1	33.8	29.4		59	7.08121e-06	5.8751e-05	5	0.997343	1.02298	2.22532
Q96C19	[R].ADLNQGIGEPQSPSRR.[V]	1xTMT6plex [N-Term]	1	1	1	1954.03	1.18	0.984392	36.6	109.7	129.4	162.57	13.27	16.4	2.3	6.9	36.6	138	609.8	120.3	92.1	109.7	132.4	97	129.4		56	2.13856e-06	5.8751e-05	5	0.996214	0.917061	4.01435
Q8IXI1	[K].ADLPEGVAVSGPSPAEFCRK.[H]	1xCarbamidomethyl [C18]; 1xTMT6plex [K20]; 1xTMT6plex [N-Term]	1	1	1	2545.35	1.321	0.873018	23.9	78.4	103.6	165.18	12.6	12.18	3.2	2.9	23.9	104.5	471.7	78.4	87.3	67.7	123.9	103.6	99		37	2.33575e-05	5.8751e-05	4	0.993486	1.10219	2.86681
Q9BTY7	[R].ADLQAAAVR.[H]	1xTMT6plex [N-Term]	1	1	0	1143.67	0.729	0.999995	61.2	128.7	93.8	144.84	10.34	6.98		9.6	31.8	118	581.2	147.6	128.7	121	93.8	99.9	86.8		51	0.000245306	0.00011429	4	0.995493	0.895582	4.0004
Q15075	[R].ADLQNHLDTAQNALQDK.[Q]	1xTMT6plex [K17]; 1xTMT6plex [N-Term]	1	1	0	2353.25	0.652	0.994205	78.1	300.7	196	167.39	17.46	30.62	3	21.6	78.1	351.1	1679.5	300.7	253.4	359.5	281	196	154.5		62	1.1101e-07	5.8751e-05	5	0.996625	1.00126	5.10028
A5PLN9	[K].ADLQTSSQR.[L]	1xTMT6plex [N-Term]	1	2	0	1234.66	0.922	0.999995	28.8	51.3	47.2	137.39	37.37	32.62		3.5	11.5	72.6	259.3	51.3	73	33.7	59.1	29.7	47.2		43	0.000210532	0.00011429	4	0.987351	0.96763	2.63606
P50453	[K].ADLSAMSAER.[D]	1xOxidation [M6]; 1xTMT6plex [N-Term]	1	1	0	1295.65	1.142	0.989016	40.7	142.7	162.9	147.53	16.59	20.43	5.2	10	40.7	135.5	464.3	142.7	149.7	108.3	194.7	128.5	162.9		17	0.0658764	0.00673443	5	0.987075	0.750077	4.50273
Q5TZA2	[K].ADLSAR.[V]	1xTMT6plex [N-Term]	1	1	0	861.499	1.163	0.950294	29.2	124.7	145	158.95	31.51	23.39	0.8	7.3	29.2	154	573.2	95.3	177.7	124.7	145	98.5	158.1		27	0.169934	0.0184075	5	0.992154	1.05022	3.51564
CON_P34955	[R].ADLSGITK.[E]	1xTMT6plex [K8]; 1xTMT6plex [N-Term]	1	4	0	1262.77	0.862	0.999995	194.2	504.8	435.3	152.41	31.07	62.96		27.3	114.4	329.8	2100.9	562	294.3	504.8	435.3	633.9	132.9		26	0.00476448	0.000640073	4	0.992806	0.928218	5.5975
P30740	[K].ADLSGMSGAR.[D]	1xTMT6plex [N-Term]	1	1	0	1193.61	1.202	0.93406	87.2	166.3	199.9	133.13	28.65	27.43		6.8	37.9	200.6	659.9	166.3	255.2	154.6	199.9	119.5	205.1		57	3.88822e-05	5.8751e-05	4	0.990958	1.01081	3.90895
P30740	[K].ADLSGMSGAR.[D]	1xOxidation [M6]; 1xTMT6plex [N-Term]	1	1	0	1209.61																				NoQuanValues	14	0.0952026	0.00988833	NA	NA	NA	NA
P27816	[M].ADLSLADALTEPSPDIEGEIK.[R]	1xAcetyl [N-Term]; 1xTMT6plex [K21]	1	1	0	2455.27																				NoQuanValues	61	4.10732e-05	5.8751e-05	NA	NA	NA	NA
Q13045	[K].ADLTALFLPR.[Q]	1xTMT6plex [N-Term]	1	1	0	1345.8	1.287	0.887361	38.6	148.5	191	166.35	14.43	15.79	0.6	11.9	38.6	169.1	796	159.8	148.5	119.8	212.5	154.4	191		33	0.000884155	0.000269597	5	0.973578	1.10622	3.70906
P31930	[R].ADLTEYLSTHYK.[A]	1xTMT6plex [K12]; 1xTMT6plex [N-Term]	1	1	0	1899.03	1.112	0.964169	94.6	340.7	378.9	165.45	14.79	17.46	3.5	26.2	94.6	318.5	1585.3	402.1	340.7	300	445	378.9	312.7		30	0.000191425	0.00011429	5	0.994304	0.955871	5.26516
Q8NB46	[K].ADLTVLDENK.[N]	1xTMT6plex [K10]; 1xTMT6plex [N-Term]	1	1	0	1575.9	0.704	0.999995	20.7	90.2	63.5	152.87	20.16	17.28	2.8	0.9	20.7	84.2	286.2	90.2	96	64.3	66.9	47.7	63.5		27	0.000967986	0.000269597	3	0.993221	0.873662	3.3134
Q14232	[K].ADLVIVGAEGVVENGGIINK.[I]	1xTMT6plex [K20]; 1xTMT6plex [N-Term]	1	1	0	2425.41	0.919	0.999995	36.1	67.9	62.4	149.26	27.21	13.83		3.3	19.1	68.2	368	67.9	100.5	61.6	63.2	48.9	62.4		46	7.59692e-05	5.8751e-05	4	0.999073	1.0149	2.79179
Q9NSE4	[R].ADLYLEGK.[D]	1xTMT6plex [K8]; 1xTMT6plex [N-Term]	1	1	0	1366.8	1.155	0.97006	96.6	214.7	248.1	145.27	16.35	40.24		15.3	46.4	200.8	962.2	214.7	230	166.2	303.7	248.1	126		47	0.00134865	0.000300397	4	0.992354	0.912373	4.63937
P26639	[K].ADMETLQR.[I]	1xTMT6plex [N-Term]	1	2	0	1192.62	0.983	0.999995	31.6	36	35.4	119.21	16.33	8.25			13.4	31.6	168.5	36	37.4	27.3	40.4	34.9	35.4		20	0.113376	0.0118917	3	0.980256	0.850285	2.45838
P26639	[K].ADMETLQR.[I]	1xOxidation [M3]; 1xTMT6plex [N-Term]	1	1	0	1208.61	1.056	0.999995	35.5	30.2	31.9	107.52	5.88	14.02			9.2	35.5	125.4	30.2	30.2	27.2	37	28	31.9		20	0.0802692	0.00828542	3	0.996098	0.869668	2.12496
Q01518	[M].ADMQNLVER.[L]	1xAcetyl [N-Term]	1	3	0	1117.53																				NoQuanLabels	63	0.000421658	0.000200533	NA	NA	NA	NA
Q01518	[M].ADMQNLVER.[L]	1xAcetyl [N-Term]; 1xOxidation [M3]	1	2	0	1133.53																				NoQuanLabels	46	0.0143105	0.00223665	NA	NA	NA	NA
Q9NZN4	[K].ADMVETQQLMR.[V]	1xTMT6plex [N-Term]	1	1	0	1550.79	0.621	0.970888	27.8	58.6	36.4	144.32	9.65	29.84		0.6	13.8	55.9	249.3	58.6	64	52.7	47.6	36.4	25.7		35	0.00241821	0.000321709	4	0.962068	1.28434	1.22189
P36871	[K].ADNFEYSDPVDGSISR.[N]	1xTMT6plex [N-Term]	1	2	0	2000.94	0.787	0.999995	87.4	188.5	148.3	144.95	19.31	21		6.7	49.6	153.8	768.6	207.8	188.5	140.7	148.5	148.3	100.3		103	3.95893e-08	5.8751e-05	4	0.993395	1.01207	3.95689
Q8TAQ2	[K].ADPAFGLESSGIAGTTSDEPERIEESGNDEAR.[V]	1xTMT6plex [N-Term]	1	2	1	3536.65	0.932	0.999995	47.5	178	165.9	160.51	6.34	17.74	2.3	8.4	47.5	183.6	762.6	178	178.5	159.4	165.9	132.2	189.6		29	8.9698e-06	5.8751e-05	5	0.998166	0.952147	4.25136
Q8TAQ2	[K].ADPAFGLESSGIAGTTSDEPERIEESGNDEARVEGQATDEK.[K]	1xTMT6plex [K41]; 1xTMT6plex [N-Term]	1	1	2	4723.25																				NoQuanValues	31	0.000127425	5.8751e-05	NA	NA	NA	NA
Q9NX24	[K].ADPDGPEAQAEACSGER.[T]	1xCarbamidomethyl [C13]; 1xTMT6plex [N-Term]	1	1	0	1988.88	0.653	0.995438	30.3	52.7	34.4	142.22	11.42	24.93		3.9	13.6	67.2	285.7	52.7	46.4	58.4	45.7	34.4	28		25	0.00366557	0.000467994	4	0.995006	0.950703	2.78198
P29083	[M].ADPDVLTEVPAALK.[R]	1xAcetyl [N-Term]; 1xTMT6plex [K14]	1	1	0	1709.95																				NoQuanValues	64	1.98764e-05	5.8751e-05	NA	NA	NA	NA
Q9NR33	[K].ADPDVTLAGQEAIFILAR.[A]	1xTMT6plex [N-Term]	1	1	0	2129.18	0.604	0.971229	52.5	109	65.8	140.36	5.43	25.1		7.8	26.8	103	449.5	109	109.3	99.2	94.5	65.8	60.1		54	1.09071e-06	5.8751e-05	4	0.99764	0.887866	3.74002
Q9Y6E0	[K].ADPEELFTK.[L]	1xTMT6plex [K9]; 1xTMT6plex [N-Term]	1	1	0	1507.84	0.784	0.999995	33.7	112.9	88.6	168.42	16.27	6	2.4	3.2	33.7	102.4	543.3	138.9	101.5	112.9	82.8	93.4	88.6		36	0.00141575	0.000300397	5	0.962565	0.926765	3.65012
Q99733	[K].ADPFSFEGPEIVDCDGCTIDWKK.[G]	2xCarbamidomethyl [C14; C17]; 2xTMT6plex [K22; K23]; 1xTMT6plex [N-Term]	1	1	1	3373.67	1.086	0.999995	65.7	116.3	126.2	150.86	14.04	27.85		9.8	28.9	149.6	790.5	116.3	94.1	124.3	138.2	78.1	126.2		53	1.45462e-06	5.8751e-05	4	0.988014	0.972668	3.99088
Q12929	[R].ADPPYTHTIQK.[Q]	1xTMT6plex [K11]; 1xTMT6plex [N-Term]	1	1	0	1728.97	0.679	0.999995	81.6	193.2	131.2	143.1	9.91	22.57		5	33.1	201	810.1	193.2	220.8	182.7	170.9	131.2	109.8		16	0.0989788	0.0101584	4	0.99347	1.1211	3.56781
Q15418	[K].ADPSHFELLK.[V]	1xTMT6plex [K10]; 1xTMT6plex [N-Term]	1	1	0	1614.93	0.823	0.999995	91.3	465.1	382.6	164.89	20.11	9.64	6.6	22.5	91.3	416.8	1870.3	465.1	473.9	323.1	382.6	326.3	391.5		27	0.0088758	0.00118227	5	0.996191	0.920171	5.56192
Q6Y7W6	[R].ADPSLLGFSVNASSER.[L]	1xTMT6plex [N-Term]	1	2	0	1878.98	0.587	0.945222	154.7	357.4	209.8	144.98	7.69	16.76		9.7	82.2	291.1	1392.1	401.7	348.8	357.4	256	209.8	184.3		63	3.17321e-06	5.8751e-05	4	0.991963	1.06463	4.59487
Q16254	[K].ADPTGVLELPK.[E]	1xTMT6plex [K11]; 1xTMT6plex [N-Term]	1	1	0	1597.96																				NoQuanValues	16	0.0819862	0.00845003	NA	NA	NA	NA
Q99501	[M].ADPVAGIAGSAAK.[S]	1xAcetyl [N-Term]; 1xTMT6plex [K13]	1	1	0	1398.78																				ExcludedByMethod	53	0.000142922	0.00011429	NA	NA	NA	NA
P31146	[K].ADQCYEDVR.[V]	1xCarbamidomethyl [C4]; 1xTMT6plex [N-Term]	1	1	0	1384.64	0.861	0.999995	8	25.3	21.8	151.02	23.46	8.86	1	0.8	8	28.1	97.3	25.3	27.2	17	22.5	21.8	19		11	0.0388334	0.00455445	4	0.976375	1.03119	1.12939
Q9Y490	[K].ADQDSEAMK.[R]	1xTMT6plex [K9]; 1xTMT6plex [N-Term]	1	2	0	1452.74	1.386	0.760863	37.8	110.3	152.9	158.67	42.46	22.41	3.9	5	37.8	173.5	659.9	110.3	190.5	85.9	183.5	116	152.9		39	0.00019787	0.00011429	5	0.960763	0.892751	4.20093
Q9UHB6	[K].ADQEEQIHPR.[S]	1xTMT6plex [N-Term]	1	2	0	1451.74	0.724	0.999995	89.7	397.6	287.8	164.75	15.19	15.96	2.4	21.6	89.7	414.9	1828.2	400.5	302.6	397.6	331	239.8	287.8		40	5.57016e-05	5.8751e-05	5	0.994285	1.05246	5.08743
P16520	[R].ADQELICFSHESIICGITSVAFSLSGR.[L]	2xCarbamidomethyl [C7; C15]; 1xTMT6plex [N-Term]	1	1	0	3226.61																				NoQuanValues	2	0.258234	0.0288504	NA	NA	NA	NA
Q9HC35	[K].ADQFLVGTSR.[N]	1xTMT6plex [N-Term]	1	1	0	1322.73	1.023	0.999995	14.1	57.8	59.1	172.15	8.32	41.72	0	4	14.1	60	326.7	66.2	57.8	57.2	66.4	59.1	26.7		48	0.000687446	0.000253927	5	1	0.963405	2.78213
Q96RL1	[K].ADQGDGPEGSGR.[A]	1xTMT6plex [N-Term]	1	1	0	1374.64	0.591	0.956921	29.4	74	43.8	142.28	24.92	8.57		2	13.5	64.3	267.8	74.4	74	46.2	50.3	43.3	43.8		54	0.000697534	0.000269597	4	0.995347	1.06859	2.22548
Q9NZN3; Q9H4M9	[K].ADQIETQQLMR.[V]	1xTMT6plex [N-Term]	2	1	0	1561.82	0.555	0.914373	11.3	29.9	16.6	148.02	6.02	22.13		2.9	4.7	27.1	135.8	28.8	32.4	29.9	21.3	16.6	13.8	NotUnique	41	0.000185952	0.00011429	3	0.99551	1.11957	0.853467
Q9NZN3; Q9H4M9	[K].ADQIETQQLMR.[V]	1xOxidation [M10]; 1xTMT6plex [N-Term]	2	2	0	1577.82	0.533	0.868645	30.6	76.1	40.5	141.15	9.86	3.52		4.6	16.9	55.4	257.9	86.3	76.1	71.3	41.6	38.8	40.5	NotUnique	24	0.0399922	0.00471519	4	0.99838	0.872858	2.99405
P55285	[K].ADQLIQTLHAVDK.[D]	1xTMT6plex [K13]; 1xTMT6plex [N-Term]	1	1	0	1910.11	0.643	0.992908	66.2	286.3	184.2	157.33	6.76	18.04	2.2	24.1	66.2	295.6	1139.6	268	306.8	286.3	244.8	179	184.2		39	0.000150964	0.00011429	5	0.983305	0.973504	4.86626
P0DP25	[M].ADQLTEEQIAEFK.[E]	1xAcetyl [N-Term]; 1xTMT6plex [K13]	1	10	0	1792.92																				NoQuanValues	47	6.67144e-05	5.8751e-05	NA	NA	NA	NA
P27482	[M].ADQLTEEQVTEFK.[E]	1xAcetyl [N-Term]; 1xTMT6plex [K13]	1	9	0	1808.91																				NoQuanValues	14	0.0837252	0.00869154	NA	NA	NA	NA
Q00534	[R].ADQQYECVAEIGEGAYGK.[V]	1xCarbamidomethyl [C7]; 1xTMT6plex [K18]; 1xTMT6plex [N-Term]	1	1	0	2446.2	0.718	0.999995	49.8	37	26.5	117.99	13.25	9.9			10.8	49.8	215.1	41.9	32.1	37	29.5	24.2	26.5		41	0.000109561	5.8751e-05	3	0.996912	0.996222	2.19035
P50747	[K].ADQSEVK.[L]	1xTMT6plex [K7]; 1xTMT6plex [N-Term]	1	1	0	1234.7	0.855	0.999995	25.7	100.2	85.7	163.64	17.6	7.01	1.1	4.4	25.7	102.7	453	77.3	100.2	110.2	93.7	85.7	81.7		19	0.0232581	0.00319351	5	0.99871	0.984597	3.31809
P62263	[K].ADRDESSPYAAMLAAQDVAQR.[C]	1xTMT6plex [N-Term]	1	3	1	2494.22	0.615	0.969627	56.9	278.7	171.5	163.49	4.66	17.72	2.7	15.6	56.9	258.6	1124.2	281.4	258.1	278.7	197	171.5	137.4		78	6.21201e-08	5.8751e-05	5	0.998131	0.963737	4.72532
P62263	[K].ADRDESSPYAAMLAAQDVAQR.[C]	1xOxidation [M12]; 1xTMT6plex [N-Term]	1	4	1	2510.21	0.655	0.995597	35.5	136.2	89.2	157.37	6.31	15.65	1.9	5	35.5	107	444	149.9	133.4	136.2	103.2	89.2	75.3		104	1.8105e-10	5.8751e-05	5	0.99163	0.905742	3.70602
O14802	[K].ADRDPNPPK.[R]	1xTMT6plex [K9]; 1xTMT6plex [N-Term]	1	1	1	1467.83																				NoQuanValues	8	0.182524	0.0202161	NA	NA	NA	NA
Q96T51	[M].ADREGGCAAGR.[G]	1xAcetyl [N-Term]; 1xCarbamidomethyl [C7]	1	1	1	1161.51																				NoQuanLabels	32	0.0133961	0.00206879	NA	NA	NA	NA
Q9Y5B9	[K].ADRESRYEEEEEQSR.[S]	1xTMT6plex [N-Term]	1	1	2	2141.99	1.678	0.515451	7.8	15.6	26.2	152.63	14.61	54.56	1.6	0.8	7.8	23.7	91.6	15.6	18.7	14.1	26.2	17.1	49.8		14	0.001301	0.000300397	4	0.978477	1.01048	1.08515
O60841	[K].ADRETVAVKPTENNEEEFTSK.[D]	2xTMT6plex [K9; K21]; 1xTMT6plex [N-Term]	1	1	1	3081.63	1.132	0.983789	104.6	179.7	203.4	150.26	12.13	5.49		11.6	54.1	202	1115.8	179.7	159	202.8	213.7	203.4	191.5		27	1.24795e-06	5.8751e-05	4	0.999234	0.988138	4.47454
O94819	[R].ADRWAPVAPLPR.[G]	1xTMT6plex [N-Term]	1	1	1	1577.91	0.894	0.999995	33.1	61.6	55.1	141.73	17.27	26.83		6.6	20.4	53.6	277.5	61.6	66.2	46.9	74.2	55.1	43.6		25	0.000132983	0.00011429	4	0.989608	0.802302	3.37048
Q9UKS6	[K].ADSAVSQEQLRK.[L]	1xTMT6plex [K12]; 1xTMT6plex [N-Term]	1	1	1	1790.02	1.48	0.618239	20.7	113.1	167.4	142.64	39.82	42.98	4.8	10.8	20.7	189.2	454.7	113.1	191	91.1	167.4	78.5	203.6		17	0.00122634	0.000269597	2	1	NA	NA
CON_P00978	[K].ADSCQLDYSQGPCLGLFK.[R]	2xCarbamidomethyl [C4; C13]; 1xTMT6plex [K18]; 1xTMT6plex [N-Term]	1	1	0	2517.25	1.473	0.752029	28	11.5	16.9	119.76	53.64	40.48			5.7	28	124.7	11.5	10.7	25.9	21.6	16.9	9		37	8.40628e-06	5.8751e-05	3	0.996245	1.02723	1.23758
Q9H7N4	[K].ADSCSQAAGTK.[G]	1xCarbamidomethyl [C4]; 1xTMT6plex [K11]; 1xTMT6plex [N-Term]	1	1	0	1553.8	1.05	0.999995	19.8	59.7	62.7	171.32	16.37	15.62	0.3	0.5	19.8	76.3	392.9	46.8	59.7	65	62.7	54.8	74.7		54	4.09604e-06	5.8751e-05	5	0.955337	1.25642	1.78932
Q7Z6B7	[K].ADSEASSGPVTEDK.[S]	1xTMT6plex [K14]; 1xTMT6plex [N-Term]	1	1	0	1850.94	1.582	0.636821	20.3	23	36.3	138.68	47.98	16.34		2.3	12.3	33.5	152.8	23	36.8	13.5	36.3	32.2	44.3		70	1.54513e-06	5.8751e-05	4	0.995961	0.89554	2.20657
P07741	[M].ADSELQLVEQR.[I]	1xAcetyl [N-Term]	1	2	0	1329.66																				NoQuanLabels	35	0.00086586	0.000269597	NA	NA	NA	NA
O75116	[K].ADSEQLAR.[S]	1xTMT6plex [N-Term]	1	3	0	1118.6	1.726	0.445447	47.8	150.7	260.2	159.31	27.78	14.93	2.1	12.6	47.8	260.1	974.1	150.7	229.8	142	261.1	198.6	260.2		32	0.00127799	0.000300397	5	0.996535	0.991545	4.46804
P08727	[R].ADSERQNQEYQR.[L]	1xTMT6plex [N-Term]	1	6	1	1752.85	3.494	0.000495137	154.5	242.2	846.3	165.59	34.92	56.25	12.1	51.8	154.5	682.2	3206.7	243.4	242.2	120.6	846.3	309.1	1174.5		29	0.000263165	0.00011429	5	0.99532	0.889619	6.46339
Q5SY16	[M].ADSGLLLK.[R]	1xAcetyl [N-Term]; 1xTMT6plex [K8]	1	1	0	1087.66																				NoQuanValues	35	0.0714996	0.00735348	NA	NA	NA	NA
Q96C90	[M].ADSGTAGGAALAAPAPGPGSGGPGPR.[V]	1xAcetyl [N-Term]	1	1	0	2159.05																				NoQuanLabels	43	1.96031e-05	5.8751e-05	NA	NA	NA	NA
Q15424; Q14151	[K].ADSLLAVVK.[R]	1xTMT6plex [K9]; 1xTMT6plex [N-Term]	2	1	0	1373.88	1.19	0.9464	57.9	267	317.7	143.29	38.93	38.72	1.7	16.8	57.9	353.8	890.8	267	434.5	207	317.7	174.2	402.7	NotUnique	52	0.00028469	0.00011429	5	0.980969	1.00916	4.58735
Q86UU0	[R].ADSILAYHQQNVPR.[A]	1xTMT6plex [N-Term]	1	1	0	1840.99	0.764	0.999995	54.7	204.2	156	159.81	5.15	17.92	4	12.9	54.7	233.1	945.3	187.3	204.2	205.8	173.9	120.9	156		45	0.000315763	0.000174145	5	0.996818	0.895164	4.77437
Q9BQL6	[K].ADSLLEDITDIPK.[L]	1xTMT6plex [K13]; 1xTMT6plex [N-Term]	1	1	0	1888.07																				NoQuanValues	28	0.0098164	0.00143976	NA	NA	NA	NA
Q13753	[K].ADSLSSLVTR.[H]	1xTMT6plex [N-Term]	1	1	0	1277.73	0.83	0.999995	24	94.5	78.5	164.4	7.44	33.47	0	5.5	24	85.6	399.1	104.3	94.5	90.4	107.6	78.5	54.1		41	0.00028469	0.00011429	5	1	0.929273	3.36843
Q8N1G2	[K].ADSLVEGTSSR.[Y]	1xTMT6plex [N-Term]	1	1	0	1350.71	1.345	0.795489	24.5	90.8	122.1	164.67	21.77	17.38	1	2	24.5	123.3	514.4	121.9	90.8	81.1	131.9	93.2	122.1		40	0.000350351	0.000174145	5	0.976827	1.07509	3.03074
Q9Y4F5	[R].ADSPAGPESSRR.[S]	1xTMT6plex [N-Term]	1	1	1	1458.75	1.132	0.969389	28.6	44.2	50.1	141.8	30.06	20.05		6.1	14.8	55.3	259.9	44.2	70.4	42.2	62.9	50.1	42.3		13	0.0294175	0.00365933	4	0.984331	0.826047	3.15882
Q02952	[K].ADSQDAGQETEK.[E]	1xTMT6plex [K12]; 1xTMT6plex [N-Term]	1	1	0	1736.87	0.451	0.584752	24.6	89.2	40.2	171.06	25.59	12.61	1.9	4.5	24.6	74	432.1	123.2	89.2	75.5	48.5	40.2	38.5		78	3.14951e-05	5.8751e-05	5	0.988446	0.884719	3.48063
P04040	[M].ADSRDPASDQMQHWK.[E]	1xAcetyl [N-Term]; 1xTMT6plex [K15]	1	1	1	2042.96																				NoQuanValues	24	0.000893497	0.000269597	NA	NA	NA	NA
P04040	[M].ADSRDPASDQMQHWK.[E]	1xAcetyl [N-Term]; 1xOxidation [M11]; 1xTMT6plex [K15]	1	2	1	2058.95																				NoQuanValues	14	0.00241821	0.000321709	NA	NA	NA	NA
Q8IV50	[M].ADSSPALSLR.[E]	1xAcetyl [N-Term]	1	1	0	1058.55																				NoQuanLabels	51	0.000262079	0.00011429	NA	NA	NA	NA
O75376	[K].ADSVDVEVRVPENHASK.[V]	1xTMT6plex [K17]; 1xTMT6plex [N-Term]	1	1	1	2310.25	1.369	0.786145	152.2	237.7	325.4	141.45	12.54	16.01		20.6	75.3	307.5	1347.7	190.4	237.7	239.8	325.4	267.1	369.4		5	0.0124641	0.00192767	4	0.998117	0.916759	5.18632
Q92900	[K].ADSVVVLLCR.[Q]	1xCarbamidomethyl [C9]; 1xTMT6plex [N-Term]	1	1	0	1360.78	0.63	0.975492	104.1	225.4	142	146.65	5.15	26.11		10.3	55.7	194.4	990.8	210	232.4	225.4	198.7	142	121		57	0.00013355	0.00011429	4	0.999286	0.984102	4.39486
Q8IV48	[R].ADTFPQVLK.[K]	1xTMT6plex [K9]; 1xTMT6plex [N-Term]	1	1	0	1476.88	0.288	0.0717121	43.2	290.7	83.8	170.61	6.98	66.03	0.4	11.6	43.2	177.9	936.5	290.7	277.2	317.6	83.8	119	21.5		44	0.00106883	0.000269597	5	0.965694	1.18578	3.5838
P49959	[R].ADTGLETSTR.[S]	1xTMT6plex [N-Term]	1	2	0	1279.67	0.749	0.999995	41.6	247.9	185.6	160.6	16.34	15.07	3.4	9.3	41.6	221	858.1	247.9	265.4	191.9	213.5	157.6	185.6		46	0.000121549	5.8751e-05	5	0.990476	0.92055	4.48048
Q9NVA2	[K].ADTIAK.[N]	1xTMT6plex [K6]; 1xTMT6plex [N-Term]	1	1	0	1076.67																				NoQuanValues	20	0.288275	0.0321776	NA	NA	NA	NA
Q8IUZ5	[K].ADTLALR.[Q]	1xTMT6plex [N-Term]	1	1	0	988.599	0.767	0.999995	36	125.2	96	166.14	9.07	6.18	3.2	8.5	36	113.5	588.1	129.8	108.9	125.2	99	96	87.8		17	0.296935	0.0334676	5	0.992707	0.843463	4.186
Q9Y4E8	[K].ADTIDTIEK.[E]	1xTMT6plex [K9]; 1xTMT6plex [N-Term]	1	1	0	1463.84	0.763	0.999995	55.1	151.4	115.4	140.57	18.49	16.13		6.9	24.3	125.1	505.2	160.7	151.4	111.5	130	93.7	115.4		39	0.000373029	0.000200533	4	0.994356	0.953056	3.62135
Q9UHD8	[K].ADTLTLEER.[V]	1xTMT6plex [N-Term]	1	1	0	1276.69	0.689	0.999995	29.4	65.2	44.9	144.34	4.41	10.62	0.6		15.4	55.9	255.9	69.5	65.2	63.9	53.2	44.9	44		45	0.00327082	0.00035197	3	0.999978	0.938329	2.69861
Q15019	[K].ADTLTLK.[E]	1xTMT6plex [K7]; 1xTMT6plex [N-Term]	1	1	0	1219.77	1.242	0.899797	24.3	122.9	152.7	151.39	30.9	32.82	1.5	3.4	24.3	166	479.4	122.9	167.1	89.2	152.7	92	184.4		8	0.0769026	0.00797121	5	0.978071	0.997179	3.45691
Q9NUU7	[K].ADTNGIIK.[T]	1xTMT6plex [K8]; 1xTMT6plex [N-Term]	1	1	0	1289.78	0.954	0.999995	104.4	205.4	195.9	138.1	22.26	18.21		11.8	48	227.2	877.1	205.4	230.1	146.1	195.9	141.3	199.5		54	0.002556	0.000321709	4	0.997034	0.951025	4.47931
O00161	[K].ADTNRDRIDIANAR.[A]	1xTMT6plex [N-Term]	1	1	2	1829.98																				NoQuanValues	2	0.314651	0.0355358	NA	NA	NA	NA
Q15833	[K].ADTPSLGEGPEK.[T]	1xTMT6plex [K12]; 1xTMT6plex [N-Term]	1	1	0	1658.9	0.97	0.999995	109.3	464	450.1	165.7	17.66	8.03	3.5	26.2	109.3	428.2	2023.6	519	464	362.8	475.9	405.5	450.1		40	0.000457557	0.000200533	5	0.996536	1.00639	5.40239
P84090	[R].ADTQTYQPYNK.[D]	1xTMT6plex [K11]; 1xTMT6plex [N-Term]	1	2	0	1786.94	0.358	0.236055	147.7	389.9	139.6	163.32	42.63	60.31		8	112.4	194.1	1937.3	443.5	173.3	389.9	139.6	214.7	51.6		64	5.72074e-06	5.8751e-05	4	0.961285	1.12575	4.46934
O76080	[R].ADTSLNNCEGAAGSTSEK.[S]	1xCarbamidomethyl [C8]; 1xTMT6plex [K18]; 1xTMT6plex [N-Term]	1	1	0	2270.1	0.153	0.000124939	82.6	253.7	38.8	137.73	24.93	19.83		7.2	33.6	203	726.7	264.2	253.7	161.6	49.6	33.8	38.8		54	2.41294e-06	5.8751e-05	4	0.992306	1.02656	3.88863
P52948	[K].ADTSQEICSPR.[L]	1xCarbamidomethyl [C8]; 1xTMT6plex [N-Term]	1	2	0	1492.73	0.777	0.999995	20.9	16.2	12.6	122.74	3.49	14.47			4.5	20.9	101.3	15.3	16.3	16.2	16	12.6	12.5		35	0.000104889	5.8751e-05	3	0.998771	1.03792	0.846689
Q96KQ7	[R].ADTSQPSAR.[M]	1xTMT6plex [N-Term]	1	2	0	1161.61																				NoQuanValues	23	0.0565952	0.00603192	NA	NA	NA	NA
Q7Z417	[K].ADTSSQGALVFLSK.[D]	1xTMT6plex [K14]; 1xTMT6plex [N-Term]	1	1	0	1882.07	0.573	0.886992	191.4	418.9	239.9	151.45	29.07	1.18		19.9	117.9	310.8	1948.1	442.5	245.9	418.9	244.4	239.9	239.1		33	0.00532619	0.000708427	4	0.992887	0.970771	5.34689
Q15059	[K].ADTTTPTTSAITASR.[S]	1xTMT6plex [N-Term]	1	1	0	1722.91	0.789	0.999995	25.5	24.2	19.1	107.41	3.52	11.59			6.1	25.5	88.1	24.3	22.8	24.2	23	19.1	18.8		74	1.09978e-05	5.8751e-05	3	0.992933	0.888107	1.53524
O00214	[R].ADVAFHFNPR.[F]	1xTMT6plex [N-Term]	1	1	0	1402.74	1.341	0.884001	20.7	73.9	99.1	173.33	2.05	15.08	2.1	6.6	20.7	81.4	480.2	75.7	72.7	73.9	79.2	99.1	107.1		3	0.0191987	0.00264922	5	0.988289	0.866045	3.65045
P03956	[R].ADVDHAIEK.[A]	1xTMT6plex [K9]; 1xTMT6plex [N-Term]	1	1	0	1455.82	0.25	0.0219256	78.2	610.7	152.6	153.38	19.77	29.11	3.1	32	78.2	446.3	1481.9	610.7	712.4	476.1	227.9	152.6	133.6		17	0.0016135	0.000300397	5	0.981711	0.970511	5.29332
Q9BZE4	[R].ADVDVQPYAFTTK.[S]	1xTMT6plex [K13]; 1xTMT6plex [N-Term]	1	1	0	1913.04	0.441	0.451359	118.8	689.9	304.1	166.12	15.4	38.43	3.2	21.6	118.8	464	2183.7	689.9	737.7	543.5	304.1	329.3	145.3		28	0.000368369	0.000200533	5	0.998016	1.04565	5.34317
Q09666	[K].ADVDVSGPK.[MV]	1xTMT6plex [K9]; 1xTMT6plex [N-Term]	1	2	0	1345.77	1.267	0.784444	190.5	857.2	1085.7	147.43	37.9	33.72	0.4	72.4	190.5	1259.6	3460.4	857.2	1528.3	805.6	1085.7	625.1	1279.5		60	0.000211404	0.00011429	4	0.973941	0.883138	6.90118
Q9NW97	[R].ADVEASPGNPPDRQNSK.[L]	1xTMT6plex [K17]; 1xTMT6plex [N-Term]	1	1	1	2240.17	1.066	0.999995	9.4	31.9	34	165.86	12.69	19.91	0.3	0.9	9.4	42.9	188.9	31.9	32.3	25.6	43.4	34	29.5		19	0.000242284	0.00011429	5	0.9894	1.08551	1.57043
Q9UBF6	[M].ADVEDGEETCALASHSGSSGSK.[S]	1xAcetyl [N-Term]; 1xCarbamidomethyl [C10]; 1xTMT6plex [K22]	1	2	0	2465.09																				NoQuanValues	65	4.07081e-08	5.8751e-05	NA	NA	NA	NA
Q86VP6	[K].ADVFHAYLSLLK.[Q]	1xTMT6plex [K12]; 1xTMT6plex [N-Term]	1	1	0	1835.08	0.864	0.999995	64	254.4	219.7	162.24	23.8	12.41	2.1	15.1	64	246	1077.2	254.4	282.9	174	265	211.5	219.7		15	0.00235252	0.000321709	5	0.996427	0.990664	4.61847
P24386	[R].ADVFNSK.[QE]	1xTMT6plex [K7]; 1xTMT6plex [N-Term]	1	1	0	1238.71	0.685	0.999995	33.3	223.6	153.1	168.26	18.5	14.58	3	9.5	33.3	196.6	907.3	234.6	223.6	163.4	188.9	153.1	144.3		11	0.260836	0.0291747	5	0.988821	0.934783	4.35164
P17252	[M].ADVFPGNDSTASQDVANR.[F]	1xAcetyl [N-Term]	1	1	0	1905.86																				NoQuanLabels	56	0.000136999	0.00011429	NA	NA	NA	NA
O75063	[K].ADVGYK.[G]	1xTMT6plex [K6]; 1xTMT6plex [N-Term]	1	1	0	1110.66																				NoQuanValues	26	0.194205	0.0216777	NA	NA	NA	NA
Q9Y5S9	[M].ADVLDLHEAGGEDFAMDEDGDESIHK.[L]	1xAcetyl [N-Term]; 1xTMT6plex [K26]	1	1	0	3086.37																				NoQuanValues	60	7.34985e-07	5.8751e-05	NA	NA	NA	NA
Q9Y5S9	[M].ADVLDLHEAGGEDFAMDEDGDESIHK.[L]	1xAcetyl [N-Term]; 1xOxidation [M16]; 1xTMT6plex [K26]	1	1	0	3102.37																				NoQuanValues	79	5.95144e-09	5.8751e-05	NA	NA	NA	NA
P47813	[K].ADVILK.[Y]	1xTMT6plex [K6]; 1xTMT6plex [N-Term]	1	1	0	1116.74																				NoQuanValues	17	0.286848	0.0319252	NA	NA	NA	NA
Q08945	[K].ADVIQATGDAICIFR.[E]	1xCarbamidomethyl [C12]; 1xTMT6plex [N-Term]	1	1	0	1878.99	0.737	0.999995	14.7	56	41.3	154.35	18.08	19.1	1.8	3.6	14.7	65.8	235.6	56	65.3	45.2	55.1	39.2	41.3		53	6.06953e-05	5.8751e-05	5	0.983088	0.818273	3.12246
Q6P1J9	[M].ADVLSVLR.[Q]	1xAcetyl [N-Term]	1	1	0	914.531																				NoQuanLabels	65	0.00196024	0.000321709	NA	NA	NA	NA
P51636	[K].ADVQLFMDDDSYSHHSGLEYADPEK.[F]	1xTMT6plex [K25]; 1xTMT6plex [N-Term]	1	1	0	3327.55	2.027	0.220519	16.7	40.3	81.8	162.72	21.06	15.41	0.2	4.1	16.7	65.3	286.6	40.3	56.9	40.1	97.1	71.6	81.8		12	0.000305461	0.000174145	5	0.971705	1.1242	2.25213
Q13263	[K].ADVQSIIGLQR.[F]	1xTMT6plex [N-Term]	1	1	0	1428.84	0.788	0.999995	53.8	107.7	84.8	146.54	7.15	12.08		2.6	27.9	103.7	506	107.7	104.4	119.5	103.4	84.8	84.1		69	4.45289e-06	5.8751e-05	4	0.987279	1.12817	2.84545
Q8IVF2	[EK].ADVSLPSMQGDLK.[TA]	1xTMT6plex [K13]; 1xTMT6plex [N-Term]	1	1	0	1819	0.781	0.999995	154.1	594.2	464.3	161.62	20.55	22.4	0.5	36.4	154.1	555.8	2427.2	434	658.2	594.2	569.8	361.5	464.3		25	0.00653225	0.000947467	4	0.999959	0.913111	6.08409
Q8IVF2	[EK].ADVSLPSMQGDLK.[TA]	1xOxidation [M8]; 1xTMT6plex [K13]; 1xTMT6plex [N-Term]	1	1	0	1835	0.986	0.999995	52.6	231	227.7	164.77	26.19	17.47	0.7	12.5	52.6	182.2	869.2	231	322.2	195.5	227.7	182.7	260.6		10	0.132111	0.0139926	5	0.974924	1.1	3.91136
P41214	[R].ADVTTAFPTLGTDQVSELVPGK.[E]	1xTMT6plex [K22]; 1xTMT6plex [N-Term]	1	1	0	2704.48	0.908	0.999995	58.8	119.1	108.2	144.33	10.38	31.33		8.1	30	115.3	550.7	141.1	117.9	119.1	108.2	110.9	59.3		21	0.00259183	0.000321709	4	0.998083	0.920782	3.83181
Q6UW63	[K].ADVVLPAR.[Y]	1xTMT6plex [N-Term]	1	1	0	1069.66	0.925	0.999995	38.7	162.8	150.5	161.09	16.74	12.14	4.4	8.6	38.7	149.6	647.6	162.8	169.5	122.6	150.5	123.8	156.5		21	0.0353359	0.00434409	5	0.983397	0.83073	4.42481
Q09666	[K].ADVVVSGPK.[V]	1xTMT6plex [K9]; 1xTMT6plex [N-Term]	1	1	0	1329.81	1.644	0.413446	37.9	228	374.8	140.31	62.5	42.74	1.7	24.5	37.9	355.3	792.8	228	575.1	200	374.8	168.3	432.8		59	0.00015677	0.00011429	5	0.951476	0.968637	4.58988
Q9UDY2	[R].ADVYRDILACGR.[G]	1xCarbamidomethyl [C10]; 1xTMT6plex [N-Term]	1	1	1	1637.86																				NoQuanValues	12	0.00939529	0.00141207	NA	NA	NA	NA
Q9H300	[K].ADWLDSIRPQK.[E]	1xTMT6plex [K11]; 1xTMT6plex [N-Term]	1	1	0	1787.02	1.751	0.443851	40.1	112	196.1	167.42	25.79	20.28	1.9	10.9	40.1	183.1	873.6	104.4	164.5	112	240.7	196.1	160.2		3	0.0709741	0.00733007	5	0.99828	0.977431	4.23079
P08243	[R].ADWLSHYWMPK.[W]	1xTMT6plex [K11]; 1xTMT6plex [N-Term]	1	1	0	1891.99	1.392	0.820168	71.9	206.2	287	162.54	17.34	21.54	1.6	15.8	71.9	288.4	1247	206.2	260.1	187.3	287	218.4	339.4		21	0.0184915	0.00253649	5	0.991476	1.05278	4.60068
Q9Y446	[R].ADYDTLSLR.[S]	1xTMT6plex [N-Term]	1	1	0	1282.68	0.714	0.999995	30.5	174.4	124.5	164.86	13.68	16.32	2.4	5.9	30.5	141	623.5	174.4	175.1	136.4	129.1	124.5	94.3		32	0.0060248	0.000881096	5	0.989545	0.924992	3.932
Q9NQ29; Q9Y383	[R].ADYEIASK.[E]	1xTMT6plex [K8]; 1xTMT6plex [N-Term]	2	1	0	1354.76	0.538	0.892044	60.1	326.7	175.8	168.65	21	28.03	6.6	12.3	60.1	198.7	1074.6	363.9	237.5	326.7	181.8	175.8	104.2	NotUnique	32	0.00631663	0.000913221	5	0.979625	0.839445	4.98969
Q96RU3	[K].ADYSSILQK.[F]	1xTMT6plex [K9]; 1xTMT6plex [N-Term]	1	1	0	1482.86	0.868	0.999995	80.8	156.9	136.2	144.44	6.28	10.52		7.7	37.8	172.6	776.6	156.9	145.3	164.7	136.2	115.7	142		46	0.000345997	0.000174145	4	0.999184	1.00963	3.96008
Q96AE4	[M].ADYSTVPPPSSGSAGGGGGGGGGGGVNDAFK.[D]	1xAcetyl [N-Term]; 1xTMT6plex [K31]	1	2	0	2908.35																				NoQuanValues	15	0.0154769	0.00230823	NA	NA	NA	NA
Q92616	[K].ADYTSHLR.[S]	1xTMT6plex [N-Term]	1	1	0	1191.63	1.121	0.972589	33.3	132.2	148.2	146.39	48.75	34.35	4.9	18.8	33.3	213.1	615.5	132.2	257.9	107.1	256.6	148.2	146.4		39	0.010253	0.00149669	5	0.975112	0.781419	4.78442
O43633	[K].AEAAASALADADADLEER.[L]	1xTMT6plex [N-Term]	1	2	0	2017.99	0.81	0.999995	11.6	62	50.2	162.02	17.15	8.61	0.2	0.4	11.6	53.2	210	69.2	62	48.9	52.1	44.1	50.2		40	1.20244e-06	5.8751e-05	5	0.962479	1.21844	1.21417
Q5TZA2	[R].AEAAELGLR.[L]	1xTMT6plex [N-Term]	1	1	0	1158.67	0.651	0.995702	27.8	65.5	42.7	155.57	23.73	16.29		4.1	18.7	41.2	312.9	74.1	45.5	65.5	35.8	49.7	42.7		28	0.0107056	0.00149669	4	0.980905	0.910442	2.8647
Q969G3	[R].AEAALEEESR.[Q]	1xTMT6plex [N-Term]	1	1	0	1333.68	0.781	0.999995	14.8	44.6	34.8	168.77	27.44	19.6	1.1	2.3	14.8	42.4	235.7	67.3	41.6	44.6	34.8	37.8	25.5		38	0.000263165	0.00011429	5	0.984906	0.884461	2.64739
O60220	[R].AEACFVNCVER.[F]	2xCarbamidomethyl [C4; C8]; 1xTMT6plex [N-Term]	1	1	0	1583.75	0.52	0.788039	15.1	43.9	22.8	159.83	35.89	14.9		2.1	4.9	45.9	283.8	43.9	26.6	57	28.7	22	22.8		65	5.02385e-06	5.8751e-05	4	0.965998	1.11096	1.6785
Q13572	[K].AEADAGGTAK.[L]	1xTMT6plex [K10]; 1xTMT6plex [N-Term]	1	1	0	1348.75	1.132	0.982383	85.8	226.9	256.9	168.92	19.02	24.14	6.5	7.4	85.8	276	1454.3	226.9	223	308.1	182.6	256.9	300.3		52	6.15221e-05	5.8751e-05	5	0.953248	0.934805	5.00973
P46821	[K].AEADAYIR.[E]	1xTMT6plex [N-Term]	1	1	0	1137.61	0.818	0.999995	83.4	236.4	193.3	177.56	26.47	19.49	0.8	11.1	83.4	206.5	1471.9	284.9	164.6	236.4	190.4	264.8	193.3		53	0.000912584	0.000269597	5	0.98216	1.16778	4.15586
Q8IVF2	[K].AEADVSLPSMQGDLK.[T]	1xTMT6plex [K15]; 1xTMT6plex [N-Term]	1	1	0	2019.08	0.835	0.999995	74.5	324.3	270.9	163.1	14.94	19.68	1.6	19.1	74.5	342.3	1456.6	255.2	342	324.3	308.9	206.8	270.9		26	6.82295e-05	5.8751e-05	5	0.987965	1.07155	4.73752
Q8IVF2	[K].AEADVSLPSMQGDLK.[T]	1xOxidation [M10]; 1xTMT6plex [K15]; 1xTMT6plex [N-Term]	1	1	0	2035.08	0.913	0.999995	35	116.5	106.3	159.21	28.12	19.72	0.7	6.1	35	94.4	424.5	116.5	165	96.1	106.3	91.8	134.8		6	0.137146	0.0145565	5	0.987533	1.01067	3.29689
Q5T8P6	[R].AEAEAAAVHGAR.[F]	1xTMT6plex [N-Term]	1	1	0	1381.74	0.842	0.999995	69.2	280.6	236.4	169.23	16.77	21.33	1.8	6.3	69.2	276.8	1365.8	286.4	208.6	280.6	236.4	254.6	166.1		56	3.2226e-05	5.8751e-05	5	0.991851	1.10511	4.31029
P11498	[R].AEAEAQAEELSFPR.[S]	1xTMT6plex [N-Term]	1	1	0	1776.9	1.003	0.999995	107.1	178.8	179.4	145.3	7.32	20.28		8.8	54.8	209	998	178.8	170.2	196.3	218.3	179.4	145		33	0.000102622	5.8751e-05	4	0.998267	1.0222	4.2725
Q5XKE5; P08729	[R].AEAEAWYQTK.[YF]	1xTMT6plex [K10]; 1xTMT6plex [N-Term]	2	2	0	1654.88	0.423	0.368982	131.1	589.8	249.5	178.75	32.49	19.28	6.3	12.2	131.1	342.2	2475.1	699.4	351.7	589.8	249.5	306	208.2	NotUnique	23	0.000382545	0.000200533	5	0.97598	0.990809	5.41594
Q7Z406	[R].AEAELCAEAEETRGR.[L]	1xCarbamidomethyl [C6]; 1xTMT6plex [N-Term]	1	1	1	1920.93	1.815	0.357161	13.3	43.3	78.6	167.51	11.01	9.49	2.8	3	13.3	70.4	331.3	43.3	47.4	38	87.4	78.6	72.4		25	0.000402404	0.000200533	4	0.997623	1.03655	2.55016
Q16512	[K].AEAENTSEVSTVLK.[L]	1xTMT6plex [K14]; 1xTMT6plex [N-Term]	1	1	0	1936.06																				NoQuanValues	7	0.158829	0.0171546	NA	NA	NA	NA
Q02952	[R].AEAERPEEQAEASGLK.[K]	1xTMT6plex [K16]; 1xTMT6plex [N-Term]	1	1	0	2173.15	0.587	0.944761	51.1	205.7	120.7	166.23	17.29	19.29	2.8	15.8	51.1	155.5	826.6	238.9	168.3	205.7	120.7	134.9	91.2		35	1.93989e-06	5.8751e-05	5	0.995359	0.886369	4.56529
P04264	[K].AEAESLYQSK.[Y]	1xTMT6plex [K10]; 1xTMT6plex [N-Term]	1	1	0	1583.87	1.636	0.530056	47.8	57.8	94.5	142.47	48.06	70.32		8.2	24.1	94.8	437.3	97.1	57.8	36.6	212.4	94.5	50.4		70	1.0796e-05	5.8751e-05	4	0.992755	0.873823	3.71252
P05787	[R].AEAESMYQIK.[Y]	1xTMT6plex [K10]; 1xTMT6plex [N-Term]	1	2	0	1627.88	0.982	0.999995	58	200.9	197.3	163.31	13.55	21.23	2	8.2	58	200.8	907.8	247.4	200.9	194	197.3	143	220.3		66	8.0628e-06	5.8751e-05	5	0.997212	1.00094	4.27961
P05787	[R].AEAESMYQIK.[Y]	1xOxidation [M6]; 1xTMT6plex [K10]; 1xTMT6plex [N-Term]	1	3	0	1643.87	1.13	0.996254	53.9	151	170.6	158.4	8.02	24.98	4.4	8.8	53.9	152.9	673.9	169.4	151	145.6	170.6	108.3	177		60	1.60722e-05	5.8751e-05	5	0.98593	0.837014	4.53732
P02538	[R].AEAESWYQTK.[Y]	1xTMT6plex [K10]; 1xTMT6plex [N-Term]	1	1	0	1670.88	0.488	0.755827	27	88.9	43.4	143.73	24.61	13.91		4.4	16.2	44.9	235.2	110.9	88.9	67.1	33.8	43.4	43.6		23	0.225782	0.0251064	4	0.994607	0.853304	2.89914
O95707	[R].AEAFVR.[A]	1xTMT6plex [N-Term]	1	1	0	921.536	0.686	0.999995	108.9	235.5	161.6	133.51	20.78	17.15		13.8	55.2	214.7	790.3	235.5	303.9	203.2	161.6	122.4	171.8		20	0.19893	0.0219392	4	0.998828	0.887335	4.67608
P46783	[K].AEAGAGSATEFQFR.[G]	1xTMT6plex [N-Term]	1	2	0	1670.83	0.531	0.851328	23.3	169	89.8	148.17	17.1	22.93	1.1	13.2	23.3	191.9	527.9	169	208.3	149.3	94.5	60	89.8		57	1.51669e-06	5.8751e-05	5	0.966228	0.972654	3.84558
P49411	[R].AEAGDNLGALVR.[G]	1xTMT6plex [N-Term]	1	2	0	1414.79	1.412	0.87447	30.8	134.8	190.4	150.15	29.4	27.34	2.2	12.5	30.8	183.8	563.6	134.8	199	114.8	193.5	113.5	190.4		32	0.000265351	0.00011429	5	0.988753	0.89187	4.21321
O95671	[K].AEAGEAGQATAEAECHR.[T]	1xCarbamidomethyl [C15]; 1xTMT6plex [N-Term]	1	1	0	1986.91	1.05	0.999995	22.5	79.4	83.4	163.63	8.42	11.07	1.6	6.5	22.5	113.9	486.4	86.8	79.4	73.4	94.3	75.7	83.4		38	4.59991e-06	5.8751e-05	5	0.996085	0.925562	3.62126
Q9Y4L1	[K].AEAGPEGVAPAPEGEK.[K]	1xTMT6plex [K16]; 1xTMT6plex [N-Term]	1	2	0	1967.05	0.783	0.999995	315.5	1360.1	1064.4	171.81	13.06	16.44	11.5	93.6	315.5	701.9	4762.5	1365.7	1360.1	1076.4	1071.5	790.4	1064.4		53	2.13005e-05	5.8751e-05	5	0.982809	0.914221	6.91842
Q8N5A5	[K].AEAGPESAAGGQEEEEGEDEEELSGTK.[V]	1xTMT6plex [K27]; 1xTMT6plex [N-Term]	1	1	0	3193.45	1.034	0.99598	22.5	37.9	39.2	142.57	26.06	9.24		2.6	9.9	51.5	216.9	58	37.8	37.9	33.2	39.2	39.2		77	4.87916e-08	5.8751e-05	4	0.995631	0.979662	2.25863
Q8N4X5	[K].AEAGPVTLGTTVDTTHLENVSPRPK.[A]	1xTMT6plex [K25]; 1xTMT6plex [N-Term]	1	1	0	3048.67	0.981	0.999995	29.4	102	100.1	166.51	11.2	16.74	1.3	2.8	29.4	102.5	493.7	108.8	102	87.1	100.1	83.8	117.5		43	1.45462e-06	5.8751e-05	5	0.982455	1.00303	3.27696
P98172	[R].AEAGRPYEYYK.[L]	1xTMT6plex [K11]; 1xTMT6plex [N-Term]	1	1	0	1804.96	1.189	0.973728	21	78	92.8	153.46	24.92	10.55	0.1	6.7	21	97.9	335.8	78	90.3	54	104.4	84.7	92.8		2	0.0331363	0.00420359	4	0.993015	0.871644	3.5114
P25686	[R].AEAGSGGPGFTFTFR.[S]	1xTMT6plex [N-Term]	1	1	0	1730.87																				NoQuanValues	3	0.288275	0.0321776	NA	NA	NA	NA
Q6L8Q7	[R].AEAGSQTAAGAMER.[A]	1xTMT6plex [N-Term]	1	1	0	1578.77	0.766	0.999995	6.5	29.3	22.5	163.93	1.13	14.13	0.7	0.9	6.5	34.3	142.7	29.2	29.3	29.8	27.6	22.5	21.3		20	0.00174228	0.000321709	5	0.959216	0.922538	1.75744
P21333	[R].AEAGVPAEFSIWTR.[E]	1xTMT6plex [N-Term]	1	2	0	1762.93	1.22	0.946896	73.7	139.3	169.9	145.83	21.73	14.44		7	30.4	178.3	787.4	129.7	191.7	139.3	200.2	169.9	150.5		49	2.29281e-06	5.8751e-05	4	0.995646	1.04637	3.77853
Q5VW32	[K].AEALCK.[E]	1xCarbamidomethyl [C5]; 1xTMT6plex [K6]; 1xTMT6plex [N-Term]	1	1	0	1149.67	1.326	0.86505	119.4	212.4	281.7	144.72	29.75	27.97		9.5	55.8	255.5	1148.4	136	253.7	212.4	298.5	169.9	281.7		25	0.173213	0.0188974	4	0.998367	1.04586	4.37476
P23229	[R].AEALPLQR.[A]	1xTMT6plex [N-Term]	1	1	0	1126.68	0.794	0.999995	57.1	126.1	100.1	156.02	20.1	42.23		3.5	35.9	90.8	639.5	126.1	89.9	133.8	100.1	119.4	47		30	0.0118762	0.00170689	4	0.984101	1.09254	3.16288
Q8TC07	[K].AEAISLQMVK.[C]	1xTMT6plex [K10]; 1xTMT6plex [N-Term]	1	1	0	1547.92	1.191	0.911192	152.1	476.2	567.3	156.47	16.23	22.12	3.5	28.7	152.1	617.6	2298.3	476.2	575.9	418.7	651.4	414	567.3		22	0.0111751	0.00155488	5	0.992527	1.041	5.62514
Q9NX76	[R].AEALTEPLNA.[-]	1xTMT6plex [N-Term]	1	1	0	1257.69	2.387	0.0595268	254.7	254	606.3	151.69	6.73	26.09		11.8	146.5	442.9	2606.8	254	260.1	228.7	606.3	733	427.3		18	0.366952	0.0424194	4	0.982861	1.14103	5.0742
P49795	[K].AEANQHVVDEK.[A]	1xTMT6plex [K11]; 1xTMT6plex [N-Term]	1	1	0	1697.92	1.894	0.254714	80.2	230.2	436	165.55	19.79	20.61	11.2	22.2	80.2	410.4	1850.4	230.2	281.7	189.4	500.1	436	328.2		20	0.00619014	0.000913221	5	0.975377	0.848679	5.75098
Q9BX95	[K].AEAPLAGDPR.[L]	1xTMT6plex [N-Term]	1	1	0	1225.67	3.275	0.0127194	83.1	67.3	220.3	142.3	27.74	17.77		7.8	39.7	174	749.6	67.3	104.7	66	277.3	220.3	197.4		22	0.162735	0.0177592	4	0.998971	0.997564	4.00059
Q09666	[K].AEAPLPSPK.[L]	1xTMT6plex [K9]; 1xTMT6plex [N-Term]	1	1	0	1367.83	0.573	0.902766	113	587	336.5	151.69	18.68	27.62	5	27.4	113	512.2	1689	587	735.5	510.9	336.5	202.6	351.5		58	0.000569249	0.000200533	5	0.996667	0.944448	5.60127
O75569	[R].AEAPPLEREDSGTFSLGK.[M]	1xTMT6plex [K18]; 1xTMT6plex [N-Term]	1	1	1	2362.27	0.807	0.999995	27.4	102.9	83	175.88	28.17	11.25	4.2	5.9	27.4	78.4	542	122.5	68.1	102.9	89.4	83	71.4		27	0.000290646	0.00011429	5	0.955277	0.796498	4.00608
Q12986	[M].AEAPPVSGTFK.[F]	1xAcetyl [N-Term]; 1xTMT6plex [K11]	1	1	0	1374.75																				NoQuanValues	33	0.0157608	0.00230823	NA	NA	NA	NA
Q01167	[K].AEAQENGDHREVK.[V]	1xTMT6plex [K13]; 1xTMT6plex [N-Term]	1	1	1	1941.02	1.368	0.834364	52.4	207.3	283.6	162.89	34.82	41.95	5.2	9.2	52.4	295.2	1185.6	207.3	346.8	189.1	283.6	141.8	357		24	0.000402404	0.000200533	5	0.974449	0.926085	4.83675
Q17RN3	[R].AEAQGEAMR.[A]	1xTMT6plex [N-Term]	1	1	0	1191.6	1.243	0.920976	17.7	54.6	67.8	157.37	46.3	20.65	2.2	2.4	17.7	89.5	323.3	53.3	112.9	54.6	75.4	49.6	67.8		26	0.0653829	0.00671234	4	0.989825	1.07337	2.56503
P00505	[K].AEAQIAAK.[N]	1xTMT6plex [K8]; 1xTMT6plex [N-Term]	1	1	0	1259.77	1.953	0.208528	55.3	240.8	470.3	136.3	52.78	50.3	4.5	31	55.3	433.3	917.1	186.3	488.5	240.8	470.3	167.4	536.9		39	0.0512444	0.00558978	5	0.967751	0.858238	5.27868
Q9UQR1	[K].AEAQPVHQAYQMSSFEQPFR.[A]	1xTMT6plex [N-Term]	1	1	0	2580.25	0.699	0.999995	11.6	41.2	28.8	157.18	13.94	27.04	1.4	3.9	11.6	47.8	191.4	37.2	41.2	48.9	35.2	28.8	20.1		61	1.45178e-05	5.8751e-05	5	0.991226	0.79858	2.87604
Q66PJ3	[K].AEAQQVEALPGPSLDQWHR.[S]	1xTMT6plex [N-Term]	1	1	0	2361.21																				NoQuanValues	42	6.73166e-05	5.8751e-05	NA	NA	NA	NA
Q9BW92	[R].AEASGGLGGLTR.[L]	1xTMT6plex [N-Term]	1	1	0	1317.73	0.659	0.997112	59.4	125	82.4	141.51	19.81	11.33		6.9	34.6	102.1	486.4	127.8	125	87.6	99.1	82.4	81.4		46	1.77918e-05	5.8751e-05	4	0.99805	0.912149	3.75684
Q09666	[K].AEASIQAGAGDGEWEESEVK.[L]	1xTMT6plex [K20]; 1xTMT6plex [N-Term]	1	2	0	2521.25	0.88	0.999995	52.2	195.6	172.1	158.25	9.63	23.17	2.4	12.9	52.2	209.4	831.4	195.6	223.9	186.6	185.3	116.4	172.1		62	4.65774e-08	5.8751e-05	5	0.998866	0.938856	4.49336
Q9BV68	[M].AEASPHPGR.[Y]	1xAcetyl [N-Term]	1	1	0	963.464																				NoQuanLabels	61	0.00313432	0.00035197	NA	NA	NA	NA
Q96RK0	[R].AEASPNDTAGAR.[T]	1xTMT6plex [N-Term]	1	1	0	1388.7	0.93	0.999995	45.8	83.2	77.4	145.49	34.72	8.86		1.8	24.6	85.2	410.1	83.2	120.3	59.9	77.4	67.7	80.4		81	1.3113e-05	5.8751e-05	4	0.978283	1.15532	2.45773
Q9Y490	[R].AEASQLGHK.[V]	1xTMT6plex [K9]; 1xTMT6plex [N-Term]	1	1	0	1398.81	0.856	0.999995	153.2	318.4	272.5	185.94	28.03	40.59	2.2	13	153.2	231.2	2509.2	318.4	191.2	336	272.5	434.8	195.5		23	0.0076546	0.00106672	5	0.977949	1.10311	4.93246
Q02790	[K].AEASSGDHPTDTEMK.[E]	1xTMT6plex [K15]; 1xTMT6plex [N-Term]	1	4	0	2033.99	1.247	0.941173	85.1	404.5	504.5	155.16	39.75	32.48	2.9	29.8	85.1	422.3	1498.5	404.5	588.6	257.8	504.5	277.2	542.1		11	0.000177655	0.00011429	5	0.985121	0.982161	5.25129
Q02790	[K].AEASSGDHPTDTEMK.[E]	1xOxidation [M14]; 1xTMT6plex [K15]; 1xTMT6plex [N-Term]	1	1	0	2049.98	1.523	0.630452	11.2	46	70.1	159.58	53.76	33.64	0.4	2.1	11.2	57.6	216.6	46	90	32.3	70.1	41.7	85.2		21	9.9524e-05	5.8751e-05	5	0.997663	1.03024	2.13892
Q8N344	[M].AEASSLGR.[Q]	1xTMT6plex [N-Term]	1	1	0	1019.57																				NoQuanValues	24	0.386195	0.0449914	NA	NA	NA	NA
Q9NQT8	[K].AEASWDSAVHGCPQLSR.[G]	1xCarbamidomethyl [C12]; 1xTMT6plex [N-Term]	1	1	0	2100.01	0.813	0.999995	21.8	100	81.3	165.49	4.88	19.46	0	2.3	21.8	123.1	509.5	95.7	105.5	100	102.8	81.3	70.3		41	3.82059e-06	5.8751e-05	5	1	1.17902	2.65852
Q15149	[K].AEATEAAR.[Q]	1xTMT6plex [N-Term]	1	3	0	1047.56	1.388	0.699861	85.8	275.3	382.2	164.2	32.01	6.04	3.8	19.5	85.8	335	1529.5	275.3	356.7	183	385.3	382.2	345		38	0.00343791	0.000390347	5	0.999791	0.962041	5.17237
O60841	[R].AEATLK.[L]	1xTMT6plex [K6]; 1xTMT6plex [N-Term]	1	1	0	1090.69	1.164	0.974286	57.3	161.9	188.5	161.91	47.27	20.51	2.2	6.1	57.3	211.9	901.4	90.5	247.9	161.9	188.5	151.2	228.9		27	0.107387	0.0111476	5	0.989207	1.00967	4.22131
Q9H5N1	[K].AEAVAAVQR.[Q]	1xTMT6plex [N-Term]	1	1	0	1143.67	0.894	0.999995	47.4	192.2	171.8	164.78	4.21	14.69	4.1	9.9	47.4	181.4	849.3	202.7	186.6	192.2	177.3	133.9	171.8		49	9.19478e-05	5.8751e-05	5	0.990619	0.878864	4.57998
Q14566	[R].AEAVESAQAGDK.[C]	1xTMT6plex [K12]; 1xTMT6plex [N-Term]	1	1	0	1633.88	0.722	0.999995	94.7	244.1	176.2	144.84	34.14	18.54		15.9	46.2	193.8	929.8	244.1	256.4	127	194.6	133.8	176.2		22	0.0379906	0.00455445	4	0.99115	0.896027	4.66448
P28340	[R].AEAVLLRGDHTR.[C]	1xTMT6plex [N-Term]	1	1	1	1566.89	2.698	0.0398226	60.3	118.1	318.7	162.35	27.26	40.69	1	13.7	60.3	237.2	1027.7	102.7	170.5	118.1	318.7	176.4	425.2		21	0.00785639	0.00109977	5	0.983563	1.08583	4.2215
Q13217	[R].AECFIK.[E]	1xCarbamidomethyl [C3]; 1xTMT6plex [K6]; 1xTMT6plex [N-Term]	1	1	0	1225.7	0.659	0.995835	35.8	161.3	106.3	164.54	3.2	25.3	1.8	3.7	35.8	168.8	718.2	164.8	154.7	161.3	155.6	106.3	99.8		21	0.105421	0.0109662	5	0.980739	1.02268	3.73675
Q99615	[K].AECLAMLGR.[Y]	1xCarbamidomethyl [C3]; 1xTMT6plex [N-Term]	1	1	0	1249.66	0.538	0.892564	48.7	107.3	57.7	140.28	1.33	39.08		2.8	23.4	101.7	410.3	107.3	107.4	104.9	57.7	65.8	28.2		53	0.000130735	0.00011429	4	0.990251	1.08105	2.83552
Q15257	[K].AECLEK.[F]	1xCarbamidomethyl [C3]; 1xTMT6plex [K6]; 1xTMT6plex [N-Term]	1	1	0	1207.68	2.373	0.116075	66.9	88	208.9	122.44	68.07	47.26		15.9	24.8	181.1	468	79.7	246.4	88	208.9	82.9	242.5		25	0.0528327	0.00568522	2	1	NA	NA
Q6ZQX7	[K].AECPNLCFEGNLTPK.[L]	2xCarbamidomethyl [C3; C7]; 1xTMT6plex [K15]; 1xTMT6plex [N-Term]	1	1	0	2208.12	0.856	0.999995	6.3	24.3	20.8	156.05	36.73	31.56	1.2	1	6.3	30.2	109.6	30.6	13.9	24.3	21	11.2	20.8		2	0.320658	0.0362691	4	0.992959	1.0291	1.19749
P13984	[R].AECRPAASENYMR.[L]	1xCarbamidomethyl [C3]; 1xTMT6plex [N-Term]	1	1	0	1783.84	0.458	0.686598	13.3	32.9	15	149.83	23.36	15.23		2.3	9.8	18.2	127.8	36	32.9	22.4	15	19.3	14.9		1	0.0302448	0.00382931	4	0.97331	0.837017	1.97601
P48163	[K].AECSAEQCYK.[I]	2xCarbamidomethyl [C3; C8]; 1xTMT6plex [K10]; 1xTMT6plex [N-Term]	1	1	0	1703.81	1.889	0.338848	15.7	49.7	94	155.05	30.52	42.71	0.5	5.7	15.7	108.5	352.6	49.7	75.6	43.2	108.2	42.1	94		32	4.97319e-05	5.8751e-05	5	0.982191	1.0408	2.89958
O94776	[K].AECSIR.[L]	1xCarbamidomethyl [C3]; 1xTMT6plex [N-Term]	1	1	0	964.508	0.856	0.999995	44.3	90	77	146.4	26.55	16.12		5.3	23.7	82.5	422.9	65.6	113.2	90	81.9	77	59.5		9	0.338906	0.0388581	4	0.999328	0.946724	3.3176
O60422	[R].AEDALAR.[G]	1xTMT6plex [N-Term]	1	1	0	974.547																				NoQuanValues	34	0.359071	0.0412583	NA	NA	NA	NA
Q9BW04	[R].AEDAPLSSGEDPNSR.[L]	1xTMT6plex [N-Term]	1	1	0	1773.85	0.46	0.570806	27	48.9	22.5	132.07	7.46	7.62		5.3	15.3	47.6	188.1	53.3	45.9	48.9	22.5	20.4	23.7		62	2.52596e-05	5.8751e-05	4	0.99626	0.778684	3.05938
P46821	[K].AEDAREEEYEPEK.[M]	1xTMT6plex [K13]; 1xTMT6plex [N-Term]	1	1	1	2053.01	0.866	0.999995	59.4	290.7	251.9	165.43	12.91	29.19	3.8	13.1	59.4	253.6	1165.8	290.7	297.6	233.2	293.6	251.9	159.6		30	0.000329146	0.000174145	5	0.997382	0.933625	4.82672
Q9BQ04; Q9BWF3	[R].AEDAVEAIR.[G]	1xTMT6plex [N-Term]	2	1	0	1202.66	0.521	0.83317	85.7	374.2	195	164.76	8.01	30.87	3.1	12.9	85.7	283.8	1349.7	422.5	364.7	374.2	195	214.9	113.3	NotUnique	61	0.000182136	0.00011429	5	0.997918	0.988698	4.87832
Q9BQ04; Q9BWF3	[R].AEDAVEAIRGLDNTEFQGK.[R]	1xTMT6plex [K19]; 1xTMT6plex [N-Term]	2	1	1	2521.33	3.226	0.00746041	36.7	36.4	117.5	148.64	4.49	65.3		1.4	15.1	89.5	413.4	38	36.4	34.7	117.5	51.7	219.6	NotUnique	15	0.00346248	0.000390347	4	0.989862	1.23916	2.01705
O75153	[R].AEDAYTSR.[L]	1xTMT6plex [N-Term]	1	1	0	1141.57	1.11	0.994042	92.9	166.2	184.4	141.82	40.27	18.52		9.9	49.7	173.7	789.4	166.2	244.7	106.3	184.8	131.1	184.4		53	0.00241821	0.000321709	4	0.999564	0.946827	4.30345
Q8IYS1	[K].AEDCFR.[A]	1xCarbamidomethyl [C4]; 1xTMT6plex [N-Term]	1	1	0	1026.49	0.731	0.999995	120.6	229.8	167.9	145.75	5.57	20.44		8.3	57	255.2	1177.4	229.8	217.7	243.4	204.4	167.9	135.3		27	0.11608	0.0121495	4	0.997054	1.07637	4.27147
Q96RE7	[K].AEDDAYTTFISETGK.[I]	1xTMT6plex [K15]; 1xTMT6plex [N-Term]	1	1	0	2106.06	1.016	0.999995	23	103.8	105.4	164.12	12.91	14.3	3.7	2.9	23	137.8	563.3	102.5	128.1	103.8	105.4	82.3	107.8		11	0.0414987	0.00486723	4	0.991732	1.15641	2.89086
Q86V48	[K].AEDELLDLQDK.[V]	1xTMT6plex [K11]; 1xTMT6plex [N-Term]	1	1	0	1746.95																				NoQuanValues	34	0.00463243	0.000607411	NA	NA	NA	NA
Q9Y4B5	[K].AEDENETLR.[Q]	1xTMT6plex [N-Term]	1	1	0	1305.65	0.943	0.999995	22.3	44.4	41.8	143.08	25.9	35.22		3.1	11.1	44.9	205.6	35.1	58.8	44.4	46.4	41.8	22		19	0.0201923	0.00281751	4	0.997604	0.918911	2.43563
P0DMV9; P34931	[K].AEDEVQR.[E]	1xTMT6plex [N-Term]	2	3	0	1075.56	0.982	0.999995	78.8	223.2	219.3	161.98	23.77	22.39	0.2	18.7	78.8	262.5	1185.6	223.2	315.1	205.2	219.3	166	262.5	NotUnique	43	0.00276022	0.00035197	4	0.999768	0.898304	5.10737
P0DMV9	[K].AEDEVQRER.[V]	1xTMT6plex [N-Term]	1	2	1	1360.7	1.482	0.652445	59.6	179.6	266.3	162.75	22.54	28.9	0.4	14.2	59.6	243.5	1053.4	179.6	216.3	136.4	266.3	152.5	267.9		36	0.00399246	0.000494316	5	0.955801	1.20877	3.83209
Q14980	[K].AEDEWK.[A]	1xTMT6plex [K6]; 1xTMT6plex [N-Term]	1	1	0	1235.67	1.208	0.957844	67.1	227.9	275.3	151.9	22.39	25.55	3.1	15.9	67.1	257.3	897.2	227.9	275.3	174.2	305.2	181	275.3		27	0.102177	0.0106153	5	0.998012	0.91544	4.80935
P29966	[K].AEDGATPSPSNETPK.[K]	1xTMT6plex [K15]; 1xTMT6plex [N-Term]	1	1	0	1959.01	1.315	0.900077	63.2	216.1	284.2	168.15	18.33	9.03	3.2	11.6	63.2	259.1	1272	267.5	216.1	186.6	297.1	248.8	284.2		25	0.000343126	0.000174145	5	0.998055	0.976839	4.73972
P29966	[K].AEDGATPSPSNETPKK.[K]	2xTMT6plex [K15; K16]; 1xTMT6plex [N-Term]	1	1	1	2316.27	2.156	0.174462	20.7	33.3	71.9	183.54	38.14	8.1	0.3	3	20.7	55.9	462	58.2	29.9	33.3	71.9	82.4	71.9		32	0.000111967	5.8751e-05	5	0.991006	1.14389	2.41038
O75347	[R].AEDGENYDIK.[K]	1xTMT6plex [K10]; 1xTMT6plex [N-Term]	1	2	0	1611.83	0.78	0.999995	107.1	401.5	313	165.72	14.36	25.83	0.1	18.2	107.1	367.9	1762.4	472	355.2	401.5	381.8	313	224		49	6.64153e-05	5.8751e-05	4	0.998228	0.984472	5.27292
O75347	[R].AEDGENYDIKK.[Q]	2xTMT6plex [K10; K11]; 1xTMT6plex [N-Term]	1	2	1	1969.08	3.12	0.012512	46.2	56.9	177.4	170.13	30.5	44.48	2.1	5.9	46.2	134.2	755.1	92.8	56.9	56.3	177.4	106.8	270.9		16	0.00854277	0.00118227	5	0.991476	0.965853	4.00552
Q03252	[K].AEDGHAVAK.[K]	1xTMT6plex [K9]; 1xTMT6plex [N-Term]	1	2	0	1355.77	0.804	0.999995	286	890.9	716.6	183.56	6.61	22.23	2.3	45.4	286	528.7	5027.9	798.2	890.9	902.4	716.6	705.2	1024.8		16	0.161165	0.0175364	5	0.966156	1.16108	5.85628
P07355	[R].AEDGSVIDYELIDQDAR.[D]	1xTMT6plex [N-Term]	1	7	0	2138.05	0.996	0.999995	154.1	599.1	596.6	163.71	7.7	12.91	5.7	27	154.1	669.1	2889	617.2	599.1	532	596.6	488.4	629.3		60	3.2226e-05	5.8751e-05	5	0.999129	1.01544	5.87162
P07355	[R].AEDGSVIDYELIDQDARDLYDAGVK.[R]	1xTMT6plex [K25]; 1xTMT6plex [N-Term]	1	1	1	3228.63	1.625	0.442614	15.9	35.7	58	162.47	20.78	52.99	1.2	1.4	15.9	46.9	218.5	37.7	35.7	25	58	37.5	107.1		39	0.00023733	0.00011429	5	0.954197	0.901423	2.53694
O95980	[R].AEDHACQNACK.[R]	2xCarbamidomethyl [C6; C10]; 1xTMT6plex [K11]; 1xTMT6plex [N-Term]	1	1	0	1761.84	1.108	0.979125	4.3	37.8	41.9	171.94	26.38	28.26	2.5	0.8	4.3	48.3	226.3	38.1	37.8	22.9	47.8	41.9	26.6		10	0.000989253	0.000269597	4	0.987168	1.26892	0.853268
P49792	[K].AEDIENDALSPEEQEECK.[N]	1xCarbamidomethyl [C17]; 1xTMT6plex [K18]; 1xTMT6plex [N-Term]	1	1	0	2564.21	0.999	0.999995	59.4	95.9	95.8	145.12	9.21	37.23		6.2	26.1	134.9	603	89.7	95.9	107.4	118.9	95.8	53.3		29	0.000214041	0.00011429	4	0.997208	1.00983	3.56776
Q96SZ5	[R].AEDLNIAPRK.[A]	1xTMT6plex [K10]; 1xTMT6plex [N-Term]	1	1	1	1584.95	2.588	0.0514714	22.1	52	134.6	170.62	24.62	42.31	0.2	5.9	22.1	86.1	461.1	67.6	52	41.3	134.6	81.9	198.9		14	0.00422582	0.000494316	5	0.96406	1.18076	2.58749
Q9Y3B3	[R].AEDLNTR.[V]	1xTMT6plex [N-Term]	1	1	0	1047.56	0.946	0.999995	32.9	125.2	118.4	168.17	22.53	45.76	1.1	6.9	32.9	108.7	570.1	125.2	170.6	112.3	121.1	118.4	44.7		19	0.341979	0.0391644	5	0.998047	0.990106	3.59533
Q9HC36	[R].AEDLSR.[D]	1xTMT6plex [N-Term]	1	1	0	919.505	1.038	0.999995	46.2	156.5	162.5	164.24	23.08	10.34	0.2	15.3	46.2	165.5	788.7	129.9	204.4	156.5	164.3	135.8	162.5		33	0.0964537	0.00992303	4	0.993552	0.861455	4.61459
P01024	[R].AEDLVGK.[S]	1xTMT6plex [K7]; 1xTMT6plex [N-Term]	1	1	0	1189.72	0.204	0.00250595	79.2	500.3	102	162.25	13.45	18.4	2.2	18.2	79.2	318.4	1372	544.4	500.3	415.6	122.9	84.9	102		11	0.416356	0.0483322	5	0.994543	1.02076	4.85559
Q8IZ69	[R].AEDLVPTLVSR.[L]	1xTMT6plex [N-Term]	1	1	0	1428.83	0.581	0.933974	41.9	156.6	91	160.41	11.49	19.7	3.1	10.4	41.9	120.1	564.5	156.6	164.5	131.4	125.9	91	90.9		29	0.000884155	0.000269597	5	0.998187	0.83352	4.2952
P14854	[M].AEDMETK.[I]	1xAcetyl [N-Term]; 1xOxidation [M4]; 1xTMT6plex [K7]	1	1	0	1110.52																				NoQuanValues	18	0.136422	0.01449	NA	NA	NA	NA
P12004	[R].AEDNADTLALVFEAPNQEK.[V]	1xTMT6plex [K19]; 1xTMT6plex [N-Term]	1	1	0	2533.32	0.6	0.948816	27.4	79.1	47.4	144.36	27.36	23.8		2.2	10.3	72.9	297.6	79.1	101.7	58.2	62.1	38.8	47.4		46	0.000541404	0.000200533	4	0.992107	1.09436	2.18577
Q9Y6G9	[K].AEDNFEDIITKPPVR.[K]	1xTMT6plex [K11]; 1xTMT6plex [N-Term]	1	1	0	2202.22	0.448	0.600865	30.8	154.2	69.1	159.17	8.54	23.36	1.1	9.5	30.8	130.5	526.4	154.2	161.4	136.4	69.1	86.6	54		15	6.73166e-05	5.8751e-05	5	0.991245	0.970436	3.72176
Q53RE8	[K].AEDPSQPDSAGYTALHYASR.[N]	1xTMT6plex [N-Term]	1	1	0	2365.13	0.57	0.919241	45.1	220	125.5	161.11	2.96	15.35	0.9	11.9	45.1	193.1	800.6	220	211.7	224.5	130.2	96.9	125.5		75	2.30163e-07	5.8751e-05	5	0.983815	1.06248	3.96311
P30622	[K].AEDQHLVEMEDTLNK.[L]	1xTMT6plex [K15]; 1xTMT6plex [N-Term]	1	1	0	2230.14	0.81	0.999995	85.4	166.8	135.1	143.97	11.39	15.12		8.8	43	169.7	784.8	153.4	166.8	191.7	135.1	102.6	135.3		51	1.3358e-05	5.8751e-05	4	0.999913	0.976397	4.12957
Q9BU76	[R].AEDQTESSCESHRK.[S]	1xCarbamidomethyl [C9]; 1xTMT6plex [K14]; 1xTMT6plex [N-Term]	1	1	1	2122.02	1.43	0.776747	60.2	158.1	226	166.63	21.76	42.98	5.9	13.6	60.2	264.3	1251.6	190.8	158.1	122.4	226	115.3	296.6		32	0.000150331	0.00011429	5	0.986778	0.885213	5.05851
Q13268	[K].AEDREQLVAK.[A]	1xTMT6plex [K10]; 1xTMT6plex [N-Term]	1	1	1	1616.94	0.955	0.999995	37.7	146.2	139.6	164.27	5.85	19.81	1.5	11.2	37.7	145.6	678.9	157.8	140.9	146.2	173.2	116.8	139.6		10	0.125743	0.0132726	5	0.994667	0.959663	4.03493
Q9Y639	[R].AEDSGEYHCVYHFVSAPK.[A]	1xCarbamidomethyl [C9]; 1xTMT6plex [K18]; 1xTMT6plex [N-Term]	1	1	0	2554.24	1.217	0.957936	146.6	232.7	283.2	144.07	4.17	17.01		16.3	71.1	302.2	1380.8	243.8	232.7	224.3	354.9	256.9	283.2		26	0.000318394	0.000174145	4	0.999436	0.970604	4.95863
Q9Y2T7	[R].AEDSGQRPR.[R]	1xTMT6plex [N-Term]	1	1	0	1244.65	0.392	0.300199	11.8	67	26.3	164.15	20.81	13.52	0.7	4.4	11.8	52.9	240.5	67	79.1	51.7	30.4	26.3	23.2		23	0.166706	0.0181647	5	0.993468	0.917931	2.66851
Q86VS8	[K].AEDSVLLK.[K]	1xTMT6plex [K8]; 1xTMT6plex [N-Term]	1	1	0	1332.81	0.782	0.999995	52.9	196.4	153.5	163.32	10.6	15.14	2.3	1.9	52.9	171.8	770.9	220.8	178.8	196.4	168.1	124	153.5		36	0.00463243	0.000607411	3	0.999294	0.895348	4.5097
Q66GS9	[R].AEDWEVK.[A]	1xTMT6plex [K7]; 1xTMT6plex [N-Term]	1	1	0	1334.74	0.697	0.999995	42.1	167.4	116.6	159.4	20.36	17.11	0.8	6.5	42.1	153.3	623.6	191.1	167.4	126.1	134	94.7	116.6		33	0.0284222	0.0035615	5	0.992204	1.06964	3.58755
O75116	[K].AEDYDVVK.[V]	1xTMT6plex [K8]; 1xTMT6plex [N-Term]	1	1	0	1396.77	0.897	0.999995	95.4	197.7	177.4	139.58	20.72	7.34		11.4	48.3	188.4	793.4	197.7	218.9	143.8	190.4	164.4	177.4		48	0.000587929	0.000200533	4	0.999674	0.926325	4.42276
Q9HBH5	[R].AEEAAGQLR.[R]	1xTMT6plex [N-Term]	1	1	0	1173.64	1.03	0.999995	41.3	78.7	81.1	137.53	25.18	23.15		5.7	19.7	86.7	340.2	63	103.8	78.7	81.1	83.2	53.2		31	0.00134865	0.000300397	4	0.996524	0.902968	3.31819
P82094	[K].AEEAEELRLDLEDVK.[N]	1xTMT6plex [K15]; 1xTMT6plex [N-Term]	1	1	1	2217.2	0.501	0.833278	72.1	337.7	169.1	167.17	13.13	8.61	0.3	10.7	72.1	257.8	1258.2	396.1	306.4	337.7	190.8	162.1	169.1		33	8.95435e-05	5.8751e-05	5	0.960509	1.29193	3.69087
Q13033	[R].AEEAEPITFPSGGGK.[S]	1xTMT6plex [K15]; 1xTMT6plex [N-Term]	1	1	0	1948.04	0.624	0.965443	52.1	240	149.9	160.46	11.87	12.62	6.2	10.9	52.1	215.2	897.7	255.2	240	201.7	164.7	127.8	149.9		28	0.00158319	0.000300397	5	0.978274	0.836481	4.87022
Q6Y2X3	[R].AEEAFK.[V]	1xTMT6plex [K6]; 1xTMT6plex [N-Term]	1	1	0	1152.67	0.634	0.992926	20.5	86	54.6	136.81	31	14.67	0.3	20.5	6.3	315	156.7	87.7	47.3	86	65.8	49.6	54.6		19	0.370126	0.0428055	2	1	NA	NA
O15031	[R].AEEASHWLWSR.[S]	1xTMT6plex [N-Term]	1	1	0	1600.81	1.014	0.999995	96.5	186.1	188.7	150.41	17.29	4.25		5.5	51.9	179.4	989.1	238.9	186.1	174	195.4	179.5	188.7		33	0.000333276	0.000174145	4	0.991625	1.1081	3.8256
O75683	[K].AEEATEAQEVVEATPEGACTEPR.[E]	1xCarbamidomethyl [C19]; 1xTMT6plex [N-Term]	1	1	0	2703.26	0.166	0.00058935	30.7	85.3	14.1	138.74	9.1	6.44		5	13.4	70.4	275.5	94	78.4	85.3	15.6	14.1	13.9		41	4.90864e-06	5.8751e-05	4	0.986292	0.897671	2.99305
Q13428	[K].AEEDAALQAK.[K]	1xTMT6plex [K10]; 1xTMT6plex [N-Term]	1	1	0	1503.84																				NoQuanValues	20	0.136422	0.01449	NA	NA	NA	NA
Q15149	[R].AEEDAQR.[F]	1xTMT6plex [N-Term]	1	1	0	1047.53	2.08	0.201965	60.3	122	253.7	163.61	32.66	13.37	0.9	8.6	60.3	212.7	958.4	75.9	122	151.3	204.3	253.7	264.8		35	0.017815	0.00251373	5	0.990494	1.11361	3.97201
P27824	[K].AEEDEILNR.[S]	1xTMT6plex [N-Term]	1	1	0	1317.68	6.19	1.34504e-06	21.6	27.7	171.4	167.59	28.16	45.69	2.3	7.1	21.6	102.6	498.1	27.7	35.8	20.1	171.4	205.4	73.4		18	0.00218236	0.000321709	5	0.988788	0.868671	3.78426
P27824	[K].AEEDEILNRSPR.[N]	1xTMT6plex [N-Term]	1	1	1	1657.87	16.687	1.52342e-14	72	25	417.6	162.39	24.73	68.62	6.1	13.6	72	268.2	1191	25	30.4	18.3	417.6	162.8	783.3		46	0.00209569	0.000321709	5	0.988953	0.875979	5.1207
Q00169	[K].AEEDPAK.[F]	1xTMT6plex [K7]; 1xTMT6plex [N-Term]	1	1	0	1217.68	0.966	0.999995	276.8	584.1	564	149.45	30.22	3.37		43.3	168.1	455.8	2759.3	584.1	813.4	445.7	564	542.9	580.7		26	0.0725589	0.00745092	4	0.991421	0.886982	6.21344
Q14683	[K].AEEDTQFNYHRK.[K]	1xTMT6plex [K12]; 1xTMT6plex [N-Term]	1	1	1	1996.03	0.892	0.999995	51.9	152.4	136	172.02	36.78	29.34	2.9	10	51.9	175.9	1008.5	140.3	152.4	264.1	136	183.7	101.7		26	0.0041663	0.000494316	5	0.996911	0.944435	4.47159
Q9UJU6	[R].AEEDVEPECIMEK.[V]	1xCarbamidomethyl [C9]; 1xTMT6plex [K13]; 1xTMT6plex [N-Term]	1	1	0	2036.99	0.86	0.999995	55.8	332.7	286.1	159.49	12.86	28	4.3	20.8	55.8	399.3	1442.8	325.6	408.1	332.7	320.6	179.8	286.1		20	0.00750609	0.00103625	5	0.988367	0.943378	5.15861
P00450	[K].AEEEHLGILGPQLHADVGDK.[V]	1xTMT6plex [K20]; 1xTMT6plex [N-Term]	1	1	0	2586.39	1.023	0.999995	164.9	279.5	285.8	140.52	4.63	13.8		16.4	84	323.4	1383.4	279.5	280.8	258.3	319.9	242.2	285.8		33	0.00137332	0.000300397	4	0.999238	0.963831	5.06183
Q9UQE7	[K].AEEELGELEAK.[L]	1xTMT6plex [K11]; 1xTMT6plex [N-Term]	1	2	0	1675.92	0.84	0.999995	92.1	414.1	348	164.07	20.58	11.55	1.1	12.9	92.1	366.1	1609.6	427.3	414.1	287.1	348	302.8	382		75	4.95441e-06	5.8751e-05	5	0.988188	1.16377	4.51555
Q8N0X7	[R].AEEENEFQIPGR.[T]	1xTMT6plex [N-Term]	1	1	0	1647.82	0.669	0.999995	24.8	22.1	14.7	111.15	11.1	19.98			7.1	24.8	97.5	22.1	20.2	25.1	17	14.7	11.3		49	2.37918e-05	5.8751e-05	3	0.999714	0.873861	1.69246
Q9UHP3	[K].AEEETDEEKPK.[N]	2xTMT6plex [K9; K11]; 1xTMT6plex [N-Term]	1	1	0	1992.07																				NoQuanValues	13	0.0226611	0.00317229	NA	NA	NA	NA
Q6PI47	[K].AEEEVLDVLR.[L]	1xTMT6plex [N-Term]	1	1	0	1401.78	0.713	0.999995	50.9	62.8	44.7	122.63	2.18	21.59			12.4	50.9	253.6	62	64.6	62.8	44.7	53.3	34.3		21	0.0208443	0.00292196	3	0.999965	1.0072	2.30884
Q13796	[R].AEEGQSTPR.[Q]	1xTMT6plex [N-Term]	1	1	0	1203.62	0.835	0.999995	54.7	107.3	89.6	143.27	19.8	7.8		8.8	29.5	101.3	491.8	107.3	118.3	79.3	89.6	93.8	80.4		35	0.000104432	5.8751e-05	4	0.996116	0.875005	3.87444
Q04323	[K].AEELAAR.[Q]	1xTMT6plex [N-Term]	1	2	0	988.562	0.941	0.999995	260.4	548.8	516.4	145.22	13.02	12.31		26	129.3	524.6	2481.6	670.6	531.1	548.8	516.4	418.2	527		45	0.00168712	0.000300397	4	0.999913	0.991572	5.70443
O75129	[K].AEEIADK.[I]	1xTMT6plex [K7]; 1xTMT6plex [N-Term]	1	1	0	1233.71	0.537	0.86688	57.5	168.8	90.6	134.67	28.25	70.13		5	31.5	105.1	406.3	173.5	168.8	99.3	90.6	174.8	35.2		19	0.397695	0.0464459	4	0.993677	0.947812	3.46956
P49588	[K].AEEIANEMIEAAK.[A]	1xTMT6plex [K13]; 1xTMT6plex [N-Term]	1	1	0	1877.01	1.025	0.999995	29.4	23.5	24.1	115.67	42.34	5.66			4.1	29.4	110.2	23.5	32	12.8	24.1	25	22.4		48	4.0582e-06	5.8751e-05	3	0.975773	1.09127	0.823554
P36543	[K].AEEIDAK.[A]	1xTMT6plex [K7]; 1xTMT6plex [N-Term]	1	1	0	1233.71	1.096	0.995659	28	86.6	94.9	160.67	10.41	22.11	0.2	5.6	28	115.8	471.6	84.5	101.8	86.6	94.9	71.6	112.6		20	0.0983446	0.0101387	5	0.964024	1.20627	2.70229
Q13136	[R].AEEIESR.[V]	1xTMT6plex [N-Term]	1	2	0	1062.56	1.377	0.791207	120.1	185.1	254.9	142.73	25.5	16.8		11.3	61.7	233.8	1056.1	185.1	260.7	162	290.1	206.3	254.9		44	0.00893233	0.00118227	4	0.99915	0.98329	4.55665
Q86TU7	[K].AEELFLWVPRK.[L]	1xTMT6plex [K11]; 1xTMT6plex [N-Term]	1	1	1	1846.1	1.447	0.756328	42.5	65.8	95.2	141.54	23.97	20.36		1.2	22	81.9	349.3	65.8	72.9	44.7	95.2	72.1	109.2		29	0.00027202	0.00011429	4	0.965545	1.20843	2.07577
Q14980	[R].AEELGQELK.[A]	1xTMT6plex [K9]; 1xTMT6plex [N-Term]	1	1	0	1474.85	1.067	0.999995	65.1	120.1	128.1	143.31	19.92	16.64		7.4	30.1	140.8	617.7	131	120.1	87.7	165.1	128.1	122.7		55	0.000103524	5.8751e-05	4	0.998013	0.973414	3.79167
Q14257	[K].AEELHYPLGER.[R]	1xTMT6plex [N-Term]	1	1	0	1542.81	1.061	0.999995	43.1	215.8	229	153.43	22.42	30.4	3.5	16	43.1	211.7	735.8	215.8	247.3	156.2	229	127.4	232.4		19	0.0198127	0.00276437	5	0.994081	0.859638	4.67152
O00429	[K].AEELLAEEK.[S]	1xTMT6plex [K9]; 1xTMT6plex [N-Term]	1	1	0	1489.85	1.23	0.916797	62.2	259.9	319.6	148.03	34.29	35.77	4.4	18.6	62.2	269	848	259.9	334.1	161.9	319.6	161.1	339.5		43	9.73636e-05	5.8751e-05	5	0.997298	0.854554	5.00298
P62913	[K].AEEILEK.[G]	1xTMT6plex [K7]; 1xTMT6plex [N-Term]	1	1	0	1289.77	0.568	0.895574	52.5	314.4	178.5	168	7.7	9.15	4	7.8	52.5	216.1	1053.7	323.9	314.4	279.2	200.9	168.2	178.5		39	0.0195644	0.00273489	5	0.982143	0.936508	4.5775
Q5SW79	[K].AEEILK.[S]	1xTMT6plex [K6]; 1xTMT6plex [N-Term]	1	1	0	1160.73	0.904	0.999995	138.3	279.5	252.7	145.36	7.57	8.87		15.3	70.3	272.2	1314.1	307	264.7	279.5	252.7	218.1	257.6		31	0.0340928	0.00429388	4	0.999936	0.967763	4.88275
Q9H5N1	[R].AEELIQEIQR.[R]	1xTMT6plex [N-Term]	1	1	0	1457.82	0.635	0.98215	30	143.9	91.4	168.01	12.77	12.93	0.9	3.8	30	151	689.3	143.9	120.5	155.6	112.5	91.4	89.8		25	0.00138167	0.000300397	5	0.996505	1.0992	3.35814
A5YM69	[R].AEELSPAALSPLLEPIR.[C]	1xTMT6plex [N-Term]	1	1	0	2035.16	0.483	0.729011	7.3	18.8	9.1	141.37	13.97	11.41		1.7	3.6	14.8	67.8	22.3	17	18.8	9.1	7.5	9.3		53	0.000296728	0.00011429	4	0.975916	0.818618	1.2453
P21980	[M].AEELVLER.[C]	1xAcetyl [N-Term]	1	3	0	1000.53																				NoQuanLabels	66	0.000937223	0.000269597	NA	NA	NA	NA
Q8N3D4	[K].AEEMDTEDRPEASGVDTEPR.[S]	1xTMT6plex [N-Term]	1	1	0	2463.11	1.322	0.863829	12	42.5	56.2	160.44	31.82	12.53	0.6	3.6	12	59.4	236.1	40	69	42.5	62	48.1	56.2		22	0.000469658	0.000200533	5	0.996461	0.955861	2.55384
Q9Y2H5	[R].AEEPGGHAYETPREEIAR.[L]	1xTMT6plex [N-Term]	1	1	1	2241.11	0.704	0.999995	29.3	140.6	98.9	166.09	17.74	16.88	2.5	8.3	29.3	120.6	579.9	111.8	140.6	160.4	106.4	98.9	76		34	0.000252507	0.00011429	5	0.994988	0.878603	4.02001
Q8N5F7	[K].AEEPSDLIGPEAPK.[T]	1xTMT6plex [K14]; 1xTMT6plex [N-Term]	1	1	0	1911.05	0.839	0.999995	67.9	134.7	113.1	135.4	12.62	11.17		6.4	34	135.6	508.5	147.9	134.7	114.7	120.9	96.8	113.1		41	6.95107e-06	5.8751e-05	4	0.996937	0.954029	3.74453
Q15149	[K].AEEQAVR.[Q]	1xTMT6plex [N-Term]	1	4	0	1031.57	1.947	0.207443	118.1	258.8	503.8	161.02	34.78	10.93	0.1	22.5	118.1	469.1	1939.3	258.8	420	223.8	518	420.7	503.8		50	0.00336525	0.000390347	4	0.998632	0.969992	5.54045
Q53GT1	[M].AEEQEFTQLCK.[L]	1xAcetyl [N-Term]; 1xCarbamidomethyl [C10]; 1xTMT6plex [K11]	1	1	0	1653.8																				NoQuanValues	33	0.00158319	0.000300397	NA	NA	NA	NA
O00299	[M].AEEQPQVELFVK.[A]	1xAcetyl [N-Term]; 1xTMT6plex [K12]	1	1	0	1687.91																				NoQuanValues	52	0.000106736	5.8751e-05	NA	NA	NA	NA
P67936	[R].AEERAEVSELK.[C]	1xTMT6plex [K11]; 1xTMT6plex [N-Term]	1	1	1	1718.97	0.632	0.986414	65.2	261.1	164.9	178.07	29.41	5.24	7.2	7.1	65.2	163.5	1205.1	314.9	170.2	261.1	154.3	171.3	164.9		27	0.000285871	0.00011429	4	0.985908	1.07735	4.10915
Q8NDT2	[K].AEETRYPQQYQPSPLPVHYELLTDGYTR.[H]	1xTMT6plex [N-Term]	1	1	1	3580.79	0.909	0.999995	15.4	63.4	57.6	163.16	8.67	23.31	0.9	3.3	15.4	81.7	334.7	58.7	63.4	69.8	57.6	45.8	73.2		36	1.62215e-05	5.8751e-05	5	0.996176	0.974029	2.88869
P11387	[K].AEEVATFFAK.[M]	1xTMT6plex [K10]; 1xTMT6plex [N-Term]	1	1	0	1570.89	2.044	0.213678	16.2	37.3	76.3	163.22	14.11	15.1	1.9	7.7	16.2	58.3	288.2	37.3	45.2	34.6	79.7	76.3	59.4		42	0.000210532	0.00011429	5	0.986097	0.781596	3.45246
P46821	[K].AEEVDVTK.[D]	1xTMT6plex [K8]; 1xTMT6plex [N-Term]	1	1	0	1348.77	0.97	0.999995	120.5	255.1	247.6	144.98	14.32	13.6		10.5	64.3	225.8	1096	276.5	255.1	207.6	301.4	234.3	247.6		45	0.000818095	0.000269597	4	0.998027	1.00073	4.50537
Q9H0B6	[K].AEEVEYYYRR.[A]	1xTMT6plex [N-Term]	1	1	1	1606.81	2.249	0.131858	28.9	71.2	160.2	155.52	18.97	40.99	3.4	7.8	28.9	136.5	496	71.2	91.9	64.2	160.2	107.8	247.2		4	0.334315	0.0382254	5	0.986428	0.829524	4.13604
Q9BYN8	[K].AEEVQAWAQR.[K]	1xTMT6plex [N-Term]	1	1	0	1416.74	0.468	0.717585	40.8	114.4	53.5	144.28	19.95	26.29		4	21.1	78.8	372.1	127.4	85	114.4	53.5	57.3	33.7		44	0.000175455	0.00011429	4	0.999635	0.981489	3.03076
P11234	[K].AEEWGVQYVETSAK.[T]	1xTMT6plex [K14]; 1xTMT6plex [N-Term]	1	1	0	2055.08	1.176	0.948337	69.2	126.7	149	147.47	10.66	12.5		11.1	30.6	156.5	763.1	129.1	126.7	105.7	177.4	140.2	149		27	0.00221219	0.000321709	4	0.986464	0.94012	4.13553
P52565	[R].AEEYEFLTPVEEAPK.[G]	1xTMT6plex [K15]; 1xTMT6plex [N-Term]	1	2	0	2210.16	0.483	0.703367	32.2	107	51.7	144.53	27.24	7.76		3.6	16.6	62.5	297.9	116.3	66.7	107	47.3	51.7	55.2		17	0.0119483	0.00173889	4	0.999974	0.958672	2.79543
O43148	[K].AEEYEK.[M]	1xTMT6plex [K6]; 1xTMT6plex [N-Term]	1	1	0	1226.67	1.186	0.946727	20.8	69.9	82.9	159.59	32.22	11.43	0.5	5.5	20.8	74.8	316.1	69.9	98.9	51.9	84.2	68.1	82.9		12	0.179938	0.0198441	5	0.98578	1.00693	2.87201
Q9Y2W1	[K].AEEYTEETEER.[E]	1xTMT6plex [N-Term]	1	1	0	1614.73	1.025	0.999995	8.1	13.2	13.5	152.16	23.96	86.56		0.1	3.1	20.9	103.5	15.4	13.2	9.4	13.5	11.2	49.3		66	1.03074e-05	5.8751e-05	4	0.968005	1.49659	-1.12767
Q9Y2W1	[K].AEEYTEETEEREESTTGFDK.[S]	1xTMT6plex [K20]; 1xTMT6plex [N-Term]	1	2	1	2838.32	0.836	0.999995	10.8	65.9	55.1	171.26	21.57	5.19	0.8	7	10.8	54.9	301.9	93.9	65.9	65.6	60	55.1	54.7		22	4.6453e-05	5.8751e-05	5	0.970753	0.902162	2.91059
P67936; P09493; P07951; P06753	[R].AEFAER.[TS]	1xTMT6plex [N-Term]	4	1	0	951.51	0.629	0.984392	78.8	349.7	219.9	168.41	16.13	8.41	0.4	13	78.8	261.4	1350.6	418.9	304.4	349.7	251.3	219.9	216.3	NotUnique	46	0.0234104	0.0032352	5	0.961499	1.25206	3.92773
Q14692	[R].AEFEDQDDEAR.[V]	1xTMT6plex [N-Term]	1	1	0	1553.69	0.198	0.00366758	13.3	88.8	17.6	167.09	13.56	30.16	1.5	2.6	13.3	57.3	274.6	88.8	101.6	77.4	26	17.6	14.7		87	3.58023e-06	5.8751e-05	5	0.97573	0.87392	2.88497
Q9UHY7	[K].AEFFADVVPAVR.[K]	1xTMT6plex [N-Term]	1	1	0	1549.86	0.493	0.775385	44.8	119.6	58.9	151.06	23.83	38.68		5	26.3	76.3	461.4	144	88.3	119.6	58.9	74.4	32.2		16	0.00322464	0.00035197	4	0.995809	0.964752	3.29552
Q9UHY7	[K].AEFFADVVPAVRK.[W]	1xTMT6plex [K13]; 1xTMT6plex [N-Term]	1	1	1	1907.12	1.156	0.919241	156	578.7	669.1	168.4	19.38	19.93	2.7	38.4	156	514.5	2729.5	648.8	578.7	437.6	669.1	488.7	729.8		28	0.0284222	0.0035615	5	0.981615	1.06758	5.60678
Q9Y2K1	[K].AEFGEK.[D]	1xTMT6plex [K6]; 1xTMT6plex [N-Term]	1	1	0	1138.65																				NoQuanValues	20	0.37491	0.0434543	NA	NA	NA	NA
Q9H4A4	[R].AEFGPPGPGAGSR.[G]	1xTMT6plex [N-Term]	1	1	0	1428.74	0.749	0.999995	25.4	122.1	91.5	174.1	16.16	25.57	3.2	7.1	25.4	100	600.8	149.2	109	122.1	91.5	98.7	58.8		63	3.43375e-06	5.8751e-05	5	0.978493	0.848567	3.99698
Q7Z3J2	[R].AEFIATR.[S]	1xTMT6plex [N-Term]	1	1	0	1036.6	0.811	0.999995	39.5	125	101.4	173.75	17.48	24.44	0.5	2.5	39.5	118.7	704.5	143.8	100.8	125	101.4	120.4	72.7		30	0.0377146	0.00451687	5	0.988208	1.19215	2.97305
Q05682	[R].AEFLNK.[S]	1xTMT6plex [K6]; 1xTMT6plex [N-Term]	1	1	0	1179.71	0.368	0.240953	50.6	204.9	75.3	183.46	37.55	26.5	1.4	8.6	50.6	108.2	979	251.3	111.7	204.9	75.3	116	75.1		22	0.214981	0.0239027	5	0.98928	1.01574	3.97678
P15924	[K].AEFQEEAK.[R]	1xTMT6plex [K8]; 1xTMT6plex [N-Term]	1	1	0	1409.77	0.736	0.999995	54.9	115.8	85.2	149.73	26.61	20.32		7.5	30.4	99.3	567.5	174.9	115.8	110.9	85.2	87	59.1		35	0.0653829	0.00671234	4	0.996435	0.932341	3.73894
Q6UN15	[K].AEFTSPPSLFK.[T]	1xTMT6plex [K11]; 1xTMT6plex [N-Term]	1	1	0	1681.96	0.751	0.999995	69	157.1	118	148.78	7.63	17.15		12.9	37.5	126.9	717.4	174	150.3	157.1	118	101.4	142.5		61	0.00015352	0.00011429	4	0.987607	0.873149	4.32069
CON_P02769	[K].AEFVEVTK.[L]	1xTMT6plex [K8]; 1xTMT6plex [N-Term]	1	2	0	1380.81																				ExcludedByMethod	51	0.000362254	0.000200533	NA	NA	NA	NA
P80723	[K].AEGAATEEEGTPK.[E]	1xTMT6plex [K13]; 1xTMT6plex [N-Term]	1	3	0	1747.91	1.25	0.883024	75.4	266.5	333.1	162.08	39.66	21.18	2.5	12.8	75.4	256.8	1142.2	266.5	289.4	123.6	339.4	226.5	333.1		98	3.59104e-08	5.8751e-05	5	0.998395	0.989166	4.69949
P05204	[K].AEGAGDAK.[-]	1xTMT6plex [K8]; 1xTMT6plex [N-Term]	1	1	0	1176.66																				NoQuanValues	23	0.0355911	0.0043702	NA	NA	NA	NA
P58107	[R].AEGAIAGFRDPFSGK.[Q]	1xTMT6plex [K15]; 1xTMT6plex [N-Term]	1	1	1	1981.09																				ExcludedByMethod	9	0.407781	0.0473069	NA	NA	NA	NA
Q9P2E9	[K].AEGAPNQGR.[K]	1xTMT6plex [N-Term]	1	4	0	1128.6	0.555	0.890132	30.2	139.1	77.3	155.24	25.41	22.05	1.6	7.1	30.2	143.3	505	139.1	189.5	115.8	101.6	66.4	77.3		22	0.005253	0.000708427	5	0.99795	0.940122	3.79137
Q9P2E9	[K].AEGAPNQGRK.[A]	1xTMT6plex [K10]; 1xTMT6plex [N-Term]	1	1	1	1485.85																				NoQuanValues	7	0.286848	0.0319252	NA	NA	NA	NA
Q9P2E9	[K].AEGAQNQGK.[K]	1xTMT6plex [K9]; 1xTMT6plex [N-Term]	1	2	0	1360.76	0.647	0.995597	8.2	23.4	15.1	154.55	42.08	15.63		3.2	1.6	21.3	120.7	16.3	23.4	37.5	15.1	11.4	15.2		33	0.0467823	0.00527508	3	0.975692	1.43342	-0.913508
Q9UBB4	[R].AEGDISNVANGFK.[S]	1xTMT6plex [K13]; 1xTMT6plex [N-Term]	1	1	0	1779.96	0.895	0.999995	47.6	88.6	79.3	127.56	36.8	28.16		5.4	19.7	114.5	330.3	88.6	142.5	71.4	90.6	50.5	79.3		82	3.35285e-07	5.8751e-05	4	0.986179	0.924523	3.33831
P16219	[R].AEGDSWVLNGTK.[A]	1xTMT6plex [K12]; 1xTMT6plex [N-Term]	1	1	0	1734.94	0.923	0.999995	69.1	143.5	132.5	146.81	6.89	12.68		6.6	33	144.5	697.1	151.8	143.5	132.2	139.1	132.5	108.6		15	0.00493422	0.000640073	4	0.999763	1.01631	3.73695
P67936	[K].AEGDVAALNR.[R]	1xTMT6plex [N-Term]	1	2	0	1244.68	0.547	0.86624	71.8	392.4	214.6	157.81	6.19	20.34	4.8	19.6	71.8	352.5	1319.7	404.9	392.4	358.8	290.8	202.2	214.6		67	2.03403e-05	5.8751e-05	5	0.997171	0.914375	5.21885
P67936	[K].AEGDVAALNRR.[I]	1xTMT6plex [N-Term]	1	1	1	1400.78	0.903	0.999995	71.2	317.3	286.6	164.92	8.78	23.72	6.2	16.8	71.2	323.9	1457.3	365.5	317.3	313	286.6	202.5	329.9		50	9.99613e-05	5.8751e-05	5	0.991594	0.898151	5.26936
Q9NYF8	[K].AEGEPQEESPLK.[S]	1xTMT6plex [K12]; 1xTMT6plex [N-Term]	1	1	0	1771.95	1.426	0.624482	86.1	281.9	402.1	167.88	15.6	7.76	0.5	11.4	86.1	396.2	1834.6	289	214.9	281.9	445.9	383.9	402.1		29	0.0051092	0.000675048	5	0.977918	1.2969	4.13464
Q15257	[M].AEGERQPPPDSSEEAPPATQNFIIPK.[K]	1xAcetyl [N-Term]; 1xTMT6plex [K26]	1	1	1	3076.54																				ExcludedByMethod	28	0.000259921	0.00011429	NA	NA	NA	NA
Q96K76	[K].AEGFFR.[S]	1xTMT6plex [N-Term]	1	1	0	955.52	0.933	0.999995	50.3	214	199.8	163.48	21.28	7.68	0.8	13	50.3	209.7	924.1	239.4	214	155.2	199.8	203.7	176.2		31	0.0774574	0.00807315	5	0.979359	1.09643	4.01081
Q96I24	[K].AEGFVDALHR.[V]	1xTMT6plex [N-Term]	1	1	0	1343.73	0.453	0.601512	103.4	458.9	208	179.26	28.95	13.91	3.1	8.7	103.4	271.1	1969.8	464.2	263.3	458.9	208	256.7	199.7		43	0.000118959	5.8751e-05	5	0.985373	1.0607	4.82879
Q9Y4E8	[M].AEGGAADLDTQR.[S]	1xAcetyl [N-Term]	1	1	0	1245.57																				NoQuanLabels	96	7.84163e-06	5.8751e-05	NA	NA	NA	NA
Q9Y4E8	[M].AEGGAADLDTQRSDIATLLK.[T]	1xAcetyl [N-Term]; 1xTMT6plex [K20]	1	1	1	2316.22																				NoQuanValues	21	0.0215216	0.00297626	NA	NA	NA	NA
Q10570	[K].AEGGGAEEGAGAR.[G]	1xTMT6plex [N-Term]	1	1	0	1360.67	0.608	0.970888	80.6	204.5	124.4	144.41	32.14	21.1		9.7	42.7	151.9	736	204.5	210.5	110.2	173.7	124.4	121.1		95	1.20244e-06	5.8751e-05	4	0.999721	0.938005	4.18819
Q00839	[K].AEGGGGGGRPGAPAAGDGK.[T]	1xTMT6plex [K19]; 1xTMT6plex [N-Term]	1	4	0	1997.06	1.157	0.971229	27.8	93.4	108.1	173.12	24.9	28.3	3.1	3.6	27.8	118.9	656	93.4	131.2	82.6	108.1	72.5	130.8		22	0.000781592	0.000269597	5	0.953549	0.918564	3.8097
Q9P2N6	[R].AEGHMGSEPRDQDAEK.[K]	1xTMT6plex [K16]; 1xTMT6plex [N-Term]	1	1	1	2215.08																				NoQuanValues	2	0.412907	0.0479697	NA	NA	NA	NA
O00443	[K].AEGIAR.[S]	1xTMT6plex [N-Term]	1	1	0	845.504	1.485	0.742644	17.2	11.7	17.3	111.47	23.55	31.3			2.8	17.2	60	8.7	14	11.7	21.7	11.2	17.3		33	0.0207119	0.00290094	3	0.977911	1.01646	0.346533
Q8NHQ9	[K].AEGLDLASCVR.[S]	1xCarbamidomethyl [C9]; 1xTMT6plex [N-Term]	1	1	0	1419.75	0.637	0.988824	13.2	53.2	33.9	162.57	8.54	7.42	1.6	5.6	13.2	41.5	210.3	53.2	54.7	46.5	30.3	33.9	35		31	0.000189061	0.00011429	5	0.988106	0.761853	3.08645
Q9NRG4	[R].AEGLGGLER.[F]	1xTMT6plex [N-Term]	1	1	0	1130.64	0.939	0.999995	99.1	162.9	153	129.44	26.15	14.82		5.9	50.2	195.7	633.4	162.9	208.2	122.2	153	117.3	154.3		51	0.00148723	0.000300397	4	0.980602	1.01259	3.93129
Q15155	[K].AEGNDHIER.[A]	1xTMT6plex [N-Term]	1	1	0	1269.64	1.159	0.979715	55.8	97.7	113.2	147.27	10.27	7.54		6.7	25.9	120	584.4	97.7	104.9	85.4	123.2	106.1	113.2		46	0.000323723	0.000174145	4	0.997354	0.981592	3.605
Q92626	[R].AEGNPKPEIIWLR.[N]	1xTMT6plex [K6]; 1xTMT6plex [N-Term]	1	1	0	1981.16	0.763	0.999995	27.1	110.2	84.1	155.18	12.24	10.13	0.5	11.3	27.1	119.7	445.1	110.2	121.1	94.6	85.3	70.7	84.1		14	0.0103166	0.00149669	5	0.95676	1.03543	3.35652
Q09666	[K].AEGPDVAVDLPK.[G]	1xTMT6plex [K12]; 1xTMT6plex [N-Term]	1	1	0	1668.96	0.944	0.999995	241.4	500.7	472.7	134.74	19.15	20.07		31.3	113.1	515.2	1872.4	500.7	666.9	473.3	488.5	331.4	472.7		71	4.08861e-05	5.8751e-05	4	0.996097	0.905489	5.81482
Q9UBU6	[M].AEGPEEARGHPPGQDDGGGDHEPVPSLR.[G]	1xTMT6plex [N-Term]	1	1	1	3092.46																				NoQuanValues	3	0.376511	0.043692	NA	NA	NA	NA
Q09666	[K].AEGPEVDVNLPK.[A]	1xTMT6plex [K12]; 1xTMT6plex [N-Term]	1	4	0	1725.98	0.885	0.999995	201.6	949.2	840.3	179.96	10.91	18.8	11.7	69.9	201.6	370.2	3456.2	949.2	1110.7	906.2	919.1	629.6	840.3		76	3.06396e-05	5.8751e-05	5	0.970556	0.847724	6.51216
O75369	[K].AEGPGLSK.[A]	1xTMT6plex [K8]; 1xTMT6plex [N-Term]	1	1	0	1216.73	0.945	0.999995	58.6	163	154	180.06	20.98	40.95	1.5	9.1	58.6	117.8	984.1	163	123	189	154	207.4	85.6		37	0.00157324	0.000300397	5	0.988715	1.00955	4.08875
P21333	[K].AEGPGLSR.[T]	1xTMT6plex [N-Term]	1	2	0	1015.57	1.228	0.899797	122.3	380.7	467.6	172.04	12.82	17.08	0.3	17.6	122.3	403.2	2271.2	365.1	380.7	461.2	467.8	467.6	341.8		40	0.182524	0.0202161	4	0.996452	1.03918	5.30619
Q9NVI7	[K].AEGPGRGDEPSPS.[-]	1xTMT6plex [N-Term]	1	1	1	1484.72	0.876	0.999995	10.8	11.9	10.5	115.99	37.14	32.17			3.4	10.8	48.5	11.9	13.1	6	7.5	10.5	14.4		26	0.106075	0.0110367	3	0.99897	0.888418	0.552872
Q9UK33	[K].AEGPSSTPSSAAGPRPPR.[L]	1xTMT6plex [N-Term]	1	1	0	1951.02	1.256	0.938684	10.7	15.8	19.9	124.23	31.5	21.59		3.4	7.9	14.6	63	19.3	15.8	9.9	19.9	13.3	20		28	0.000805681	0.000269597	4	0.971862	0.618068	2.21303
Q8N3Y1	[R].AEGQDVASR.[S]	1xTMT6plex [N-Term]	1	1	0	1161.61	1.047	0.999995	32.2	53.1	55.6	148.77	30.52	14.14		3.3	18	57.8	318.3	53.1	59.5	31.5	50	55.6	65.9		35	0.00240159	0.000321709	4	0.9982	0.979646	2.74024
Q9H2C0	[M].AEGSAVSDPQHAAR.[L]	1xAcetyl [N-Term]	1	1	0	1437.67																				NoQuanLabels	33	0.0141396	0.00221635	NA	NA	NA	NA
P14618	[R].AEGSDVANAVLDGADCIMLSGETAK.[G]	1xCarbamidomethyl [C16]; 1xTMT6plex [K25]; 1xTMT6plex [N-Term]	1	3	0	2952.47	0.799	0.999995	87.8	168.4	134.7	142.25	11.68	27.33		12.1	36.2	212.6	874.8	168.4	191.9	152.2	199.4	134.7	121.9		60	2.64574e-07	5.8751e-05	4	0.987747	0.958434	4.3445
P14618	[R].AEGSDVANAVLDGADCIMLSGETAK.[G]	1xCarbamidomethyl [C16]; 1xOxidation [M18]; 1xTMT6plex [K25]; 1xTMT6plex [N-Term]	1	3	0	2968.46	0.837	0.999995	47.1	106.8	89.4	138.06	23.83	6.47		3.5	27.5	80.8	348.2	106.8	118.7	73	96.3	89.4	84.7		64	9.14264e-07	5.8751e-05	4	0.988145	0.980483	3.06558
P07237	[K].AEGSEIR.[L]	1xTMT6plex [N-Term]	1	4	0	990.542	1.089	0.970388	231.4	787.5	857.6	170.89	11.43	13.7	5.8	43.5	231.4	799.2	4388.2	754.5	931.8	787.5	857.6	685.6	894		30	0.103469	0.0107541	5	0.996875	1.0494	6.26291
Q9P2E9	[K].AEGSPSEGK.[K]	1xTMT6plex [K9]; 1xTMT6plex [N-Term]	1	1	0	1319.72	1.326	0.858938	23.5	41.9	55.5	127.15	38.1	17.2		8.2	9.6	57.4	182.3	36.7	72.1	41.9	55.5	49.8	69.3		19	0.00127799	0.000300397	3	0.972557	0.975647	2.193
Q9P2E9	[K].AEGSPSEGKK.[A]	2xTMT6plex [K9; K10]; 1xTMT6plex [N-Term]	1	1	1	1676.98	0.987	0.999995	33.6	111.3	109.8	164.23	28.52	22.41	3	1.6	33.6	116.2	531.5	65.3	115.2	111.3	100.3	109.8	151.1		7	0.0101266	0.00143976	4	0.961626	1.23031	2.55902
Q9NZB2	[K].AEGSSTASSGSQLAEGK.[G]	1xTMT6plex [K17]; 1xTMT6plex [N-Term]	1	2	0	2025.05	1.923	0.204192	86.5	230.4	443.1	158.93	31.86	25.33	3.5	21.7	86.5	403.1	1554.5	220.4	377.5	230.4	450.1	275.8	443.1		89	8.17029e-08	5.8751e-05	5	0.99737	0.979626	5.21892
Q96G46	[M].AEGTAEAPLENGGGGDSGAGALER.[G]	1xAcetyl [N-Term]	1	1	0	2228.01																				NoQuanLabels	22	0.00315665	0.00035197	NA	NA	NA	NA
P14854	[R].AEGTFPGKI.[-]	1xTMT6plex [K8]; 1xTMT6plex [N-Term]	1	1	1	1377.81																				NoQuanValues	9	0.213935	0.0236384	NA	NA	NA	NA
Q8WUM4	[R].AEGTNFR.[T]	1xTMT6plex [N-Term]	1	2	0	1023.54	0.673	0.999995	61.3	299.1	201.4	155.77	23.84	29.03	5.4	21.6	61.3	284.7	1057.7	274.3	422.1	299.1	225.4	201.4	123.5		29	0.0683888	0.00708374	5	0.995074	0.850179	5.18635
Q9P2E9	[K].AEGTPNQGK.[K]	1xTMT6plex [K9]; 1xTMT6plex [N-Term]	1	1	0	1359.76	0.507	0.800762	55.4	126.4	64	187.24	52.84	50.61	0.5	6.1	55.4	108.7	1114.2	126.4	95.5	253.5	64	137.3	58.8		41	0.0474952	0.00527508	5	0.980879	1.1904	3.43699
Q9P2E9	[K].AEGTPNQGKK.[TA]	2xTMT6plex [K9; K10]; 1xTMT6plex [N-Term]	1	1	1	1717.02																				NoQuanValues	18	0.0369008	0.00449465	NA	NA	NA	NA
O14617	[K].AEGTTYR.[D]	1xTMT6plex [N-Term]	1	1	0	1026.54	1.787	0.390913	16.4	37.9	67.7	165	37.81	22.99	0.1	4.1	16.4	63	293.4	37.9	55.5	25.7	67.7	56.4	88.6		31	0.0872661	0.00900915	5	0.950449	1.21606	1.93371
O14617	[K].AEGTTYRDELLTK.[I]	1xTMT6plex [K13]; 1xTMT6plex [N-Term]	1	1	1	1955.08	1.104	0.994058	65.2	119.8	132.3	134.48	21.99	20.96		11.2	29.7	142.8	519.7	119.8	149.4	96	180.2	123.6	132.3		17	0.00306834	0.00035197	4	0.987928	0.85815	4.14674
Q86WX3	[K].AEGTVFTEEDFQK.[F]	1xTMT6plex [K13]; 1xTMT6plex [N-Term]	1	1	0	1959.01	0.07	2.93865e-07	16.1	49.6	3.5	134.74	8.11	37.96		2.5	10.6	24.5	110.9	53.2	49.6	45.2	3.1	3.5	6.1		46	1.53797e-06	5.8751e-05	4	0.994249	0.805288	2.16412
Q96EH3	[R].AEGTVNEGRPESDAADHTGPK.[F]	1xTMT6plex [K21]; 1xTMT6plex [N-Term]	1	1	0	2596.3	0.651	0.997773	71.8	175.2	114.1	140.23	6.85	14.1		10.9	32.4	159.1	652.1	180.2	175.2	157.8	141.2	114.1	109.5		21	0.00224251	0.000321709	4	0.991189	0.910005	4.16876
P29590	[R].AEGVSTPLAGR.[G]	1xTMT6plex [N-Term]	1	1	0	1286.73	1.331	0.877889	35	60.2	80.1	118.07	39.73	28.89		5.5	15.4	79.5	195.1	60.2	101.2	48.3	80.1	46.4	82.4		45	0.00126295	0.000300397	4	0.980338	0.808936	3.20302
P53041	[K].AEGYEVAHGGR.[C]	1xTMT6plex [N-Term]	1	1	0	1374.7	1.416	0.861843	30.2	133.6	189.2	141.74	29.42	35.29	0.9	17.2	30.2	201.3	505.8	133.6	214.6	132.4	189.2	103.8	220.6		32	0.000978542	0.000269597	2	1	NA	NA
P20700	[K].AEHDQLLLNYAK.[K]	1xTMT6plex [K12]; 1xTMT6plex [N-Term]	1	1	0	1873.06	0.752	0.999995	111.5	473.8	356.2	162.53	7.18	13.77	7.2	28.9	111.5	446.7	1971.1	494	428.7	473.8	356.2	277.7	356.8		43	0.000213158	0.00011429	5	0.999018	0.904595	5.77065
P26639	[K].AEHDSILAEK.[A]	1xTMT6plex [K10]; 1xTMT6plex [N-Term]	1	2	0	1570.88	1.285	0.755827	312.2	1276.5	1640.9	161.79	30.18	21.92	10.3	102.5	312.2	1088.6	4980.3	1276.5	1592.3	847.4	1646.9	1089.9	1640.9		41	0.000789514	0.000269597	5	0.986143	0.955862	6.99964
Q6WCQ1	[K].AEHMETNAVGPSPSSDTR.[Q]	1xTMT6plex [N-Term]	1	2	0	2115	1.144	0.989016	47.5	155.1	177.5	158.16	14.39	17.33	6	11.6	47.5	179.5	738.5	155.1	191.8	147.4	177.5	136.1	192.6		30	4.6242e-05	5.8751e-05	5	0.983273	0.799932	4.78699
Q8NBI6	[K].AEHNAALQAK.[A]	1xTMT6plex [K10]; 1xTMT6plex [N-Term]	1	1	0	1510.87	2.134	0.182259	297.4	288.4	615.4	145.33	31.13	19.97		32.2	165.6	533.8	2704.4	264.7	456.9	288.4	839.6	593.2	615.4		43	0.000937223	0.000269597	4	0.99883	0.952319	5.99923
Q9NSY1	[K].AEHSSINQENGTANPIK.[N]	1xTMT6plex [K17]; 1xTMT6plex [N-Term]	1	1	0	2268.2	0.425	0.44274	34.4	163.3	69.5	161.28	4.59	17.31	4.1	10.6	34.4	157.2	663.1	159.2	163.3	173.9	84.4	69.5	59.9		61	6.0474e-07	5.8751e-05	5	0.987798	0.832356	4.44997
Q9Y2X7	[R].AEHTPMAPGGSTHRR.[D]	1xTMT6plex [N-Term]	1	1	1	1833.93	1.963	0.308138	30.8	47.5	93.2	140.59	18.2	44.46		2.8	13.5	70.5	279.2	36.5	52.7	47.5	93.2	43.8	118.2		6	0.0610795	0.00647739	4	0.99645	1.01541	2.51854
Q14149	[K].AEHVVVPIVAFNK.[H]	1xTMT6plex [K13]; 1xTMT6plex [N-Term]	1	1	0	1881.14	0.748	0.999995	87.7	390.3	291.8	163.52	15.06	9.75	6.7	23.1	87.7	346.1	1575.4	390.3	412.1	306.6	311.8	256.6	291.8		52	1.92446e-05	5.8751e-05	5	0.997331	0.882609	5.50392
CON_P01030	[K].AELADQAASWLTR.[Q]	1xTMT6plex [N-Term]	1	1	0	1660.89																				NoQuanValues	62	4.35076e-06	5.8751e-05	NA	NA	NA	NA
Q9C0A1; Q9BUJ2; Q8N8D1	[KR].AELAER.[EL]	1xTMT6plex [N-Term]	3	1	0	917.525	0.938	0.999995	38.1	205.9	193.1	159.54	22.08	23.09	0.7	13.2	38.1	187.2	732.9	166.2	258.8	205.9	206.2	130	193.1	NotUnique	16	0.158829	0.0171546	5	0.971165	1.07489	3.82259
Q9H3S7	[K].AELAEVRR.[E]	1xTMT6plex [N-Term]	1	1	1	1172.69	1.294	0.856317	25.5	84.6	109.4	167.16	15.75	22.4	0.4	5.5	25.5	88	443.1	84.6	104.8	77.8	121.4	109.4	77		17	0.0958272	0.00992303	5	0.983919	1.09086	2.9106
Q8NAF0	[R].AELALAAGRQEEK.[Q]	1xTMT6plex [K13]; 1xTMT6plex [N-Term]	1	1	1	1844.06	1.39	0.740574	50.5	65.6	91.2	137.75	6.68	1.72		5.5	27.4	93.1	388.3	64.9	73.1	65.6	93.6	91.2	90.7		4	0.0355911	0.0043702	4	0.999037	0.920904	3.45604
Q12797	[K].AELDAAEK.[L]	1xTMT6plex [K8]; 1xTMT6plex [N-Term]	1	2	0	1304.75	1.92	0.229439	92.3	127.5	244.9	142.67	18.47	20.42		16.3	41.9	203.4	896.4	127.5	155.2	107.4	327	244.9	224.5		47	0.000758445	0.000269597	4	0.985385	0.892549	4.65053
O43824	[K].AELDAAVLK.[A]	1xTMT6plex [K9]; 1xTMT6plex [N-Term]	1	1	0	1387.86	0.789	0.999995	65.1	281.3	222	172.95	8.24	10.98	0.7	13.8	65.1	290.3	1570.2	295.5	251	281.3	239.5	222	192.2		58	0.000127972	5.8751e-05	5	0.981678	1.19999	4.18718
Q96EV8	[K].AELDAEHAQK.[V]	1xTMT6plex [K10]; 1xTMT6plex [N-Term]	1	1	0	1569.86	0.441	0.505598	111.5	449.3	198.2	180.14	37.52	14.1	9.2	18.9	111.5	273.6	2174	479.5	217.5	449.3	198.2	249.9	196.7		23	0.000154165	0.00011429	5	0.975855	0.881802	5.63285
P23246	[K].AELDDTPMR.[G]	1xTMT6plex [N-Term]	1	3	0	1276.64	0.502	0.63288	149.8	778.2	390.8	163.15	3.72	19.81	5.8	40.7	149.8	652.2	2840.1	777.7	829.1	778.2	530.4	374.8	390.8		40	0.00175358	0.000321709	5	0.996557	0.983047	6.01323
P23246	[K].AELDDTPMR.[G]	1xOxidation [M8]; 1xTMT6plex [N-Term]	1	1	0	1292.64	0.587	0.946338	57.4	123.7	72.7	135.22	14.89	19.12		8.5	28	117.7	445.6	123.7	158.1	122.9	90.8	62.4	72.7		10	0.120184	0.0125531	4	0.996378	0.874391	3.86308
P23246	[K].AELDDTPMRGR.[Q]	1xTMT6plex [N-Term]	1	2	1	1489.76	1.049	0.999995	140.6	463.9	486.5	157.45	20.25	71.25	2.2	38.4	140.6	511.2	2052.7	495.6	463.9	331.4	486.5	323.8	1234.3		20	0.0421199	0.00489003	5	0.970994	1.05679	5.4465
P09525	[R].AEIDMLDIR.[A]	1xTMT6plex [N-Term]	1	3	0	1304.71	0.8	0.999995	354	811.9	649.3	140.2	15.94	14.61		37.1	191.5	654.3	2878.5	869	811.9	633.3	660.1	649.3	502.1		34	0.000457557	0.000200533	4	0.99908	0.940028	6.22719
P09525	[R].AEIDMLDIR.[A]	1xOxidation [M5]; 1xTMT6plex [N-Term]	1	1	0	1320.7	0.708	0.999995	47.7	113.6	80.5	143.76	13.38	19.95		6.4	21	108.3	474.7	113.6	134.7	103.9	107.9	80.5	75.2		27	0.09458	0.00984446	4	0.99293	0.95574	3.46088
P13647	[R].AEIDNVK.[K]	1xTMT6plex [K7]; 1xTMT6plex [N-Term]	1	1	0	1246.74	0.527	0.772481	77.3	255.3	134.5	126.82	31.75	24.45		14.1	28.3	211	585	255.3	360.2	191.1	139.4	86.3	134.5		38	0.0123892	0.00192767	4	0.956897	0.862164	4.38655
Q5TKA1	[M].AELDQLPDESSSAK.[A]	1xAcetyl [N-Term]; 1xTMT6plex [K14]	1	1	0	1760.88																				NoQuanValues	22	0.035083	0.00431945	NA	NA	NA	NA
P46100	[K].AELEENQR.[S]	1xTMT6plex [N-Term]	1	1	0	1217.63	1.143	0.981118	41.9	124.9	142.8	163.76	21.34	20.2	1.4	8.5	41.9	163.3	732.1	124.9	166.9	112	170.1	112.8	142.8		37	0.000645833	0.000200533	5	0.998758	1.00363	3.96832
Q9Y3X0	[K].AELEGVAVTAPR.[K]	1xTMT6plex [N-Term]	1	1	0	1441.82	0.444	0.628147	25.5	114.3	50.7	158.94	9.73	26.83	3.3	4.4	25.5	78.4	345.9	131.4	109.5	114.3	50.7	53.1	31.1		57	1.83476e-06	5.8751e-05	5	0.965625	0.788465	3.71111
Q9Y3X0	[K].AELEGVAVTAPRK.[G]	1xTMT6plex [K13]; 1xTMT6plex [N-Term]	1	1	1	1799.08	1.27	0.931636	42.2	109.5	139	166.86	30.36	25.63	4.4	7.4	42.2	122.1	655.1	151.3	82.4	109.5	139	121.4	196		33	1.28725e-05	5.8751e-05	5	0.976158	0.829553	4.35255
Q15149	[K].AELELELGR.[I]	1xTMT6plex [N-Term]	1	1	0	1258.72	1.044	0.999107	85.3	138.5	144.7	138.52	17.13	20.75		2.8	46.2	157.4	641.1	145.9	138.5	104.3	189.6	144.7	127.8		61	0.000264256	0.00011429	4	0.964612	1.15532	3.22692
Q2TB90	[R].AELEYGLK.[K]	1xTMT6plex [K8]; 1xTMT6plex [N-Term]	1	1	0	1380.81	1.686	0.480006	77.4	201.5	339.8	166.22	14.38	26.86	2.6	13.3	77.4	295.4	1401.8	201.5	249.6	192.2	482.1	339.8	290.3		48	0.000467614	0.000200533	5	0.999426	1.01688	4.79585
Q01082	[K].AELFTQSCADLDK.[W]	1xCarbamidomethyl [C8]; 1xTMT6plex [K13]; 1xTMT6plex [N-Term]	1	1	0	1956.01	0.841	0.999995	249.7	435.5	366.2	142.95	4.18	25.06		32.3	123.5	504.9	2286.4	463	427.9	435.5	528.8	338	366.2		31	1.44509e-05	5.8751e-05	4	0.998569	0.932517	5.8599
Q14244	[M].AELGAGGDGHR.[G]	1xAcetyl [N-Term]	1	1	0	1081.5																				NoQuanLabels	51	0.0485873	0.00540061	NA	NA	NA	NA
Q9BYT8	[K].AELGALPDDFIDSLEK.[T]	1xTMT6plex [K16]; 1xTMT6plex [N-Term]	1	1	0	2191.19	0.975	0.999995	67.3	110.8	108	135.05	22.37	14.05		1.6	40.1	112.9	447.4	120.7	110.8	76.9	108	87.5	115.7		109	5.32369e-09	5.8751e-05	3	0.998506	0.806512	4.21756
Q9Y5J9	[M].AELGEADEAELQR.[L]	1xAcetyl [N-Term]	1	1	0	1472.69																				NoQuanLabels	68	1.34199e-05	5.8751e-05	NA	NA	NA	NA
Q14204	[R].AELGEYIR.[R]	1xTMT6plex [N-Term]	1	1	0	1179.66	0.939	0.999995	34.3	142.3	133.7	164.83	16.09	47.3	1.3	9.6	34.3	139.4	645.3	141.5	185.5	142.3	161.6	133.7	55.1		32	0.00854277	0.00118227	5	0.99573	0.978689	3.87199
Q9NQ48	[M].AELGLNEHHQNEVINYMR.[F]	1xAcetyl [N-Term]	1	1	0	2209.05																				NoQuanLabels	39	0.000282343	0.00011429	NA	NA	NA	NA
Q13907	[K].AELGIPLEEVPPEEINYLTR.[I]	1xTMT6plex [N-Term]	1	1	0	2511.35	0.477	0.678391	10.2	71.8	34.3	159.36	15.78	5.12	0.5	1.6	10.2	75.3	258.7	71.8	85.9	62.9	35.6	34.3	32.2		43	0.00311216	0.00035197	5	0.98805	1.05754	2.19384
Q96TA1	[RK].AELGPR.[RL]	1xTMT6plex [N-Term]	1	1	0	871.52																				NoQuanValues	23	0.0921095	0.00966038	NA	NA	NA	NA
O60930	[R].AEIHAACK.[A]	1xCarbamidomethyl [C7]; 1xTMT6plex [K8]; 1xTMT6plex [N-Term]	1	1	0	1357.77																				NoQuanValues	8	0.163523	0.0177955	NA	NA	NA	NA
P46939	[K].AELHVLDVK.[D]	1xTMT6plex [K9]; 1xTMT6plex [N-Term]	1	1	0	1481.91	1.183	0.925716	126.2	465.8	551.3	167.07	23.41	10.09	0.7	23.7	126.2	505.5	2408.4	558.9	465.8	345.6	652.1	549	551.3		30	0.000805681	0.000269597	5	0.962701	1.25774	4.74877
Q13151	[K].AEIIADK.[Q]	1xTMT6plex [K7]; 1xTMT6plex [N-Term]	1	1	0	1217.75	0.92	0.999995	76.8	482.4	444	137.61	45.39	40.32	5.2	32.2	76.8	536.4	1177.1	482.4	863.1	367.9	444	205.6	492.2		41	0.0120937	0.00183484	5	0.979009	0.88361	5.52946
Q9HB71	[K].AELLDNEKPAAVVAPITTGYTVK.[I]	2xTMT6plex [K8; K23]; 1xTMT6plex [N-Term]	1	1	0	3087.79																				ExcludedByMethod	4	0.14152	0.0150976	NA	NA	NA	NA
Q7L7V1	[R].AELLEIIK.[R]	1xTMT6plex [K8]; 1xTMT6plex [N-Term]	1	1	0	1386.9	0.547	0.905733	32.6	72.7	39.8	138.92	14.86	8.75		6.8	19	56	263.4	72.7	81.1	60	43.1	39.8	36.2		49	0.00101115	0.000269597	4	0.990734	0.792862	3.37451
O75113	[K].AELLEQSR.[G]	1xTMT6plex [N-Term]	1	1	0	1174.66	0.738	0.999995	34.7	61.4	45.4	141.96	12.83	3.32		2.3	18.6	64.7	289.5	61.4	65.4	50.7	47.3	44.3	45.4		20	0.00428615	0.000494316	4	0.99143	1.03744	2.49414
P43363	[K].AEILESVIR.[N]	1xTMT6plex [N-Term]	1	1	0	1258.76																				NoQuanValues	10	0.0683888	0.00708374	NA	NA	NA	NA
P54886	[R].AEIIHHLADLLTDQR.[D]	1xTMT6plex [N-Term]	1	1	0	1974.1	0.88	0.999995	34.1	58.3	51.3	147.16	11.17	20.88		1.3	19.1	60.8	312.3	58.3	66	52.9	51.3	45.3	67.4		6	0.0785745	0.00814124	4	0.975755	1.16081	2.01638
Q12981	[K].AELLQGGDLLR.[Q]	1xTMT6plex [N-Term]	1	1	0	1413.83	1.928	0.278372	31.2	36.9	71.2	146.48	7.85	10.32		0	16.3	59.8	284.8	32.3	36.9	37.3	80.2	65.3	71.2		36	0.00105695	0.000269597	4	1
P23919	[R].AELLRFPER.[S]	1xTMT6plex [N-Term]	1	1	1	1359.79																				NoQuanValues	10	0.09458	0.00984446	NA	NA	NA	NA
Q86UU1	[K].AELLRSIAK.[R]	1xTMT6plex [K9]; 1xTMT6plex [N-Term]	1	1	1	1458.94																				NoQuanValues	3	0.260836	0.0291747	NA	NA	NA	NA
Q9BXP5	[R].AEIISLCK.[R]	1xCarbamidomethyl [C7]; 1xTMT6plex [K8]; 1xTMT6plex [N-Term]	1	1	0	1391.83	0.603	0.953551	91.8	195.7	118.1	160.78	27.8	27.54		6.8	55.3	152.2	1210.6	195.7	124.6	221.6	118.1	146.1	82.6		42	0.000917442	0.000269597	4	0.990132	1.09243	3.97497
Q8ND24	[K].AEILSLESR.[K]	1xTMT6plex [N-Term]	1	1	0	1246.72	0.5	0.812734	61.3	164	82	139.12	2.2	32.27		6.8	29.7	126.3	512.8	168.9	161.8	164	97.1	82	49.1		41	0.000232478	0.00011429	4	0.998929	0.947481	3.71024
Q9BRG1	[K].AEIITVSDGR.[G]	1xTMT6plex [N-Term]	1	1	0	1289.73																				NoQuanValues	27	0.0120937	0.00183484	NA	NA	NA	NA
P12081	[K].AELLYK.[K]	1xTMT6plex [K6]; 1xTMT6plex [N-Term]	1	1	0	1194.75	1.019	0.99891	64.6	369.6	376.6	148.4	31.48	21.87	2.1	25.9	64.6	409	1174.9	369.6	534.3	288.7	426	272.4	376.6		27	0.161165	0.0175364	5	0.975318	0.999006	4.93863
P05455	[K].AELMEISEDK.[T]	1xTMT6plex [K10]; 1xTMT6plex [N-Term]	1	3	0	1622.87	0.776	0.999995	383.9	946.2	734.6	142.78	9.28	15.38		55	219.3	672.2	3306.2	1046.6	946.2	870	848.4	622.4	734.6		37	0.000123128	5.8751e-05	4	0.998132	0.882712	6.61086
Q14683	[K].AEIMESIK.[R]	1xTMT6plex [K8]; 1xTMT6plex [N-Term]	1	1	0	1378.8	1.421	0.77894	76.2	128	182	133.74	22.13	27.02	2.6		34.4	169.1	560.6	128	184.3	128	182	111.7	192		29	0.00159321	0.000300397	3	0.984632	0.926664	4.03455
P23396	[K].AELNEFLTR.[E]	1xTMT6plex [N-Term]	1	1	0	1321.73	0.414	0.536999	39.2	100.3	41.5	153.96	7.66	16.72		0.5	21.6	71	426.9	100.3	87.6	100.5	41.5	52	37.9		29	0.219227	0.0244988	3	0.994631	0.999193	3.01368
P33991	[R].AEINILLCGDPGTSK.[S]	1xCarbamidomethyl [C8]; 1xTMT6plex [K15]; 1xTMT6plex [N-Term]	1	1	0	2046.13																				NoQuanValues	31	0.000390682	0.000200533	NA	NA	NA	NA
P26639	[R].AELNPWPEYIYTR.[L]	1xTMT6plex [N-Term]	1	1	0	1880.97	0.979	0.999995	6.1	42.2	41.3	162.2	20.33	17.33	1.4	3.7	6.1	39.6	165.9	42.2	46.8	31	41.3	45.7	32.2		16	0.0146588	0.00223665	5	0.953729	0.769341	2.61473
Q10567	[K].AELNSDK.[K]	1xTMT6plex [K7]; 1xTMT6plex [N-Term]	1	1	0	1234.7	0.718	0.999995	50.8	190.9	137.2	168.37	37.26	11.2	0.8	13.5	50.8	167.3	891.4	112.5	249.3	190.9	136.6	137.2	165.3		19	0.103469	0.0107541	5	0.9759	1.07539	3.97408
P35658	[R].AELPVTDK.[S]	1xTMT6plex [K8]; 1xTMT6plex [N-Term]	1	1	0	1330.8	0.849	0.999995	58.3	93.9	79.7	128.02	39.58	19.6		7	25.5	133.5	399.9	83.2	166.4	93.9	109.7	79.7	79		24	0.179938	0.0198441	4	0.989815	0.904659	3.69544
Q08378	[K].AELQAQLAALSTK.[L]	1xTMT6plex [K13]; 1xTMT6plex [N-Term]	1	1	0	1802.08	1.191	0.948337	60.1	259.8	309.5	166.5	9.35	27.29	1.7	10.4	60.1	292.7	1309.8	282.7	234.3	259.8	319.3	186.2	309.5		18	0.00106287	0.000269597	5	0.998804	1.07812	4.43398
O43815	[R].AELQAQIAFLQGERK.[G]	1xTMT6plex [K15]; 1xTMT6plex [N-Term]	1	1	1	2160.25	0.996	0.999995	18.9	65.4	65.1	160.95	8.84	28.96	1.9	8.6	18.9	72.1	329	69.7	65.4	58.4	86.8	65.1	48.3		19	0.000105809	5.8751e-05	5	0.98973	0.80544	3.59989
Q13435	[K].AELQLPPPPPPGHYGAWAAQELQAK.[L]	1xTMT6plex [K25]; 1xTMT6plex [N-Term]	1	1	0	3124.7	0.823	0.999995	12.2	24.5	20.1	136.18	11.16	37.93		2.5	4	37.8	126	29.4	24.3	24.5	20.1	13.6	29.5		11	0.0234104	0.0032352	3	0.954221	1.14089	0.826824
P30049	[R].AEIQIR.[I]	1xTMT6plex [N-Term]	1	1	0	958.588	0.879	0.999995	182.5	394.9	347	134.04	9.78	20.83		18.1	84.5	394.2	1379.7	394.9	406.5	337.3	398.1	260	347		30	0.0890666	0.00938229	4	0.995642	0.95517	5.19009
Q96C01	[M].AELQQLR.[V]	1xAcetyl [N-Term]	1	2	0	899.495																				NoQuanLabels	39	0.0209777	0.00292196	NA	NA	NA	NA
Q8WTW3	[R].AELQSIEEGVQGQQDALNSAK.[L]	1xTMT6plex [K21]; 1xTMT6plex [N-Term]	1	1	0	2673.41	0.864	0.999995	36.4	91.6	79.1	163.4	0.82	17.65	2	6.5	36.4	112.2	536.1	92.7	91.6	91.3	103	75	79.1		46	1.37977e-05	5.8751e-05	5	0.997228	0.909707	3.8671
Q8TDY2	[R].AELQSLEQSHLK.[E]	1xTMT6plex [K12]; 1xTMT6plex [N-Term]	1	1	0	1841.05	1.116	0.991317	33.8	98.1	109.5	160.5	4.04	17.33	2.4	6.4	33.8	152.6	611.2	98.1	100.3	92.7	138.1	99.5	109.5		39	2.45714e-05	5.8751e-05	5	0.992361	0.922501	4.00515
Q08379	[K].AELQTALAHTQHAAR.[Q]	1xTMT6plex [N-Term]	1	1	0	1847.01	0.72	0.999995	34.5	158.1	113.9	160.45	11.04	6.24	1.9	16.2	34.5	175.7	718.2	156.5	158.1	189.4	123	108.8	113.9		35	0.000492891	0.000200533	5	0.984085	0.923628	4.2975
O00231	[R].AELRDDPIISTHLAK.[L]	1xTMT6plex [K15]; 1xTMT6plex [N-Term]	1	1	1	2137.24	0.663	0.999995	101.3	433.2	287.2	168.37	11.62	3.75	0.7	22.2	101.3	349.4	1808.8	513.7	433.2	414.4	300.6	287.2	279.2		24	0.000495074	0.000200533	5	0.960255	1.2011	4.54489
O75369	[K].AEISCIDNK.[D]	1xCarbamidomethyl [C5]; 1xTMT6plex [K9]; 1xTMT6plex [N-Term]	1	1	0	1507.82	1.808	0.43676	46.6	52.1	94.2	120.91	36.03	37.56		5	21.1	103	265.9	45	86.2	52.1	130.9	59.6	94.2		37	0.000932224	0.000269597	4	0.985905	0.886205	3.30788
P21333	[K].AEISFEDRK.[D]	1xTMT6plex [K9]; 1xTMT6plex [N-Term]	1	1	1	1552.87	0.905	0.999995	57.6	157.7	142.7	184.13	34.59	49.67	0.5	10.2	57.6	108.1	1046.6	157.7	93.1	194.6	142.7	213.6	71.9		23	0.00108699	0.000269597	5	0.964773	1.14927	3.62598
Q8N3D4	[K].AEISGVQGSETQVLR.[V]	1xTMT6plex [N-Term]	1	1	0	1802.98	1.008	0.999995	26.7	35.2	35.4	133.71	20.07	17.88		2.4	15.1	47.3	182.5	26.7	35.2	40.3	44	35.4	31		88	3.33386e-08	5.8751e-05	4	0.992884	0.930814	2.40247
Q8IWR0	[RK].AELSLK.[SD]	1xTMT6plex [K6]; 1xTMT6plex [N-Term]	1	1	0	1118.72	0.903	0.999995	116.1	254.1	229.5	144.71	6.4	6.95		11.6	56.9	236.8	1099.1	254.1	279.6	248.3	249.4	229.5	217.5		23	0.174872	0.0191423	4	0.999807	0.991638	4.5365
P33121	[K].AELSLVFVDKPEK.[A]	2xTMT6plex [K10; K13]; 1xTMT6plex [N-Term]	1	1	0	2162.3	0.804	0.999995	26.8	145.1	116.6	159.27	23.6	26.43	1.6	8.1	26.8	176.1	636.1	145.1	203.3	132.3	168.8	116.6	104.1		27	8.40628e-06	5.8751e-05	5	0.993326	0.973941	3.88064
Q7Z406	[R].AELSSLQTAR.[Q]	1xTMT6plex [N-Term]	1	2	0	1304.74	1.322	0.844333	20.2	68.7	90.8	168.31	14.73	19.27	1.6	3.6	20.2	87.4	427	67	86.7	68.7	102.1	90.8	69		49	0.000116418	5.8751e-05	5	0.986915	0.929595	3.30085
Q9P0K7	[K].AEISSIRENK.[D]	1xTMT6plex [K10]; 1xTMT6plex [N-Term]	1	1	1	1604.94	1.268	0.900151	37.1	186.5	236.4	156.39	22	30.61	2.8	15.7	37.1	212.1	761.1	186.5	203.4	130.5	236.4	148.7	282.9		9	0.0315395	0.00401401	5	0.989515	0.894116	4.52758
Q14247	[K].AELSYR.[G]	1xTMT6plex [N-Term]	1	2	0	967.541	0.48	0.639386	67.2	375.2	180.2	146.79	22.19	45.97	2	27	67.2	365.5	1057.7	375.2	505.1	332.9	229.8	180.2	81.7		21	0.23028	0.0255824	5	0.971485	0.982325	4.90508
Q14247	[K].AELSYRGPVSGTEPEPVYSMEAADYR.[E]	1xTMT6plex [N-Term]	1	2	1	3103.49	1.047	0.998093	35	36.7	38.4	115.55	19.54	27.9			6.7	35	138.3	43.3	36.7	29.1	38.4	23.4	41.4		64	2.96839e-08	5.8751e-05	3	0.99078	1.00637	1.54396
Q14203	[R].AEITDAEGLGLK.[L]	1xTMT6plex [K12]; 1xTMT6plex [N-Term]	1	1	0	1674.97	1.595	0.681097	10.1	68.5	109.3	143.44	54.67	35.5	1.1	8.8	10.1	110.8	266.7	68.5	163	68.2	126.1	59.1	109.3		57	0.000405828	0.000200533	2	1	NA	NA
O75369	[K].AEITFDDHK.[N]	1xTMT6plex [K9]; 1xTMT6plex [N-Term]	1	1	0	1533.83	1.885	0.2503	26.3	73.8	139.1	159.52	30.45	19.7	0	7.3	26.3	121.6	475	68	115.9	73.8	139.1	100.7	148.9		8	0.102822	0.0107371	5	1	0.923122	3.70724
O75382	[R].AEITGPDGTRLPVPVVDHK.[N]	1xTMT6plex [K19]; 1xTMT6plex [N-Term]	1	1	1	2459.4	0.777	0.999995	27.3	123.4	95.9	165.52	13.32	12.88	2.9	3.4	27.3	105.4	493	123.4	134.7	103.1	104.4	95.9	80.6		8	0.000718285	0.000269597	5	0.956235	0.886428	3.68987
P42566	[K].AELTSQESQISTYEEELAK.[A]	1xTMT6plex [K19]; 1xTMT6plex [N-Term]	1	1	0	2614.35	0.53	0.856773	27.8	20.4	10.8	112.88	2.41	11.36			4.3	27.8	99	20.8	19.8	20.4	10.8	11.6	9.2		7	0.217092	0.0242746	3	0.97698	1.04012	0.9434
Q9UPN3	[R].AELVAISSSEDEGNLR.[F]	1xTMT6plex [N-Term]	1	1	0	1918.99	1.089	0.995597	28.1	59.9	65.2	142.37	13.67	54.67		3.7	14.3	55.4	251	63.9	59.9	48.8	65.2	66.7	18.5		14	0.00109933	0.000269597	4	0.99902	0.920821	2.73413
Q8WZ82	[R].AELVCLSGPHPVPDPPGPEGAR.[S]	1xCarbamidomethyl [C5]; 1xTMT6plex [N-Term]	1	1	0	2481.28	0.872	0.999995	70.1	124.4	108.5	144.79	1.09	14.68		7.8	34.5	142.5	667.8	123.8	126.4	124.4	116.4	86.9	108.5		13	0.0791369	0.00816076	4	0.999662	0.971001	3.89793
Q9H008	[R].AELVGQLQR.[L]	1xTMT6plex [N-Term]	1	1	0	1242.74	0.709	0.999995	47.8	80.9	57.4	150.25	23.98	38.39		2.4	31	73.5	450	80.9	55	89.7	57.4	69.9	30.4		34	0.00134865	0.000300397	4	0.973825	1.09381	2.76792
Q9NVM9	[R].AELYQHLK.[E]	1xTMT6plex [K8]; 1xTMT6plex [N-Term]	1	1	0	1459.87																				NoQuanValues	6	0.382952	0.0446082	NA	NA	NA	NA
O60610	[R].AEMDEVER.[F]	1xTMT6plex [N-Term]	1	1	0	1207.58	0.949	0.999995	46.6	72.2	68.5	137.65	27.06	13.65		3.2	23.8	91.3	360	64.9	106	72.2	79.2	60.4	68.5		15	0.00735999	0.00103625	4	0.991494	1.02094	2.94328
P19367	[R].AEMELGLR.[K]	1xTMT6plex [N-Term]	1	1	0	1147.63	0.779	0.999995	57.3	133.4	103.9	146.89	7.27	24.9		7.8	32.2	102.1	547.1	133.4	146.5	127.1	112.3	103.9	67.9		24	0.259532	0.0290137	4	0.997506	0.915461	3.80986
P19367	[R].AEMELGLRK.[Q]	1xTMT6plex [K9]; 1xTMT6plex [N-Term]	1	1	1	1504.89																				NoQuanValues	16	0.0152908	0.00230823	NA	NA	NA	NA
Q9BPU6	[K].AEMETLVR.[E]	1xTMT6plex [N-Term]	1	1	0	1177.64	0.914	0.999995	12.2	74	67.6	168.53	15.67	19.49	0.7	3	12.2	87.7	386.6	74	94.8	72.1	75.7	51	67.6		36	0.00324764	0.00035197	5	0.993087	1.03535	2.71035
Q15149	[R].AEMEVLLASK.[A]	1xTMT6plex [K10]; 1xTMT6plex [N-Term]	1	1	0	1548.91	1.337	0.793984	280.2	421.7	563.9	133.1	35.41	28.87		31.6	116.4	674.2	2209.4	421.7	674.6	349.6	837.1	563.9	491.8		20	0.11405	0.0118917	4	0.989766	0.950939	5.87981
O94992	[R].AEMFAK.[G]	1xTMT6plex [K6]; 1xTMT6plex [N-Term]	1	1	0	1154.66	0.517	0.845375	46.3	231.5	119.8	163.74	8.41	11.34	2.1	14.2	46.3	156.9	756.3	251.5	231.5	212.5	134.3	119.8	107		19	0.162735	0.0177592	5	0.994734	0.919672	4.36022
P61601	[K].AEMLEIVQAIYK.[M]	1xOxidation [M3]; 1xTMT6plex [K12]; 1xTMT6plex [N-Term]	1	1	0	1882.08	0.879	0.999995	59.6	142.9	125.6	152.56	7.59	18.45		4.3	25.5	139.3	738.1	132.3	154	142.9	133.3	125.6	92.6		26	0.00893233	0.00118227	4	0.999091	1.12625	3.24154
Q8NCE0	[R].AEMINNNVIVR.[N]	1xTMT6plex [N-Term]	1	1	0	1501.84	0.75	0.999995	16.1	30.6	23	144.75	13.76	24.47		2.9	8.4	31	154.1	37.6	30.6	29.3	34.1	22.7	23		41	0.0213841	0.00297626	4	0.991103	0.869283	2.18868
O75828	[K].AEMTLK.[T]	1xTMT6plex [K6]; 1xTMT6plex [N-Term]	1	1	0	1150.69	1.04	0.999995	47.6	144.9	150.7	164.64	5.38	19.65	0.3	10.9	47.6	156.7	754.7	158.8	144.9	144.8	150.7	111.7	166.2		25	0.137871	0.0146451	5	0.951332	1.19211	3.40439
Q9Y5Z4	[R].AEMTVFVR.[S]	1xTMT6plex [N-Term]	1	3	0	1181.65	0.797	0.999995	88.5	336.8	268.3	156.38	16.91	13.07	4.4	18.7	88.5	280.7	1143.4	386.4	336.8	274.2	321.7	251.5	268.3		18	0.00363955	0.000467994	5	0.999448	0.896901	5.15427
Q13838	[M].AENDVDNELLDYEDDEVETAAGGDGAEAPAK.[K]	1xAcetyl [N-Term]; 1xTMT6plex [K31]	1	2	0	3493.55																				NoQuanValues	62	1.64127e-06	5.8751e-05	NA	NA	NA	NA
P59998	[R].AENFFILR.[R]	1xTMT6plex [N-Term]	1	1	0	1238.71	0.646	0.984392	122.1	277.8	179.5	135.93	11.35	45.4		17.5	63.3	235.6	935.1	277.8	310.6	247.3	201.9	179.5	73.2		45	0.0041663	0.000494316	4	0.999044	0.8709	4.94348
P05455	[M].AENGDNEK.[M]	1xAcetyl [N-Term]; 1xTMT6plex [K8]	1	1	0	1147.54																				NoQuanValues	38	0.0265543	0.00340796	NA	NA	NA	NA
Q9UHD9	[M].AENGESSGPPRPSR.[G]	1xAcetyl [N-Term]	1	2	0	1482.69																				NoQuanLabels	37	0.00162377	0.000300397	NA	NA	NA	NA
Q9UHD9	[M].AENGESSGPPRPSRGPAAAQGSAAAPAEPK.[I]	1xAcetyl [N-Term]; 1xTMT6plex [K30]	1	1	1	3086.55																				NoQuanValues	30	0.000436344	0.000200533	NA	NA	NA	NA
Q8NHP6	[M].AENHAQNK.[A]	1xAcetyl [N-Term]; 1xTMT6plex [K8]	1	1	0	1182.61																				NoQuanValues	22	0.130686	0.0139318	NA	NA	NA	NA
Q92544	[K].AENLGEVLRGDR.[I]	1xTMT6plex [N-Term]	1	1	1	1557.85	2.015	0.250624	32.8	69.2	139.5	163.42	31.33	20.9	4.6	9	32.8	118.9	565.3	55.8	101.9	69.2	193	139.5	134.2		23	0.00109933	0.000269597	5	0.980152	0.789516	4.34672
Q08211	[K].AENNSEVGASGYGVPGPTWDRGANLK.[D]	1xTMT6plex [K26]; 1xTMT6plex [N-Term]	1	1	1	3104.58	1.101	0.983404	30.8	35.1	38.7	144.74	21.67	100.37		3	15.3	62	289.7	35.1	37.5	24.3	38.7	24	159.4		32	0.000718285	0.000269597	4	0.99981	0.993822	2.60567
O00505	[M].AENPSLENHR.[I]	1xAcetyl [N-Term]	1	1	0	1208.57																				NoQuanLabels	49	0.00181147	0.000321709	NA	NA	NA	NA
Q8IXT5	[K].AENPYLFLR.[G]	1xTMT6plex [N-Term]	1	1	0	1351.76	0.666	0.999995	20.7	83.3	55.5	161.15	7.55	9.1	0.5	3.6	20.7	74.4	318.5	94.2	83.3	82.5	56.8	55.5	47.8		50	0.0020266	0.000321709	5	0.995304	1.03462	2.71592
Q6NZY4	[R].AENQELK.[R]	1xTMT6plex [K7]; 1xTMT6plex [N-Term]	1	1	0	1289.75	0.731	0.999995	51.9	165.4	120.9	166.15	17.22	10.26	1.7	12	51.9	171.1	859.9	151.8	209.6	165.4	132.1	107.5	120.9		30	0.0520321	0.00561357	5	0.996225	0.980631	4.27293
P42704	[K].AENQPIR.[D]	1xTMT6plex [N-Term]	1	1	0	1056.6	0.76	0.999995	29.3	129	98	159.44	28.72	30.19	0.1	10.8	29.3	165.9	624.8	129	187.9	109.5	150.8	98	87.7		28	0.006107	0.000881096	4	0.984923	0.911861	4.12453
P42704	[K].AENQPIRDVLK.[Q]	1xTMT6plex [K11]; 1xTMT6plex [N-Term]	1	1	1	1741.04	1.26	0.910712	69.5	231.7	291.8	162.83	16.69	23.44	2	17.9	69.5	264.5	1182.7	274.2	231.7	196.2	302.6	191.3	291.8		22	0.00182332	0.000321709	5	0.992371	1.00313	4.71028
Q8TAG9	[M].AENSESLGTVPEHER.[I]	1xAcetyl [N-Term]	1	1	0	1696.78																				NoQuanLabels	61	9.43886e-06	5.8751e-05	NA	NA	NA	NA
Q8IWZ3	[K].AENSHNAGQVDTR.[S]	1xTMT6plex [N-Term]	1	3	0	1627.8	1.514	0.554491	81.7	265.5	402.1	166.92	33.17	22.36	10.6	25.6	81.7	444.2	2048.4	262.8	451.9	265.5	416.7	269.5	402.1		39	1.83763e-05	5.8751e-05	5	0.979898	0.864965	5.8143
Q9P2E9	[R].AENSQLTER.[I]	1xTMT6plex [N-Term]	1	1	0	1276.67	1.288	0.927616	90	59.3	76.4	116.4	9.94	20.45			23.5	90	390.6	52.5	64.1	59.3	87.5	76.4	57.6		39	0.0023851	0.000321709	3	0.999701	0.937532	3.33698
P30519	[R].AENTQFVK.[D]	1xTMT6plex [K8]; 1xTMT6plex [N-Term]	1	1	0	1394.8	1.507	0.692805	35	52.2	78.6	141.46	12.67	40.1		7.8	18.1	67.5	316	52.2	62.2	49	81.3	78.6	34.9		35	0.000967986	0.000269597	4	0.98191	0.815898	3.48604
Q9H2Y7	[R].AENVATQR.[R]	1xTMT6plex [N-Term]	1	1	0	1117.62	0.932	0.999995	32.3	59	55	143.48	29.19	7.72		3.9	15.9	65.7	299.2	59	86.9	50.3	55	52.3	60.7		27	0.0107056	0.00149669	4	0.999152	0.949177	2.85038
O15085	[K].AENVPR.[S]	1xTMT6plex [N-Term]	1	1	0	914.526	1.117	0.996688	87.1	112.2	125.3	137.48	28.06	6.26		9.3	51	148.8	644.8	93.7	160	112.2	138.3	125.3	123.5		21	0.214981	0.0239027	4	0.996534	0.908168	4.2512
P61088	[K].AEPDESNAR.[Y]	1xTMT6plex [N-Term]	1	2	0	1217.6	0.841	0.999995	44.8	216.6	182.3	164.72	26.55	11.29	1.7	2.9	44.8	223.5	932	254.5	216.6	146.7	182.3	150.7	186.5		22	0.00827316	0.00118227	5	0.968645	1.09775	3.78127
Q16718	[K].AEPDVK.[K]	1xTMT6plex [K6]; 1xTMT6plex [N-Term]	1	1	0	1116.67	1.081	0.986015	118.1	360.6	389.6	165.32	20.12	19.52	2.4	22.8	118.1	386.6	1884	317.7	466.8	360.6	389.6	297.9	443.4		22	0.274246	0.0306586	5	0.991187	1.04955	5.17415
Q9H098	[M].AEPDYIEDDNPELIRPQK.[L]	1xAcetyl [N-Term]; 1xTMT6plex [K18]	1	1	0	2413.21																				NoQuanValues	29	0.0109047	0.00152565	NA	NA	NA	NA
P61158	[R].AEPEDHYFLLTEPPLNTPENR.[E]	1xTMT6plex [N-Term]	1	2	0	2711.35	0.532	0.868645	43.8	106.8	56.8	144.18	14.21	70.35		4.5	24	80.2	389.4	114.6	106.8	86.4	56.8	69.4	9.2		45	2.57289e-05	5.8751e-05	4	0.998996	0.960423	3.19135
Q7Z2K8	[K].AEPEILGK.[G]	1xTMT6plex [K8]; 1xTMT6plex [N-Term]	1	1	0	1314.8	1.274	0.859333	50.7	122.7	156.3	159.18	10.13	8.52	0.5	6.5	50.7	152.3	647.7	122.7	124	102.9	158.8	135.5	156.3		24	0.421574	0.0490533	5	0.978804	1.13663	3.43469
Q8IX01	[K].AEPEPMREEEK.[M]	1xTMT6plex [K11]; 1xTMT6plex [N-Term]	1	1	1	1802.94	1.503	0.639032	84.3	144.8	217.6	138.42	34.56	25.78		12.7	36	197.2	754.9	144.8	219.2	112.2	222	134.5	217.6		8	0.145207	0.015566	4	0.987335	0.915273	4.37989
Q9BYK8	[K].AEPGDEALSPASR.[D]	1xTMT6plex [N-Term]	1	1	0	1528.78	0.964	0.999995	26.2	55.3	53.3	144.68	11.48	10.87		4.7	12.9	53.5	257.7	45.3	56.1	55.3	54	44.2	53.3		39	0.000242284	0.00011429	4	0.988945	0.882518	2.8691
Q9BTC0	[K].AEPGEGTRPATVGDSSARPAR.[R]	1xTMT6plex [N-Term]	1	1	0	2311.2	1.273	0.922693	20.3	64.4	82	169.57	27.24	31.13	1.1	5.5	20.3	70.6	385.3	48.8	64.4	84.6	82	90.6	47.5		25	0.00025778	0.00011429	5	0.998081	0.925261	3.23037
P17676	[K].AEPGFEPADCK.[R]	1xCarbamidomethyl [C10]; 1xTMT6plex [K11]; 1xTMT6plex [N-Term]	1	2	0	1678.85	0.603	0.970958	57.9	180	108.5	161.55	15.62	17.87	2.8	6.9	57.9	193.2	846.4	177.3	180	231.7	138.6	99.1	108.5		52	0.000192219	0.00011429	5	0.988455	0.95626	4.34836
Q6UXG2	[M].AEPGHSHHLSAR.[V]	1xAcetyl [N-Term]	1	1	0	1340.65																				NoQuanLabels	6	0.416356	0.0483322	NA	NA	NA	NA
Q9Y6N5	[K].AEPLETFPFDQSK.[E]	1xTMT6plex [K13]; 1xTMT6plex [N-Term]	1	1	0	1967.05	1.193	0.946197	170.6	265	316.2	142.86	12	13.18		13.9	88.2	330.1	1490.9	224.2	284.9	265	347.2	316.2	266.3		51	4.03298e-05	5.8751e-05	4	0.99726	1.00997	4.94704
O95777	[R].AEPLNSVAH.[-]	1xTMT6plex [N-Term]	1	1	0	1166.64	0.587	0.957936	16.7	76.1	44.6	166.81	21.38	27.03	0.7	4	16.7	59.2	296.8	77.6	51.5	76.1	54.4	44.6	31.1		48	0.00088881	0.000269597	5	0.998895	0.959548	2.78472
Q9Y5Z4	[M].AEPLQPDPGAAEDAAAQAVETPGWK.[A]	1xAcetyl [N-Term]; 1xTMT6plex [K25]	1	1	0	2790.38																				NoQuanValues	24	5.22781e-05	5.8751e-05	NA	NA	NA	NA
Q9P206	[R].AEPLTAPPTNGLPHTQDR.[T]	1xTMT6plex [N-Term]	1	1	0	2144.13																				NoQuanValues	38	0.000268664	0.00011429	NA	NA	NA	NA
Q8IWE5	[R].AEPPDQSFR.[T]	1xTMT6plex [N-Term]	1	1	0	1275.65	0.955	0.999995	22.8	77.5	74	161.25	22.64	21.8	0.3	2	22.8	85.3	352.3	77.5	85.1	53.8	95.5	74	62.3		25	0.0369008	0.00449465	5	0.989353	1.1612	2.34433
P80723	[K].AEPPKAPEQEQAAPGPAAGGEAPK.[A]	2xTMT6plex [K5; K24]; 1xTMT6plex [N-Term]	1	1	1	2985.62	5.808	2.57149e-06	41.2	29.1	169.2	176.62	20.68	71.47	3.1	9.2	41.2	161.3	1013	39.9	27.7	29.1	169.2	76.8	359.8		17	0.00187172	0.000321709	5	0.99129	0.935334	4.3873
Q12906	[K].AEPPQAMNALMR.[L]	1xTMT6plex [N-Term]	1	2	0	1557.81	0.983	0.999995	35	78.9	77.6	138.05	12.05	31.63		8.3	13.9	87.8	335.8	73.9	93	78.9	77.9	41.7	77.6		15	0.0137216	0.00212	4	0.952459	0.847212	3.45727
Q12906	[K].AEPPQAMNALMR.[L]	1xOxidation [M7]; 1xTMT6plex [N-Term]	1	1	0	1573.8	1.072	0.995519	12.9	46.8	50.2	154.39	29.98	25.05	0.9	3.9	12.9	39.7	162	46.8	59.2	31.7	50.2	32.7	54.4		18	0.18871	0.0211431	5	0.999023	0.823941	2.64725
Q9BQ61	[R].AEPQGR.[E]	1xTMT6plex [N-Term]	1	1	0	886.494	1.336	0.792928	29	33.3	44.4	143.25	28.68	51.26		0.7	18.3	46.2	229.2	33.3	29.3	49.5	44.4	30.4	82.3		23	0.214981	0.0239027	3	0.987924	0.847796	2.94739
Q04760	[M].AEPQPPSGGLTDEAALSCCSDADPSTK.[D]	1xAcetyl [N-Term]; 2xCarbamidomethyl [C18; C19]; 1xTMT6plex [K27]	1	2	0	3032.37																				NoQuanValues	31	5.25157e-05	5.8751e-05	NA	NA	NA	NA
O95197	[M].AEPSAATQSHSISSSSFGAEPSAPGGGGSPGACPALGTK.[S]	1xAcetyl [N-Term]; 1xCarbamidomethyl [C33]; 1xTMT6plex [K39]	1	1	0	3841.81																				NoQuanValues	37	6.29242e-05	5.8751e-05	NA	NA	NA	NA
Q9NR30	[K].AEPSEVDMNSPK.[S]	1xTMT6plex [K12]; 1xTMT6plex [N-Term]	1	1	0	1761.91	1.692	0.488113	20.7	30.7	51.9	139.72	25.97	11.41		4	9.1	46.9	191.6	30.7	46.9	30.7	51.9	55	43.9		81	2.78644e-06	5.8751e-05	4	0.978786	0.868639	2.56292
Q10570	[R].AEPTHWCLLVR.[E]	1xCarbamidomethyl [C7]; 1xTMT6plex [N-Term]	1	1	0	1610.87	0.847	0.999995	35.4	148	125.4	161.59	3.64	23.4	0.8	8.1	35.4	169.1	683.1	144.6	155.2	148	146.4	125.4	90.5		30	0.000308004	0.000174145	5	0.991558	1.07282	3.65182
Q86YM7	[R].AEPTQNALPFSHSSAISK.[H]	1xTMT6plex [K18]; 1xTMT6plex [N-Term]	1	1	0	2343.27	0.76	0.999995	53.3	202.2	153.6	165.41	11.52	12.85	0.2	6.5	53.3	194.1	896.8	236.5	189.9	202.2	164.1	127.1	153.6		37	3.37059e-06	5.8751e-05	5	0.963174	1.31446	3.13642
Q96H79	[M].AEPTVCSFLTK.[V]	1xAcetyl [N-Term]; 1xCarbamidomethyl [C6]; 1xTMT6plex [K11]	1	1	0	1523.8																				NoQuanValues	45	0.00105695	0.000269597	NA	NA	NA	NA
Q8IWA4	[M].AEPVSPLK.[H]	1xAcetyl [N-Term]; 1xTMT6plex [K8]	1	2	0	1111.66																				NoQuanValues	20	0.174872	0.0191423	NA	NA	NA	NA
Q96K76	[K].AEPYAADEGSGEGHK.[W]	1xTMT6plex [K15]; 1xTMT6plex [N-Term]	1	2	0	1975.98	0.838	0.999995	22.3	77	64.5	162.95	25.63	7.48	1.3	2.1	22.3	70.1	322	77	79.7	48.1	68.4	64.5	58.9		43	7.38297e-06	5.8751e-05	5	0.971735	0.941435	2.95475
Q9BUJ2	[R].AEPYCSVLPGFTFIQHLPLSER.[I]	1xCarbamidomethyl [C5]; 1xTMT6plex [N-Term]	1	1	0	2790.45	0.536	0.860925	21.7	50.4	27	142.77	9.5	12.13		3.6	10.5	45	204.1	43.1	51.7	50.4	27.7	22	27		35	0.000411026	0.000200533	4	0.991889	0.891145	2.53215
P10588	[R].AEPYPAAAGR.[F]	1xTMT6plex [N-Term]	1	1	0	1231.66	0.611	0.970888	30.7	124.7	76.2	164.76	10.8	21.3	1.7	5.4	30.7	101.8	490.3	124.7	138	111.1	76.2	80.2	52.7		40	0.000432616	0.000200533	5	0.996883	0.92467	3.64588
Q9BZ29	[K].AEPYVASEYK.[T]	1xTMT6plex [K10]; 1xTMT6plex [N-Term]	1	1	0	1614.88	1.192	0.938043	23.9	99.3	118.3	156.51	22.98	26.43	0.8	8	23.9	104.6	395.4	99.3	115.8	72.2	132.5	76.9	118.3		2	0.323677	0.0367	5	0.986371	0.971527	3.3594
Q8IVF2	[R].AEQDREVMPAQSMPLPTELGDPR.[L]	1xTMT6plex [N-Term]	1	1	1	2796.39	0.5	0.789384	12.2	22.6	11.3	142.15	35.45	33.93		1.3	7.4	20.1	99.4	15.8	22.6	32.5	18.3	11.3	9.9		22	0.00113099	0.000269597	4	0.995161	0.923365	1.4136
Q86U44	[R].AEQDSTTVAAFASSLVSGLNSSASEPAK.[E]	1xTMT6plex [K28]; 1xTMT6plex [N-Term]	1	1	0	3183.64	0.888	0.999995	37.9	84.9	75.4	148.89	7.28	24.32		3.2	17.6	81.3	407	94.6	84.9	82.6	84.3	75.4	51.3		56	2.26109e-06	5.8751e-05	4	0.999647	1.05651	2.75427
Q9H788	[K].AEQEAEEPRK.[T]	1xTMT6plex [K10]; 1xTMT6plex [N-Term]	1	1	1	1644.9	1.069	0.998093	28.8	50.2	53.6	151.21	8.06	23.92		5.5	15.4	54.1	322.8	56.3	50.2	48.4	53.6	41.8	67.7		14	0.0157608	0.00230823	4	0.98444	0.886119	3.06658
Q5VT06	[K].AEQEALESQR.[Q]	1xTMT6plex [N-Term]	1	1	0	1389.72	0.849	0.999995	14.1	42.4	36	158.9	21.45	14.37	0.8	3.6	14.1	50.5	211.7	37.5	42.4	56.3	45	36	34.9		25	0.00113747	0.000269597	5	0.999826	0.894454	2.67833
Q96DV4	[R].AEQEAQAPHWWR.[T]	1xTMT6plex [N-Term]	1	1	0	1737.87																				NoQuanValues	34	0.000182136	0.00011429	NA	NA	NA	NA
Q16204	[R].AEQEEEFISNTLFK.[K]	1xTMT6plex [K14]; 1xTMT6plex [N-Term]	1	1	0	2143.13	0.656	0.994053	81.9	321.9	211.3	163.31	7.19	12.97	3.5	17.1	81.9	333.6	1466	321.9	283.5	322.1	261.6	211.3	209.7		43	0.000103977	5.8751e-05	5	0.99981	0.975309	5.06805
Q15149	[R].AEQESAR.[Q]	1xTMT6plex [N-Term]	1	1	0	1019.53	2.729	0.056417	47.9	39.3	107.4	148.87	28.11	21.19		2.9	25.1	91.2	477.8	39.3	33.5	56.8	107.4	86.7	132.7		41	0.00790752	0.00109977	4	0.993475	1.09365	2.85984
O94832	[M].AEQESLEFGK.[A]	1xAcetyl [N-Term]; 1xTMT6plex [K10]	1	1	0	1408.72																				ExcludedByMethod	23	0.109369	0.0113557	NA	NA	NA	NA
Q9UJZ1	[K].AEQINQAAGEASAVLAK.[A]	1xTMT6plex [K17]; 1xTMT6plex [N-Term]	1	3	0	2129.2	0.762	0.999995	110.4	243.9	185.9	144.91	14.21	13.66		14.3	48.7	250.1	1126.5	243.9	189.9	247.4	206.5	156.7	185.9		54	3.76573e-05	5.8751e-05	4	0.99385	0.967479	4.64053
O15541	[M].AEQLSPGK.[A]	1xAcetyl [N-Term]; 1xTMT6plex [K8]	1	1	0	1100.61																				NoQuanValues	22	0.284008	0.0315585	NA	NA	NA	NA
P14735	[R].AEQPHQHAMYYLR.[L]	1xTMT6plex [N-Term]	1	1	0	1872.94																				NoQuanValues	36	0.00122634	0.000269597	NA	NA	NA	NA
P00167	[M].AEQSDEAVK.[Y]	1xAcetyl [N-Term]; 1xTMT6plex [K9]	1	1	0	1247.63																				NoQuanValues	36	0.00260996	0.000321709	NA	NA	NA	NA
P30622	[K].AEQSQQEAAK.[K]	1xTMT6plex [K10]; 1xTMT6plex [N-Term]	1	1	0	1547.84	0.909	0.999995	67.8	216.4	196.6	167.39	30.75	11.97	0.3	13.5	67.8	285	1353.7	143.7	216.4	273.2	196.6	190.7	236.5		18	0.0620141	0.00651786	5	0.954855	1.29255	3.78951
P11413	[M].AEQVALSR.[T]	1xAcetyl [N-Term]	1	3	0	915.489																				NoQuanLabels	49	0.00434729	0.000494316	NA	NA	NA	NA
Q92692	[R].AEQVIFVR.[E]	1xTMT6plex [N-Term]	1	1	0	1190.71																				NoQuanValues	38	0.00393607	0.000494316	NA	NA	NA	NA
Q6PII3	[R].AERDPEFAPPSDYFVGQK.[R]	1xTMT6plex [K18]; 1xTMT6plex [N-Term]	1	1	1	2511.29																				NoQuanValues	40	0.000249395	0.00011429	NA	NA	NA	NA
Q14980	[R].AERDSALETLQGQLEEK.[A]	1xTMT6plex [K17]; 1xTMT6plex [N-Term]	1	1	1	2375.28	1.613	0.492435	12.7	31.1	50.1	164.14	7.37	15.76	1.5	1.7	12.7	45.3	211.3	31.1	29.6	34.1	56.9	41.4	50.1		40	7.41728e-06	5.8751e-05	5	0.954089	0.852358	2.63137
Q9NQT8	[K].AEREDEDQDPSMK.[N]	1xTMT6plex [K13]; 1xTMT6plex [N-Term]	1	1	1	2007.97	1.071	0.996254	26.4	98.4	105.4	169.2	34.14	21.21	1.2	8.8	26.4	124.1	621.4	98.4	159.7	86.6	143.8	105.4	98.1		31	0.00157324	0.000300397	5	0.994089	0.981689	3.70024
P36542	[R].AERELKPAR.[I]	1xTMT6plex [K6]; 1xTMT6plex [N-Term]	1	2	1	1527.94	3.792	0.00260758	51.1	21.1	80.2	139.67	31.14	116.59		13.1	25.7	101.7	455.7	21.1	30.6	16.7	80.2	28.8	381.9		2	0.0774574	0.00807315	4	0.971169	0.789111	4.14157
Q9NVI7	[K].AERENADIIR.[E]	1xTMT6plex [N-Term]	1	1	1	1415.78	0.9	0.999995	52.6	218.9	197	164.83	4.98	13.46	1.5	9.8	52.6	210.4	954.5	218.9	234.4	212.9	221.5	168.9	197		30	0.006107	0.000881096	5	0.9982	1.0364	4.20547
Q86TS9	[K].AERETFAR.[R]	1xTMT6plex [N-Term]	1	1	1	1208.66	1.076	0.999995	14.8	62.5	67.3	166.21	12.82	22.42	0.2	1.8	14.8	63.9	288.1	73.4	57.2	62.5	67.3	48.2	76.3		26	0.00252073	0.000321709	5	0.993149	1.17564	1.91363
P13984	[M].AERGELDLTGAK.[Q]	1xAcetyl [N-Term]; 1xTMT6plex [K12]	1	1	1	1530.83	0.721	0.999995	21.2	47.7	34.3	139.55	10.33	4.09		0.7	10.7	41.8	168.3	54.7	47.7	44.8	34.3	33.5	36.2		55	0.000165521	0.00011429	4	0.970559	1.17325	1.19712
Q9NRF9	[M].AERPEDLNLPNAVITR.[I]	1xAcetyl [N-Term]	1	2	0	1849.98																				NoQuanLabels	22	0.00136503	0.000300397	NA	NA	NA	NA
Q9BQK8	[R].AERPESSVVLEGR.[A]	1xTMT6plex [N-Term]	1	1	0	1657.91	1.012	0.999995	33.8	135	136.6	160.78	18.48	5.01	2.2	11.9	33.8	132.8	579.3	150.7	135	103.6	136.6	125.1	136.7		39	0.000119473	5.8751e-05	5	0.995871	0.878776	4.15561
O75410	[K].AESAALHAGLRK.[E]	1xTMT6plex [K12]; 1xTMT6plex [N-Term]	1	1	1	1682.01	1.088	0.996795	67.4	256.1	278.5	167.99	5.93	23.11	1.4	12.9	67.4	254.7	1267.2	246.7	256.1	276.8	278.5	209.9	336.9		13	0.012615	0.00195464	5	0.994176	1.07742	4.42437
Q9UDV6	[M].AESAPAR.[H]	1xTMT6plex [N-Term]	1	1	0	930.521	1.125	0.977062	49	90.2	101.5	145.63	34.99	13.9		1.3	23.8	100.6	459.8	64.4	130.3	90.2	101.5	90.1	118.7		29	0.279788	0.031087	4	0.971724	1.25483	2.19857
Q14684	[R].AESDFVK.[F]	1xTMT6plex [K7]; 1xTMT6plex [N-Term]	1	1	0	1253.71	0.546	0.919537	60.5	154.4	84.3	149.61	17.68	19.19		3.3	33.4	109.4	598.6	182.3	154.4	127.6	84.3	91.8	62.4		22	0.0119483	0.00173889	4	0.988796	1.10659	3.12637
Q6IN85	[R].AESDGSLLLESK.[I]	1xTMT6plex [K12]; 1xTMT6plex [N-Term]	1	2	0	1706.96	0.86	0.999995	105.1	210.5	181.2	146.4	14.6	23.57		6.1	60	184.1	946.7	221.8	210.5	166.6	182.6	181.2	116.5		81	8.9328e-07	5.8751e-05	4	0.986805	1.07162	3.99348
O60869	[M].AESDWDTVTVLR.[K]	1xAcetyl [N-Term]	1	1	0	1433.69																				NoQuanLabels	54	0.001144	0.000269597	NA	NA	NA	NA
O75030	[R].AESECPGMNTHSR.[A]	1xCarbamidomethyl [C5]; 1xTMT6plex [N-Term]	1	1	0	1704.76	0.367	0.30807	16.5	65	23.9	163.55	7.38	12.01	1.3	3.5	16.5	58.3	271.8	64.8	73.6	65	28.6	22.9	23.9		34	8.75849e-05	5.8751e-05	5	0.994274	0.874303	2.99324
P34932	[K].AESEEMETSQAGSK.[D]	1xTMT6plex [K14]; 1xTMT6plex [N-Term]	1	4	0	1941.95	1.303	0.824586	115.2	361.2	470.6	164.04	30.67	23.42	7.6	26.6	115.2	414.7	1945.9	361.2	436.9	229.3	470.6	325.9	525.8		32	0.000113926	5.8751e-05	5	0.998491	0.896631	5.75608
P34932	[K].AESEEMETSQAGSK.[D]	1xOxidation [M6]; 1xTMT6plex [K14]; 1xTMT6plex [N-Term]	1	2	0	1957.94	1.375	0.777696	83.9	243.9	335.4	159.6	27.46	25.18	0.2	14.8	83.9	258.7	1115.3	243.9	260.5	149.5	390.8	232.3	335.4		40	0.000973245	0.000269597	4	0.996719	0.928071	4.9492
Q9NR28	[R].AESEQEAYLRED.[-]	1xTMT6plex [N-Term]	1	1	1	1668.79	1.046	0.999995	41.5	62	64.8	139.74	23.38	26.81		2.5	23.1	74.8	322.8	88.1	58.3	62	64.8	49.2	84.6		53	1.99683e-05	5.8751e-05	4	0.985532	1.03822	2.69213
P13798	[K].AESFFQTK.[A]	1xTMT6plex [K8]; 1xTMT6plex [N-Term]	1	1	0	1415.79	0.582	0.943042	48.4	96.4	56.1	154.43	27.9	26.06		4.1	32.5	72	513	103.2	58.6	96.4	56.1	77.1	46.6		46	0.000687446	0.000253927	4	0.983177	1.00921	3.21437
Q13126	[R].AESFMFR.[T]	1xTMT6plex [N-Term]	1	1	0	1116.57	0.702	0.999995	43.3	172.1	120.8	164.09	9.4	14.26	0.8	5.3	43.3	151.5	688.9	194.8	172.1	162.5	138.3	120.8	103.8		27	0.0114512	0.0015828	5	0.994269	1.09495	3.53189
Q9UMX0	[M].AESGESGGPPGSQDSAAGAEGAGAPAAAASAEPK.[I]	1xAcetyl [N-Term]; 1xTMT6plex [K34]	1	5	0	3181.47	0.696	0.999995	8.4	17.8	12.4	130.36	16.32	19.92		1.3	3.6	19.7	62.6	21.9	15.9	17.8	17	12.4	12.1		43	6.91891e-06	5.8751e-05	4	0.984907	0.873284	1.09598
P15924	[R].AESGPDLRYEVTSGGGGTSR.[M]	1xTMT6plex [N-Term]	1	1	1	2225.1	1.047	0.999995	52.3	81.5	85.3	130.13	39.86	57.08		6.4	27.9	97.9	343.7	81.5	99.8	41.8	85.3	63.6	181.8		14	0.0044405	0.000494316	4	0.998493	0.868367	3.61334
Q16831	[K].AESHNDCPVR.[L]	1xCarbamidomethyl [C7]; 1xTMT6plex [N-Term]	1	1	0	1413.67	1.239	0.94245	56.8	141.3	175	171.32	11.95	14.73	2	6.9	56.8	202.5	1097.7	141.3	165.4	131.5	175.7	134.1	175		32	0.000350351	0.000174145	5	0.995089	1.03702	4.23796
Q14683	[K].AESLIGVYPEQGDCVISK.[V]	1xCarbamidomethyl [C14]; 1xTMT6plex [K18]; 1xTMT6plex [N-Term]	1	1	0	2423.29	0.82	0.999995	22.2	104.4	85.6	168.72	4.85	18.36	1	8.5	22.2	125.3	596.9	104.4	100.3	110.4	85.6	96.5	66.4		52	3.90818e-07	5.8751e-05	5	0.989864	1.00261	3.55384
Q14203	[R].AESLQQEVEALK.[E]	1xTMT6plex [K12]; 1xTMT6plex [N-Term]	1	1	0	1803.03	1.067	0.999995	11.7	62	66.2	156.5	14.68	16.36	0.5	9.1	11.7	80.2	289.5	54.7	73.1	62	72.7	52.3	66.2		26	0.000416302	0.000200533	3	0.975284	1.06376	2.36923
Q7Z6Z7	[R].AESPEEVACRK.[E]	1xCarbamidomethyl [C9]; 1xTMT6plex [K11]; 1xTMT6plex [N-Term]	1	1	1	1733.93	0.827	0.999995	39.9	144.5	119.4	164.07	2.78	21.57	5.1	10.6	39.9	140.4	680.2	145.1	144.5	138	162.4	109.4	119.4		21	0.000917442	0.000269597	5	0.983453	0.800516	4.56846
P49736	[M].AESSESFTMASSPAQR.[R]	1xAcetyl [N-Term]	1	1	0	1727.75																				NoQuanLabels	53	1.91559e-05	5.8751e-05	NA	NA	NA	NA
P46063	[R].AESSQTCHSEQGDK.[K]	1xCarbamidomethyl [C7]; 1xTMT6plex [K14]; 1xTMT6plex [N-Term]	1	1	0	2021.96	1.226	0.916284	10.5	33	40.4	169.5	11.8	24.75	2.8	4.1	10.5	66.5	326.2	33	36.5	28.8	58	40.4	37.2		31	0.000419864	0.000200533	4	0.979485	0.982018	2.67803
Q0JRZ9	[R].AESSSSISSSASLSAANTPTVGVSR.[G]	1xTMT6plex [N-Term]	1	1	0	2582.31	0.826	0.999995	8.1	37.5	31	156.22	19.81	34.89	0.8	4.1	8.1	30.5	127.5	46.6	31.5	37.5	31.8	31	15.6		28	0.000801598	0.000269597	5	0.987182	0.787116	2.39219
O75179	[R].AESTANAGQSDNR.[S]	1xTMT6plex [N-Term]	1	1	0	1549.74	1.061	0.999995	19.7	34.8	36.9	148.44	34.48	15.84		2.4	9.2	42.1	212.3	31.5	57.7	34.8	42.7	36.9	31		96	7.90894e-08	5.8751e-05	4	0.997124	0.983647	2.11364
Q9BZI7	[K].AESTESIGSSEK.[T]	1xTMT6plex [K12]; 1xTMT6plex [N-Term]	1	1	0	1682.88	1.143	0.972743	33.7	121.3	138.6	158.27	20.53	10.82	3.5	8.2	33.7	152.7	592.5	121.3	139.1	91.4	154.8	124.6	138.6		11	0.00324764	0.00035197	5	0.988339	0.853083	4.25871
Q13098	[K].AESTPEIAEQR.[G]	1xTMT6plex [N-Term]	1	1	0	1459.76	0.687	0.999995	70.7	129.1	88.7	141.46	12.36	22.03		7.9	38.2	130.9	594.7	148.3	129.1	116.1	126.3	87.1	88.7		48	9.11398e-05	5.8751e-05	4	0.999686	0.934187	3.95231
Q13098	[K].AESTPEIAEQRGER.[D]	1xTMT6plex [N-Term]	1	1	1	1801.92	0.855	0.999995	14.3	69.7	59.6	171.3	17.66	16.61	0.3	0.8	14.3	71.2	348.7	82.8	69.7	58	76.1	56.2	59.6		16	0.00939529	0.00141207	5	0.980983	1.20543	1.83747
Q9UBS8	[K].AESVQGGETR.[I]	1xTMT6plex [N-Term]	1	2	0	1262.65	0.585	0.95087	19.8	120.4	70.5	164.56	32.76	23.29	0.1	3.1	19.8	112.4	459.3	125.2	120.4	64.3	70.5	57.8	91.6		76	3.37382e-05	5.8751e-05	5	0.970955	1.32857	2.06951
P12814; O43707	[K].AETAANR.[I]	1xTMT6plex [N-Term]	2	3	0	961.526	1.426	0.713542	119.6	108.2	154.4	144.85	20.76	110.35		7.6	60.9	235.1	1096	94.4	108.2	140.7	154.4	95.3	776.9	NotUnique	24	0.0160506	0.0023339	4	0.993773	1.07076	4.22115
Q99590	[R].AETASQSQR.[S]	1xTMT6plex [N-Term]	1	2	0	1206.63																				NoQuanValues	24	0.073629	0.00754524	NA	NA	NA	NA
Q9NPF5	[K].AETDHLFDLSR.[R]	1xTMT6plex [N-Term]	1	1	0	1532.79	0.775	0.999995	55.9	226	175	164.23	3.43	19.46	4.4	10.3	55.9	229.7	1032	233.4	226	218	179.4	175	123.6		18	0.0131571	0.00197526	5	0.989411	0.907548	4.74949
P46821	[K].AETEEAEEPEEDGEEHVCVSASK.[H]	1xCarbamidomethyl [C18]; 1xTMT6plex [K23]; 1xTMT6plex [N-Term]	1	2	0	3019.37	1.245	0.957936	36	107.7	134.1	165.23	5.17	19.51	3.2	3.4	36	157.3	698.8	107.7	101	111.9	160.9	108.4	134.1		87	7.69159e-08	5.8751e-05	4	0.987309	1.14873	3.25312
Q15436	[R].AETEEGPDVLR.[W]	1xTMT6plex [N-Term]	1	2	0	1444.75	0.49	0.679687	31.5	156.1	76.5	168.54	10.21	35.62	1.2	8.2	31.5	124	631.6	156.1	141.2	173.2	98.3	76.5	46.1		40	0.000658284	0.000200533	5	0.997383	0.98892	3.72666
Q15149	[R].AETEQGEQQR.[Q]	1xTMT6plex [N-Term]	1	3	0	1404.69	1.932	0.220696	30.6	72.7	140.5	168.76	25.36	23.08	0.1	1.8	30.6	153	698.7	72.7	83.4	49.4	171.9	140.5	107.3		64	1.3113e-05	5.8751e-05	5	0.980341	1.43839	2.11726
Q8TDR0	[K].AETETEISTR.[A]	1xTMT6plex [N-Term]	1	1	0	1365.71	0.819	0.999995	30.9	119.3	97.7	157.83	12.72	12.82	1	5.2	30.9	119.1	463	127.8	119.3	99.2	98.3	77.8	97.7		42	0.00024029	0.00011429	5	0.997544	0.999161	3.42363
Q69YQ0	[K].AETLASSLQEDLAHTR.[N]	1xTMT6plex [N-Term]	1	1	0	1971.03	0.636	0.981168	30.2	141.9	90.3	166.05	4.76	26.89	3.4	8	30.2	123.7	596.3	146.5	141.9	133.3	90.3	95.9	55.8		51	1.12675e-06	5.8751e-05	5	0.986525	0.845834	4.16131
Q08945	[M].AETLEFNDVYQEVK.[G]	1xAcetyl [N-Term]; 1xTMT6plex [K14]	1	1	0	1955.98																				NoQuanValues	77	2.78644e-06	5.8751e-05	NA	NA	NA	NA
Q13136	[K].AETLPEVEAELAQR.[VI]	1xTMT6plex [N-Term]	1	1	0	1784.96	1.124	0.986811	12.6	33.4	37.5	160.83	8.59	7.94	1.3	1.1	12.6	38.3	171.2	33.7	33.4	28.8	40.3	34.3	37.5		19	0.037441	0.00451687	4	0.978084	1.07162	1.62969
Q14151	[M].AETLPGSGDSGPGTASLGPGVAETGTRR.[L]	1xAcetyl [N-Term]	1	1	1	2640.29																				NoQuanLabels	37	0.00594353	0.000881096	NA	NA	NA	NA
Q58FF3	[M].AETIQEVEDEYK.[A]	1xAcetyl [N-Term]; 1xTMT6plex [K12]	1	1	0	1724.84																				NoQuanValues	15	0.03855	0.00455445	NA	NA	NA	NA
Q15424	[M].AETLSGLGDSGAAGAAALSSASSETGTRR.[L]	1xAcetyl [N-Term]	1	2	1	2693.3																				NoQuanLabels	33	1.3358e-05	5.8751e-05	NA	NA	NA	NA
Q12800	[K].AETNDSYHIILK.[-]	1xTMT6plex [K12]; 1xTMT6plex [N-Term]	1	1	0	1862.04	0.682	0.999995	108.3	221.6	151.1	153.49	24.86	17.55		12.1	63.8	183.9	1189.9	298.6	184.1	221.6	151.1	189	134.9		20	0.0216602	0.00297626	4	0.994757	0.977026	4.56437
Q9NP81	[R].AETNTGQEPR.[G]	1xTMT6plex [N-Term]	1	2	0	1331.68	0.723	0.999995	49.4	206.3	149.1	166.42	19.96	16.9	5	8.6	49.4	210.2	988.3	206.3	223.8	150	188.1	136.9	149.1		54	0.000124724	5.8751e-05	5	0.976457	0.890694	4.68069
Q9Y6A5	[K].AETPHGAEEECK.[A]	1xCarbamidomethyl [C11]; 1xTMT6plex [K12]; 1xTMT6plex [N-Term]	1	1	0	1815.89	0.336	0.229063	62.1	392.6	131.9	158.35	40.69	28.13	0.7	19.5	62.1	349.2	1273.2	392.6	666.4	311.7	141.9	80.1	131.9		42	4.11302e-07	5.8751e-05	5	0.962317	1.16201	4.31144
Q9Y6A5	[K].AETPHGAEEECR.[H]	1xCarbamidomethyl [C11]; 1xTMT6plex [N-Term]	1	1	0	1614.74	0.215	0.00698398	30.6	80.8	17.3	143.45	17.35	17.52		2.1	13.4	69.9	293.9	80.8	102.9	74.5	17.3	17.4	12.6		15	0.149682	0.016223	4	0.995896	1.08284	2.27096
O60841	[K].AETPTAAEDDNEGDK.[K]	1xTMT6plex [K15]; 1xTMT6plex [N-Term]	1	1	0	2020.97	1.409	0.762734	67	230.2	324.3	163.61	33.79	28.58	6.9	19.6	67	253.8	1188.6	230.2	274.2	133.7	324.3	201.8	364.9		35	0.000423461	0.000200533	5	0.992599	0.832493	5.27632
O60841	[K].AETPTAAEDDNEGDKK.[K]	2xTMT6plex [K15; K16]; 1xTMT6plex [N-Term]	1	1	1	2378.23	0.74	0.999995	11.7	64.4	47.7	163.93	29.49	21.19	2.6	2.6	11.7	48.3	224.1	71.6	64.4	38.9	56.9	47.7	36.9		10	0.00780553	0.00106672	4	0.999735	0.972306	2.3246
P18858	[K].AETPTESVSEPEVATK.[Q]	1xTMT6plex [K16]; 1xTMT6plex [N-Term]	1	1	0	2133.13	0.46	0.589566	30.1	46.3	21.3	126.33	11.9	31.97			13.5	30.1	195.6	48.5	38.5	46.3	19	33.6	21.3		98	7.67542e-10	5.8751e-05	3	0.966504	0.899599	2.34118
Q9UNP9	[K].AETQEGEPIAK.[K]	1xTMT6plex [K11]; 1xTMT6plex [N-Term]	1	1	0	1630.91	0.608	0.957551	32.3	112.3	68.3	177.44	28.45	10.73	0.6	7.8	32.3	80.4	591	138.5	76.6	112.3	65.5	79.9	68.3		71	3.2523e-05	5.8751e-05	5	0.979707	1.04786	3.30496
P51608	[K].AETSEGSGSAPAVPEASASPK.[Q]	1xTMT6plex [K21]; 1xTMT6plex [N-Term]	1	1	0	2388.23	5.349	0.000259228	5.6	8.5	45.3	169.22	42.38	10.8	1.9	0.5	5.6	30.3	148	10.3	4	8.5	53.8	44.5	45.3		17	0.00740842	0.00103625	4	0.990306	1.23417	0.538373
O60493	[M].AETVADTR.[R]	1xAcetyl [N-Term]	1	1	0	904.437																				NoQuanLabels	48	0.0113816	0.0015828	NA	NA	NA	NA
O60493	[M].AETVADTRR.[L]	1xAcetyl [N-Term]	1	3	1	1060.54																				NoQuanLabels	28	0.011662	0.00167884	NA	NA	NA	NA
P55268	[K].AETVQAALEEAQR.[A]	1xTMT6plex [N-Term]	1	1	0	1644.88	0.508	0.737836	60.8	245.9	124.8	166.23	7.66	15.5	5.1	11.5	60.8	221.3	1083	271.9	245.9	234.4	156.8	118.1	124.8		50	0.000105809	5.8751e-05	5	0.988564	0.885361	4.87777
Q8TBC4	[K].AEVAAEFLNDR.[V]	1xTMT6plex [N-Term]	1	1	0	1463.77	0.562	0.931082	17	93.6	52.6	159.58	8.7	38.04	1.5	5.2	17	75.2	306.1	105.1	93.6	88.8	52.8	52.6	24.2		62	4.95065e-05	5.8751e-05	5	0.995645	0.861502	3.28038
Q8TBC4	[K].AEVAAEFLNDRVPNCNVVPHFNK.[I]	1xCarbamidomethyl [C15]; 1xTMT6plex [K23]; 1xTMT6plex [N-Term]	1	1	1	3098.62	0.803	0.999995	16.8	77.8	62.5	177.47	19.25	9.67	1.2	3.9	16.8	80.7	491.6	77.9	54.5	77.8	72.9	61.4	62.5		1	0.253112	0.0283531	5	0.991775	0.974922	3.15131
Q8IVE0; Q5TZA2	[K].AEVAEALTK.[A]	1xTMT6plex [K9]; 1xTMT6plex [N-Term]	2	1	0	1389.84	0.812	0.999995	67.9	128.8	104.6	139.97	4.2	14.4		3.7	41.1	112.2	511.6	132.4	121.9	128.8	116.9	87.4	104.6	NotUnique	42	0.000797543	0.000269597	4	0.976372	1.04162	3.34578
P46821	[K].AEVAEK.[Q]	1xTMT6plex [K6]; 1xTMT6plex [N-Term]	1	1	0	1104.67	0.856	0.999995	119	175.8	150.5	151.82	42.28	36.34		6.8	79.5	178	1161.1	175.8	118.6	277.8	121.6	240.7	150.5		26	0.202808	0.022464	4	0.975253	1.07175	4.19534
P18847	[K].AEVAPEEDERK.[K]	1xTMT6plex [K11]; 1xTMT6plex [N-Term]	1	1	1	1730.93	20.355	1.2131e-12	9.8	2.8	56.9	162.24	35.68	27.83	0.3	1.1	9.8	40.5	168.3	4.1	2	2.8	56.9	41.7	73.6		24	0.0226611	0.00317229	5	0.993504	1.05432	1.62764
Q13948; P39880	[R].AEVAQR.[E]	1xTMT6plex [N-Term]	2	1	0	902.526	0.328	0.192473	33.6	214.9	70.4	169	28.13	15.29	1.8	5.5	33.6	137.8	687.9	131.6	214.9	234	70.4	67.1	88.5	NotUnique	20	0.362215	0.0417147	5	0.995107	0.978968	3.814
Q96TA1	[K].AEVCVR.[N]	1xCarbamidomethyl [C4]; 1xTMT6plex [N-Term]	1	1	0	962.529	0.959	0.999995	85.7	156.8	150.3	141.83	3.19	20.72		6.4	40.4	181.8	762.5	153.4	163.3	156.8	176.8	115.8	150.3		23	0.146692	0.0157664	4	0.996529	1.04193	3.8545
CON_Q28107	[R].AEVDDVIQVR.[F]	1xTMT6plex [N-Term]	1	1	0	1372.76	2.046	0.22824	83.8	93.8	191.9	141.21	3.6	17.98		13.9	40.8	172.3	755.2	93.8	95.5	89	207.8	191.9	145		60	9.35837e-05	5.8751e-05	4	0.992698	0.881783	4.48681
Q96I15	[R].AEVDLVVQDLK.[Q]	1xTMT6plex [K11]; 1xTMT6plex [N-Term]	1	1	0	1687	0.864	0.999995	25.4	38	32.8	133.91	18.03	19.33		3.2	12.5	51.5	188.1	38	35.4	49.2	38.3	32.8	25.8		40	6.015e-05	5.8751e-05	4	0.998109	0.895978	2.56055
Q14204	[K].AEVDMDTDAPQVSHKPGGEPK.[I]	2xTMT6plex [K15; K21]; 1xTMT6plex [N-Term]	1	1	0	2895.51	2.646	0.0744023	134.2	140.2	371	126.84	56	41.53		19.9	55.5	324.4	935	129.2	327.4	140.2	439.9	176.4	371		42	2.53937e-06	5.8751e-05	4	0.981157	0.872342	5.05438
O15078	[K].AEVEDLK.[Y]	1xTMT6plex [K7]; 1xTMT6plex [N-Term]	1	1	0	1261.74																				NoQuanValues	23	0.20183	0.0223855	NA	NA	NA	NA
Q9NP97	[M].AEVEETLK.[R]	1xAcetyl [N-Term]; 1xTMT6plex [K8]	1	2	0	1189.65																				NoQuanValues	26	0.0200648	0.00281751	NA	NA	NA	NA
P57764	[R].AEVETISK.[E]	1xTMT6plex [K8]; 1xTMT6plex [N-Term]	1	1	0	1334.79	0.601	0.956921	59.1	192.3	115.6	146.08	15.77	60.01		7.3	26.8	130.4	610.5	233.6	192.3	172	115.6	133.5	29.3		43	0.000529323	0.000200533	4	0.99608	0.976149	3.70663
Q7L5D6	[K].AEVEVADELLENLAK.[V]	1xTMT6plex [K15]; 1xTMT6plex [N-Term]	1	1	0	2101.18	0.653	0.995835	99.7	216	141	140.98	6.79	22.58		13.4	51.9	191.6	852.5	232.7	216	203.2	162.6	141	102.3		32	0.000217608	0.00011429	4	0.999341	0.905148	4.58815
Q15067	[K].AEVHESYK.[H]	1xTMT6plex [K8]; 1xTMT6plex [N-Term]	1	1	0	1420.78	0.615	0.935954	285.4	791.5	486.7	139.6	25.51	24.12		34.7	139.2	585.1	2420.1	791.5	872	518.1	486.7	333.5	546.5		19	0.125743	0.0132726	4	0.998836	0.931225	6.00558
Q14789	[R].AEVHPAGDTAK.[E]	1xTMT6plex [K11]; 1xTMT6plex [N-Term]	1	2	0	1553.87	2.865	0.00245013	238.8	466.4	1336.3	156.65	44.55	20.24	2.4	48.7	238.8	1117.5	4012.6	466.4	916.5	433.8	1716.7	1160.5	1336.3		31	0.000736188	0.000269597	5	0.972574	1.16749	5.97999
Q9UHD8	[R].AEVLGHK.[T]	1xTMT6plex [K7]; 1xTMT6plex [N-Term]	1	1	0	1211.75	0.798	0.999995	181.7	417	332.6	142.7	10.99	34.77		17	91	362.6	1615	417	436.8	352.3	352.2	332.6	171.4		20	0.0326702	0.00412098	4	0.999249	0.989556	5.14102
Q7L1Q6	[K].AEVLSEEPILK.[W]	1xTMT6plex [K11]; 1xTMT6plex [N-Term]	1	1	0	1686.01	0.618	0.981168	164.1	476.1	294.4	144.5	14.29	32.97		24.9	82.7	325.8	1563.4	522.4	476.1	391.8	331.2	294.4	165.6		25	0.00209569	0.000321709	4	0.995703	0.90642	5.38691
O94906	[K].AEVLWLMGAK.[S]	1xTMT6plex [K10]; 1xTMT6plex [N-Term]	1	1	0	1575.93	1.064	0.995519	35.1	94.9	101	156.33	16.49	16.37	2	3.6	35.1	107	428.4	94.9	114.8	82.9	104.1	76.1	101		13	0.179084	0.0197898	5	0.976261	0.915298	3.60104
P05165	[K].AEVNTIPGFDGVVK.[D]	1xTMT6plex [K14]; 1xTMT6plex [N-Term]	1	1	0	1904.09	1.231	0.938207	78.2	243.5	299.8	166.2	17.25	10.13	4.7	19.2	78.2	296	1443	320.4	243.5	237.8	309	299.8	254.5		20	0.14152	0.0150976	5	0.999118	0.919526	5.20068
Q5TCQ9	[R].AEVPARPAPQEPYDVVLQR.[K]	1xTMT6plex [N-Term]	1	1	0	2364.29	0.581	0.954149	9.5	52.2	30.3	167.28	0.65	23.49	1.4	2.7	9.5	44.7	216	52.6	51.9	52.2	30.3	30.3	19.5		7	0.0189595	0.00259474	5	0.973815	0.832823	2.68699
Q9P2K5	[K].AEVPGATGGDSPHLQPAEPPGEPR.[R]	1xTMT6plex [N-Term]	1	1	0	2595.3	1.015	0.999995	83.6	147.3	149.5	133.78	14.26	20.5		6.9	41.2	169.8	604.5	160.4	147.3	120.5	149.5	103.2	152.7		46	3.20785e-05	5.8751e-05	4	0.993761	0.975452	3.93469
Q147X3	[M].AEVPPGPSSLLPPPAPPAPAAVEPR.[C]	1xAcetyl [N-Term]	1	1	0	2456.32																				NoQuanLabels	21	0.0497072	0.00548997	NA	NA	NA	NA
P51692	[K].AEVQSNR.[G]	1xTMT6plex [N-Term]	1	1	0	1032.56	0.746	0.999995	35.6	130.9	97.6	161.81	13.07	3.89	1.9	9.6	35.6	138.8	607.3	116.2	150.7	130.9	97.6	100.5	93		28	0.00507378	0.000675048	5	0.999172	0.920811	4.04252
P40429	[M].AEVQVLVLDGR.[G]	1xAcetyl [N-Term]	1	1	0	1240.69																				NoQuanLabels	90	1.61467e-05	5.8751e-05	NA	NA	NA	NA
P40429	[M].AEVQVLVLDGRGHLLGR.[L]	1xAcetyl [N-Term]	1	1	1	1874.06																				NoQuanLabels	14	0.132826	0.0141124	NA	NA	NA	NA
P67936; Q2TAC2	[R].AEVSELK.[CI]	1xTMT6plex [K7]; 1xTMT6plex [N-Term]	2	1	0	1233.75	0.59	0.961456	73.8	327.1	193.1	171.42	26.31	6.29	1.3	14.3	73.8	242.6	1369.5	408.1	237.6	327.1	193.1	197.9	175.4	NotUnique	28	0.124344	0.0131375	5	0.990116	1.08796	4.45466
Q8IVM0	[M].AEVSIDQSK.[L]	1xAcetyl [N-Term]; 1xTMT6plex [K9]	1	2	0	1247.67																				NoQuanValues	37	0.0115211	0.00164871	NA	NA	NA	NA
O75369	[K].AEVSIQNNK.[D]	1xTMT6plex [K9]; 1xTMT6plex [N-Term]	1	1	0	1460.85	1.109	0.987924	38.8	50.1	55.6	162.25	47.58	41.79		0.9	32.7	46	474.1	50.1	30.8	82	55.6	64.2	25.6		31	0.0129221	0.00197526	2	1	NA	NA
P22314	[R].AEVSQPR.[L]	1xTMT6plex [N-Term]	1	2	0	1015.57	1.299	0.819223	153.4	262	340.3	150.47	26.47	26.81		16.2	79.8	295	1638	262	294.6	170.8	440.3	340.3	255.3		34	0.00236875	0.000321709	4	0.99942	0.997475	4.98857
Q8IVF2	[K].AEVTAPDGEVSLPSMEVDVQAQK.[A]	1xTMT6plex [K23]; 1xTMT6plex [N-Term]	1	1	0	2858.49	0.644	0.995519	5.4	31.3	20.2	167.1	3.95	23.29	1	5.4	3.2	30.5	147.6	31.3	31.4	29.2	27	20.2	17.3		24	0.000397332	0.000200533	3	0.97919	1.27097	0.24633
Q8IVF2	[K].AEVTAPDVK.[M]	1xTMT6plex [K9]; 1xTMT6plex [N-Term]	1	1	0	1387.82	0.728	0.999995	100.4	362.7	263.9	169.82	5.22	10.33	3.3	13.2	100.4	271.9	1549.3	362.4	362.7	396.3	304.3	263.9	250		52	0.000443917	0.000200533	5	0.995222	0.994822	4.9688
Q9H2G2	[K].AEVTEEVEDGK.[E]	1xTMT6plex [K11]; 1xTMT6plex [N-Term]	1	1	0	1663.88	3.399	0.0028733	42	17.7	60.1	119.05	21.52	57.59			17.2	42	220.8	23.2	15.3	17.7	60.1	29.2	102.6		86	8.33172e-07	5.8751e-05	3	0.983509	0.856766	2.82303
Q14145	[K].AEVTPSQHGNR.[T]	1xTMT6plex [N-Term]	1	1	0	1424.74	0.79	0.999995	64.7	115	90.9	135.37	30.16	24.78		8.7	29.4	142.2	517.9	115	173.6	99.6	90.9	56.9	91.4		36	0.000209664	0.00011429	4	0.99413	0.908107	3.93321
Q8TAT6	[K].AEVVDEIAAK.[L]	1xTMT6plex [K10]; 1xTMT6plex [N-Term]	1	2	0	1502.88	0.663	0.995519	53.8	189.7	125.8	178.1	20.11	27.57	3.1	3.4	53.8	140.3	990.9	262.6	187.1	189.7	125.8	163.3	93.1		60	6.20793e-05	5.8751e-05	4	0.974862	1.18734	3.3931
Q15149	[K].AEVVETTQVYTEEETRR.[A]	1xTMT6plex [N-Term]	1	3	1	2269.15	1.236	0.945767	37.2	66.1	81.7	141.16	12.85	28.72		2.7	17	81.8	331.5	66.1	80.4	63.7	91.6	81.7	50.5		32	6.79239e-05	5.8751e-05	4	0.995684	1.05193	2.61932
Q5JVS0	[R].AEVVMQDVAPNPDDPEDFPALS.[-]	1xTMT6plex [N-Term]	1	1	0	2585.23	0.695	0.999995	12.8	27.9	19.4	135.77	7.57	24.48		2.8	5.9	27.7	106.5	27.2	27.9	31.3	19.4	15	24.6		13	0.0504695	0.00548997	4	0.976759	0.817138	1.99583
Q9H6F5	[K].AEVVQVIR.[N]	1xTMT6plex [N-Term]	1	1	0	1142.71	0.605	0.971229	35.8	153.5	92.8	165.59	8.66	37.73	0.5	10.1	35.8	128.3	625	172.2	145.7	153.5	92.8	100.8	45.2		31	0.00969453	0.00141207	5	0.970168	1.09193	3.45501
Q9H7D7	[K].AEWEGK.[G]	1xTMT6plex [K6]; 1xTMT6plex [N-Term]	1	1	0	1177.66	1.138	0.970343	44	90.4	102.8	153.82	9.93	3.98		4.6	22.5	85.7	516.9	97.8	90.4	80.1	102.8	109.5	101.8		28	0.267459	0.0298751	4	0.998821	1.02029	3.16308
Q9NRN7	[R].AEWLLAVR.[S]	1xTMT6plex [N-Term]	1	1	0	1186.71	0.739	0.999995	156.2	315.9	233.3	144.19	7.26	7.31		16.6	87.7	278.1	1375.4	357.3	315.9	315.8	261.9	233.3	229.6		40	0.000613122	0.000200533	4	0.998539	0.948634	5.06052
Q00059	[R].AEWQVYK.[E]	1xTMT6plex [K7]; 1xTMT6plex [N-Term]	1	1	0	1381.79	1.028	0.999995	88.1	151.7	156	147.47	12.88	18.87		7.3	52.7	147.1	809.8	152.7	120.6	151.7	156	176.3	120.1		33	0.0119483	0.00173889	4	0.992395	0.999091	4.04261
P13747	[K].AEWSDSAQGSESHSL.[-]	1xTMT6plex [N-Term]	1	1	0	1819.83	1.029	0.999995	11	41.1	42.3	163.06	10.51	16.38	2.6	1.5	11	52.1	224.2	41.1	45.7	37	45.2	32.7	42.3		42	0.000309284	0.000174145	4	0.994782	1.09015	1.85782
Q7Z3Y9	[R].AEYEDLAEQNRK.[D]	1xTMT6plex [K12]; 1xTMT6plex [N-Term]	1	1	1	1924.02																				NoQuanValues	9	0.40271	0.0468318	NA	NA	NA	NA
Q8WU68; P0DN76	[M].AEYLASIFGTEK.[D]	1xAcetyl [N-Term]; 1xTMT6plex [K12]	2	1	0	1599.85																				NotUnique	43	0.0019733	0.000321709	NA	NA	NA	NA
Q15008	[K].AEYLCR.[I]	1xCarbamidomethyl [C5]; 1xTMT6plex [N-Term]	1	1	0	1040.54	0.858	0.999995	81.4	173.4	148.9	145.81	5.77	17.29		5.3	35	189.1	837.2	184.6	173.4	164.5	161.2	114.1	148.9		33	0.0402883	0.00473962	4	0.996347	1.10905	3.6268
Q9BZF9	[K].AEYISLAEHEAK.[M]	1xTMT6plex [K12]; 1xTMT6plex [N-Term]	1	1	0	1819	1.069	0.983904	73.1	292.9	313.1	158.89	14.42	12.56	1.1	15	73.1	282.4	1129.1	320.2	292.9	239.6	313.1	250.9	316.3		15	0.000630693	0.000200533	5	0.98212	1.09124	4.40173
Q14331	[M].AEYSYVK.[S]	1xAcetyl [N-Term]; 1xTMT6plex [K7]	1	1	0	1130.59																				NoQuanValues	17	0.329743	0.0374771	NA	NA	NA	NA
Q09472	[R].AEYYHLLAEK.[I]	1xTMT6plex [K10]; 1xTMT6plex [N-Term]	1	2	0	1694.95	0.78	0.999995	98.8	428.7	334.5	161.61	8.19	23.62	7.1	27.4	98.8	392.1	1708.6	381.4	448.2	428.7	420.4	334.5	260.6		26	0.0302448	0.00382931	5	0.998448	0.882784	5.66351
O75962	[K].AFAAALDER.[S]	1xTMT6plex [N-Term]	1	1	0	1192.65																				NoQuanValues	16	0.0819862	0.00845003	NA	NA	NA	NA
P30084	[K].AFAAGADIK.[E]	1xTMT6plex [K9]; 1xTMT6plex [N-Term]	1	1	0	1321.79	0.54	0.869929	65.5	268.3	144.9	186.44	33.96	22.91	3.6	5.6	65.5	142.4	1379.2	284.7	141.1	268.3	129.8	198.6	144.9		41	0.000343126	0.000174145	5	0.960153	0.981376	4.41912
P35241	[K].AFAAQEDLEK.[T]	1xTMT6plex [K10]; 1xTMT6plex [N-Term]	1	2	0	1579.87	1.597	0.336142	121	532.1	849.6	146.04	33.9	36.55	1.3	43.1	121	845.4	2209.3	532.1	871.2	479.2	849.6	408.1	860.2		33	0.000754675	0.000269597	4	0.972479	0.900374	6.20473
Q14160	[R].AFAAVPTSHPPEDAPAQPPTPGPAASPEQLSFR.[E]	1xTMT6plex [N-Term]	1	1	0	3567.81	1.318	0.892771	2.4	16.3	21.4	158.53	26.07	23.48	1.7	2.4	2	20	78.9	22	13.2	16.3	22.2	21.4	14		14	0.0225147	0.00314399	3	0.965042	1.2168	-0.298059
P42704	[K].AFAETHIK.[G]	1xTMT6plex [K8]; 1xTMT6plex [N-Term]	1	1	0	1374.81	0.926	0.999995	55.3	173.2	160.4	163.78	16.85	12.29	0.1	6.4	55.3	159.6	759.6	189	173.2	134.8	184.8	145	160.4		52	0.000405828	0.000200533	4	0.987195	1.01455	3.98296
Q86XL3	[R].AFAGPLSPAK.[A]	1xTMT6plex [K10]; 1xTMT6plex [N-Term]	1	1	0	1416.86	1.339	0.818707	91.8	147.9	198	139.91	17.42	14.62		7.4	41.3	204.1	801.4	147.9	169.5	119	250	193.9	198		51	0.000276559	0.00011429	4	0.996171	1.02854	4.00557
Q9H2U2	[K].AFALEVIK.[S]	1xTMT6plex [K8]; 1xTMT6plex [N-Term]	1	1	0	1348.86	0.925	0.999995	131.8	254.7	235.6	142.36	13.56	13.33		15.1	64.6	268.7	1186.2	254.7	259.4	201.2	235.6	204.7	267.6		46	0.00141575	0.000300397	4	0.999433	0.954288	4.83719
Q15366; Q15365	[K].AFAMIIDK.[L]	1xOxidation [M4]; 1xTMT6plex [K8]; 1xTMT6plex [N-Term]	2	1	0	1382.81	1.506	0.640653	42.2	170.5	256.7	143.67	28.79	32.08	6.2	9.9	42.2	195.6	550.1	170.5	257	153	269.8	140.3	256.7	NotUnique	9	0.11608	0.0121495	5	0.97182	0.772457	4.68917
Q5NDL2	[R].AFAQHVLHR.[L]	1xTMT6plex [N-Term]	1	2	0	1307.75																				NoQuanValues	19	0.0213841	0.00297626	NA	NA	NA	NA
Q8NAF0	[K].AFARPWSLSR.[H]	1xTMT6plex [N-Term]	1	1	0	1419.81																				NoQuanValues	9	0.351261	0.0404546	NA	NA	NA	NA
Q5TGY3	[R].AFASTGLESGASGR.[G]	1xTMT6plex [N-Term]	1	1	0	1539.8	0.584	0.962614	17.2	34.8	20.3	131.97	24.87	5.94		3	8.4	35.3	125.6	28.6	46.6	34.8	21.4	19	20.3		48	0.0001875	0.00011429	4	0.992663	0.829602	2.26613
P49407	[K].AFCAENLEEK.[I]	1xCarbamidomethyl [C3]; 1xTMT6plex [K10]; 1xTMT6plex [N-Term]	1	1	0	1668.87	0.859	0.999995	207.2	377.3	324	142.37	3.04	11.93		19.3	102.5	418.9	1838.5	395.8	377.3	374.3	369.9	291.9	324		18	0.00279927	0.00035197	4	0.999149	0.991617	5.32373
Q9Y3S2	[R].AFCYFCNSVQK.[L]	2xCarbamidomethyl [C3; C6]; 1xTMT6plex [K11]; 1xTMT6plex [N-Term]	1	1	0	1881.94	0.552	0.8742	153	289.8	159.8	153.46	31.44	18.68		12.6	66.1	354.1	1940.5	289.8	228.7	421.4	174.6	159.8	119.9		23	0.00102235	0.000269597	4	0.999111	1.10349	4.71082
O43847	[K].AFDCPETEYPVK.[I]	1xCarbamidomethyl [C4]; 1xTMT6plex [K12]; 1xTMT6plex [N-Term]	1	1	0	1913.97	1.065	0.999995	105.7	165.2	175.9	142.5	14.4	11.09		8.1	52.8	211.7	929	186.1	165.2	139.1	201.3	162	175.9		46	0.000711281	0.000269597	4	0.996747	1.02743	4.19582
P06400	[K].AFDFYK.[V]	1xTMT6plex [K6]; 1xTMT6plex [N-Term]	1	1	0	1248.7	0.347	0.223953	92.8	301.4	104.5	155.66	19.33	65.42		6.7	60.6	142.2	1021.3	301.4	213.7	309.5	104.5	161.2	31.8		25	0.343519	0.0394253	4	0.983618	1.05197	4.01075
Q8N1F7	[R].AFDIIER.[L]	1xTMT6plex [N-Term]	1	1	0	1092.63	0.372	0.266687	70.7	335	124.5	176.58	24.75	67.88	0.3	5.9	70.7	195	1284.5	337.9	210.3	335	124.5	225.5	46.5		38	0.165906	0.0181283	5	0.976113	1.31525	3.41105
O96000	[K].AFDLIVDRPVTLVR.[E]	1xTMT6plex [N-Term]	1	1	0	1843.1	0.782	0.999995	157.1	333.6	260.9	148.66	20.06	23.91		13.7	90.8	271.7	1512.4	336.2	230.6	333.6	260.9	289.5	177.8		32	4.86147e-05	5.8751e-05	4	0.995325	1.00229	4.90505
O14908	[K].AFDMISQR.[S]	1xTMT6plex [N-Term]	1	1	0	1196.63	0.748	0.999995	30.1	114	85.4	174.6	14.68	9.51	1	1.6	30.1	117.7	666.7	128.7	95.7	114	85.4	78.3	94.6		19	0.0478561	0.00532576	5	0.966275	1.12084	3.03259
Q96BQ1	[K].AFDMYSGDVMHLVK.[F]	1xTMT6plex [K14]; 1xTMT6plex [N-Term]	1	2	0	2071.08	0.903	0.999995	29.5	99.4	89.8	156.71	10.18	13.83	2.5	4.4	29.5	131.6	481.6	89	99.4	109.2	111	86.6	89.8		13	0.225782	0.0251064	5	0.977683	0.900494	3.78433
Q9UDW1	[R].AFDQGADAIYDHINEGK.[L]	1xTMT6plex [K17]; 1xTMT6plex [N-Term]	1	1	0	2322.18																				NoQuanValues	36	7.20006e-05	5.8751e-05	NA	NA	NA	NA
P29401	[R].AFDQIR.[M]	1xTMT6plex [N-Term]	1	1	0	978.557	0.794	0.999995	48	205.2	163	158.35	4.22	31.7	0.9	19.8	48	191.6	788.9	211.1	194.2	205.2	180.9	163	93.4		21	0.310177	0.0350864	5	0.957823	1.02781	4.16287
P62316	[K].AFDRHCNMVLENVK.[E]	1xCarbamidomethyl [C6]; 1xTMT6plex [K14]; 1xTMT6plex [N-Term]	1	1	1	2191.15	2.846	0.00992646	45.6	104.2	296.7	153.16	14.88	81.56	6.4	24.4	45.6	284.4	956.1	104.2	124.9	93.4	296.7	111.6	701.8		14	0.0122406	0.00186697	5	0.977588	0.805802	5.20868
Q16891	[R].AFDSAVAK.[A]	1xTMT6plex [K8]; 1xTMT6plex [N-Term]	1	1	0	1266.75	0.83	0.999995	147	349.2	289.8	142.1	11.02	60.3		17.6	81.4	265.4	1246.8	406.7	349.2	330	289.8	313.4	68.6		38	0.00159321	0.000300397	4	0.999519	0.919109	5.07102
P53396	[K].AFDSGIIPMEFVNK.[M]	1xTMT6plex [K14]; 1xTMT6plex [N-Term]	1	1	0	2026.11	0.866	0.999995	33.5	174.1	150.8	168.07	12.67	22.43	1.8	11.4	33.5	166.9	803.1	142.7	182.9	174.1	174	109.8	150.8		45	2.11049e-05	5.8751e-05	5	0.99465	0.964355	4.14084
P49327	[K].AFDTAGNGYCR.[S]	1xCarbamidomethyl [C10]; 1xTMT6plex [N-Term]	1	1	0	1460.68	0.749	0.999995	17.4	69.2	51.8	174.05	16.04	24.23	0.5	3.2	17.4	76.6	426.9	65.8	69.2	87.9	70.9	51.8	44.7		35	0.00975531	0.00141207	5	0.999728	1.08125	2.66912
Q96S66	[R].AFDVPDAEAR.[E]	1xTMT6plex [N-Term]	1	1	0	1319.68	2.955	0.0114094	102.3	94.1	278.2	139.54	32.98	25.24		7.8	53.4	196	820.1	73.7	139.7	94.1	312.8	278.2	186.3		45	0.0317618	0.00401401	4	0.994439	1.00483	4.16601
Q9UQ80	[R].AFEDEK.[K]	1xTMT6plex [K6]; 1xTMT6plex [N-Term]	1	2	0	1196.66	1.564	0.474733	96.8	396.1	619.4	148.77	39.39	26.89	1.9	40.7	96.8	535.3	1613.9	396.1	724.6	374.2	655.6	382.2	619.4		28	0.304257	0.0343591	5	0.95754	1.04263	5.27406
Q01082	[R].AFEDEMSGR.[S]	1xTMT6plex [N-Term]	1	1	0	1270.59	0.879	0.999995	36.1	145.6	128	156.68	24.67	31.14	1.7	12.1	36.1	173	641.4	145.6	185.7	112.8	199.3	113.9	128		47	0.000252507	0.00011429	5	0.993026	0.941436	4.13594
Q01082	[R].AFEDEMSGR.[S]	1xOxidation [M6]; 1xTMT6plex [N-Term]	1	2	0	1286.59																				NoQuanValues	16	0.0683888	0.00708374	NA	NA	NA	NA
Q8N6T3	[K].AFEDWLNDDLGSYQGAQGNR.[Y]	1xTMT6plex [N-Term]	1	1	0	2485.16	0.673	0.999995	29.5	47.4	31.9	131.76	7.64	25.95		4.6	15.9	54.6	203.8	47.4	42.2	49	41.5	31.9	24.6		34	4.35076e-06	5.8751e-05	4	0.999321	0.828766	2.98427
P55072	[K].AFEEAEK.[N]	1xTMT6plex [K7]; 1xTMT6plex [N-Term]	1	2	0	1281.71	1.025	0.999995	86.7	142.6	146.1	150.21	21.78	6.64		6.6	55.6	135	829.7	199	135.9	142.6	146.1	153.9	134.7		21	0.0203207	0.00284647	4	0.985721	1.01564	3.96494
O43818	[R].AFEEDQVAGR.[L]	1xTMT6plex [N-Term]	1	1	0	1350.69	0.832	0.999995	57.6	241.8	201.1	163.23	11.26	10.6	5.5	17.2	57.6	236.2	1069	267.9	241.8	213.6	235.3	193.6	201.1		47	6.85365e-05	5.8751e-05	5	0.994048	0.85188	5.05511
O75376	[R].AFEGAITK.[G]	1xTMT6plex [K8]; 1xTMT6plex [N-Term]	1	1	0	1294.78	1.004	0.999995	94.4	168.4	169.1	141.21	13.27	15.89		8.4	51	174.9	780.4	168.4	204.4	160.1	180.6	169.1	131.8		33	0.0023851	0.000321709	4	0.997134	0.976122	4.18383
P11766	[K].AFELMHSGK.[S]	1xTMT6plex [K9]; 1xTMT6plex [N-Term]	1	1	0	1477.82																				NoQuanValues	9	0.184269	0.0205239	NA	NA	NA	NA
P49189	[K].AFEPATGR.[V]	1xTMT6plex [N-Term]	1	1	0	1077.59	0.952	0.999995	72.7	140.8	134	142.29	10.95	16.23		8	40.8	129.7	613.4	142.9	140.8	116.6	158.4	114.4	134		26	0.0243503	0.0032352	4	0.998839	0.933348	3.99039
O14545	[R].AFESDVFHNR.[T]	1xTMT6plex [N-Term]	1	1	0	1450.73	0.608	0.977062	41.7	177.4	107.9	162.03	2.37	14.35	1.5	5.6	41.7	161.2	684	177.4	173.1	181.5	132.5	107.9	101.6		32	0.000136419	0.00011429	5	0.995969	1.01158	3.83361
P43304	[K].AFEVAK.[M]	1xTMT6plex [K6]; 1xTMT6plex [N-Term]	1	2	0	1122.69	1.163	0.938953	70.7	325.7	378.8	159.99	20.16	19.92	1.2	17.5	70.7	344.7	1337.6	325.7	371.9	246.5	378.8	273.3	406.6		21	0.101534	0.0105185	5	0.982598	1.10415	4.5527
P54619	[K].AFFALVTNGVR.[A]	1xTMT6plex [N-Term]	1	1	0	1423.83	1.049	0.999995	19.7	33.5	35.1	147.37	15.58	6.17		2.3	11.4	34.1	186.5	42.9	33.5	32.7	38.1	33.8	35.1		6	0.0430722	0.00493394	4	0.997452	0.94084	2.15227
P55786	[K].AFFESHPAPSAER.[T]	1xTMT6plex [N-Term]	1	1	0	1674.84	1.019	0.999995	57.1	95.9	97.7	148.57	27.54	11		5.7	32.4	100.8	556.8	131.1	95.9	76.1	83.6	104	97.7		8	0.376511	0.043692	4	0.997526	0.980272	3.55019
Q9UQ80	[R].AFFSEVER.[R]	1xTMT6plex [N-Term]	1	2	0	1213.64	0.79	0.999995	45.6	158.6	125.3	163.8	5.95	10.78	2.3	8.1	45.6	144.9	690.8	169.2	158.6	150.3	125.3	123.6	149.2		41	0.00116388	0.000269597	5	0.998079	0.926832	4.16246
Q9UQ80	[R].AFFSEVERR.[F]	1xTMT6plex [N-Term]	1	2	1	1369.74	1.025	0.999995	57.6	165.4	169.5	169.69	18.57	10.06	2.9	10.9	57.6	169.3	957.2	204.7	142	165.4	160.1	169.5	194.1		22	0.00302518	0.00035197	5	0.997631	0.930188	4.51742
P51659	[K].AFFSGR.[L]	1xTMT6plex [N-Term]	1	1	0	913.509	0.892	0.999995	39.9	119.4	106.6	169.2	14.12	11.98	2.4	2.3	39.9	113.3	617.1	148.9	116	119.4	114.4	90.1	106.6		35	0.0548907	0.00582955	4	0.968325	1.17597	2.92281
P14902	[K].AFFSVLR.[I]	1xTMT6plex [N-Term]	1	1	0	1068.64	0.614	0.973387	46.7	110.5	67.9	140.41	8.2	40.39		6.5	21.5	101.3	418.6	110.5	116.3	98.8	72.8	67.9	30.6		33	0.0098164	0.00143976	4	0.994679	0.922197	3.48338
Q6P2Q9	[K].AFFTSK.[A]	1xTMT6plex [K6]; 1xTMT6plex [N-Term]	1	1	0	1158.69	0.668	0.998721	87	198.1	132.3	132.22	41.42	33.77		15.9	33	229	730.9	167.3	352.3	198.1	223.8	132.3	127.1		19	0.219227	0.0244988	4	0.964459	0.878274	4.55773
Q9H479	[R].AFGGPGAGCISEGR.[A]	1xCarbamidomethyl [C9]; 1xTMT6plex [N-Term]	1	1	0	1564.77	0.835	0.999995	16.3	65.8	55	169.22	9.86	5.09	4	2.5	16.3	78.7	393.5	71.4	58.6	65.8	57.7	55	52.1		76	2.24085e-05	5.8751e-05	4	0.99866	1.1016	2.50898
P31040	[R].AFGGQSLK.[F]	1xTMT6plex [K8]; 1xTMT6plex [N-Term]	1	1	0	1265.76	0.844	0.999995	46.9	120.9	102	183.89	33.77	17.07	0.7	4.6	46.9	95.4	866.1	132.2	65.3	120.9	102	128.4	93		34	0.00555098	0.000816087	5	0.987525	1.12284	3.37485
P25325	[R].AFGHHAVSLLDGGLR.[H]	1xTMT6plex [N-Term]	1	1	0	1778.99	0.637	0.982334	97.4	222.7	141.8	140.47	2.71	41.14		11.9	52	182.5	808.7	215.7	227.7	222.7	141.8	151.2	62.5		23	0.000295502	0.00011429	4	0.999985	0.915251	4.48599
Q9Y5T5	[K].AFGNSTEK.[L]	1xTMT6plex [K8]; 1xTMT6plex [N-Term]	1	1	0	1311.73	1.617	0.639212	19.4	92.8	149.9	146.7	49.64	41.01	3.7	8.9	19.4	149	406.3	92.8	185.4	76.6	149.9	75.2	184.9		29	0.00209569	0.000321709	5	0.962446	0.788072	4.10068
P29401	[K].AFGQAK.[H]	1xTMT6plex [K6]; 1xTMT6plex [N-Term]	1	1	0	1079.66	2.345	0.0994921	34.7	140.1	328.5	139.88	67.76	51.09	2.4	14.4	34.7	241.1	559.3	97.8	343.4	140.1	328.5	104.7	332.3		15	0.195139	0.0216902	5	0.981029	0.88767	4.39464
Q9Y520	[K].AFGSGIDIKPGTPPIAGR.[S]	1xTMT6plex [K9]; 1xTMT6plex [N-Term]	1	1	0	2212.29	2.278	0.121555	30.7	88.4	201.4	154.82	30.65	32.67	3.2	16.3	30.7	129.5	507.5	63.9	119.3	88.4	201.4	113	223.9		29	0.000884155	0.000269597	5	0.98557	0.790365	4.38679
P23588	[R].AFGSGYR.[R]	1xTMT6plex [N-Term]	1	1	0	986.526	0.425	0.499184	53.8	147	62.4	159.7	30.59	37.4		0.7	38.1	76	629.5	147	82.1	151.4	62.4	89.7	41.5		22	0.0256781	0.00339282	2	1	NA	NA
P23588	[R].AFGSGYRR.[D]	1xTMT6plex [N-Term]	1	2	1	1142.63	1.01	0.999995	60.7	239	241.3	161.91	2.05	17.06	2.8	9.6	60.7	237	1008.7	245.4	239	235.7	261.5	185.9	241.3		19	0.0150164	0.00229129	5	0.996812	0.970746	4.54957
Q13620	[K].AFGSTIVINPEK.[D]	1xTMT6plex [K12]; 1xTMT6plex [N-Term]	1	1	0	1734.02																				NoQuanValues	36	0.000861366	0.000269597	NA	NA	NA	NA
Q9H7D0	[R].AFGVAFVK.[L]	1xTMT6plex [K8]; 1xTMT6plex [N-Term]	1	1	0	1296.81	1.066	0.995659	74.5	137.8	146.9	143.66	6.95	15.51		6.1	43.1	128.7	631.9	137.8	150.7	131.6	162	118.5	146.9		36	0.000797543	0.000269597	4	0.993403	0.989501	3.78991
P24941	[R].AFGVPVR.[T]	1xTMT6plex [N-Term]	1	1	0	974.598	0.389	0.302232	59.3	284.9	110.9	167.87	12.62	22.13	1.2	9.6	59.3	207.6	1045.3	332	259.4	284.9	110.9	121.2	77.5		19	0.144466	0.0154773	5	0.995305	1.07845	4.14192
P84103	[R].AFGYYGPLR.[S]	1xTMT6plex [N-Term]	1	9	0	1272.69	0.777	0.999995	75.6	191.9	149	145.6	19.1	9.85		9.6	34.1	167.9	775.6	261.6	189.6	191.9	165.9	136.3	149		52	0.000301687	0.000174145	4	0.995319	0.969985	4.0841
Q9BPX5	[R].AFHAALR.[N]	1xTMT6plex [N-Term]	1	1	0	1014.6	0.86	0.999995	22.1	90	77.4	160.48	3.61	9.95	1.8	4.3	22.1	91.3	376.5	90	91.9	85.7	77.4	68.7	84		38	0.00740842	0.00103625	5	0.990495	0.8895	3.43616
Q9Y2D5	[R].AFHEDK.[K]	1xTMT6plex [K6]; 1xTMT6plex [N-Term]	1	1	0	1204.67																				NoQuanValues	17	0.127148	0.0134546	NA	NA	NA	NA
O75191	[R].AFHGLAGGTDVPFSEVVK.[L]	1xTMT6plex [K18]; 1xTMT6plex [N-Term]	1	1	0	2289.26	0.786	0.999995	48.4	96.6	75.9	141.17	7.58	13.33		4.7	23.1	101.7	426.4	96.6	100.9	86.9	93.4	75.9	73.8		38	2.19897e-06	5.8751e-05	4	0.998802	0.986364	3.25141
P17987	[R].AFHNEAQVNPER.[K]	1xTMT6plex [N-Term]	1	1	0	1640.83																				NoQuanValues	40	9.19478e-05	5.8751e-05	NA	NA	NA	NA
P17987	[R].AFHNEAQVNPERK.[N]	1xTMT6plex [K13]; 1xTMT6plex [N-Term]	1	1	1	1998.09	1.135	0.973387	88.6	273.1	310	170.13	16.09	19.1	4	16.3	88.6	323.8	1722.6	245.5	273.1	334.9	312.4	310	218.5		19	0.0107056	0.00149669	5	0.999131	0.980162	5.14759
Q00341	[K].AFHPFIAGPYNR.[L]	1xTMT6plex [N-Term]	1	1	0	1618.87	0.668	0.998988	54.7	265.9	177.7	164.74	5.41	17.69	3.7	13.8	54.7	223.9	1033.3	275	265.9	247.1	177.7	133.6	189.6		19	0.0201923	0.00281751	5	0.998138	0.910144	4.76752
Q9H3P7	[K].AFHPTYEEK.[L]	1xTMT6plex [K9]; 1xTMT6plex [N-Term]	1	1	0	1579.85	0.727	0.999995	48.1	105.7	76.9	144.85	1.2	5.32		5	28.6	80.8	420	107.4	105.7	104.9	81.2	73	76.9		29	0.113376	0.0118917	4	0.995921	0.944444	3.35967
Q9NZB2	[R].AFLACMR.[S]	1xCarbamidomethyl [C5]; 1xTMT6plex [N-Term]	1	1	0	1097.58	0.586	0.936464	35.9	124.9	73.2	159.41	24.68	28.82	0.2	9	35.9	115.4	499.6	79	127.5	124.9	106.7	73.2	62		22	0.0371697	0.00449465	4	0.999718	0.869706	4.01835
P05388	[K].AFLADPSAFVAAAPVAAATTAAPAAAAAPAK.[V]	1xTMT6plex [K31]; 1xTMT6plex [N-Term]	1	1	0	3210.79	0.731	0.999995	49.6	163.6	119.6	166.88	5.19	16.64	1.3	6	49.6	149	759.7	177	163.6	160.7	119.6	100.2	140.1		48	4.99583e-05	5.8751e-05	5	0.995412	1.03536	3.84149
Q9UPN3	[K].AFLAELEQNSPK.[I]	1xTMT6plex [K12]; 1xTMT6plex [N-Term]	1	1	0	1805.02	1.058	0.999995	108.8	185.6	196.4	142.12	6.41	10.28		11.6	57.3	206.5	937.4	185.6	194	170.8	212	196.4	172.5		10	0.03855	0.00455445	4	0.999759	0.951327	4.52585
Q9Y6M9	[M].AFLASGPYLTHQQK.[V]	1xAcetyl [N-Term]; 1xTMT6plex [K14]	1	1	0	1831.99																				NoQuanValues	67	0.000115415	5.8751e-05	NA	NA	NA	NA
P09211	[K].AFLASPEYVNLPINGNGK.[Q]	1xTMT6plex [K18]; 1xTMT6plex [N-Term]	1	1	0	2362.32	0.639	0.990254	30.7	108.8	69.5	175.58	26.86	19.34	2.1	2.1	30.7	91.1	579.8	108.8	70.5	122.8	69.5	77.9	52.6		42	4.90587e-05	5.8751e-05	4	0.97945	1.18431	2.67496
Q12931	[K].AFLDALQNQAEASSK.[I]	1xTMT6plex [K15]; 1xTMT6plex [N-Term]	1	1	0	2051.12	0.725	0.999995	62.7	243.5	176.5	164.37	2.29	16.94	3.7	18.5	62.7	274.2	1239.5	243.5	242.2	252.5	229.1	169.7	176.5		29	3.49979e-05	5.8751e-05	5	0.998002	0.928078	4.98106
CON_Q2UVX4	[K].AFLDCCEYITQLR.[Q]	2xCarbamidomethyl [C5; C6]; 1xTMT6plex [N-Term]	1	1	0	1917.94																				NoQuanValues	79	6.76043e-07	5.8751e-05	NA	NA	NA	NA
Q6NXE6	[K].AFLDNPGILSELCGTLSR.[L]	1xCarbamidomethyl [C13]; 1xTMT6plex [N-Term]	1	1	0	2192.16																				NoQuanValues	40	4.6242e-05	5.8751e-05	NA	NA	NA	NA
Q9UIJ7	[K].AFIDQGK.[L]	1xTMT6plex [K7]; 1xTMT6plex [N-Term]	1	2	0	1236.74	0.888	0.999995	83	183.6	163	145.6	12.14	9.29		6.6	41.1	167.5	791.5	208.9	164	183.6	163	143.3	172.3		13	0.0814114	0.0084042	4	0.998424	1.03729	3.86647
Q9H3M7	[K].AFLDRPSQPTQETK.[K]	1xTMT6plex [K14]; 1xTMT6plex [N-Term]	1	1	0	2076.15	0.214	0.00671941	40.9	103.8	22.2	140.07	1.83	29.28		5.2	22.3	75.1	334.7	103.3	103.8	106.8	22.2	19.1	32.9		26	0.00035774	0.000200533	4	0.999885	0.901963	3.27444
P23229	[R].AFIDVTAAAENIRLPNAGTQVR.[V]	1xTMT6plex [N-Term]	1	1	1	2556.41	1.247	0.953551	8.3	8.7	10.9	132.04	29.23	28.64		2	4.2	16.3	61.4	8.7	11.6	6.4	17	10.9	10.5		17	0.00127799	0.000300397	4	0.980509	0.763065	1.48756
Q8NCD3	[K].AFLEVNRPQIHK.[L]	1xTMT6plex [K12]; 1xTMT6plex [N-Term]	1	1	0	1910.14	0.167	0.00111959	64	375.4	62.8	167.07	4.49	20.52	2.6	13.5	64	239.2	1179.1	356.5	375.4	390	62.8	53.2	79.6		14	0.016649	0.00235348	5	0.999855	0.979716	4.67883
Q9HB90; Q9NQL2	[K].AFLFDVVSK.[I]	1xTMT6plex [K9]; 1xTMT6plex [N-Term]	2	1	0	1483.89	0.62	0.978602	66.3	252.3	156.4	163.76	12.47	10.76	4.8	13.3	66.3	215.1	1030.1	290.2	252.3	226.6	176.5	156.4	142.6	NotUnique	56	0.000196239	0.00011429	5	0.995065	0.876119	4.9156
P29372	[R].AFLGQVLVR.[R]	1xTMT6plex [N-Term]	1	1	0	1231.77	0.546	0.904426	51.8	227.1	124	162.66	11.31	11.02	0.7	8.8	51.8	219.1	923	227.1	230.7	186.9	146.5	124	119.9		44	0.0208443	0.00292196	5	0.987228	1.14157	3.82662
Q9BTY7	[R].AFLLDPDR.[C]	1xTMT6plex [N-Term]	1	1	0	1175.66	0.504	0.796518	87.9	502	252.8	166.32	12.08	41.7	7.9	26.5	87.9	374.9	1803.1	603.5	502	485.1	252.8	320	128		28	0.0837252	0.00869154	5	0.993917	0.874639	5.66326
P49207	[R].AFLIEEQK.[I]	1xTMT6plex [K8]; 1xTMT6plex [N-Term]	1	1	0	1435.86	0.324	0.0909229	91.1	294.7	95.4	146.68	21.23	48.35		7.9	50.7	163.6	847.2	359.3	294.7	233.6	103.5	95.4	34.6		38	0.00124814	0.000269597	4	0.996817	1.00104	4.10724
Q96JM3	[K].AFLLESLLK.[N]	1xTMT6plex [K9]; 1xTMT6plex [N-Term]	1	1	0	1491.96	0.857	0.999995	52.7	169.9	145.5	162.68	5.2	23.52	0.6	9.8	52.7	161	751.3	160.4	178	169.9	145.5	104.5	169.5		58	0.000121549	5.8751e-05	5	0.975472	1.10926	3.70842
P30566	[R].AFIITGQTYTR.[K]	1xTMT6plex [N-Term]	1	1	0	1499.84	0.611	0.968908	51.1	202.5	123.8	163.98	8.83	42.78	0.8	14.1	51.1	176.1	835.4	224.1	202.5	188.1	123.8	135.4	53.1		27	0.00371817	0.000494316	5	0.973051	1.0674	3.99393
Q9BYT8	[K].AFLMSR.[G]	1xTMT6plex [N-Term]	1	1	0	953.544	1.188	0.964471	80.5	159.9	189.9	144.37	16.55	20.25		8.8	40.1	161.6	753.4	161.6	159.9	118.7	189.9	142.4	215.2		27	0.0597011	0.00635759	4	0.999864	0.969521	4.08799
Q6IN85	[K].AFLNNGSR.[Y]	1xTMT6plex [N-Term]	1	1	0	1107.61	0.88	0.999995	66.3	96.3	84.7	133.8	18.72	22.65		10.2	35.2	124.7	481	96.3	130.2	94.7	116.3	84.7	76.6		34	0.00832652	0.00118227	4	0.999011	0.843057	4.13254
Q15029	[K].AFIPAIDSFGFETDLR.[T]	1xTMT6plex [N-Term]	1	1	0	2028.06																				NoQuanValues	10	0.000140526	0.00011429	NA	NA	NA	NA
P14735	[K].AFIPQLLSR.[L]	1xTMT6plex [N-Term]	1	1	0	1273.78	1.05	0.999995	85.5	157.8	165.6	147.8	14.29	8.17		12.5	40.4	181	911.6	180.4	157.8	135.3	181.4	154.3	165.6		37	0.017596	0.0024625	4	0.993338	0.943938	4.3863
Q96LW9	[K].AFIQNAGLFQHLR.[V]	1xTMT6plex [N-Term]	1	1	0	1743.99																				NoQuanValues	35	2.51435e-05	5.8751e-05	NA	NA	NA	NA
O14777	[K].AFIQQCIR.[Q]	1xCarbamidomethyl [C6]; 1xTMT6plex [N-Term]	1	1	0	1264.7	0.318	0.229063	18.1	42.8	13.6	142.09	17.72	7.22		1.1	7.3	44.4	174.5	38.7	42.8	54.2	13.6	12.1	13.8		10	0.15422	0.0167986	4	0.992803	1.11699	1.38766
P61026	[K].AFLTLAEDILR.[K]	1xTMT6plex [N-Term]	1	1	0	1490.88	1.566	0.56474	17.1	28.4	44.5	142.82	25.22	44.4		2.4	7.8	37.6	164	28.4	42.1	27.4	44.7	44.5	17.3		48	0.000241285	0.00011429	4	0.993789	0.93537	2.03232
P52272	[R].AFITNIPFDVK.[W]	1xTMT6plex [K11]; 1xTMT6plex [N-Term]	1	1	0	1723.02	0.612	0.963586	141.1	287.1	175.6	148.8	14.33	15.42		10.6	79.9	249	1366.7	325.4	243.7	287.1	175.6	185.5	137		87	1.0796e-05	5.8751e-05	4	0.994076	1.03564	4.62097
Q9UBB5	[K].AFIVTDEDIRK.[Q]	1xTMT6plex [K11]; 1xTMT6plex [N-Term]	1	1	1	1765.03	1.051	0.999995	23	98.8	103.8	170.44	9.77	4.28	0.2	5.9	23	109.4	550.4	94.3	98.8	113.4	109.5	100.7	103.8		13	0.00693583	0.00100924	5	0.968678	1.2187	2.67393
P39023	[K].AFMGPLK.[K]	1xOxidation [M3]; 1xTMT6plex [K7]; 1xTMT6plex [N-Term]	1	1	0	1237.74	0.476	0.5862	160.4	708.9	337.8	156.53	15.87	28.81	1.5	32.4	160.4	448.5	1886.8	708.9	807.8	585.8	458.8	337.8	257.7		10	0.382952	0.0446082	5	0.960007	1.09944	5.21201
P26440	[R].AFNADFH.[-]	1xTMT6plex [N-Term]	1	1	0	1050.52	0.731	0.999995	16.4	63.8	46.7	161.93	12.1	10.93	1.8	3.2	16.4	60.5	268.9	63.8	51.8	64.9	55.3	45.4	46.7		20	0.282596	0.031391	5	0.979946	0.83813	3.11028
Q03169	[R].AFNEFLER.[G]	1xTMT6plex [N-Term]	1	1	0	1254.67	1.248	0.916231	69.7	118.2	147.5	142.97	21.58	21.94		2.4	37.4	129.9	585.8	118.2	133.3	85.8	152.5	147.5	99.6		37	0.00933637	0.00138682	4	0.971643	1.16921	2.96107
P26368	[K].AFNLVK.[D]	1xTMT6plex [K6]; 1xTMT6plex [N-Term]	1	1	0	1149.74	0.794	0.999995	49.2	242.4	192.5	165.67	6.86	9.75	2.3	13.5	49.2	194.2	925.9	247.3	217.2	242.4	192.5	164	197.2		32	0.0414987	0.00486723	5	0.998217	0.950605	4.47242
Q9Y6D6	[K].AFNSNNEQR.[T]	1xTMT6plex [N-Term]	1	1	0	1308.65	1.976	0.176386	34.9	71.9	142.1	159.49	31.2	34.97	0.2	4.9	34.9	149.6	578	71.9	108.2	60.3	142.1	72.5	149.5		39	0.0124641	0.00192767	5	0.969369	1.25786	2.79836
Q9Y6D5	[K].AFNSNYEQR.[T]	1xTMT6plex [N-Term]	1	1	0	1357.67	1.287	0.900134	39.1	61	78.5	150.97	11.04	5.77		2.3	17.5	87.5	449.4	61	53.6	67	81.6	72.8	78.5		26	0.0081673	0.00116573	4	0.997453	1.14674	2.48584
Q9UQB8	[R].AFPAQTASGFK.[Q]	1xTMT6plex [K11]; 1xTMT6plex [N-Term]	1	1	0	1582.9	0.436	0.53031	52.2	153.8	67	149.12	10.95	1.89		2.4	24.7	110.1	548.6	171.2	137.4	153.8	67	69.1	66.7		68	8.44533e-06	5.8751e-05	4	0.991213	1.1711	2.72374
Q8IYB7	[R].AFPEQALLR.[R]	1xTMT6plex [N-Term]	1	1	0	1273.75	0.804	0.999995	89.7	202.3	162.6	144.89	16.45	4.67		11	42	191.6	883.2	206.6	202.3	151.4	169.1	154	162.6		43	0.000942257	0.000269597	4	0.997517	0.964172	4.31634
Q8IYB7	[R].AFPEQALLRR.[H]	1xTMT6plex [N-Term]	1	1	1	1429.85	1.1	0.992926	83	161.7	177.9	143.68	22.08	18.3		10.6	40.1	171.8	782.3	206.5	161.7	133.3	178.6	177.9	127.2		19	0.0148364	0.00229129	4	0.998028	0.94363	4.25088
Q96S19	[R].AFPLAEWQPSDVDQR.[C]	1xTMT6plex [N-Term]	1	1	0	1988.01	0.865	0.999995	17.5	27.8	24	146.04	5.61	4.25		0.1	9.5	32.3	155.6	25.7	28.7	27.8	25.6	24	23.6		93	6.35795e-08	5.8751e-05	3	0.999168	0.934486	1.97645
P34897	[R].AFPMPGFDEH.[-]	1xTMT6plex [N-Term]	1	1	0	1376.65	1.158	0.968315	18.6	55.8	64.7	167.76	4.8	5.41	0.5	5	18.6	61	321.9	55.8	59.1	53.8	64.7	63	69.8		62	0.0001875	0.00011429	5	0.989	1.00231	2.76416
O43813	[R].AFPNPYADYNK.[S]	1xTMT6plex [K11]; 1xTMT6plex [N-Term]	1	1	0	1757.93	0.84	0.999995	35.1	165.1	138.8	161.73	11.72	18.68	1	6.8	35.1	158.1	646.4	165.1	175.8	139.3	141.2	99.1	138.8		37	9.69368e-05	5.8751e-05	5	0.997307	1.04331	3.66316
O94992	[R].AFPQLGGRPGPEGEGSLESQPPPLQTQACPESSCLR.[E]	2xCarbamidomethyl [C29; C34]; 1xTMT6plex [N-Term]	1	1	0	4063.98	0.609	0.972983	16.2	47.2	28.7	163.95	34.85	36.51	0.2	5.4	16.2	88.2	372.1	47.2	46.8	82.5	40.6	28.7	19.1		83	4.90188e-08	5.8751e-05	5	0.965402	1.15896	2.44342
Q5JVF3	[R].AFQAHK.[E]	1xTMT6plex [K6]; 1xTMT6plex [N-Term]	1	1	0	1159.7	1.012	0.999995	45.5	173.8	175.8	163.31	56.65	28.56	0.5	14.9	45.5	205.1	893.1	64.2	245.5	173.8	225.3	175.8	125.1		17	0.0489575	0.00542438	5	0.958708	1.14333	3.81341
Q9H6S0	[R].AFQAWQK.[A]	1xTMT6plex [K7]; 1xTMT6plex [N-Term]	1	1	0	1336.78	0.87	0.999995	36.2	123.7	107.6	170.6	8.4	12.47	1.6	2.7	36.2	139.9	721.9	135.9	123.7	115	126.3	107.6	99.3		20	0.0474952	0.00527508	5	0.971722	1.04735	3.53292
Q6XQN6	[R].AFQGLLDTYSVWR.[S]	1xTMT6plex [N-Term]	1	1	0	1784.95	0.5	0.803622	8.3	31.3	15.7	151.44	17.95	7.49		2	3.5	19.8	107.8	31.3	39.3	27.8	15.7	16.1	13.9		11	0.316149	0.0357103	4	0.953733	0.897721	1.38231
P0C2W1	[R].AFQHAFSTNDCSR.[N]	1xCarbamidomethyl [C11]; 1xTMT6plex [N-Term]	1	1	0	1769.82	0.892	0.999995	29	42.8	38.2	139.3	10.36	9.71	2.5		16.4	51.4	224.7	36.8	45.1	42.8	41.8	38.2	34.4		6	0.190521	0.0212905	3	0.999083	0.874878	2.84356
Q9H814	[R].AFQNTATACAPVSHYR.[A]	1xCarbamidomethyl [C9]; 1xTMT6plex [N-Term]	1	1	0	2023	0.489	0.689982	56.8	213.8	104.5	171.09	29.06	24.29	2	7.7	56.8	205.7	1107.4	213.8	141.4	259.5	112.9	104.5	69.2		73	4.77204e-07	5.8751e-05	5	0.997201	1.03213	4.28252
P15586	[K].AFQNVFAPR.[N]	1xTMT6plex [N-Term]	1	1	0	1278.72																				NoQuanValues	8	0.0902776	0.00960654	NA	NA	NA	NA
P50453	[R].AFQSLLTEVNK.[A]	1xTMT6plex [K11]; 1xTMT6plex [N-Term]	1	1	0	1708	0.898	0.999995	97.2	164.6	147.7	146.29	18.49	18		7.8	62.5	151.2	844.9	199.6	164.6	137.9	147.7	165.1	114.6		11	0.226897	0.0252326	4	0.985983	0.985774	4.18416
CON_P06868	[R].AFQYHSK.[E]	1xTMT6plex [K7]; 1xTMT6plex [N-Term]	1	1	0	1338.76	1.687	0.465675	59.3	151.1	255	161.95	17.92	23.28	1.5	12.5	59.3	251.6	1054.2	151.1	126.9	181.8	316.8	255	197.4		17	0.145949	0.0157525	5	0.994717	1.04527	4.37997
P30048	[K].AFQYVETHGEVCPANWTPDSPTIKPSPAASK.[E]	1xCarbamidomethyl [C12]; 2xTMT6plex [K24; K31]; 1xTMT6plex [N-Term]	1	1	0	4073.1																				NoQuanValues	6	0.129975	0.0138943	NA	NA	NA	NA
P13010	[R].AFREEAIK.[F]	1xTMT6plex [K8]; 1xTMT6plex [N-Term]	1	1	1	1421.85	0.844	0.999995	62.7	373.1	314.7	167.34	16.37	18.54	7	12.1	62.7	284.6	1353.4	406.4	373.1	292.6	373.1	314.7	256.4		15	0.0223695	0.00308529	5	0.975045	0.885074	5.12994
Q96LW9	[K].AFSASNGLTR.[H]	1xTMT6plex [N-Term]	1	1	0	1252.68	0.858	0.999995	15.7	35.6	30.5	140.93	4.55	20.76		1.8	9.2	27	126.9	38	34.8	35.6	32.3	21.4	30.5		20	0.240788	0.0269485	4	0.997829	0.911842	1.83079
P34932	[R].AFSDPFVEAEK.[S]	1xTMT6plex [K11]; 1xTMT6plex [N-Term]	1	2	0	1697.92	0.736	0.999995	80.5	248.1	182.6	181.49	35.36	25.35	1.2	5.9	80.5	189.8	1510.8	354.9	172.9	248.1	182.6	275	180.6		66	2.07191e-05	5.8751e-05	5	0.988295	1.15285	4.08129
Q92890	[R].AFSGSGNR.[L]	1xTMT6plex [N-Term]	1	2	0	1024.54	0.658	0.999995	56.8	304.2	200.1	165.06	30.37	35.71	1	17.6	56.8	271.3	1210	263.4	460.6	304.2	227	200.1	106.1		29	0.017815	0.00251373	5	0.977475	1.0991	4.34658
Q92890	[R].AFSGSGNRLDGK.[K]	1xTMT6plex [K12]; 1xTMT6plex [N-Term]	1	1	1	1666.93	1.932	0.176118	55.3	206.5	398.9	155.77	26.51	51.33	5.3	14	55.3	318.4	1091.9	206.5	240.9	139	398.9	187.7	590.3		13	0.0139708	0.00212	5	0.987348	0.890996	5.01888
P10768	[K].AFSGYLGTDQSK.[W]	1xTMT6plex [K12]; 1xTMT6plex [N-Term]	1	1	0	1731.93	1.002	0.999995	147.6	542.1	543.2	164.92	8.93	15.28	7.6	40.3	147.6	500.4	2460.9	568.7	542.1	476.9	543.2	418.8	561.4		22	0.00082229	0.000269597	5	0.998392	0.913101	6.04976
Q9UPN3	[K].AFSIDIIR.[H]	1xTMT6plex [N-Term]	1	1	0	1163.7	1.559	0.608222	48.7	148.1	230.9	166	12.29	15.45	1.1	6.9	48.7	181.8	854.5	123.2	157	148.1	247.3	230.9	182		28	0.111365	0.0116161	5	0.997068	1.07589	3.87131
Q9NQ84	[K].AFSMDEPVAAK.[R]	1xTMT6plex [K11]; 1xTMT6plex [N-Term]	1	1	0	1623.88	1.188	0.966579	55.1	140.8	167.3	159.99	23.81	12.95	0.1	9.6	55.1	162.9	717.8	140.8	181.9	113.1	167.3	132.7	168		62	0.000110999	5.8751e-05	4	0.996104	0.923993	4.32513
O60506	[K].AFSQFGK.[L]	1xTMT6plex [K7]; 1xTMT6plex [N-Term]	1	1	0	1242.72	0.662	0.996114	77.7	197.6	130.7	147.85	4.29	3.47		10.4	42	143.9	772.4	190.4	197.6	207.4	133.5	124.7	130.7		18	0.0802692	0.00828542	4	0.997793	0.931491	4.22038
Q14839	[K].AFSQFVRPLIAAK.[N]	1xTMT6plex [K13]; 1xTMT6plex [N-Term]	1	1	0	1906.17	1.269	0.908219	22	55.3	70.2	164.23	5.44	11.05	3.4	0.5	22	65.3	316.7	55.3	57.9	51.9	70.2	60.5	75.5		12	0.017596	0.0024625	3	0.996046	0.892656	3.20401
Q9BTD8	[R].AFSRFPSFLK.[A]	1xTMT6plex [K10]; 1xTMT6plex [N-Term]	1	1	1	1657.98	2.244	0.136372	34.9	93.7	210.2	162.33	21.79	44.08	6	15	34.9	146.1	673.8	116.9	93.7	75.4	210.2	113.1	294.5		9	0.0288153	0.00361211	5	0.977148	0.757723	4.73672
Q9UN86	[K].AFSWASVTSK.[N]	1xTMT6plex [K10]; 1xTMT6plex [N-Term]	1	1	0	1541.87	0.637	0.983904	82.1	181.8	115.9	148.73	14.56	14.67		9.3	46.4	145.3	809.9	219	165.4	181.8	115.9	108.2	142.4		32	0.000270897	0.00011429	4	0.997931	0.957797	4.17551
Q16629	[R].AFSYYGPLR.[T]	1xTMT6plex [N-Term]	1	2	0	1302.7	0.768	0.999995	54.9	347.5	266.9	160.32	12.91	15.3	0.2	19.9	54.9	283.1	1114	368	347.5	285.3	266.9	202.2	267.7		55	0.000451649	0.000200533	4	0.987785	0.899707	5.00098
P61599	[R].AFTCDDLFR.[F]	1xCarbamidomethyl [C4]; 1xTMT6plex [N-Term]	1	1	0	1373.67	0.481	0.649516	50.9	259.9	125.1	164.92	12.3	59.48	2.4	14.9	50.9	217.2	998.6	235.7	259.9	300.3	125.1	131.9	30.1		38	0.0132363	0.00197526	5	0.997252	0.955569	4.57116
Q27J81	[R].AFTEER.[A]	1xTMT6plex [N-Term]	1	1	0	981.52	0.719	0.999995	57.3	224.7	161.6	162.15	19.15	18.11	1.9	10.7	57.3	233.6	991.3	200.3	288.5	224.7	217.6	160.7	161.6		19	0.2481	0.0278043	5	0.998812	1.01143	4.39463
Q9UNZ2	[K].AFTGEGQK.[L]	1xTMT6plex [K8]; 1xTMT6plex [N-Term]	1	1	0	1295.74	0.755	0.999995	46.3	169.1	127.6	182.76	27.07	9.06	0.7	6.6	46.3	118.4	972.9	169.1	113	198.3	132.7	127.6	111.2		43	0.000457557	0.000200533	5	0.990582	1.12819	3.56479
P16615	[K].AFTGREFDELNPSAQR.[D]	1xTMT6plex [N-Term]	1	2	1	2067.05	4.28	0.00263003	27.7	31	132.8	159.99	30.78	23.09	1.1	4.7	27.7	92.5	395.4	28.7	49.1	31	145.5	91.1	132.8		41	0.00015352	0.00011429	5	0.998468	0.956561	3.32278
P31939	[K].AFTHTAQYDEAISDYFR.[K]	1xTMT6plex [N-Term]	1	1	0	2264.08	0.701	0.999995	9.8	63.4	44.5	162.65	15.31	34.44	3	3.4	9.8	61.7	256.4	63.4	72.9	53.5	53.2	44.5	25.5		46	1.83476e-06	5.8751e-05	4	0.984965	0.970999	2.49735
P31939	[K].AFTHTAQYDEAISDYFRK.[Q]	1xTMT6plex [K18]; 1xTMT6plex [N-Term]	1	1	1	2621.34																				NoQuanValues	16	0.274246	0.0306586	NA	NA	NA	NA
Q14592	[K].AFTHYSTYVLHER.[A]	1xTMT6plex [N-Term]	1	1	0	1852.95	0.794	0.999995	27.8	78	61.9	148.63	13.38	6.64		2.9	11.6	66.7	319	78	63.5	82.6	56	61.9	63.6		46	0.000269778	0.00011429	4	0.995297	1.04073	2.44579
Q8WUH2	[K].AFTLVSAVER.[E]	1xTMT6plex [N-Term]	1	1	0	1321.77	1.356	0.814307	8.8	28.8	39.1	167.48	21.73	19.25	0.2	1.2	8.8	33	160.1	40.7	28.8	28.1	39.1	39.4	27.5		43	0.0187238	0.00253649	5	0.997425	1.0825	1.39758
P01023	[RK].AFTNSK.[KI]	1xTMT6plex [K6]; 1xTMT6plex [N-Term]	1	1	0	1125.67	2.467	0.0596525	51.7	132.7	327.3	167.93	41.67	10.37	2.1	9.2	51.7	214.7	1040.7	63.8	159.7	132.7	327.3	272.8	329.4		16	0.253112	0.0283531	5	0.999467	1.0086	4.34331
Q5K651	[K].AFTNTATATEEDVK.[M]	1xTMT6plex [K14]; 1xTMT6plex [N-Term]	1	1	0	1956.03																				NoQuanValues	35	6.26414e-05	5.8751e-05	NA	NA	NA	NA
Q9Y6X9	[M].AFTNYSSLNR.[A]	1xAcetyl [N-Term]	1	1	0	1214.58																				NoQuanLabels	51	0.000203683	0.00011429	NA	NA	NA	NA
P12955	[K].AFTPFSGPK.[-]	1xTMT6plex [K9]; 1xTMT6plex [N-Term]	1	1	0	1409.82	0.837	0.999995	76.3	299.4	250.6	164.9	17.46	9.71	1	11.4	76.3	246.2	1176.7	346.2	242.9	299.4	250.6	216.5	261.8		55	0.0021385	0.000321709	5	0.986676	1.1183	4.24745
Q8IYS2	[K].AFTSTLEK.[V]	1xTMT6plex [K8]; 1xTMT6plex [N-Term]	1	1	0	1354.8																				NoQuanValues	9	0.0837252	0.00869154	NA	NA	NA	NA
O43847	[R].AFTTTLNLLPYHK.[I]	1xTMT6plex [K13]; 1xTMT6plex [N-Term]	1	1	0	1977.16	1.01	0.999995	57	111.3	112.4	136.39	16.54	10.69		6.8	28.7	113	440.8	111.3	126.7	90.6	112.4	94	115		10	0.323677	0.0367	4	0.999214	0.912741	3.68385
O75487; P35052	[R].AFVAAR.[TS]	1xTMT6plex [N-Term]	2	1	0	863.53	0.743	0.999995	96.6	226.3	168.1	139.89	18.41	14.79		11.9	55.1	169.6	770.9	226.3	255.7	175.9	183.7	168.1	136.5	NotUnique	20	0.0634394	0.0065899	4	0.999144	0.897855	4.50356
P15880	[K].AFVAIGDYNGHVGLGVK.[C]	1xTMT6plex [K17]; 1xTMT6plex [N-Term]	1	1	0	2175.23	0.412	0.448335	34.3	245.7	101.2	172.94	4.01	30.69	2.8	11.1	34.3	163.9	903.9	245.7	252.6	233.3	113.1	59.7	101.2		40	5.7754e-05	5.8751e-05	5	0.992114	0.922264	4.34654
Q07021	[K].AFVDFLSDEIK.[E]	1xTMT6plex [K11]; 1xTMT6plex [N-Term]	1	1	0	1741.98	0.882	0.999995	49.2	176.5	155.8	167.16	22.74	17.12	1.6	9.6	49.2	160	819.1	220.8	139.5	176.5	156.9	114.2	155.8		44	0.00055384	0.000200533	5	0.99825	0.992192	4.12846
Q01968	[K].AFVDFNEGEIK.[F]	1xTMT6plex [K11]; 1xTMT6plex [N-Term]	1	1	0	1726.94	1.011	0.999995	50.1	167.1	169	161.41	3.66	11.8	2.7	11.7	50.1	171.5	767.5	167.1	174.2	161.9	201.9	162.9	169		46	0.0524308	0.00563545	5	0.999956	0.906716	4.44499
Q5JTD0	[R].AFVDRTPPPAAVAQR.[T]	1xTMT6plex [N-Term]	1	1	1	1825.03	2.325	0.100741	53.4	56.2	130.6	140.42	8.76	66.65		5.6	24	118.7	477.5	56.4	56.2	48.2	130.6	61.4	258.7		22	0.00133251	0.000300397	4	0.997129	0.98099	3.43744
O94763	[R].AFVDVVNGEYVPR.[K]	1xTMT6plex [N-Term]	1	1	0	1693.91	0.397	0.335597	32.9	68.8	27.3	128.25	5.54	25.6		3.5	17.9	60.5	204.2	73.7	68.8	66.1	27.3	33.6	19.9		46	8.08604e-05	5.8751e-05	4	0.995228	0.882619	2.84111
O94763	[R].AFVDVVNGEYVPRK.[S]	1xTMT6plex [K14]; 1xTMT6plex [N-Term]	1	1	1	2051.17	1.11	0.994042	24.1	69.9	77.5	166.39	12.05	29.09	1.2	3	24.1	81.4	398.9	83.6	67.1	69.9	77.5	63.4	110.9		15	0.00459993	0.00056987	5	0.989536	0.966487	3.13199
P48147	[K].AFVEAQNK.[I]	1xTMT6plex [K8]; 1xTMT6plex [N-Term]	1	1	0	1364.79	1.08	0.9929	95	190.6	205.8	145.14	15.21	16.7		9.3	44.9	201.1	926.1	219.3	190.6	161.4	205.8	155.3	214.9		49	0.000613122	0.000200533	4	0.999441	1.00594	4.21745
Q9UPN3	[K].AFVESQQK.[S]	1xTMT6plex [K8]; 1xTMT6plex [N-Term]	1	1	0	1394.8	1.487	0.657875	57.2	78.3	116.4	139.11	19.27	24.39		5.7	22.6	144.7	532.5	71.6	102.4	78.3	158.1	116.4	99.1		23	0.0147474	0.00226731	4	0.990691	1.01465	3.45476
P25490	[K].AFVESSK.[L]	1xTMT6plex [K7]; 1xTMT6plex [N-Term]	1	1	0	1225.72	1.194	0.904265	158.3	313.6	374.4	145.65	2.8	16.3		16	78.4	319.3	1526.2	312.8	313.6	328.6	374.4	288.6	398.2		29	0.0122406	0.00186697	4	0.999945	0.991677	4.99422
P02741	[K].AFVFPK.[E]	1xTMT6plex [K6]; 1xTMT6plex [N-Term]	1	1	0	1166.73	1.15	0.994347	41.6	149.6	172	163.3	12.04	29.4	6.2	9.9	41.6	159.9	738.5	149.6	169.8	133.5	172	132.8	238.1		21	0.190521	0.0212905	5	0.971083	0.798077	4.68131
O75369	[K].AFVGQK.[S]	1xTMT6plex [K6]; 1xTMT6plex [N-Term]	1	1	0	1107.69	1.75	0.390913	68	109.2	191.1	121.91	53.03	31.97		16.8	24.3	190.7	480.9	82.6	219.9	109.2	275	146.5	191.1		24	0.0964537	0.00992303	2	1	NA	NA
Q71U36; Q9BQE3; P68366	[R].AFVHWYVGEGMEEGEFSEAR.[E]	1xTMT6plex [N-Term]	3	1	0	2559.18	0.563	0.941912	26.4	109.5	61.7	167.4	0.92	39.08	2.2	4.5	26.4	79.2	422.1	108	109.5	109.9	84.9	61.7	37.1	NotUnique	95	5.25003e-09	5.8751e-05	5	0.984889	0.866887	3.57742
Q71U36; Q9BQE3; P68366	[R].AFVHWYVGEGMEEGEFSEAR.[E]	1xOxidation [M11]; 1xTMT6plex [N-Term]	3	1	0	2575.18	0.683	0.999995	48	95.7	65.3	139.19	13.28	14.29		7.2	28.8	80	374.9	94.3	118.6	95.7	82.5	65.3	64.7	NotUnique	51	7.48766e-07	5.8751e-05	4	0.997693	0.848211	3.67259
Q9Y5X2	[R].AFVNSQIQGHK.[E]	1xTMT6plex [K11]; 1xTMT6plex [N-Term]	1	1	0	1686.97																				NoQuanValues	19	0.000453608	0.000200533	NA	NA	NA	NA
P78347	[R].AFVNTR.[K]	1xTMT6plex [N-Term]	1	1	0	936.546	0.433	0.570214	47	246.7	106.9	166.72	8.83	56.67	1.4	8.4	47	164	809.6	211.8	246.7	249	106.9	145.6	37.5		26	0.142254	0.0151332	5	0.998519	1.01812	4.01103
Q9Y3C7	[K].AFVNYLK.[Y]	1xTMT6plex [K7]; 1xTMT6plex [N-Term]	1	1	0	1312.8	0.658	0.994053	31.8	190.5	125.3	163.56	9.5	7.09	1.5	10.5	31.8	173.7	728.7	202.1	190.5	167.3	125.3	118.4	136.2		25	0.073629	0.00754524	5	0.993984	0.983256	4.0104
P51532	[R].AFVPQLR.[S]	1xTMT6plex [N-Term]	1	1	0	1059.65	0.854	0.999995	58.4	104	88.8	139.9	17.71	39.33		4.3	32.4	105.1	458.5	78.1	104	110.8	89.6	88.8	39.7		18	0.368538	0.0426373	4	0.991543	1.00022	3.34723
O95394	[R].AFVRPSGTEDVVR.[V]	1xTMT6plex [N-Term]	1	1	0	1661.92	0.835	0.999995	60.8	124.1	103.6	147.36	12.08	1.34		8.2	32.1	115.4	604.1	148.9	124.1	119.6	103.6	105.8	103.2		18	0.00698192	0.00100924	4	0.997896	0.932763	3.86651
Q14683	[R].AFVSMVYSEEGAEDRTFAR.[V]	1xTMT6plex [N-Term]	1	1	1	2394.16	1.088	0.999107	26.6	62.3	67.8	148.14	27.63	21.5		1.4	11.7	60.6	286	63.8	62.3	37.1	67.8	50.4	78.3		39	1.18985e-05	5.8751e-05	4	0.994706	1.15772	1.84061
Q9NVI7	[R].AFVTDWDK.[V]	1xTMT6plex [K8]; 1xTMT6plex [N-Term]	1	2	0	1439.79	0.653	0.983703	124.1	718.4	469.1	169.06	2.76	28.14	6.3	29.3	124.1	557.6	2762.6	747.2	708.8	718.4	474.7	469.1	274.1		45	0.00227331	0.000321709	5	0.999116	0.979159	5.8394
Q9BTE6	[M].AFWCQR.[D]	1xAcetyl [N-Term]; 1xCarbamidomethyl [C4]	1	1	0	909.404																				NoQuanLabels	30	0.179084	0.0197898	NA	NA	NA	NA
O75718	[K].AFYECLAACEGSR.[E]	2xCarbamidomethyl [C5; C9]; 1xTMT6plex [N-Term]	1	1	0	1762.81	0.529	0.858676	17.4	40.9	21.6	145.69	7.81	6.48		1.9	7.5	40.5	182.2	42.2	36.3	40.9	19.3	21.6	21.8		61	1.20244e-06	5.8751e-05	4	0.995852	1.00964	1.82622
Q3KRB8	[R].AFYGIK.[V]	1xTMT6plex [K6]; 1xTMT6plex [N-Term]	1	1	0	1156.71	0.556	0.902766	87.4	491.8	273.6	166.92	14.1	28.37	4.1	17.3	87.4	326.3	1600.6	531.4	491.8	400.9	273.6	280.8	160.3		30	0.334315	0.0382254	5	0.999675	0.964022	5.16824
Q9NR12	[R].AFYMEEGVPYCER.[D]	1xCarbamidomethyl [C11]; 1xTMT6plex [N-Term]	1	1	0	1879.86	0.644	0.994042	23.5	75.1	48.3	164.43	11.26	23.67	0.1	0.7	23.5	74	339.2	75.1	74.2	90.2	65.9	42.1	48.3		47	2.7694e-05	5.8751e-05	5	0.971203	1.35905	1.44515
Q9NR12	[R].AFYMEEGVPYCERDYEK.[M]	1xCarbamidomethyl [C11]; 1xTMT6plex [K17]; 1xTMT6plex [N-Term]	1	1	1	2644.25																				NoQuanValues	18	0.00025778	0.00011429	NA	NA	NA	NA
P04181	[R].AFYNNVLGEYEEYITK.[L]	1xTMT6plex [K16]; 1xTMT6plex [N-Term]	1	1	0	2411.25	0.729	0.999995	38.7	161.2	117.5	163.16	9.41	2.34	0.1	8.4	38.7	156.5	681.1	161.2	163	137.1	117.5	116.3	121.6		46	1.46139e-06	5.8751e-05	4	0.999687	0.958904	4.03509
P0DMV9; P34931	[K].AFYPEEISSMVLTK.[ML]	1xTMT6plex [K14]; 1xTMT6plex [N-Term]	2	1	0	2073.13	0.846	0.999995	78.7	318.1	269.1	159.95	13.21	21.87	2.6	20.4	78.7	279.3	1196.9	318.1	341.8	262.7	269.1	189.9	295.6	NotUnique	45	0.000354765	0.000174145	5	0.993559	0.965677	4.92341
P0DMV9; P34931	[K].AFYPEEISSMVLTK.[ML]	1xOxidation [M10]; 1xTMT6plex [K14]; 1xTMT6plex [N-Term]	2	1	0	2089.13	0.961	0.999995	27.2	106	101.9	156.92	15.83	21.52	0.5	3.3	27.2	90.6	354.7	106	112.1	82.1	108.6	70.8	101.9	NotUnique	17	0.0133961	0.00206879	5	0.990875	1.06736	2.81845
P04040	[R].AFYVNVLNEEQR.[K]	1xTMT6plex [N-Term]	1	1	0	1710.9	0.593	0.93994	22	60.1	35.6	141.54	12.05	7.11		1.4	9	53.8	209.5	58.8	72.8	60.1	37.8	35.6	32.8		56	7.2473e-06	5.8751e-05	4	0.993038	1.10434	1.71474
P04040	[R].AFYVNVLNEEQRK.[R]	1xTMT6plex [K13]; 1xTMT6plex [N-Term]	1	1	1	2068.16	0.866	0.999995	29.9	152.3	131.9	166.02	4.67	17.5	2.6	8.5	29.9	156.8	704.3	160.1	145.8	152.3	157.9	111.2	131.9		35	8.79734e-05	5.8751e-05	5	0.992005	0.913455	4.13428
Q8IWW6	[K].AFYVPAQYVK.[E]	1xTMT6plex [K10]; 1xTMT6plex [N-Term]	1	1	0	1643.96	0.822	0.999995	123.5	479.6	394.3	164.53	7.35	19.02	3.3	20.7	123.5	486.9	2191.7	494.1	479.6	428.7	394.3	346.2	499.9		25	0.00904627	0.00118227	5	0.998023	1.04793	5.3632
P30291	[R].AGAACTLR.[Q]	1xCarbamidomethyl [C5]; 1xTMT6plex [N-Term]	1	1	0	1048.58	0.522	0.812734	12.5	64.5	33.7	161.05	5.6	5.64	1.5	4.8	12.5	66.2	270.2	67.6	60.4	64.5	35.5	31.7	33.7		14	0.0474952	0.00527508	5	0.986621	0.841394	3.11978
Q8WW12	[R].AGAAGGPEEEAEKPVK.[T]	2xTMT6plex [K13; K16]; 1xTMT6plex [N-Term]	1	1	0	2227.25	1.919	0.277958	24.2	54.9	105.4	159.16	21.5	29.33	3.7	3.8	24.2	85.5	362.2	63.6	54.9	40.9	105.4	70.9	130.7		42	2.13989e-05	5.8751e-05	4	0.995806	0.983008	3.07788
P50895	[R].AGAAGTAEATAR.[L]	1xTMT6plex [N-Term]	1	1	0	1275.69	1.297	0.833278	23.8	34	44.1	141.18	23.12	15.72		0.6	14.7	38.5	180.1	34	35.7	22.6	54.9	44.1	40.9		64	0.000145968	0.00011429	3	0.991942	0.839666	2.66631
P42704	[RM].AGAAPR.[LV]	1xTMT6plex [N-Term]	1	1	0	771.467																				NoQuanValues	16	0.294032	0.0329627	NA	NA	NA	NA
P19174	[M].AGAASPCANGCGPGAPSDAEVLHLCR.[S]	1xAcetyl [N-Term]; 3xCarbamidomethyl [C7; C11; C25]	1	1	0	2637.16																				NoQuanLabels	16	0.055312	0.0058535	NA	NA	NA	NA
Q9BXR0	[M].AGAATQASLESAPR.[I]	1xAcetyl [N-Term]	1	2	0	1371.69																				NoQuanLabels	84	3.83837e-06	5.8751e-05	NA	NA	NA	NA
Q9BVL4	[R].AGACVTSESTVVR.[D]	1xCarbamidomethyl [C4]; 1xTMT6plex [N-Term]	1	1	0	1565.82	0.525	0.807455	19.3	52.4	27.5	134.53	13.22	28.64		4.7	8	46.7	167.7	41.3	52.4	52.4	27.5	28.3	16		68	3.80034e-05	5.8751e-05	4	0.955905	0.817468	2.64384
P78371	[K].AGADEER.[A]	1xTMT6plex [N-Term]	1	1	0	976.49	1.417	0.777399	70.3	155.4	220.3	163.81	16.3	37.97	1.2	8.7	70.3	224.3	1042.1	155.4	143.7	195	182.3	220.3	366.7		35	0.357504	0.0411095	5	0.992463	1.08977	4.17055
P78371	[K].AGADEERAETAR.[L]	1xTMT6plex [N-Term]	1	1	1	1504.76	0.945	0.999995	14.5	36.5	34.5	147.44	18.69	11.2		2.6	6.3	33.4	162.7	36.5	41.1	28.1	36.6	29.3	34.5		46	8.3787e-05	5.8751e-05	4	0.97975	0.92355	1.96601
Q9UPT8	[K].AGADGGTPTDR.[Y]	1xTMT6plex [N-Term]	1	1	0	1246.62	0.401	0.514556	32.3	121.4	48.7	175.27	15.27	58.99	0.1	2.2	32.3	77	510.1	147.2	109.6	121.4	48.7	75.3	19.1		41	0.000184417	0.00011429	5	0.968723	1.34246	2.01633
Q9BZL4	[R].AGAEPGPGER.[R]	1xTMT6plex [N-Term]	1	1	0	1169.61	0.706	0.999995	24.7	100.3	70.8	169.24	18.63	12.57	1.1	5.1	24.7	89.3	468.6	105.3	100.3	73.2	61.9	70.8	79.7		35	0.0405869	0.00476415	5	0.999771	0.970743	3.3352
P54577	[K].AGAEVVK.[Q]	1xTMT6plex [K7]; 1xTMT6plex [N-Term]	1	1	0	1131.71	0.952	0.999995	41.5	184.3	175.3	153.64	29.76	19.47	0.3	18.2	41.5	203.4	709.4	177	292.8	184.3	237.3	169	175.3		35	0.00558922	0.000816087	4	0.980817	0.824587	4.76025
Q6UB35	[R].AGAFDAVPCYHWSVGGK.[G]	1xCarbamidomethyl [C9]; 1xTMT6plex [K17]; 1xTMT6plex [N-Term]	1	1	0	2280.16	0.795	0.999995	108.4	197	156.7	140.45	8.26	62.67		11.9	53.9	218.3	924.6	217.7	197	185.1	156.7	183	35.9		33	7.00909e-05	5.8751e-05	4	0.999549	0.950502	4.52999
P61011	[R].AGAFDQLK.[Q]	1xTMT6plex [K8]; 1xTMT6plex [N-Term]	1	1	0	1307.77	0.551	0.871489	68.1	288.4	158.9	170.14	4.6	20.08	0.6	13.5	68.1	206.3	1156	288.4	268.3	292.7	172.6	158.9	115.3		54	0.00055637	0.000200533	5	0.969631	1.16097	4.00899
Q13641	[R].AGAFEHLPSLR.[Q]	1xTMT6plex [N-Term]	1	1	0	1426.8	1.856	0.235608	214.9	292.9	543.7	141.71	3.9	32.78		21	109.1	423.5	1858.3	293.9	292.9	274.1	551.7	543.7	286.3		23	0.0125393	0.00195464	4	0.999348	0.973856	5.42573
Q00653	[R].AGAGAPELLR.[A]	1xTMT6plex [N-Term]	1	1	0	1183.7	1.1	0.988432	99	188.1	206.8	145.29	12.48	32.9		4.7	52.7	185.8	889.6	201.9	188.1	157.4	210.3	206.8	108.7		47	0.000347442	0.000174145	4	0.984547	1.11947	3.72242
Q6Y1H2	[R].AGAGDASGTR.[K]	1xTMT6plex [N-Term]	1	1	0	1091.56	4.238	0.00102557	65.9	42.8	181.2	123.16	75.16	39.26		14.8	24.6	176.5	462.6	32.8	123.9	42.8	337.6	181.2	178.2		59	0.000218509	0.00011429	2	1	NA	NA
P63151	[M].AGAGGGNDIQWCFSQVK.[G]	1xAcetyl [N-Term]; 1xCarbamidomethyl [C12]; 1xTMT6plex [K17]	1	1	0	2066																				NoQuanValues	47	1.10489e-05	5.8751e-05	NA	NA	NA	NA
O95865	[K].AGAGLSSLCLVLSTRPHS.[-]	1xCarbamidomethyl [C9]; 1xTMT6plex [N-Term]	1	1	0	2055.12	1.048	0.999357	21.9	93.7	98.2	163.31	3.34	32.35	2.5	6.9	21.9	103.1	452.2	93.7	92.6	98.6	98.2	52.1	99.2		34	0.00105695	0.000269597	5	0.988292	0.84736	3.80299
Q9NWH9	[R].AGAGMITQHSSNASPINR.[I]	1xTMT6plex [N-Term]	1	2	0	2041.04	1.286	0.919241	10.7	20	25.7	146.12	7.63	8.23		1.2	5.3	21.6	104.8	20	22.2	19.2	24.8	29	25.7		51	4.86147e-05	5.8751e-05	4	0.999651	0.974154	1.19145
Q9NWH9	[R].AGAGMITQHSSNASPINR.[I]	1xOxidation [M5]; 1xTMT6plex [N-Term]	1	1	0	2057.04																				NoQuanValues	28	0.0001226	5.8751e-05	NA	NA	NA	NA
Q9BTD8	[M].AGAGPAPGLPGAGGPVVPGPGAGIPGK.[S]	1xAcetyl [N-Term]; 1xTMT6plex [K27]	1	1	0	2447.36																				NoQuanValues	45	1.62215e-05	5.8751e-05	NA	NA	NA	NA
O95295	[M].AGAGSAAVSGAGTPVAGPTGR.[D]	1xAcetyl [N-Term]	1	1	0	1753.88																				NoQuanLabels	35	0.000172561	0.00011429	NA	NA	NA	NA
P40926	[K].AGAGSATLSMAYAGAR.[F]	1xTMT6plex [N-Term]	1	2	0	1683.87	0.878	0.999995	36.6	116.1	101.9	158.31	12.43	11.77	1.7	6.5	36.6	103.7	453	118.3	116.1	93.7	118.1	93.9	101.9		105	2.35078e-09	5.8751e-05	5	0.997854	0.904384	3.75681
Q13424	[R].AGAGSGAGGER.[W]	1xTMT6plex [N-Term]	1	1	0	1118.58																				NoQuanValues	50	0.00248601	0.000321709	NA	NA	NA	NA
P04406	[K].AGAHLQGGAK.[R]	1xTMT6plex [K10]; 1xTMT6plex [N-Term]	1	2	0	1367.82	1.802	0.168978	187.6	560	1009.4	149.54	64.81	50.93	17.2	58.8	187.6	961.5	2995.6	431.1	1373.2	560	1009.4	429.2	1377.4		16	0.00157324	0.000300397	5	0.993246	0.848466	6.78592
P04406	[K].AGAHLQGGAKR.[V]	1xTMT6plex [K10]; 1xTMT6plex [N-Term]	1	1	1	1523.92	1.9	0.368831	104.2	174.5	331.5	166.45	14.28	82.18	7.9	20	104.2	434	2050.7	211.9	174.5	161.7	331.5	203.7	975.9		16	0.0837252	0.00869154	5	0.991191	0.918991	5.65759
Q9ULJ7	[K].AGAHVNSEDDR.[T]	1xTMT6plex [N-Term]	1	1	0	1399.68	1.06	0.999995	32	65.1	69	147.02	33.57	20.31		2.9	14.9	68.7	328.5	65.1	94.8	48.7	69	50.2	75.7		30	0.00775495	0.00106672	4	0.99949	1.03334	2.57449
Q92900	[K].AGAKPDQIGIITPYEGQR.[S]	1xTMT6plex [K4]; 1xTMT6plex [N-Term]	1	1	0	2372.33	0.635	0.987924	57.3	252.1	160	163.65	5.91	20.51	2.9	16.2	57.3	239	1072.2	228.7	252.1	255.3	213.7	146.4	160		40	1.77918e-05	5.8751e-05	5	0.99828	0.940938	4.74965
P05388	[R].AGAIAPCEVTVPAQNTGLGPEK.[T]	1xCarbamidomethyl [C7]; 1xTMT6plex [K22]; 1xTMT6plex [N-Term]	1	1	0	2638.43	0.609	0.974875	29.8	149	90.7	164.83	15.2	23.03	5	10.1	29.8	157.6	704.3	140.4	149	185.7	130.8	88.6	90.7		26	0.00827316	0.00118227	5	0.970577	0.816785	4.48857
P06396	[K].AGALNSNDAFVLK.[T]	1xTMT6plex [K13]; 1xTMT6plex [N-Term]	1	1	0	1778.02	0.827	0.999995	192	409.4	338.7	153.43	23.25	7.5		16.4	112	329	2086.3	464.3	288.3	409.4	353.2	338.7	304.6		35	0.00057187	0.000200533	4	0.994483	1.02942	5.16768
Q9Y490	[K].AGALQCSPSDAYTK.[K]	1xCarbamidomethyl [C6]; 1xTMT6plex [K14]; 1xTMT6plex [N-Term]	1	1	0	1927	0.992	0.999995	150	252.5	250.4	150.63	23.38	24.4		18.9	78.1	288.1	1623.1	252.5	176.6	285	259.3	250.4	160.7		34	0.000369915	0.000200533	4	0.997722	0.964835	5.10035
Q9Y4G6	[K].AGALQVCPTDSYTK.[R]	1xCarbamidomethyl [C7]; 1xTMT6plex [K14]; 1xTMT6plex [N-Term]	1	1	0	1969.05																				ExcludedByMethod	19	0.0489575	0.00542438	NA	NA	NA	NA
Q09666	[R].AGAISASGPELQGAGHSK.[L]	1xTMT6plex [K18]; 1xTMT6plex [N-Term]	1	3	0	2096.15	0.817	0.999995	103.9	424.8	346.8	161.53	4.4	15.64	0.9	22.6	103.9	449.6	1851.8	394.4	427.3	424.8	398.2	290.3	346.8		83	1.53497e-08	5.8751e-05	5	0.967995	1.18569	4.72779
Q15653	[R].AGANPAAR.[M]	1xTMT6plex [N-Term]	1	1	0	956.547	0.752	0.999995	79.8	156.1	117.3	144.1	11.03	10.69		5.5	44	145	694.1	156.1	184.1	150.4	140.3	117.3	117		21	0.20478	0.022673	4	0.99216	1.03472	3.7319
Q92908	[R].AGAPLPVPR.[G]	1xTMT6plex [N-Term]	1	1	0	1106.69	0.744	0.999995	26.6	127.4	94.9	161.18	6.19	8.72	3	6.6	26.6	120.3	500.6	140.9	127.4	126.3	96.6	82.1	94.9		23	0.0136395	0.00212	5	0.985295	0.849699	3.96993
P28065	[R].AGAPTGDLPR.[A]	1xTMT6plex [N-Term]	1	1	0	1183.66	0.249	0.0191286	23.4	54.3	13.5	132.04	16.03	8.28		1.6	12.6	43.6	155.5	66.5	54.3	48.8	14.8	12.5	13.5		30	0.0837252	0.00869154	4	0.985493	0.985633	1.97654
Q8NFU3	[M].AGAPTVSLPELR.[S]	1xAcetyl [N-Term]	1	1	0	1252.69																				NoQuanLabels	34	0.183394	0.0202738	NA	NA	NA	NA
Q9P270	[R].AGASIPSSGAASPR.[G]	1xTMT6plex [N-Term]	1	1	0	1457.79	0.735	0.999995	28.1	54.5	40.1	144.26	16.3	13.78		0.7	15.7	50.2	238.2	54.5	41.5	57	43.9	40.1	33.3		59	0.000206225	0.00011429	4	0.95818	1.2304	1.39403
P08648	[K].AGASLWGGLR.[F]	1xTMT6plex [N-Term]	1	1	0	1216.7																				NoQuanValues	49	4.03298e-05	5.8751e-05	NA	NA	NA	NA
P15923	[R].AGATAAASEIK.[R]	1xTMT6plex [K11]; 1xTMT6plex [N-Term]	1	1	0	1447.85																				NoQuanValues	15	0.0118044	0.00170689	NA	NA	NA	NA
Q9NXR5	[R].AGATLNVSTTR.[Y]	1xTMT6plex [N-Term]	1	1	0	1319.75	1.753	0.347445	14.9	28.8	50.5	159.26	21.55	15.46	2.2	3.7	14.9	53.3	230.3	37.6	28.8	24.8	64.5	50.5	49.2		59	1.9423e-05	5.8751e-05	5	0.975962	0.77419	3.17741
O00562	[R].AGAVDVVR.[H]	1xTMT6plex [N-Term]	1	1	0	1015.61	0.608	0.971253	47.6	253.7	154.1	161.96	12.33	36.9	0.8	8.9	47.6	205.4	850.4	253.7	255.8	204	162.6	154.1	75.2		27	0.137871	0.0146451	5	0.989626	1.10836	3.84137
P06733	[K].AGAVEKGVPLYR.[H]	1xTMT6plex [K6]; 1xTMT6plex [N-Term]	1	1	1	1718.04	1.15	0.983404	85.8	20.7	23.8	147.29	19.31	130.27		9.8	49.8	147.8	807.7	15.8	20.7	23.4	23.8	21.7	229.6		4	0.0797018	0.00821044	4	0.997309	0.943613	4.25801
P27487	[K].AGAVNPTVK.[F]	1xTMT6plex [K9]; 1xTMT6plex [N-Term]	1	1	0	1314.81	1.055	0.999995	53.1	223.7	235.9	167.22	6.24	13.35	1.1	6.2	53.1	229.5	1061.7	223.7	240.4	212.4	235.9	189	244.2		52	0.000217608	0.00011429	5	0.996615	1.12562	3.93594
Q9HC36	[K].AGAVPK.[M]	1xTMT6plex [K6]; 1xTMT6plex [N-Term]	1	1	0	1000.66	0.73	0.999995	207.1	449	327.8	138.78	51.43	36.65		16.9	97.6	439.7	1718.6	156.5	521.3	449	327.8	300.8	565.9		26	0.184269	0.0205239	4	0.996284	1.01047	5.20755
Q9ULR3	[K].AGAVTSTPNR.[N]	1xTMT6plex [N-Term]	1	2	0	1202.67	1.053	0.999995	33.3	59.8	62.9	145.77	27.4	15.46		1.4	17.9	62	300.9	59.8	76.9	43.9	78.9	59.5	62.9		36	0.00108089	0.000269597	4	0.98063	1.14371	2.05304
Q9NRS6	[K].AGAYAAALQGYR.[D]	1xTMT6plex [N-Term]	1	2	0	1440.78	0.537	0.870988	11.5	50.3	27.1	161.91	9.03	13.17	0.3	2.5	11.5	45.7	195.5	50.3	43.2	51.1	27.1	31.4	24.2		30	0.000138166	0.00011429	5	0.994369	1.0294	2.0185
Q13557; Q13555; Q13554	[K].AGAYDFPSPEWDTVTPEAK.[DN]	1xTMT6plex [K19]; 1xTMT6plex [N-Term]	3	1	0	2539.28	1.269	0.895648	100.4	186.5	236.6	144.47	17.49	16.26		9.7	47.1	213.9	965.3	221.1	186.5	155.5	236.6	187.8	260.7	NotUnique	36	0.000159416	0.00011429	4	0.999241	1.00664	4.28547
Q96HP0	[R].AGCALSAESSR.[T]	1xCarbamidomethyl [C3]; 1xTMT6plex [N-Term]	1	1	0	1337.67	0.623	0.974684	12.5	42.9	26.7	171.01	19.41	32.62	0.2	2.2	12.5	37.3	213.9	42.9	37.1	54.1	26.7	31.1	15.6		45	1.95129e-05	5.8751e-05	5	0.988599	1.09024	1.78344
O60610	[K].AGCAVTSLLASELTK.[D]	1xCarbamidomethyl [C3]; 1xTMT6plex [K15]; 1xTMT6plex [N-Term]	1	1	0	1979.12	1.09	0.986124	42.5	133.5	145.5	164.69	20.17	26.22	1.1	5	42.5	160.1	723.5	121.4	176.5	133.5	152.1	90.4	145.5		21	0.00246886	0.000321709	5	0.995826	1.06651	3.66559
O43396	[K].AGCECLNESDEHGFDNCLR.[K]	3xCarbamidomethyl [C3; C5; C17]; 1xTMT6plex [N-Term]	1	1	0	2512.05	0.514	0.826205	17	87.8	45.2	170.41	38.58	50.59	1.7	4.4	17	126.5	585.3	87.8	68.9	143.1	45.2	48.8	15.2		52	1.86754e-07	5.8751e-05	5	0.979343	0.971944	3.47362
P13716	[K].AGCQVVAPSDMMDGRVEAIK.[E]	1xCarbamidomethyl [C3]; 1xOxidation [M11]; 1xTMT6plex [K20]; 1xTMT6plex [N-Term]	1	1	1	2608.33																				NoQuanValues	4	0.217092	0.0242746	NA	NA	NA	NA
P53794	[R].AGCSNIAYPR.[L]	1xCarbamidomethyl [C3]; 1xTMT6plex [N-Term]	1	1	0	1337.68	1.475	0.693518	14.1	41.3	60.9	165.94	11.83	40.97	0.4	0.1	14.1	73.4	308.3	43.8	41.3	34.7	60.9	63.7	26.6		27	0.0878641	0.00908201	3	0.993107	1.02609	2.57581
Q9H3Q1	[R].AGDAFGDTSFLNSK.[A]	1xTMT6plex [K14]; 1xTMT6plex [N-Term]	1	1	0	1887.99																				NoQuanValues	27	0.000994668	0.000269597	NA	NA	NA	NA
Q16836	[K].AGDEFVEK.[T]	1xTMT6plex [K8]; 1xTMT6plex [N-Term]	1	1	0	1352.75	0.809	0.999995	61.5	261.9	211.9	166.08	10.03	13.49	0.4	10.1	61.5	220.4	1052.1	304.9	261.9	253.9	253.5	195.9	211.9		32	0.00187172	0.000321709	5	0.969107	1.22431	3.69519
O14841	[R].AGDFGAAFVER.[Y]	1xTMT6plex [N-Term]	1	1	0	1368.71	0.784	0.999995	22	89.9	70.4	167.53	15.39	8.21	1.9	3	22	72.9	374	89.9	99.9	73.2	73.7	70.4	62.7		47	0.00281902	0.00035197	5	0.973424	0.890551	3.27846
P14923	[R].AGDKDDITEPAVCALR.[H]	1xCarbamidomethyl [C13]; 1xTMT6plex [K4]; 1xTMT6plex [N-Term]	1	1	1	2189.16	0.643	0.995519	22.9	115.3	74.1	167.64	15.03	10.83	1.8	4	22.9	125.1	566.1	115.3	132.8	98.1	74.1	63.7	79.1		18	0.00157324	0.000300397	5	0.983905	0.966621	3.54209
P21912	[K].AGDKPHMQTYEVDLNK.[C]	2xTMT6plex [K4; K16]; 1xTMT6plex [N-Term]	1	1	0	2533.37	4.091	0.000103203	90.1	204.9	838	150.28	34.03	54.68	7.1	27.4	90.1	574.4	1702.4	158	306.6	204.9	838	283.8	1051.1		25	7.87289e-05	5.8751e-05	5	0.990363	0.905631	5.71877
Q9UBB6	[K].AGDIDAK.[T]	1xTMT6plex [K7]; 1xTMT6plex [N-Term]	1	1	0	1147.67	1.03	0.999995	162	275.5	283.6	140.67	47.58	19.32		18.6	82.5	318	1375.1	158.2	431.9	275.5	283.6	272.9	382.6		41	0.013316	0.00200639	4	0.999853	0.93764	5.15331
P51858	[R].AGDLLEDSPK.[R]	1xTMT6plex [K10]; 1xTMT6plex [N-Term]	1	1	0	1502.85	1.654	0.463618	241.6	356.9	590.2	145.87	17.69	17.77		29.1	132.2	441.5	2256.8	463.4	336.4	356.9	617.9	590.2	437		46	0.000443917	0.000200533	4	0.999173	0.938572	5.77967
P17301	[K].AGDISCNADINPLK.[I]	1xCarbamidomethyl [C6]; 1xTMT6plex [K14]; 1xTMT6plex [N-Term]	1	1	0	1946.04	1.793	0.349682	41.4	105.2	188.7	157.78	16.07	17.36	0.9	7	41.4	192.3	706.3	105.2	137.5	105.2	221.7	156.1	188.7		33	0.000671045	0.000200533	5	0.993801	1.07954	3.72759
Q96F86	[R].AGDITELK.[I]	1xTMT6plex [K8]; 1xTMT6plex [N-Term]	1	1	0	1304.78	0.984	0.999995	105.5	213.2	209.8	143.03	15.4	6.84		12.7	53.4	208.4	953.1	250.5	213.2	184.2	215.1	188.6	209.8		41	0.00374475	0.000494316	4	0.999657	0.941369	4.56551
P35222	[R].AGDREDITEPAICALR.[H]	1xCarbamidomethyl [C13]; 1xTMT6plex [N-Term]	1	1	1	2016.04	0.896	0.999995	48.9	87.7	78.5	145.01	7.27	16.54		1.5	23.2	103.2	459.2	93	87.7	80.4	81.9	78.5	59.4		62	1.25376e-06	5.8751e-05	4	0.976939	1.22913	2.30936
P17980	[K].AGDREVQR.[T]	1xTMT6plex [N-Term]	1	1	1	1159.64	1.506	0.715045	80.9	99.8	150.3	136.39	23.49	56.88		12.1	42.7	153.2	622.7	99.8	139.8	91.3	150.3	103.5	306.3		13	0.0315395	0.00401401	4	0.998974	0.861215	4.38901
Q14980	[R].AGDRQPEWLEEQQGR.[Q]	1xTMT6plex [N-Term]	1	1	1	2028.01	1.761	0.433567	23.2	54.2	95.4	159.93	13.48	29.79	1	3.8	23.2	100.4	396.8	61.2	46.7	54.2	95.4	54.3	98.4		39	4.53632e-06	5.8751e-05	5	0.997242	0.987535	3.1705
Q8IV50	[R].AGDTLQGIALK.[Y]	1xTMT6plex [K11]; 1xTMT6plex [N-Term]	1	1	0	1544.94																				NoQuanValues	39	3.63037e-05	5.8751e-05	NA	NA	NA	NA
P11766	[K].AGDTVIPLYIPQCGECK.[F]	2xCarbamidomethyl [C13; C16]; 1xTMT6plex [K17]; 1xTMT6plex [N-Term]	1	1	0	2379.25	0.996	0.999995	65.8	216.8	215.8	170.14	14.47	17.56	3.8	12.3	65.8	371.4	1774.8	216.8	199.1	262.5	265	187.7	215.8		32	0.000177655	0.00011429	5	0.993397	1.01614	4.97096
O15514	[R].AGDVEEDASQLIFPK.[E]	1xTMT6plex [K15]; 1xTMT6plex [N-Term]	1	1	0	2077.12	0.28	0.112939	14.6	19.5	5.5	123.02	35.78	8.4			5	14.6	79.9	25.3	11.8	19.5	6.2	5.4	5.5		38	0.000211404	0.00011429	3	0.992424	0.928584	0.985647
Q8TEA1	[K].AGDVISVYSDIK.[G]	1xTMT6plex [K12]; 1xTMT6plex [N-Term]	1	1	0	1724.98	0.671	0.997757	15	57	38.3	161.59	16.75	19.85	1.1	2.2	15	53	231.6	57	63.1	45	38.3	31.3	46.7		29	0.221387	0.0247975	5	0.984588	0.898906	2.68053
Q8WXE0	[R].AGDVITVLEQHPDGR.[W]	1xTMT6plex [N-Term]	1	1	0	1835.98	0.75	0.999995	63.5	125.5	94.2	147.36	3.33	11.16		9.4	30.6	131.5	662	125.5	119.6	127.6	94.2	81.9	102.4		42	0.000138166	0.00011429	4	0.993906	0.934489	3.97461
Q01844	[R].AGDWQCPNPGCGNQNFAWR.[T]	2xCarbamidomethyl [C6; C11]; 1xTMT6plex [N-Term]	1	1	0	2464.09	0.673	0.999995	42	122.6	82.5	179.24	38.92	21.6	0.6	5.5	42	133.4	921.4	122.6	69.7	161	84.8	82.5	55.9		29	0.000267555	0.00011429	5	0.994268	1.16008	3.42026
Q9NZT2	[K].AGEAAELQDAEVESSAK.[S]	1xTMT6plex [K17]; 1xTMT6plex [N-Term]	1	1	0	2163.12	1.08	0.982423	109.8	192.4	207.7	142.21	2.12	11.99		14.5	55.9	215.8	975.5	192.4	196.8	188.6	224.9	176.8	207.7		31	1.52754e-05	5.8751e-05	4	0.999023	0.918953	4.70283
Q8N3D4	[R].AGEAEESSAVCQVDAEQR.[S]	1xCarbamidomethyl [C11]; 1xTMT6plex [N-Term]	1	1	0	2165	0.823	0.999995	18.1	30.4	25	144.73	11.6	35.68		2.1	9.1	36.3	171.5	24.8	30.4	30.6	36	25	17.5		18	0.00453555	0.00056987	4	0.999679	0.959512	1.98714
P16989	[K].AGEAPTENPAPPTQQSSAE.[-]	1xTMT6plex [N-Term]	1	2	0	2111.01	0.49	0.762734	60.4	293.4	143.7	168.19	13.22	8.03	0.9	12.9	60.4	292	1372.8	337.2	259	293.4	146.4	125.9	143.7		36	0.0014332	0.000300397	5	0.987708	1.15393	4.23648
Q13501	[R].AGEARPGPTAESASGPSEDPSVNFLK.[N]	1xTMT6plex [K26]; 1xTMT6plex [N-Term]	1	2	0	3029.56	1.042	0.999995	31.2	157.1	163.6	168.41	7.24	10.88	0.2	6.2	31.2	161.8	748.4	163.1	141.5	157.1	163.6	147.2	183		52	1.85889e-07	5.8751e-05	5	0.970508	1.28075	2.90378
Q9UFG5	[R].AGEDLER.[E]	1xTMT6plex [N-Term]	1	1	0	1018.54	0.675	0.999995	66.7	303.1	204.6	165.97	4.32	7.81	1.5	14.5	66.7	247.8	1188.2	303.1	310.6	285.4	204.6	179.4	207.3		28	0.0977124	0.0100917	5	0.992339	1.0508	4.48026
Q8N392	[K].AGEEATSSR.[R]	1xTMT6plex [N-Term]	1	1	0	1136.57	0.849	0.999995	45.1	83.3	70.7	141.76	30.11	4.91		7.3	23.8	85.7	396.3	83.3	127	73.6	70.7	74.8	67.8		33	0.000630693	0.000200533	4	0.996219	0.872071	3.59823
Q7Z4S6	[R].AGEGNEEISNMIHSYIK.[E]	1xTMT6plex [K17]; 1xTMT6plex [N-Term]	1	1	0	2350.21	1.211	0.955184	27.9	44.8	54.2	146.24	21.8	5.9		3.1	13.8	56.5	274.8	49	44.8	31.5	51.8	54.2	58.2		18	0.0300353	0.00371599	4	0.999676	0.977397	2.56587
Q9BUQ8	[M].AGELADKK.[D]	2xTMT6plex [K7; K8]; 1xTMT6plex [N-Term]	1	1	1	1518.95	1.124	0.993697	57.5	147.9	166.2	171.54	46.81	14.62	2.7	7.2	57.5	142.2	875	54.3	151.9	147.9	166.2	135.7	182.2		7	0.0282282	0.0035615	5	0.988364	0.943608	4.2844
Q9Y4X0	[R].AGELGLGGAGTR.[L]	1xTMT6plex [N-Term]	1	1	0	1287.72	0.803	0.999995	34.1	66	53	153.02	16.34	41.36		3.4	21.8	53.3	356	79.4	57.4	66	53	70.9	28.9		53	3.34303e-05	5.8751e-05	4	0.989493	0.979651	2.83122
Q9P2B4	[K].AGELSLK.[L]	1xTMT6plex [K7]; 1xTMT6plex [N-Term]	1	1	0	1175.74	0.68	0.999995	97.4	224.3	152.6	150.51	13.98	6.1		9.1	63.9	148.6	941.9	237.6	180.4	224.3	152.6	153	137.2		43	0.00351217	0.000428598	4	0.987171	0.974353	4.3072
P62269	[R].AGELTEDEVER.[V]	1xTMT6plex [N-Term]	1	1	0	1476.74	0.203	0.0025443	50.5	306.1	62.3	161.51	20.07	63.92	3	10.9	50.5	179.6	793.4	381.9	306.1	256.4	62.3	82.3	15.7		82	4.6428e-06	5.8751e-05	5	0.999231	0.904579	4.48269
Q08945	[K].AGEIWK.[G]	1xTMT6plex [K6]; 1xTMT6plex [N-Term]	1	1	0	1161.7	0.69	0.999995	49.1	277.9	191.6	169.78	13.96	14.67	3.9	15.9	49.1	206.8	1089.1	346.9	277.9	271.7	191.6	206.3	154		22	0.130686	0.0139318	5	0.994431	0.895665	4.80195
Q9Y5N5	[M].AGENFATPFHGHVGR.[G]	1xAcetyl [N-Term]	1	1	0	1638.78																				NoQuanLabels	8	0.0725589	0.00745092	NA	NA	NA	NA
P12429	[K].AGENRWGTDEDK.[F]	1xTMT6plex [K12]; 1xTMT6plex [N-Term]	1	1	1	1835.93	3.05	0.0123453	37.3	84.6	258	166.53	15.26	74.24	4.4	15.9	37.3	190.9	903	90.8	84.6	67	258	109.6	560.2		11	0.00178803	0.000321709	5	0.984824	0.849538	4.73533
Q9H3Q1	[K].AGEPDGESLDEQPSSSSSK.[R]	1xTMT6plex [K19]; 1xTMT6plex [N-Term]	1	1	0	2365.14	0.759	0.999995	8.2	43.2	32.8	166.48	15.4	14.93	0.7	1.2	8.2	42.9	189.6	47.8	43.2	35	32.8	26.4	35.6		40	5.00059e-06	5.8751e-05	5	0.974413	0.955728	2.01443
Q86TU7	[R].AGEQIYIFYGTR.[S]	1xTMT6plex [N-Term]	1	1	0	1646.87	0.615	0.981168	19.3	68.9	42.4	158.71	8.86	30.78	0.7	4.1	19.3	65.2	272.7	59.1	68.9	69.4	47.6	42.4	25		34	7.10397e-05	5.8751e-05	5	0.99771	0.953524	2.84421
Q14980	[K].AGEQQETASR.[E]	1xTMT6plex [N-Term]	1	5	0	1305.66	1.068	0.999995	57.7	159.2	170.1	166.24	33.2	17.07	0.5	10	57.7	199	967.4	182.6	159.2	90.5	224.8	168.5	170.1		76	1.24622e-05	5.8751e-05	5	0.974653	1.17816	3.73967
P19174	[R].AGERPELCR.[V]	1xCarbamidomethyl [C8]; 1xTMT6plex [N-Term]	1	1	0	1316.69	0.863	0.999995	20.4	74.6	64.4	161.19	2.71	43.05	2.5	4.1	20.4	84.9	359.3	74.6	76.4	72.4	76.2	64.4	29.3		9	0.0689001	0.00713268	5	0.974658	0.838495	3.5205
Q13627	[R].AGESGHTVADYLK.[F]	1xTMT6plex [K13]; 1xTMT6plex [N-Term]	1	1	0	1805.98	0.542	0.863829	45.7	234.5	127.1	164.65	9.59	3.46	5.6	9.4	45.7	176.7	829.1	242.1	201.3	234.5	132.4	123.6	127.1		16	0.000664625	0.000200533	5	0.975377	0.836305	4.68071
Q15746	[R].AGESVELFGK.[V]	1xTMT6plex [K10]; 1xTMT6plex [N-Term]	1	1	0	1494.86	0.845	0.999995	44.8	209	176.6	166.21	11.21	33.98	2.1	13.1	44.8	210.1	970.7	209	236.9	189.7	176.6	190.4	93.9		20	0.122952	0.0128291	5	0.997115	0.975133	4.41754
Q08257	[K].AGESVLVHGASGGVGLAACQIAR.[A]	1xCarbamidomethyl [C19]; 1xTMT6plex [N-Term]	1	1	0	2409.29	0.7	0.999995	104.6	196.8	137.7	147.28	14.28	15.6		7.7	49.7	220.3	1061.2	196.8	176.1	233.1	171	137.7	127.6		95	3.21704e-11	5.8751e-05	4	0.998385	1.07002	4.1192
Q15149	[R].AGEVER.[D]	1xTMT6plex [N-Term]	1	1	0	889.494	0.843	0.999995	108	433.4	365.4	159.02	32.21	10.38	2.3	21.7	108	432.1	1716	292.5	571.1	433.4	365.4	394.6	320.4		15	0.256944	0.0287769	5	0.991075	1.05276	5.12313
Q15149	[R].AGEVERDLDK.[A]	1xTMT6plex [K10]; 1xTMT6plex [N-Term]	1	1	1	1589.89	1.055	0.999995	122.3	204.3	215.5	151.56	20.5	11.06		16.9	74.4	200.8	1274.6	274.1	204.3	188.5	215.5	220.1	178.8		24	0.00653225	0.000947467	4	0.992188	0.920252	4.92865
Q15233	[K].AGEVFIHK.[D]	1xTMT6plex [K8]; 1xTMT6plex [N-Term]	1	2	0	1358.82	0.587	0.87846	187.7	971.4	570.2	184.69	12.12	17.48	6.7	59.9	187.7	287.9	3297	1152.9	918.5	971.4	746.9	570.2	548.8		28	0.000978542	0.000269597	5	0.958043	0.908904	6.12699
P18206	[K].AGEVINQPMMMAAR.[Q]	1xTMT6plex [N-Term]	1	1	0	1747.89	1	0.999995	18.4	84.8	84.8	163.86	26.26	31.69	0.4	3.9	18.4	79.7	347.3	58.4	100.6	84.8	84.9	45.5	84.8		81	1.31213e-07	5.8751e-05	5	0.992813	1.07388	2.63864
Q02252	[K].AGEYIFER.[G]	1xTMT6plex [N-Term]	1	1	0	1213.64	1.386	0.83039	31.1	124.1	172	148.43	31.11	29.35	0.5	16.2	31.1	173.5	528.3	124.1	189.5	106.8	172	103.5	189.6		14	0.138598	0.0148104	4	0.965932	0.796839	4.51499
P0CG39; P60709; P68133; P63261	[K].AGFAGDDAPR.[A]	1xTMT6plex [N-Term]	4	6	0	1205.61	1.009	0.999995	165.1	694.6	701.2	157.31	20.71	23.85	9.7	40.8	165.1	711.8	2714.1	694.6	820.9	537.9	701.2	504.6	824.7	NotUnique	39	0.000607405	0.000200533	5	0.998984	0.915193	6.28348
P60709; P68133; P63261	[K].AGFAGDDAPRAVFPSIVGRPR.[QH]	1xTMT6plex [N-Term]	3	1	1	2385.3	0.888	0.999995	35.6	55	48.8	139.18	13.19	41.14		3.6	17.7	71.4	292.8	67.3	53.1	55	48.8	42.7	88.1	NotUnique	3	0.016649	0.00235348	4	0.999013	0.959368	2.85874
P61163; P42025	[K].AGFAGDQIPK.[Y]	1xTMT6plex [K10]; 1xTMT6plex [N-Term]	2	3	0	1461.85	0.75	0.999995	97.1	427.7	320.7	166.28	3.52	13.49	4.5	22.5	97.1	378.9	1820.7	448.3	427.7	418.6	320.7	280.1	367	NotUnique	55	0.000204527	0.00011429	5	0.999812	0.961356	5.38478
O00159; O00160	[R].AGFAYR.[R]	1xTMT6plex [N-Term]	2	1	0	913.509	1.115	0.991243	97.3	182.6	203.5	143.8	31.37	24.1		10	46.6	203.1	912.7	182.6	240.9	126	220.9	203.5	135.7	NotUnique	13	0.426843	0.0496417	4	0.999449	0.986955	4.29942
Q9UL54	[R].AGFGAEAEKLAR.[R]	1xTMT6plex [K9]; 1xTMT6plex [N-Term]	1	1	1	1677.97	7.077	1.50752e-05	72.5	30.2	214	150.41	56.75	82.96	3.9	8.2	72.5	139.1	587.5	25.1	67.8	30.2	214	170.6	720.2		7	0.32519	0.0368787	5	0.977136	0.83485	4.50338
O14929	[M].AGFGAMEK.[F]	1xAcetyl [N-Term]; 1xTMT6plex [K8]	1	1	0	1081.55																				NoQuanValues	48	0.0348322	0.00429388	NA	NA	NA	NA
Q9Y490	[K].AGFLDLK.[D]	1xTMT6plex [K7]; 1xTMT6plex [N-Term]	1	1	0	1221.76	0.9	0.999995	199	377.4	339.7	147.99	9.41	18.18		7.3	107.2	369.2	1894.2	377.4	380.7	320.5	339.7	319.3	443.9		33	0.0343371	0.00429388	4	0.977933	1.18088	4.51501
O15234	[R].AGFRPVEAGGQHGGR.[S]	1xTMT6plex [N-Term]	1	1	0	1724.91	1.018	0.999995	22.2	80.8	82.2	151.4	43.81	35.35	1.7	5.5	22.2	91.2	311.1	49.2	122.7	80.8	82.2	47.5	101.2		27	0.00108699	0.000269597	5	0.997283	0.856523	3.47596
Q9P258	[K].AGGAAVVITEPEHTK.[E]	1xTMT6plex [K15]; 1xTMT6plex [N-Term]	1	2	0	1938.11	0.659	0.995835	83.8	354.4	233.6	178.08	27.34	5.4	5.4	13.3	83.8	237.1	1678.9	403.4	229	354.4	213.3	233.6	235.5		50	1.00248e-05	5.8751e-05	5	0.986376	0.930847	5.12092
O43759	[K].AGGAFDPYTLVR.[Q]	1xTMT6plex [N-Term]	1	1	0	1495.81	1.253	0.904426	15.8	31.9	40	150.1	9.39	21.21		1.2	7.6	32.8	171.6	36.9	31.9	31.1	42	40	27.7		27	0.0377146	0.00451687	4	0.999284	1.07577	1.41403
P49716	[K].AGGAGPLELLPGGPARPLGPGPAAPR.[L]	1xTMT6plex [N-Term]	1	1	0	2575.47	0.448	0.601686	16.9	80.7	36.2	164.58	13.89	20.57	0	4.2	16.9	59	279.8	93.4	70.8	80.7	36.2	30.6	45.9		29	0.000227725	0.00011429	5	1	0.910972	2.92485
Q14019	[K].AGGANYDAQTE.[-]	1xTMT6plex [N-Term]	1	3	0	1325.62	0.812	0.999995	145.8	582.1	472.7	167.49	23.04	13.4	2.4	28.4	145.8	603.5	2891.1	582.1	677	421.7	520.8	397.5	472.7		34	0.000262079	0.00011429	5	0.990279	1.11941	5.46703
Q9Y606	[R].AGGDRVWEDGEHPAK.[K]	1xTMT6plex [K15]; 1xTMT6plex [N-Term]	1	1	1	2082.08	1.377	0.830668	58.8	201.2	277	165.57	29.75	17.08	3.1	19.8	58.8	232.6	1123.2	143.6	264.4	201.2	279.6	203.4	277		6	0.0574667	0.00613533	5	0.995	0.923794	4.86028
Q96K76	[K].AGGDSGNVDDDCER.[V]	1xCarbamidomethyl [C12]; 1xTMT6plex [N-Term]	1	1	0	1695.71	0.644	0.986414	26.8	58.6	37.8	146.57	33.29	15.85		4	14.2	50.6	261.9	63	58.6	31.6	38.9	37.8	28.8		61	4.40977e-07	5.8751e-05	4	0.996285	0.908751	2.77038
Q96K76	[K].AGGDSGNVDDDCERVK.[G]	1xCarbamidomethyl [C12]; 1xTMT6plex [K16]; 1xTMT6plex [N-Term]	1	1	1	2152.03	1.442	0.657853	11.6	32.5	46.9	167.03	32.83	26.5	0.2	0.2	11.6	45.1	207.7	37.4	32.5	18.7	61.4	36	46.9		53	0.000100841	5.8751e-05	3	0.999917	0.96269	2.2752
P41091; Q2VIR3	[M].AGGEAGVTLGQPHLSR.[Q]	1xAcetyl [N-Term]	2	1	0	1591.82																				NoQuanLabels	52	0.00129327	0.000300397	NA	NA	NA	NA
Q9Y613	[M].AGGEDRGDGEPVSVVTVR.[V]	1xTMT6plex [N-Term]	1	1	1	2029.05																				ExcludedByMethod	27	0.000177655	0.00011429	NA	NA	NA	NA
Q32MZ4	[R].AGGEELDEGVAK.[D]	1xTMT6plex [K12]; 1xTMT6plex [N-Term]	1	2	0	1632.88	0.717	0.999995	58	240.9	172.7	166.88	18.39	8.11	3.9	13.7	58	198.4	1013.8	313.5	223.6	240.9	190	161.9	172.7		90	7.99066e-07	5.8751e-05	5	0.997841	0.893945	4.77646
Q8N163	[R].AGGEPWGAK.[K]	1xTMT6plex [K9]; 1xTMT6plex [N-Term]	1	1	0	1330.75	0.715	0.999995	212.8	880.4	629.3	187.97	9.32	16.27	5.6	67.6	212.8	287.6	3872.8	1017.9	860.5	880.4	816	629.3	616.2		18	0.158055	0.0171151	2	1	NA	NA
Q9Y2Q9	[R].AGGFASALER.[H]	1xTMT6plex [N-Term]	1	1	0	1207.66	0.767	0.999995	42.2	155.4	119.2	161.3	8.61	10.62	4.3	8.3	42.2	124.8	587.9	175.2	155.4	148.7	137.5	112.2	119.2		52	9.52466e-05	5.8751e-05	5	0.984511	0.812578	4.37437
P00558	[K].AGGFLMK.[K]	1xTMT6plex [K7]; 1xTMT6plex [N-Term]	1	1	0	1181.71	0.837	0.999995	66.2	325.1	272	169.46	4.68	12.49	5	20.9	66.2	265	1402.1	325.1	301.2	328.6	280.5	221	272		36	0.00731182	0.00103625	5	0.995432	0.894768	5.18427
P00558	[K].AGGFLMK.[K]	1xOxidation [M6]; 1xTMT6plex [K7]; 1xTMT6plex [N-Term]	1	2	0	1197.71	0.912	0.999995	52.9	187.4	171	160.17	6.21	11.49	5.5	17	52.9	196.4	862	207.2	185.5	187.4	194.1	154.5	171		23	0.0329022	0.00420359	5	0.994459	0.812983	4.95824
P00558	[K].AGGFLMKK.[E]	2xTMT6plex [K7; K8]; 1xTMT6plex [N-Term]	1	1	1	1538.97	2.205	0.160724	53.1	83.3	183.6	160.34	19.16	110.04	9.4	24.7	53.1	204.8	936.9	83.3	86.9	59.8	183.6	96.5	861.1		11	0.392735	0.0457412	5	0.977672	0.732081	5.35442
Q8TD19	[R].AGGGAAEQEELHYIPIR.[V]	1xTMT6plex [N-Term]	1	1	0	2040.07	1.047	0.999995	58.6	94.1	98.6	146.26	14.41	7.09		9.5	30.5	112.7	576.9	118.9	92.8	94.1	99.2	98.6	87.2		54	4.07499e-07	5.8751e-05	4	0.993928	0.895936	3.9615
Q13637	[M].AGGGAGDPGLGAAAAPAPETR.[E]	1xAcetyl [N-Term]	1	1	0	1805.88																				NoQuanLabels	71	1.70339e-06	5.8751e-05	NA	NA	NA	NA
P23497	[M].AGGGGDLSTR.[R]	1xAcetyl [N-Term]	1	1	0	932.443																				NoQuanLabels	89	5.42086e-05	5.8751e-05	NA	NA	NA	NA
P23497	[M].AGGGGDLSTRR.[L]	1xAcetyl [N-Term]	1	1	1	1088.54																				NoQuanLabels	19	0.366952	0.0424194	NA	NA	NA	NA
Q8NI37	[R].AGGGGGGDYGLVTAGCGFGK.[D]	1xCarbamidomethyl [C16]; 1xTMT6plex [K20]; 1xTMT6plex [N-Term]	1	1	0	2216.12	0.798	0.999995	60.9	225.2	179.7	166.37	8.89	11.68	3	11.3	60.9	241.3	1144.7	225.2	202	241.4	203.8	161.5	179.7		48	3.76777e-06	5.8751e-05	5	0.998705	0.968782	4.6615
Q9BRQ0	[K].AGGGSGPQPPPGLVYPCGACR.[S]	2xCarbamidomethyl [C17; C20]; 1xTMT6plex [N-Term]	1	1	0	2284.12	0.723	0.999995	29.4	43.4	31.3	143.83	13.82	12.39		2.7	15.3	56.2	262.8	43.4	38.4	50.6	37.1	29.3	31.3		7	0.0300353	0.00371599	4	0.998946	0.98951	2.50711
Q92598	[R].AGGIETIANEFSDR.[C]	1xTMT6plex [N-Term]	1	1	0	1708.87	1.24	0.929535	112.6	216	267.8	125.74	30.94	20.21		12.9	43.1	294.5	783.5	216	278.5	146.4	282	189.5	267.8		37	8.52873e-05	5.8751e-05	4	0.977802	0.932815	4.56778
P34932	[R].AGGIETIANEYSDR.[C]	1xTMT6plex [N-Term]	1	2	0	1724.87	0.967	0.999995	28.6	118.1	114.2	160.01	29.49	8.61	0.2	1	28.6	103.5	411.9	132.4	118.1	71.8	114.5	98.1	114.2		46	2.42342e-05	5.8751e-05	5	0.972939	1.29185	2.03775
Q03252	[R].AGGPATPLSPTR.[L]	1xTMT6plex [N-Term]	1	2	0	1353.77	0.815	0.999995	70.3	159.3	129.7	135.78	12.64	19.06		12.2	33.8	146.1	563.4	170.3	159.3	132.4	132.1	92	129.7		35	0.00108089	0.000269597	4	0.99154	0.850816	4.27861
Q14166	[R].AGGPEGPPWLPR.[T]	1xTMT6plex [N-Term]	1	2	0	1462.8																				NoQuanValues	16	0.0145709	0.00223665	NA	NA	NA	NA
P21333; O75369	[R].AGGPGLER.[AG]	1xTMT6plex [N-Term]	2	3	0	985.563	1.256	0.850044	126.6	447.1	561.8	152.36	41.43	27.4	9.3	42.2	126.6	653.9	2164.7	361.3	775.7	447.1	831.3	561.8	507.1	NotUnique	41	0.00760483	0.00106672	5	0.994748	0.883012	6.15311
O75369	[R].AGGPGLERGEAGVPAEFSIWTR.[E]	1xTMT6plex [N-Term]	1	1	1	2486.3	2.394	0.164945	9.1	16.1	38.5	167.11	16.34	54.05	1	0.1	9.1	28.3	142.9	20.9	15.7	16.1	38.5	24	71		26	0.000947329	0.000269597	3	0.996606	0.921577	1.89551
P20700	[R].AGGPTTPLSPTR.[L]	1xTMT6plex [N-Term]	1	3	0	1383.78	0.828	0.999995	34.7	136.4	113	164.46	21.7	8.55	3.3	6.4	34.7	132.4	614	191.3	136.4	131.4	127	107.9	113		22	0.00363955	0.000467994	5	0.983117	0.87253	4.12459
[truncated: 44,802 more rows]

## Sheet: MIX2 2020LF003-rep-2 PeptideGro
Supplementary Table ST1: List of proteins and peptides identified and quantified in the TMT-based experiments using Proteome Discoverer (v2.4). – Batch 1
[truncated: 47,144 more rows]

## Sheet: MIX3 2020LF003-rep-3 PeptideGro
Supplementary Table ST1: List of proteins and peptides identified and quantified in the TMT-based experiments using Proteome Discoverer (v2.4). – Batch 1
[truncated: 46,200 more rows]
