# Supplementary material for: Proteome-Wide Multipoint Internal Calibration Curves for Evaluating Peptide-Level Linearity in Relative Quantitative Proteomics
Source: J Proteome Res. 2025 Dec 23;25(2):1204–10. doi: 10.1021/acs.jproteome.5c00179 (PMC12887998; doi:10.1021/acs.jproteome.5c00179)
Supplement: Supplementary file 4 [file pr5c00179_si_004.xlsx]

## Sheet: PeptideGroups Mix1 No Noise
Supplementary Table ST3: List of peptides identified and quantified in the TMT-based experiments with increasing backgroud noise (No Noise). – Batch 1
Master Protein Accessions	Annotated Sequence	Modifications	# Protein Groups	# PSMs	# Missed Cleavages	Theo. MH+ [Da]	Abundance Ratio: (cond-B) / (cond-A)	Abundance Ratio Adj. P-Value: (cond-B) / (cond-A)	Abundances (Grouped): calibration curve	Abundances (Grouped): cond-A	Abundances (Grouped): cond-B	Abundances (Grouped) CV [%]: calibration curve	Abundances (Grouped) CV [%]: cond-A	Abundances (Grouped) CV [%]: cond-B	Abundance: F1: 129C, Sample, calibration curve	Abundance: F1: 130N, Sample, calibration curve	Abundance: F1: 130C, Sample, calibration curve	Abundance: F1: 131N, Control, calibration curve	Abundance: F1: 131C, Sample, calibration curve	Abundance: F1: 126, Sample, cond-A	Abundance: F1: 127N, Sample, cond-A	Abundance: F1: 127C, Sample, cond-A	Abundance: F1: 128N, Sample, cond-B	Abundance: F1: 128C, Sample, cond-B	Abundance: F1: 129N, Sample, cond-B	Quan Info	Ions Score (by Search Engine): Mascot	PEP	q-Value	# Linear Points (Rsquared > 0.95)	Rsquare	Slope	Intercept	EndogenousOutsideLinearRange	Log2(Abundance: F1: 126, Sample, cond-A)	Log2(Abundance: F1: 127N, Sample, cond-A)	Log2(Abundance: F1: 127C, Sample, cond-A)	Log2(Abundance: F1: 128N, Sample, cond-B)	Log2(Abundance: F1: 128C, Sample, cond-B)	Log2(Abundance: F1: 129N, Sample, cond-B)	Calibrated_Log2(Abundance: F1: 126, Sample, cond-A)	Calibrated_Log2(Abundance: F1: 127N, Sample, cond-A)	Calibrated_Log2(Abundance: F1: 127C, Sample, cond-A)	Calibrated_Log2(Abundance: F1: 128N, Sample, cond-B)	Calibrated_Log2(Abundance: F1: 128C, Sample, cond-B)	Calibrated_Log2(Abundance: F1: 129N, Sample, cond-B)	Log2(Fold-Change)	Calibrated Log2(Fold-Change)
O15265	[R].AAAAAGGAAAAAAR.[Q]	1xTMT6plex [N-Term]	1	1	0	1299.73	0.882	0.999995	15.6	46.2	40.8	154.75	18.43	23.44	1.9	4.2	15.6	45.3	191.1	46.2	54.5	37.5	40.8	51.8	32.3		60	0.000121549	5.8751e-05	5	0.990696	0.751283	3.1115	0	5.52982	5.76818	5.22882	5.3505	5.69488	5.01346	3.21892	3.5362	2.81827	2.98023	3.43863	2.53162	0.155995	0.207638
Q9P258	[K].AAAAAWEEPSSGNGTAR.[A]	1xTMT6plex [N-Term]	1	1	0	1874.92	0.874	0.999995	90.3	390.3	341.2	162.49	12.21	19.65	7.2	21	90.3	419.7	1767.5	474	382.5	390.3	341.2	262.3	391.6		36	0.000105348	5.8751e-05	5	0.993684	0.906202	5.56629	0	8.88874	8.57932	8.60844	8.41447	8.03507	8.61324	3.66635	3.32489	3.35703	3.14299	2.72432	3.36232	0.337905	0.37288
Q5T4F7	[R].AAAAGGGVR.[T]	1xTMT6plex [N-Term]	1	1	0	958.563	1.197	0.955184	21	44.3	53	120.96	58.74	34.48		4.9	6.2	71.2	160.7	26.2	85.9	44.3	53	29	60.3		31	0.169934	0.0184075	2	1	NA	NA	1	4.71149	6.42459	5.46923	5.72792	4.85798	5.91409	2.81309	4.4125	3.52055	3.76207	2.94986	3.93588	0.0351095	0.0327796
Q8TCS8	[K].AAAAGRIPTNYLR.[R]	1xTMT6plex [N-Term]	1	1	1	1602.93	2.522	0.0790553	27.3	18.3	46.1	140.59	5.69	94.97		3.6	13	57.1	240.4	18.2	18.3	20.1	46.1	26.4	165.7		22	0.0152908	0.00230823	4	0.99727	0.925209	2.67502	0	4.18587	4.19377	4.32912	5.52669	4.72247	7.37243	1.63298	1.64152	1.78782	3.0822	2.21296	5.07713	-1.63761	-1.76999
Q8NFZ5	[R].AAAALCTLYHEAGQR.[L]	1xCarbamidomethyl [C6]; 1xTMT6plex [N-Term]	1	1	0	1860.96	0.714	0.999995	48.5	94.4	67.4	144.47	6.36	7.72		4.2	27.2	86.4	426	100.7	88.7	94.4	72.8	67.4	62.4		39	4.81747e-05	5.8751e-05	4	0.996137	0.989007	3.20449	0	6.65392	6.47086	6.56071	6.18587	6.07468	5.96347	3.48777	3.30267	3.39352	3.01451	2.90208	2.78965	0.48716	0.492575
Q86SX6	[R].AAAALLR.[W]	1xTMT6plex [N-Term]	1	1	0	914.598	2.435	0.112362	81	72.4	176.4	138.9	8.17	4.72		6.4	44.8	146.2	623.8	82.2	72.4	70.9	176.4	167.6	184.2		22	0.286848	0.0319252	4	0.992989	0.982697	3.87831	0	6.36107	6.17792	6.14771	7.46271	7.38888	7.52513	2.52647	2.3401	2.30936	3.64751	3.57238	3.71103	-1.23001	-1.25166
P52701	[R].AAAAPGASPSPGGDAAWSEAGPGPRPLAR.[S]	1xTMT6plex [N-Term]	1	1	0	2871.47	1.001	0.999995	53.7	56.1	56.2	103.89	22.02	17.86			14	53.7	175.8	56.1	59.3	38.4	56.4	40.5	56.2		64	3.38627e-06	5.8751e-05	3	0.993755	0.841762	2.78406	0	5.80993	5.88996	5.26303	5.81762	5.33985	5.8125	3.59468	3.68976	2.94498	3.60382	3.03623	3.59773	-0.00234934	-0.00279098
Q9H694	[R].AAAAQQNSER.[A]	1xTMT6plex [N-Term]	1	2	0	1274.67	0.478	0.708216	30.8	82.2	39.3	149.51	40.14	3.03		0.3	14.3	66.2	325.1	36.9	82.2	86.8	39.3	40	37.7		54	8.52873e-05	5.8751e-05	3	0.998972	1.04134	2.50615	0	5.20555	6.36107	6.43962	5.29646	5.32193	5.23649	2.59224	3.70189	3.77732	2.67954	2.704	2.62195	0.71712	0.688653
P55036	[R].AAAASAAEAGIATTGTEDSDDALLK.[M]	1xTMT6plex [K25]; 1xTMT6plex [N-Term]	1	3	0	2778.44	0.578	0.928564	36.8	200	115.6	169	16.98	11.32	1.7	12.6	36.8	143.8	757	246	176.7	200	116.4	115.6	94.7		68	1.66881e-08	5.8751e-05	5	0.99283	0.948938	4.13869	0	7.94251	7.46516	7.64386	6.86295	6.853	6.56529	4.00851	3.50547	3.69378	2.87085	2.86037	2.55718	0.923431	0.97312
Q9NRL3	[R].AAAAVAAAASSCRPLGSGAGPGPTGAAPVSAPAPGPGPAGK.[G]	1xCarbamidomethyl [C12]; 1xTMT6plex [K41]; 1xTMT6plex [N-Term]	1	1	0	3909.08	0.957	0.999995	15.1	68	65	164.04	7.71	9.76	0.4	1.3	15.1	86.9	346.3	73.1	68	62.7	65	55.1	66		51	5.13379e-05	5.8751e-05	5	0.987601	1.14828	2.19997	0	6.1918	6.08746	5.97039	6.02237	5.78398	6.04439	3.47637	3.3855	3.28355	3.32881	3.12121	3.348	0.132971	0.115801
Q5VYS8	[R].AAADLGR.[E]	1xTMT6plex [N-Term]	1	1	0	902.526	0.895	0.999995	74.6	285.1	255.2	163.64	19.15	5.38	0.3	26.8	74.6	300	1369	272.8	382.4	285.1	274.6	247.5	255.2		39	0.0914968	0.00966038	4	0.990778	0.866575	5.39112	0	8.0917	8.57894	8.15532	8.10119	7.95128	7.99548	3.11638	3.67864	3.1898	3.12733	2.95435	3.00535	0.259335	0.299265
O60826	[KR].AAAEEAR.[SR]	1xTMT6plex [N-Term]	1	1	0	946.516	1.202	0.957551	69.4	223.4	268.4	158.93	14.31	19.46	0.1	21.1	69.4	276.6	1119.9	192.3	223.4	256.5	219.2	268.4	324.5		30	0.00811479	0.00116573	4	0.996968	0.873661	5.16063	0	7.58721	7.80349	8.00282	7.7761	8.06824	8.34207	2.77749	3.02503	3.25319	2.99369	3.32807	3.6415	-0.264301	-0.302522
O95551	[R].AAAEEGHIIPR.[S]	1xTMT6plex [N-Term]	1	2	0	1392.78	0.71	0.999995	95	379.1	269.1	164.03	18.83	3.09	1.9	24.4	95	336.2	1577	436.5	379.1	297.5	278.1	261.4	269.1		44	0.000223993	0.00011429	5	0.9835	1.04341	4.97921	0	8.76984	8.56643	8.21675	8.11946	8.03012	8.072	3.63292	3.43798	3.10284	3.0096	2.92398	2.96412	0.443815	0.42535
O94766	[R].AAAEQLR.[Q]	1xTMT6plex [N-Term]	1	1	0	987.578	1.153	0.972983	19.2	55.8	64.4	165.86	29.01	51.97	0.4	6.7	19.2	57.5	305	55.8	77.4	43.6	74.3	64.4	21.9		26	0.0338505	0.00427998	5	0.967787	1.00242	2.76063	0	5.80219	6.27426	5.44626	6.21529	6.00899	4.45286	3.0342	3.50513	2.67913	3.4463	3.2405	1.68813	0.281858	0.281176
P02786	[R].AAAEVAGQFVIK.[L]	1xTMT6plex [K12]; 1xTMT6plex [N-Term]	1	2	0	1662	0.96	0.999995	216.3	367.6	352.9	132.93	29.36	33.96		26.5	94.8	493.2	1658.2	365.3	590.8	367.6	483.6	352.9	240.1		25	0.00162377	0.000300397	4	0.992357	0.922409	5.59227	0	8.51294	9.20653	8.52199	8.91767	8.46312	7.90749	3.16634	3.91827	3.17616	3.60512	3.11233	2.50997	0.317726	0.344453
Q9Y490	[K].AAAFEEQENETVVVK.[E]	1xTMT6plex [K15]; 1xTMT6plex [N-Term]	1	3	0	2122.14	1.013	0.999995	118	455.2	461	164.92	7.35	16.23	5.6	33	118	548.7	2455.5	455.2	457.6	400.7	601.8	461	457.6		29	8.15829e-05	5.8751e-05	5	0.997852	0.970592	5.79676	0	8.83036	8.83794	8.64638	9.23314	8.84862	8.83794	3.12551	3.13333	2.93596	3.5405	3.14433	3.13333	-0.201676	-0.207786
Q96PE7	[K].AAAFYK.[N]	1xTMT6plex [K6]; 1xTMT6plex [N-Term]	1	1	0	1128.68	1.075	0.995075	61.5	189.9	204.1	163.84	15.3	22.33	2.9	8.6	61.5	185	888.2	238.9	189.9	181.2	204.1	138.3	215		20	0.164315	0.0179053	5	0.993817	0.941369	4.4586	0	7.90026	7.5691	7.50144	7.67313	7.11166	7.74819	3.65602	3.30422	3.23235	3.41474	2.81829	3.49447	0.145939	0.155028
Q8N4T8	[K].AAAGDLGGDHLAFSCDVAK.[E]	1xCarbamidomethyl [C15]; 1xTMT6plex [K19]; 1xTMT6plex [N-Term]	1	1	0	2333.2	1.234	0.882981	47.7	178.1	219.8	149.86	25.57	31.25	2.2	7.9	47.7	266.3	780.8	178.1	250.8	155.4	219.8	129.2	248.5		32	1.21771e-05	5.8751e-05	5	0.991374	0.988028	4.29333	0	7.47654	7.97039	7.27984	7.78005	7.01346	7.9571	3.22179	3.72162	3.0227	3.52897	2.7531	3.70817	-0.00794398	-0.00804024
P23381	[K].AAAGEDYK.[A]	1xTMT6plex [K8]; 1xTMT6plex [N-Term]	1	1	0	1282.7	0.882	0.999995	91.7	307	270.9	173.5	16.67	7.68	11.1	9.5	91.7	232.1	1512.3	381.9	307	277.8	278.7	270.9	240.5		35	0.00283893	0.00035197	4	0.984812	1.06514	4.5738	0	8.57705	8.26209	8.1179	8.12257	8.08162	7.90989	3.75843	3.46273	3.32736	3.33174	3.29329	3.13207	0.28099	0.263806
P35221	[K].AAAGEFADDPCSSVK.[R]	1xCarbamidomethyl [C11]; 1xTMT6plex [K15]; 1xTMT6plex [N-Term]	1	1	0	1982.99	0.532	0.846963	104.9	244.9	130.2	147.94	6.27	29.08		13.3	50	220.3	1108	245.3	219.4	244.9	166.2	130.2	91.1		110	3.62074e-09	5.8751e-05	4	0.99709	0.969433	4.56762	0	7.9384	7.77742	7.93605	7.37678	7.02459	6.50938	3.47707	3.31101	3.47464	2.89774	2.53444	2.00299	0.91371	0.94252
Q96C19	[K].AAAGELQEDSGLCVLAR.[L]	1xCarbamidomethyl [C13]; 1xTMT6plex [N-Term]	1	3	0	1989.03	0.684	0.999995	48.1	170.5	116.5	165.45	16.48	17.78	1	7.3	48.1	199.3	899.7	170.5	130.3	180.2	154.1	113.1	116.5		44	7.95364e-07	5.8751e-05	5	0.996513	1.09715	3.87252	0	7.41363	7.02569	7.49346	7.26772	6.82146	6.86419	3.22755	2.87396	3.3003	3.09456	2.68781	2.72676	0.326471	0.297562
Q9Y3B7	[K].AAAGIEK.[G]	1xTMT6plex [K7]; 1xTMT6plex [N-Term]	1	2	0	1117.7	0.818	0.999995	67.5	216.4	177	167.75	19.59	18.18	2.3	12.5	67.5	206.1	1090.4	150.4	216.5	216.4	177	167.2	232		38	0.0164467	0.00235348	5	0.99834	0.981581	4.56885	0	7.23266	7.75822	7.75756	7.46761	7.38543	7.85798	2.7138	3.24922	3.24854	2.95315	2.86943	3.35085	0.0124744	0.0127084
Q96T51	[R].AAAGLGGGDSGDGTAR.[A]	1xTMT6plex [N-Term]	1	1	0	1561.78	0.876	0.999995	39.4	91.2	80	142.85	25.04	8.66		4.1	21.1	73.6	343	96	91.2	58.3	80	71.1	84.5		82	5.85497e-06	5.8751e-05	4	0.999467	0.956268	3.04424	0	6.58496	6.51096	5.86542	6.32193	6.15178	6.40088	3.70265	3.62526	2.9502	3.42759	3.24965	3.51015	0.0289211	0.0302437
Q5VSL9	[R].AAAGLLPGGK.[A]	1xTMT6plex [K10]; 1xTMT6plex [N-Term]	1	1	0	1312.84	1.157	0.972743	157.6	255.3	295.4	138.26	11.96	13.43		15.7	75.8	327.6	1289.3	218.9	278.4	255.3	337.5	257.8	295.4		57	0.000293064	0.00011429	4	0.99824	0.96542	4.98461	0	7.77413	8.12102	7.99605	8.39874	8.01011	8.20653	2.88943	3.24875	3.11931	3.53642	3.13387	3.33732	-0.241395	-0.250041
O14497	[K].AAAGQESEGPAVGPPQPLGK.[E]	1xTMT6plex [K20]; 1xTMT6plex [N-Term]	1	1	0	2319.27	0.804	0.999995	22.9	91.8	73.8	162.79	10.72	26.37	0.8	8.8	22.9	105.4	458.5	76	92.3	91.8	113.2	73.8	73.4		47	0.000171844	0.00011429	5	0.984139	0.984939	3.40348	0	6.24793	6.52826	6.52042	6.82273	6.20555	6.19771	2.88794	3.17255	3.1646	3.47153	2.84491	2.83695	0.0235404	0.0239004
Q8TAP8	[R].AAAGSHFDAAK.[A]	1xTMT6plex [K11]; 1xTMT6plex [N-Term]	1	1	0	1503.83	0.582	0.942446	54.4	266.3	155.1	164.14	10.2	9.81	0.6	14.7	54.4	214.7	978	308.4	266.3	254.8	155.1	133.9	162.2		19	0.0191987	0.00264922	5	0.966028	1.1355	3.96241	0	8.26866	8.05691	7.99322	7.27705	7.06501	7.34163	3.79239	3.60591	3.54982	2.91912	2.73238	2.97598	0.878364	0.773551
Q8TAE8	[R].AAALAAAVAQDPAASGAPSS.[-]	1xTMT6plex [N-Term]	1	1	0	1926.01	0.67	0.998562	64.5	251	168.1	169.86	24.69	11.21	4.8	7.1	64.5	210.2	1136.1	255.1	158.4	251	192.1	168.1	154.1		53	0.000159416	0.00011429	5	0.968979	0.927357	4.68703	0	7.99492	7.30743	7.97154	7.58571	7.39318	7.26772	3.567	2.82566	3.5418	3.12574	2.91812	2.78284	0.342426	0.369249
Q7L2E3	[K].AAALACK.[K]	1xCarbamidomethyl [C6]; 1xTMT6plex [K7]; 1xTMT6plex [N-Term]	1	1	0	1162.7	1.312	0.883775	30.2	57.2	75	157	23.73	12.41	1.3	5.5	30.2	90.4	377.2	46.3	74.2	57.2	75.1	60	75		19	0.158829	0.0171546	5	0.998242	0.917359	3.46782	0	5.53294	6.21335	5.83794	6.23074	5.90689	6.22882	2.25116	2.99286	2.58364	3.01182	2.6588	3.00973	-0.26074	-0.284229
Q16853	[K].AAALAHLDR.[G]	1xTMT6plex [N-Term]	1	1	0	1166.68	1.763	0.343493	76.5	215.1	379.3	162.54	9.24	17.31	2.8	13.8	76.5	338.3	1415	247.8	209.4	215.1	424	379.3	298.6		41	0.00118423	0.000269597	5	0.99902	1.01436	4.86935	0	7.95303	7.71012	7.74886	8.72792	8.5672	8.22207	3.04005	2.80057	2.83877	3.80397	3.64552	3.30528	-0.701724	-0.691793
Q8IYS1	[R].AAALASGCTVEIK.[G]	1xCarbamidomethyl [C8]; 1xTMT6plex [K13]; 1xTMT6plex [N-Term]	1	1	0	1749	0.933	0.999995	163.7	286.1	266.8	134.13	13.71	25.62		20.5	75.9	353.1	1256.2	270.3	348.6	286.1	320.3	188.5	266.8		14	0.00369178	0.000494316	4	0.995727	0.911542	5.22406	0	8.07842	8.44543	8.16038	8.32328	7.55842	8.05961	3.13136	3.53398	3.22127	3.39998	2.5609	3.11073	0.247636	0.271667
O15269	[K].AAALASLK.[K]	1xTMT6plex [K8]; 1xTMT6plex [N-Term]	1	1	0	1202.79	1.615	0.556487	66.3	186.2	300.8	167.35	22.16	12.07	0.5	12.5	66.3	272	1296.9	186.2	243.1	157.9	343.4	270.1	300.8		53	0.000434475	0.000200533	5	0.972031	1.22179	3.96684	0	7.54071	7.92541	7.30287	8.42375	8.07735	8.23266	2.92512	3.23998	2.73045	3.64786	3.36434	3.49146	-0.654925	-0.536038
Q8N0Z6	[R].AAALDPAWPEPR.[Q]	1xTMT6plex [N-Term]	1	1	0	1522.82	0.778	0.999995	87.3	182.3	141.8	139.77	19.49	10.95		16.6	47.3	161	731.9	182.3	186	128.4	141.8	132.4	163.6		44	0.00431662	0.000494316	4	0.992741	0.827274	4.69495	0	7.51017	7.53916	7.0045	7.14771	7.04876	7.35403	3.403	3.43804	2.79176	2.96487	2.84525	3.21426	0.167776	0.202806
P31948	[K].AAALEAMK.[D]	1xTMT6plex [K8]; 1xTMT6plex [N-Term]	1	1	0	1262.75	0.872	0.999995	128.6	285.3	248.8	141.28	1.89	26.98		9.5	68.4	241.6	1063.4	285.3	293.9	283.8	248.8	156	270.1		47	0.000445835	0.000200533	4	0.99399	1.015	4.47195	0	8.15634	8.19918	8.14873	7.95884	7.2854	8.07735	3.62995	3.67216	3.62246	3.43537	2.77188	3.55213	0.394218	0.388393
P0DMV9	[K].AAAIGIDLGTTYSCVGVFQHGK.[V]	1xCarbamidomethyl [C14]; 1xTMT6plex [K22]; 1xTMT6plex [N-Term]	1	1	0	2723.46	1.047	0.999995	25.4	20.2	21.2	112.95	8.83	18.76			9	25.4	111	20.2	19	22.6	27.9	21.2	19.9		14	0.00770464	0.00106672	3	0.996735	0.840697	1.99408	0	4.33628	4.24793	4.49825	4.80219	4.40599	4.3147	2.78602	2.68092	2.97868	3.34022	2.86894	2.76035	-0.146807	-0.174625
P98172	[R].AAALSLSTLASPK.[G]	1xTMT6plex [K13]; 1xTMT6plex [N-Term]	1	1	0	1688.04	1.561	0.637774	130.6	188	293.4	142.15	20.55	16.92		16.2	65.8	259.4	1160.5	188	221.1	145.3	334.5	293.4	237.3		13	0.0482202	0.00534949	4	0.999432	0.932712	4.89869	0	7.55459	7.78856	7.18289	8.38586	8.19673	7.89057	2.84751	3.09835	2.44899	3.73875	3.53597	3.20772	-0.64904	-0.695864
Q9NX63	[R].AAANEQLTR.[A]	1xTMT6plex [N-Term]	1	1	0	1202.67	1.017	0.999995	8.4	34.8	35.5	169.34	21.74	10.95	0.4	1.5	8.4	43.2	205.8	43.6	28.2	34.8	39.6	35.5	31.9		34	0.00084807	0.000269597	5	0.996892	1.02619	1.86589	0	5.44626	4.81762	5.12102	5.30743	5.14975	4.99548	3.48899	2.8764	3.17205	3.3537	3.20005	3.04972	-0.0225884	-0.0220119
A5YKK6	[K].AAANFSDR.[S]	1xTMT6plex [N-Term]	1	1	0	1080.56	0.772	0.999995	30.6	110	84.9	171.84	21.2	20.55	1.8	5.9	30.6	103.9	593.1	93.1	110	141.1	117.4	82.4	84.9		46	0.00428615	0.000494316	5	0.996193	0.93742	3.73258	0	6.54071	6.78136	7.14057	6.87529	6.36457	6.40769	2.99559	3.25231	3.6355	3.35251	2.8077	2.85369	0.271696	0.289834
Q9H477	[R].AAANVISR.[A]	1xTMT6plex [N-Term]	1	1	0	1030.62	0.777	0.999995	59.7	124.8	96.9	138.3	16.56	14.59		5.1	28.6	124.6	486.2	139.1	124.8	99.5	100.3	96.9	75.8		27	0.00473116	0.000640073	4	0.996744	0.995604	3.45703	0	7.11998	6.96347	6.63662	6.64818	6.59842	6.24413	3.67912	3.52193	3.19363	3.20524	3.15526	2.7994	0.409783	0.411592
P26641	[K].AAAPAPEEEMDECEQALAAEPK.[A]	1xCarbamidomethyl [C13]; 1xTMT6plex [K22]; 1xTMT6plex [N-Term]	1	3	0	2815.35	1.055	0.999995	70.5	125.7	132.7	142.49	13.14	23.81		9.1	34.2	145.4	644.9	102	125.7	131.8	150.5	92.4	132.7		49	5.47019e-05	5.8751e-05	4	0.998096	0.935093	4.02843	0	6.67243	6.97384	7.04221	7.23362	6.52982	7.05202	2.82752	3.14986	3.22297	3.42767	2.67502	3.23347	-0.0423308	-0.0452691
P26641	[K].AAAPAPEEEMDECEQALAAEPK.[A]	1xCarbamidomethyl [C13]; 1xOxidation [M10]; 1xTMT6plex [K22]; 1xTMT6plex [N-Term]	1	3	0	2831.35	0.938	0.999995	82	383.2	359.4	164.16	20.84	28.67	2.7	14.8	82	296.1	1362.5	383.2	432.6	282.9	359.4	264.4	473.9		31	0.00053653	0.000200533	5	0.998966	1.00177	4.86473	0	8.58195	8.75689	8.14415	8.48945	8.04658	8.88844	3.71064	3.88527	3.27361	3.6183	3.17622	4.01659	0.0195094	0.0194749
P31350	[K].AAAPGVEDEPLLR.[E]	1xTMT6plex [N-Term]	1	1	0	1566.87	0.041	5.43218e-12	47.3	236.9	9.7	170.63	16.42	19.4	2	4.3	47.3	125	725.7	309.7	234.5	236.9	7.2	9.7	10.7		58	6.06953e-05	5.8751e-05	5	0.980359	0.983006	3.85454	0	8.27473	7.87344	7.88813	2.848	3.27798	3.41954	4.4966	4.08838	4.10332	-1.02395	-0.586526	-0.442525	4.83026	4.91377
Q8TF74	[R].AAAPRPPVSAASGRPQDDTDSSR.[A]	1xTMT6plex [N-Term]	1	1	0	2538.29	0.68	0.999995	8.9	37.1	25.2	156.93	12.15	11.99	2	2.3	8.9	33.4	137.9	32.9	42	37.1	27.4	21.5	25.2		9	0.00939529	0.00141207	4	0.999483	0.894325	2.05462	0	5.04002	5.39232	5.21335	4.7761	4.42626	4.65535	3.33816	3.73209	3.53197	3.04306	2.65189	2.90804	0.595987	0.66641
Q92506	[R].AAAQETVR.[L]	1xTMT6plex [N-Term]	1	3	0	1074.61	1.437	0.702291	70.5	227.9	327.6	166.55	28.17	23.17	1.2	7.3	70.5	311.1	1403	198.5	334.3	227.9	331.9	213.1	327.6		41	0.000645833	0.000200533	5	0.994961	1.15979	4.21739	0	7.633	8.385	7.83226	8.3746	7.73539	8.35579	2.94502	3.59341	3.11683	3.58445	3.0333	3.56823	-0.205177	-0.176909
Q9NVA2	[K].AAAQLLQSQAQQSGAQQTK.[K]	1xTMT6plex [K19]; 1xTMT6plex [N-Term]	1	1	0	2415.34	1.352	0.830668	14	48.4	65.4	152.9	3.73	22.8	0.2	2.6	14	89.3	270.9	48.4	51.5	48.3	67.3	43.3	65.4		40	5.77406e-06	5.8751e-05	5	0.983295	1.16472	2.09554	0	5.59694	5.6865	5.59395	6.07253	5.4363	6.03122	3.00622	3.08312	3.00366	3.41456	2.8683	3.37908	-0.220887	-0.189648
Q147X3; Q6NUP7	[R].AAASLK.[SW]	1xTMT6plex [K6]; 1xTMT6plex [N-Term]	2	1	0	1018.67	0.728	0.999995	41.7	178.8	130.2	166.2	63.45	23.69	2.8	9.8	41.7	149.2	739	47.5	241.3	178.8	123.7	130.2	187	NotUnique	26	0.125043	0.0131809	5	0.997992	0.899026	4.30946	0	5.56986	7.91468	7.4822	6.9507	7.02459	7.54689	1.40195	4.01014	3.52908	2.93789	3.02007	3.60104	-0.185146	-0.205941
P08559	[R].AAASTDYYK.[R]	1xTMT6plex [K9]; 1xTMT6plex [N-Term]	1	1	0	1447.78	0.863	0.999995	95.9	233.3	201.5	136.55	23.91	21.41		13.5	46.6	197.3	766.1	233.3	268.6	164.2	263.3	174.3	201.5		52	0.000136419	0.00011429	4	0.997047	0.890604	4.55778	0	7.86604	8.06932	7.35931	8.04056	7.44543	7.65464	3.71463	3.94287	3.14566	3.91059	3.24235	3.47726	0.0513466	0.0576537
Q12933	[M].AAASVTPPGSLELLQPGFSK.[T]	1xAcetyl [N-Term]; 1xTMT6plex [K20]	1	1	0	2241.23	0.916	0.999995	11.6	20.8	19	139.13	20.05	12.09		0.5	5.9	23	92.2	22.6	20.8	15.1	21.4	16.8	19		43	0.000185183	0.00011429	4	0.978982	1.1203	0.551496	0	4.49825	4.37851	3.91648	4.41954	4.07039	4.24793	3.52296	3.41608	3.00365	3.4527	3.14104	3.29951	0.0184611	0.0164788
Q99733	[K].AAATAEEPDPK.[G]	1xTMT6plex [K11]; 1xTMT6plex [N-Term]	1	1	0	1557.85	0.828	0.999995	61.4	316.8	262.3	164.73	16.95	16.22	0.6	21	61.4	283.1	1270.5	325.2	316.8	235.4	262.3	204.3	282.2		23	0.000773774	0.000269597	5	0.953988	1.16422	4.22128	0	8.34518	8.30743	7.87897	8.03507	7.67455	8.14057	3.5422	3.50978	3.14175	3.27584	2.96616	3.36646	0.22713	0.195092
P12955	[M].AAATGPSFWLGNETLK.[V]	1xAcetyl [N-Term]; 1xTMT6plex [K16]	1	2	0	1934.02	0.804	0.999995	71	313.2	251.8	162.08	12.83	8.16	1.6	11.7	71	299.1	1245.6	329.7	256.4	313.2	253	251.8	218.3		42	1.3358e-05	5.8751e-05	5	0.99591	1.07402	4.49519	0	8.36501	8.00225	8.29094	7.98299	7.97613	7.77017	3.6031	3.26535	3.53414	3.24741	3.24103	3.04926	0.309636	0.288295
Q9UDW1	[M].AAATLTSK.[L]	1xTMT6plex [K8]; 1xTMT6plex [N-Term]	1	1	0	1220.76	1.048	0.999107	69.7	132.6	139	143.38	16.55	26.65		8.9	36.1	134.5	630.2	100.4	138.4	132.6	158.8	139	91.5		40	0.00240159	0.000321709	4	0.999427	0.927015	4.02225	0	6.64962	7.1127	7.05094	7.31107	7.11894	6.5157	2.83422	3.33376	3.26714	3.54775	3.34049	2.68976	-0.0441518	-0.0476279
P49006	[K].AAATPESQEPQAK.[G]	1xTMT6plex [K13]; 1xTMT6plex [N-Term]	1	1	0	1785.97	1.445	0.699783	110.6	356.2	514.6	165.83	28.09	25.34	2.8	21.3	110.6	471.1	2155.1	356.2	366.7	210.4	596	353	514.6		23	0.0302448	0.00382931	5	0.997087	1.06306	5.25977	0	8.47654	8.51846	7.71699	9.21917	8.46352	9.00731	3.02595	3.06538	2.31146	3.72453	3.01371	3.52523	-0.659336	-0.620225
Q7KZF4	[R].AAATQPDAK.[D]	1xTMT6plex [K9]; 1xTMT6plex [N-Term]	1	1	0	1330.77	0.777	0.999995	124.3	232	180.2	160.79	27.63	54.02		9.5	85.6	180.3	1564.1	302.4	172.3	232	180.2	260.7	75.3		56	0.000189061	0.00011429	4	0.978384	1.06083	4.48003	0	8.24031	7.42878	7.85798	7.49346	8.02625	6.23458	3.54465	2.77965	3.18424	2.84062	3.34286	1.65393	0.590931	0.557044
P42858	[K].AAAVLGMDK.[A]	1xTMT6plex [K9]; 1xTMT6plex [N-Term]	1	1	0	1333.79	1.17	0.974684	16.4	59.3	69.4	164.04	16.33	17.52	0.6	1.7	16.4	63.4	280.2	56.8	76.1	59.3	70	50.5	69.4		34	0.00496879	0.000640073	5	0.989573	1.03117	2.40584	0	5.82782	6.24982	5.88996	6.12928	5.65821	6.11686	3.31854	3.72779	3.37881	3.6109	3.15406	3.59885	0.0210818	0.0204446
P19404	[K].AAAVLPVLDLAQR.[Q]	1xTMT6plex [N-Term]	1	1	0	1565.96	0.884	0.999995	184.5	361.2	319.2	139.23	4.56	20.41		22.2	81.4	418.5	1633.2	373.2	340.9	361.2	327.9	221.4	319.2		77	1.03159e-06	5.8751e-05	4	0.994797	0.953926	5.33556	0	8.54381	8.4132	8.49665	8.35711	7.79051	8.31832	3.36321	3.2263	3.31378	3.1675	2.57353	3.12683	0.329241	0.345143
Q00688	[M].AAAVPQR.[A]	1xTMT6plex [N-Term]	1	1	0	941.573	0.181	0.000856251	32.7	228.7	41.3	166.87	19.78	52.68	1.7	5.9	32.7	142.9	668.1	181.8	271.8	228.7	54.9	41.3	16		25	0.225782	0.0251064	5	0.997213	0.980366	3.81032	0	7.50621	8.0864	7.83731	5.77873	5.36807	4	3.76991	4.36172	4.10764	2.00784	1.58895	0.193479	2.76104	2.81634
O43837	[K].AAAVPVEFQEHHLSEVQNMASEEK.[L]	1xTMT6plex [K24]; 1xTMT6plex [N-Term]	1	1	0	3138.59	1.201	0.966726	23	78.5	94.3	173.04	10.63	25.24	0.4	2.8	23	91.2	500.1	78.5	67.1	82.7	94.3	60.7	100.9		13	2.54932e-05	5.8751e-05	5	0.997276	1.15148	2.65893	0	6.29462	6.06824	6.36982	6.55919	5.92362	6.65678	3.15742	2.96082	3.22272	3.38718	2.83523	3.47194	-0.135639	-0.117795
Q96PY5	[K].AAAVSLENVLLDVK.[E]	1xTMT6plex [K14]; 1xTMT6plex [N-Term]	1	1	0	1900.15	0.899	0.999995	45.9	202.3	181.9	164.96	22.31	23.94	1.2	11.2	45.9	225	982.4	169.5	262.5	202.3	246.2	181.9	155.7		40	0.000962765	0.000269597	5	0.993863	1.06459	4.13434	0	7.40514	8.03617	7.66035	7.94369	7.507	7.28263	3.07235	3.6651	3.31208	3.57822	3.16803	2.95727	0.122785	0.115335
Q9H7E9	[R].AAAYSAQVQPVDGATRK.[K]	1xTMT6plex [K17]; 1xTMT6plex [N-Term]	1	1	1	2191.22	0.33	0.163739	36.2	97.4	32.2	146.55	6.82	41.36		3	19.8	66.2	337.8	100.7	88.1	97.4	39.6	32.2	15.9		44	7.08121e-06	5.8751e-05	4	0.996829	1.01288	2.73346	0	6.65392	6.46107	6.60585	5.30743	5.00899	3.99095	3.8706	3.68021	3.82315	2.54124	2.24659	1.24151	1.80449	1.78154
P55060	[R].AACDLVR.[G]	1xCarbamidomethyl [C3]; 1xTMT6plex [N-Term]	1	1	0	1033.57	0.678	0.999995	62.8	240.6	163.2	178.24	19.39	26.41	4.4	10.6	62.8	209.5	1420.5	244.3	169.3	240.6	163.2	201.3	116.7		27	0.0493308	0.00548997	5	0.986525	0.941848	4.81606	0	7.93251	7.40344	7.91049	7.3505	7.6532	6.86666	3.30886	2.74713	3.28549	2.69092	3.01231	2.17721	0.458693	0.487014
Q9BUH6	[R].AACEQQAVALTLQEDR.[A]	1xCarbamidomethyl [C3]; 1xTMT6plex [N-Term]	1	2	0	2032.03	0.842	0.999995	34.8	114.3	96.3	152.02	9.39	22.91	2.2	10.1	34.8	162.4	543.3	103.4	124.8	114.3	113.9	71.1	96.3		53	7.01584e-06	5.8751e-05	5	0.997125	0.893515	4.13866	0	6.69209	6.96347	6.83668	6.83162	6.15178	6.58946	2.85774	3.16146	3.01956	3.0139	2.25303	2.74288	0.306461	0.342984
O15269	[R].AACFAIQK.[G]	1xCarbamidomethyl [C3]; 1xTMT6plex [K8]; 1xTMT6plex [N-Term]	1	1	0	1366.79	1.469	0.722574	93.8	101.7	149.5	139.72	14.05	26.98		8.9	51.6	170.6	745	92.1	121	101.7	205	149.5	120.9		32	0.00653225	0.000947467	4	0.997278	0.953174	4.23647	0	6.52513	6.91886	6.66818	7.67948	7.224	6.91767	2.4011	2.81417	2.55117	3.61216	3.1343	2.81292	-0.569661	-0.597647
Q13889	[R].AACFCHR.[N]	2xCarbamidomethyl [C3; C5]; 1xTMT6plex [N-Term]	1	1	0	1150.54	0.662	0.995304	80.4	139.7	92.5	145.81	15.37	49.96		3.8	39.6	163.3	760.9	118.7	139.7	161.7	131.3	92.5	42.8		28	0.00137332	0.000300397	4	0.988388	1.14007	3.39193	0	6.89118	7.12619	7.33718	7.03672	6.53138	5.41954	3.06932	3.27546	3.46053	3.19699	2.75373	1.77849	0.788966	0.692032
Q8TDX7	[R].AACLLDGVPVALK.[K]	1xCarbamidomethyl [C3]; 1xTMT6plex [K13]; 1xTMT6plex [N-Term]	1	1	0	1785.07	0.861	0.999995	103.6	376.6	324.2	164.29	7.21	18.52	2.7	27.6	103.6	421.9	1916.1	376.6	383.3	334.7	364.6	324.2	250.3		22	0.0256781	0.00339282	5	0.990412	1.02898	5.28009	0	8.55689	8.58233	8.38672	8.51017	8.34074	7.96751	3.1845	3.20922	3.01913	3.1391	2.97444	2.61173	0.23584	0.229196
P13796	[K].AACLPLPGYR.[V]	1xCarbamidomethyl [C3]; 1xTMT6plex [N-Term]	1	1	0	1346.75	0.981	0.999995	19.9	62.2	61	168.96	12.95	9.88	0.3	1.5	19.9	77.5	380	71.7	55.4	62.2	61	55.3	67.4		32	0.0143968	0.00223665	5	0.991347	1.18293	2.19032	0	6.1639	5.79181	5.95884	5.93074	5.78921	6.07468	3.35911	3.04456	3.18576	3.162	3.04236	3.28368	0.0399788	0.0337965
Q01813	[K].AACNLLQR.[G]	1xCarbamidomethyl [C3]; 1xTMT6plex [N-Term]	1	1	0	1174.66	0.775	0.999995	100.4	177.5	137.6	141.29	9.39	24.53		15.2	46.8	215.4	920	177.5	191.3	158.4	175.9	107.3	137.6		39	0.00168712	0.000300397	4	0.99316	0.908441	4.65836	0	7.47168	7.57969	7.30743	7.45861	6.74551	7.10434	3.09685	3.21576	2.91605	3.08247	2.2975	2.69249	0.350114	0.385401
P31948	[R].AACYTK.[L]	1xCarbamidomethyl [C3]; 1xTMT6plex [K6]; 1xTMT6plex [N-Term]	1	3	0	1171.65	1.467	0.702486	17.2	93.3	136.9	141.08	58.02	35.59	0.8	17.2	14.6	154.9	368.6	83.1	221	93.3	136.9	69.6	146.4		22	0.126445	0.0133368	2	1	NA	NA	1	6.37678	7.7879	6.54381	7.09698	6.12102	7.19377	3.26039	4.58737	3.41746	3.93765	3.01988	4.02867	0.0989062	0.0930087
Q8NCN4	[R].AADAAGPGCPR.[C]	1xCarbamidomethyl [C9]; 1xTMT6plex [N-Term]	1	1	0	1271.64	0.759	0.999995	55.5	103.3	78.5	139.96	33.59	17.38		8.1	22.1	139.1	535.7	103.3	165.7	90.4	92.4	65.1	78.5		52	7.83788e-05	5.8751e-05	4	0.982607	0.944849	3.72342	0	6.6907	7.37243	6.49825	6.52982	6.02459	6.29462	3.14048	3.86201	2.9368	2.97021	2.43549	2.72128	0.570783	0.6041
P06753	[K].AADAEAEVASLNR.[R]	1xTMT6plex [N-Term]	1	3	0	1545.81	0.586	0.948462	98	441.2	258.4	157.82	1.26	14.67	2.1	24.6	98	478	1767.1	442.3	432.3	441.2	313.6	258.4	236.9		50	8.32871e-06	5.8751e-05	5	0.98659	1.06641	5.12635	0	8.78888	8.75589	8.78529	8.29278	8.01346	7.88813	3.43446	3.40352	3.43109	2.96925	2.70732	2.5898	0.711894	0.667563
P06753	[K].AADAEAEVASLNRR.[I]	1xTMT6plex [N-Term]	1	1	1	1701.91	0.769	0.999995	38.9	151.1	116.2	167.73	22.17	10.85	3.5	5.4	38.9	150.1	740.9	155	101.1	151.1	116.2	103.7	128.9		25	2.42342e-05	5.8751e-05	5	0.971913	0.908192	4.17337	0	7.27612	6.65964	7.23936	6.86047	6.69627	7.01011	3.41641	2.7376	3.37593	2.95873	2.77794	3.1235	0.202759	0.223255
Q14980	[R].AADALEEQQR.[C]	1xTMT6plex [N-Term]	1	2	0	1359.71	1.023	0.999995	110.3	194.6	199.1	145.38	10.06	19.77		9.7	50.7	240.1	1093.1	217.6	194.6	178.2	233	199.1	155.7		80	2.30368e-05	5.8751e-05	4	0.998961	1.03391	4.33524	0	7.76553	7.60437	7.47735	7.86419	7.63735	7.28263	3.3178	3.16191	3.03907	3.41321	3.19381	2.85072	0.0210318	0.0203421
Q7Z6E9	[K].AADCDLQITNAQTK.[E]	1xCarbamidomethyl [C4]; 1xTMT6plex [K14]; 1xTMT6plex [N-Term]	1	2	0	2007.06	1.243	0.918122	45.5	116.7	145.1	162.66	20.26	19.83	5	18.8	45.5	198.1	893.5	104.9	116.7	153.4	183.8	145.1	124.8		28	0.00055384	0.000200533	5	0.989861	0.823706	4.91635	0	6.71287	6.86666	7.26115	7.52199	7.1809	6.96347	2.18102	2.36773	2.84666	3.16332	2.74923	2.48526	-0.275228	-0.334134
Q13586	[R].AADEALNAMTSNGSHR.[L]	1xTMT6plex [N-Term]	1	1	0	1873.9	1.68	0.567395	12.7	17.5	29.4	139.58	14.3	10.61		1.2	6.7	24.2	102.4	17.5	17.7	13.6	29.4	29.7	24.5		15	0.000610255	0.000200533	4	0.998083	0.962305	1.33615	0	4.12928	4.14568	3.76553	4.87774	4.89239	4.61471	2.90255	2.91958	2.52455	3.68033	3.69555	3.40699	-0.78145	-0.812061
Q9NXH9	[K].AADEAMEER.[R]	1xTMT6plex [N-Term]	1	1	0	1250.59	1.859	0.388081	23.7	62.7	116.6	164.24	34.3	22.65	1.2	6.8	23.7	93	430.8	62.7	98.2	51.7	116.6	86.9	138.3		49	0.000333276	0.000174145	5	0.998068	0.932399	3.46459	0	5.97039	6.61765	5.69209	6.86542	6.44128	7.11166	2.68748	3.38167	2.38901	3.64741	3.19252	3.91149	-0.712743	-0.764418
P55060	[R].AADEEAFEDNSEEYIR.[R]	1xTMT6plex [N-Term]	1	1	0	2116.95	0.602	0.973387	54.1	270.5	162.9	163.09	8.33	26.94	3.3	7.2	54.1	241.3	1014.6	270.5	288.2	243.9	164.9	162.9	97.8		41	1.58509e-05	5.8751e-05	5	0.985177	0.968955	4.48976	0	8.07948	8.17093	7.93015	7.36545	7.34784	6.61176	3.70473	3.7991	3.55061	2.96782	2.94965	2.18999	0.951835	0.982331
P55060	[R].AADEEAFEDNSEEYIRR.[D]	1xTMT6plex [N-Term]	1	4	1	2273.05	1.108	0.988353	69.3	223.7	247.7	160.4	13.16	14.27	4.8	9.3	69.3	265	1096	223.7	236.7	182.6	291.5	219.8	247.7		64	1.90419e-06	5.8751e-05	5	0.982337	0.920094	4.85077	0	7.80542	7.88692	7.51254	8.18735	7.78005	7.95245	3.21125	3.29982	2.89294	3.62635	3.18367	3.37105	-0.238323	-0.259021
P29374	[K].AADEPAYLTVGTDVSAK.[Y]	1xTMT6plex [K17]; 1xTMT6plex [N-Term]	1	1	0	2166.17	0.703	0.999995	45.9	93	65.4	138.72	9.41	15.06		3.2	23.7	89	361.7	101.9	93	84.4	81.4	61.7	65.4		11	0.000211404	0.00011429	4	0.992206	1.02061	2.93505	0	6.67101	6.53916	6.39917	6.34696	5.9472	6.03122	3.66054	3.53135	3.39419	3.34303	2.95134	3.03366	0.427989	0.419348
P67936; P09493; P07951; P06753	[K].AADESER.[G]	1xTMT6plex [N-Term]	4	2	0	1006.5	1.417	0.698263	63.6	88.9	125.9	144.8	24.37	41.51		5.6	34.1	118.6	574.6	88.9	73.8	118.7	125.9	89.1	202.3	NotUnique	40	0.00598405	0.000881096	4	0.997998	0.996743	3.59401	0	6.47411	6.20555	6.89118	6.97613	6.47735	7.66035	2.88951	2.62007	3.30794	3.39318	2.89277	4.07963	-0.514335	-0.516015
P67936; P09493; P07951; P06753	[K].AADESERGMK.[V]	1xTMT6plex [K10]; 1xTMT6plex [N-Term]	4	1	1	1551.82	1.918	0.285913	92.6	33.5	64.3	135.43	18.85	149.22		11.5	42.2	203.3	738.1	33.5	39	26.6	64.3	33.3	957	NotUnique	20	0.00684439	0.00100924	4	0.995269	0.922856	4.38666	1	5.06609	5.2854	4.73335	6.00675	5.05745	9.90238	0.736221	0.973867	0.375672	1.75551	0.72686	5.97679	-1.96058	-2.12447
P07954	[K].AADEVAEGK.[L]	1xTMT6plex [K9]; 1xTMT6plex [N-Term]	1	2	0	1347.75	1.137	0.966504	85.4	311.5	354.2	163.96	26.79	27.47	2.3	19.4	85.4	348.5	1555.4	311.5	443.6	268.2	354.2	242.1	428.6		35	0.000376172	0.000200533	5	0.994808	1.03298	4.95627	0	8.28309	8.79312	8.06717	8.46842	7.91946	8.74349	3.22061	3.71436	3.01158	3.40003	2.86859	3.66631	0.00400054	0.00387283
Q6P1J9	[R].AADEVLAEAK.[K]	1xTMT6plex [K10]; 1xTMT6plex [N-Term]	1	1	0	1474.85	0.455	0.575856	50.6	307.5	140	163.31	10.82	47.16	3.5	11.3	50.6	211	930.1	307.5	313	255.7	140	166.1	56.8		65	2.14978e-05	5.8751e-05	5	0.99681	0.912606	4.62092	0	8.26444	8.29002	7.99831	7.12928	7.37591	5.82782	3.99244	4.02046	3.70082	2.74857	3.01881	1.32247	1.40659	1.54129
Q9Y277	[K].AADFQLHTHVNDGTEFGGSIYQK.[V]	1xTMT6plex [K23]; 1xTMT6plex [N-Term]	1	3	0	2993.52	0.945	0.999995	96.5	155.6	147.1	142.66	12.8	13.93		7.6	52	179.2	822.5	131	155.6	169.5	182.4	142.3	147.1		48	1.78435e-06	5.8751e-05	4	0.995453	1.0068	4.11121	0	7.03342	7.2817	7.40514	7.51096	7.15279	7.20065	2.90247	3.14907	3.27167	3.37678	3.02103	3.06857	-0.0480482	-0.0477235
O43395	[K].AADHLKPFLDDSTLR.[F]	1xTMT6plex [K6]; 1xTMT6plex [N-Term]	1	1	0	2157.21	2.698	0.0414357	129.4	132.8	358.2	144.59	10.75	40.05		7.1	67.5	248	1158.8	132.8	135.1	110.5	358.2	211.2	495.5		18	0.000374597	0.000200533	4	0.989184	1.09244	4.22274	0	7.05311	7.07788	6.7879	8.48462	7.72247	8.95274	2.59087	2.61354	2.3481	3.90124	3.20358	4.32975	-1.41364	-1.29402
Q86VP6	[K].AADIDQEVK.[E]	1xTMT6plex [K9]; 1xTMT6plex [N-Term]	1	1	0	1446.82	0.986	0.999995	51.5	221.3	218.3	165.8	16.28	16.16	1.2	11.9	51.5	200.4	947.2	233.3	221.3	169.5	232.3	168.8	218.3		71	6.12453e-05	5.8751e-05	5	0.991998	1.04925	4.15942	0	7.86604	7.78986	7.40514	7.85985	7.39917	7.77017	3.53265	3.46004	3.09338	3.52674	3.08769	3.44127	0.0106196	0.0101212
Q96ST3	[K].AADIIDGLRK.[N]	1xTMT6plex [K10]; 1xTMT6plex [N-Term]	1	1	1	1529.94	1.1	0.995597	82.3	236.5	260	162.95	19.06	11.78	1.6	20.2	82.3	271.1	1264.9	181.6	267.6	236.5	315.1	260	257		25	0.00279927	0.00035197	5	0.9827	1.03561	4.71729	0	7.50462	8.06393	7.8857	8.29967	8.02237	8.00562	2.69149	3.23157	3.05946	3.4592	3.19144	3.17527	-0.291136	-0.281125
O95782	[R].AADLLYAMCDR.[S]	1xCarbamidomethyl [C9]; 1xOxidation [M8]; 1xTMT6plex [N-Term]	1	1	0	1543.74	0.74	0.999995	25.1	34	25.1	99.48	38.85	24.39			8.9	25.1	82.3	34	36.3	15.9	28.5	17.3	25.1		40	0.0025033	0.000321709	3	0.999985	0.742372	2.17631	0	5.08746	5.1819	3.99095	4.83289	4.1127	4.64962	3.92142	4.04863	2.44439	3.5785	2.60838	3.33162	0.221703	0.298642
Q15293	[K].AADLNGDLTATR.[E]	1xTMT6plex [N-Term]	1	2	0	1446.77	1.199	0.942185	22.9	100.2	120.1	149.68	18.27	41.29	2.2	6.5	22.9	120.8	372.4	100.2	102.5	72.4	120.1	66.1	161.5		69	7.33011e-05	5.8751e-05	5	0.990965	0.852806	3.74495	0	6.64674	6.67948	6.17792	6.90809	6.04658	7.33539	3.40264	3.44103	2.8529	3.7091	2.69889	4.21015	-0.261975	-0.307192
Q8IVT2	[R].AADPAPEVR.[K]	1xTMT6plex [N-Term]	1	1	0	1154.64	0.319	0.141157	158.1	432.1	138	141.61	0.83	34.08		14.2	81.8	305.6	1345.9	435.6	432.1	428.4	138	143	71.3		24	0.371717	0.0429717	4	0.998286	0.985236	4.92028	0	8.76686	8.75522	8.74281	7.10852	7.15987	6.15583	3.90422	3.89241	3.87982	2.22104	2.27315	1.25407	1.94689	1.97606
Q8IVT2	[R].AADPAPEVRK.[V]	1xTMT6plex [K10]; 1xTMT6plex [N-Term]	1	1	1	1511.89	0.698	0.999995	91.7	308.8	215.6	182.08	28.33	14.65	3.7	13	91.7	196.5	1697.9	363.4	201.2	308.8	165.5	216.5	215.6		18	0.00945453	0.00141207	5	0.987682	0.972157	4.93101	0	8.50541	7.65249	8.27053	7.37069	7.75822	7.75221	3.67678	2.79942	3.43516	2.50955	2.90818	2.902	0.515769	0.530541
Q9BZL4	[R].AADPGPGAELDPAAPPPAR.[A]	1xTMT6plex [N-Term]	1	1	0	1999.04	0.922	0.999995	41.5	69.1	63.7	139.06	8.15	11.17		4.1	21.7	79.2	332.1	64.3	75.6	69.1	76.4	62.9	63.7		33	0.00139858	0.000300397	4	0.998675	0.952552	3.07778	0	6.00675	6.24031	6.11061	6.2555	5.97499	5.99322	3.07486	3.32006	3.1839	3.33601	3.04152	3.06066	0.0446549	0.0468792
P67809	[K].AADPPAENSSAPEAEQGGAE.[-]	1xTMT6plex [N-Term]	1	1	0	2126.97	0.461	0.700783	11.6	33.3	15.3	151.97	26.92	14.56		1.4	7.1	19.1	121.5	33.3	35.6	20.7	14.9	15.3	19.2		77	3.73082e-07	5.8751e-05	4	0.993281	0.948004	1.42219	0	5.05745	5.15381	4.37156	3.89724	3.93546	4.26303	3.83464	3.93628	3.11113	2.6108	2.65111	2.99666	0.829027	0.874497
Q92805	[R].AADQTTAEQGMR.[Q]	1xTMT6plex [N-Term]	1	1	0	1507.74	0.691	0.999995	29	51.3	35.5	142.07	16.09	22.29		2	18.4	45.5	226.8	51.3	63.1	46.3	38.7	24.7	35.5		56	4.1922e-06	5.8751e-05	4	0.98142	0.996212	2.32054	0	5.68089	5.97957	5.53294	5.27426	4.62644	5.14975	3.37312	3.67294	3.22461	2.96495	2.31466	2.83996	0.714316	0.717032
Q6UWJ1	[K].AADRLEEEIEEHAFDDNK.[S]	1xTMT6plex [K18]; 1xTMT6plex [N-Term]	1	1	1	2589.28	1.661	0.576173	21.1	64.4	107	161.24	20.79	13.37	1.3	7.3	21.1	100.7	417.3	64.4	82.2	54.6	133.5	107	106.4		2	0.0391193	0.00455445	5	0.995301	0.917716	3.50591	0	6.00899	6.36107	5.77083	7.0607	6.74147	6.73335	2.72751	3.11116	2.468	3.87352	3.52566	3.51682	-0.798211	-0.86978
Q1ED39	[K].AADSLQQNLQR.[D]	1xTMT6plex [N-Term]	1	1	0	1472.8	0.39	0.402785	38.4	95.3	37.2	149.1	18.3	20.27		1.9	18.5	79.8	400.4	99.5	69.7	95.3	37.2	30.4	45.7		48	5.47019e-05	5.8751e-05	4	0.992251	1.15294	2.34772	0	6.63662	6.12309	6.5744	5.21723	4.926	5.51412	3.71997	3.27455	3.666	2.48886	2.23626	2.74637	1.22559	1.06301
Q9Y2T2	[K].AADVENVPPVISTPHHYLISIYR.[D]	1xTMT6plex [N-Term]	1	1	0	2820.52	0.757	0.999995	47.3	175.2	132.7	156.09	11.63	26.47	2.5	8.1	47.3	171.4	656.5	175.2	202.4	161.4	149.3	132.7	86.6		17	0.00606578	0.000881096	5	0.996602	0.919819	4.23921	0	7.45286	7.66107	7.3345	7.22207	7.05202	6.4363	3.49378	3.72014	3.3651	3.24288	3.05801	2.38861	0.579344	0.629846
P80723	[K].AAEAAAAPAESAAPAAGEEPSK.[E]	1xTMT6plex [K22]; 1xTMT6plex [N-Term]	1	2	0	2425.26	1.391	0.79446	73.3	159.6	222	169.34	32.07	3.12	1.8	10.5	73.3	183.2	1061.2	253	159.6	142.8	231.3	217.6	222		55	1.52375e-06	5.8751e-05	5	0.99398	1.01443	4.39059	0	7.98299	7.31832	7.15785	7.85362	7.76553	7.79442	3.54131	2.88609	2.7279	3.41378	3.32694	3.35541	-0.318136	-0.313612
Q8N163	[K].AAEAAPPTQEAQGETEPTEQAPDALEQAADTSRR.[N]	1xTMT6plex [N-Term]	1	1	1	3765.8	1.128	0.97034	13.4	37.4	42.2	155.34	6.78	20.87	2.6	3	13.4	53.6	205.9	37.4	35.8	40.8	44.1	29.3	42.2		23	0.00036683	0.000200533	5	0.950969	0.751059	3.13139	0	5.22497	5.16189	5.3505	5.46271	4.87283	5.39917	2.7875	2.70352	2.95464	3.10404	2.31865	3.01945	0.000881563	0.00117376
P55884	[R].AAEAEPR.[A]	1xTMT6plex [N-Term]	1	4	0	972.531	0.895	0.999995	256.8	1081.9	967.9	162.84	29.27	11.86	1.1	65.6	256.8	1133	4824	1081.9	1542.1	875.1	1118.2	886.6	967.9		25	0.0831431	0.00865318	4	0.998219	0.944674	6.91205	0	10.0794	10.5907	9.7733	10.127	9.79214	9.91871	3.3528	3.89407	3.02882	3.4032	3.04876	3.18275	0.20184	0.213661
P35240	[K].AAEAEQEMQR.[I]	1xTMT6plex [N-Term]	1	1	0	1391.68	0.922	0.999995	48.5	79.9	73.7	140.75	12.04	22.13		4.4	23.6	99.6	417	79.9	86.8	68.2	81.5	52	73.7		46	0.000106272	5.8751e-05	4	0.99846	0.992524	3.20548	0	6.32012	6.43962	6.0917	6.34873	5.70044	6.20359	3.1381	3.2585	2.90796	3.16692	2.51375	3.0207	0.199562	0.201065
Q9H6S3	[K].AAEAFK.[Q]	1xTMT6plex [K6]; 1xTMT6plex [N-Term]	1	1	0	1094.66	1.744	0.44274	71	331.5	578	141.94	56.96	44.61	2.5	30.9	71	525.8	1252.9	318.2	802.2	331.5	578	254.2	690.2		27	0.11676	0.0122709	5	0.968692	0.989068	5.17001	0	8.31379	9.64782	8.37287	9.17493	7.98982	9.43087	3.17852	4.5273	3.23825	4.04918	2.85097	4.30795	-0.0870478	-0.0880099
Q5TZA2	[R].AAEAQLGGLR.[S]	1xTMT6plex [N-Term]	1	1	0	1214.71	0.811	0.999995	19.4	87.2	70.7	157.84	3.52	21.06	0.9	5.2	19.4	95.7	356.4	87.2	91.1	84.9	85.4	55.7	70.7		49	2.96703e-05	5.8751e-05	5	0.997129	0.963801	3.16249	0	6.44626	6.50938	6.40769	6.41616	5.79961	6.14364	3.4071	3.47259	3.36708	3.37587	2.73616	3.09311	0.33464	0.347209
Q08211	[R].AAECNIVVTQPR.[R]	1xCarbamidomethyl [C4]; 1xTMT6plex [N-Term]	1	1	0	1586.85	0.787	0.999995	35.9	117.7	92.7	163.34	25.04	37.88	1.8	10.1	35.9	150.2	668.3	101.8	117.7	163.4	134.5	92.7	61.8		86	4.26871e-07	5.8751e-05	5	0.998291	0.942003	4.0691	0	6.66959	6.87897	7.35226	7.07146	6.5345	5.94953	2.7606	2.98287	3.4853	3.18721	2.61719	1.99621	0.448445	0.476054
Q16787	[K].AAEDAANR.[A]	1xTMT6plex [N-Term]	1	2	0	1046.54	1.059	0.999995	122	428.4	453.7	159.85	34.53	27.46	2.7	28.2	122	479	1964.5	260	541.3	428.4	530.9	453.7	299.9		45	0.00107484	0.000269597	5	0.988901	1.03932	5.36495	0	8.02237	9.08028	8.74281	9.0523	8.82559	8.22834	2.55687	3.57476	3.25006	3.54783	3.32971	2.75505	-0.0869206	-0.0836319
P06454	[R].AAEDDEDDDVDTK.[K]	1xTMT6plex [K13]; 1xTMT6plex [N-Term]	1	1	0	1895.88	0.512	0.850022	35.3	89.7	45.9	152.6	28.39	28.25		1.7	20.5	61	369.9	120.8	89.7	68.3	45.9	61.1	34.5		101	1.59474e-07	5.8751e-05	4	0.983758	1.13706	2.25604	0	6.91648	6.48704	6.09381	5.52042	5.9331	5.10852	4.09868	3.721	3.37518	2.8709	3.23384	2.50866	0.978426	0.860489
P06454	[R].AAEDDEDDDVDTKK.[Q]	2xTMT6plex [K13; K14]; 1xTMT6plex [N-Term]	1	3	1	2253.13	0.696	0.999995	82.7	231.9	161.5	149.82	40.85	36.16		10.7	43.7	156.8	872.3	283.5	231.9	115.7	165.4	161.5	78.8		41	8.72382e-06	5.8751e-05	4	0.997634	0.952813	4.27028	0	8.1472	7.85736	6.85425	7.36982	7.33539	6.30012	4.06893	3.76473	2.71194	3.25304	3.21691	2.13037	0.617826	0.648423
Q9Y2A7	[K].AAEDLFVNIR.[G]	1xTMT6plex [N-Term]	1	1	0	1376.77	0.806	0.999995	39.1	79.9	64.4	155.65	25.15	46.14		3.3	25.4	60	432.5	94.7	56.3	79.9	64.4	95.9	35.6		39	0.000390682	0.000200533	4	0.986079	1.02229	2.88949	0	6.56529	5.81506	6.32012	6.00899	6.58346	5.15381	3.59567	2.86179	3.35584	3.05149	3.61344	2.21495	0.318075	0.311141
Q9BZD4	[K].AAEDSYAK.[I]	1xTMT6plex [K8]; 1xTMT6plex [N-Term]	1	1	0	1312.71	0.526	0.842341	51.6	308.6	162.3	158.7	48.32	30.88	2.4	17.6	51.6	249.9	968.5	308.6	507.7	187.5	162.3	127.8	233.5		28	0.00496879	0.000640073	5	0.992782	0.949713	4.66177	0	8.26959	8.98783	7.55075	7.34252	6.99774	7.86728	3.79885	4.55512	3.04194	2.82269	2.45966	3.37524	0.866877	0.912778
Q01995	[K].AAEDYGVIK.[T]	1xTMT6plex [K9]; 1xTMT6plex [N-Term]	1	2	0	1423.82	0.53	0.775385	140.4	584	309.6	171.71	19.13	3.92	2.7	15.4	140.4	387.8	2275.6	655.7	444.5	584	309.6	330.8	309.1		62	7.20006e-05	5.8751e-05	5	0.993739	1.08444	5.15858	0	9.35689	8.79604	9.18982	8.27426	8.36982	8.27193	3.87142	3.35424	3.71736	2.87309	2.9612	2.87094	0.808916	0.745933
Q7Z460	[R].AAEEAASTLASSIHPEQCIK.[V]	1xCarbamidomethyl [C18]; 1xTMT6plex [K20]; 1xTMT6plex [N-Term]	1	1	0	2571.35	0.759	0.999995	28.1	117.8	89.4	161.44	11.64	17.14	0.5	4.3	28.1	128.3	513	117.8	136.8	109.2	117.1	86.9	89.4		15	0.00129327	0.000300397	5	0.993475	1.11996	3.04832	0	6.8802	7.09592	6.77083	6.8716	6.44128	6.4822	3.42145	3.61407	3.3238	3.41377	3.02955	3.06609	0.317288	0.283304
Q15149	[R].AAEEAEEAR.[V]	1xTMT6plex [N-Term]	1	1	0	1204.6	1.352	0.830668	69.4	112.4	152	145.26	37.19	10.34		4.5	35.4	136.1	641.7	112.4	151.5	69	169.5	137.9	152		58	0.000697534	0.000269597	4	0.994324	1.06828	3.452	0	6.8125	7.24317	6.10852	7.40514	7.10748	7.24793	3.14571	3.54885	2.48673	3.70047	3.42183	3.5533	-0.532117	-0.498105
O14964	[R].AAEEAER.[Q]	1xTMT6plex [N-Term]	1	1	0	1004.52	0.567	0.915087	56.8	263.1	149.1	164.39	24.85	4.09	4.2	7	56.8	203.1	938.3	174.5	289.5	263.1	144.2	149.1	156.4		32	0.133542	0.014202	5	0.975865	0.918423	4.55328	0	7.44708	8.17742	8.03947	7.17193	7.22014	7.2891	3.15084	3.94604	3.79584	2.85124	2.90373	2.97882	0.660937	0.719643
O14964	[R].AAEEAERQR.[Q]	1xTMT6plex [N-Term]	1	1	1	1288.68	7.624	7.25231e-06	106.6	20.6	157.3	142.9	43.69	123.63		10.6	51.3	221.6	974.4	20.6	38.2	17.6	157.3	41.5	818.5		29	0.0148364	0.00229129	4	0.999372	0.987843	4.40806	0	4.36457	5.2555	4.1375	7.29737	5.37504	9.67684	-0.0440274	0.857865	-0.273891	2.92487	0.978875	5.33361	-2.86389	-2.89914
P11586	[K].AAEEIGIK.[A]	1xTMT6plex [K8]; 1xTMT6plex [N-Term]	1	1	0	1288.79	0.62	0.974684	63.2	202.5	125.6	180.57	24.49	30.51	0.3	0	63.2	153	1143	238.3	143.8	202.5	125.6	197.7	115.9		42	0.00134055	0.000300397	5	1			0	7.89664	7.16792	7.66178	6.97269	7.62717	6.85674	NA	NA	NA	NA	NA	NA	0.423245	NA
Q8WUM4	[R].AAEELSK.[L]	1xTMT6plex [K7]; 1xTMT6plex [N-Term]	1	2	0	1205.71	2.159	0.171135	19.6	98.1	211.9	143.72	73.17	43.53	1.8	11	19.6	176.7	430.2	88.9	298.4	98.1	211.9	88.5	229.8		33	0.0151987	0.00230823	5	0.969536	0.887276	3.90419	0	6.47411	8.2211	6.61618	7.72724	6.46761	7.84423	2.89642	4.86536	3.05654	4.30875	2.88909	4.44061	-0.242561	-0.273377
P29966	[K].AAEEPSK.[V]	1xTMT6plex [K7]; 1xTMT6plex [N-Term]	1	2	0	1189.68	1.364	0.634808	105.7	473.2	645.5	154.59	39.14	20.96	3.4	39.7	105.7	639.8	2132.1	445.2	860.4	473.2	645.5	455.7	692.3		39	0.00450366	0.00056987	5	0.981151	1.01519	5.62471	0	8.79831	9.74886	8.88631	9.33427	8.83194	9.43525	3.12611	4.06244	3.21279	3.65405	3.15924	3.75352	-0.0559959	-0.0551579
Q1KMD3	[K].AAEEQGDDQDSEK.[S]	1xTMT6plex [K13]; 1xTMT6plex [N-Term]	1	1	0	1879.89	0.977	0.999995	9.5	54.7	53.4	173.72	22.74	11.14	0.8	0.6	9.5	57.5	291.9	54.7	69	43.7	53.4	46.9	58.6		46	1.7434e-06	5.8751e-05	4	0.984575	1.33982	1.02547	0	5.77347	6.10852	5.44956	5.73877	5.55152	5.87283	3.54375	3.79382	3.302	3.51785	3.37809	3.61791	0.0561474	0.0419066
Q13751	[R].AAEESASQIQSSAQR.[L]	1xTMT6plex [N-Term]	1	3	0	1791.9	0.774	0.999995	50.3	186.1	144.1	160.47	10.56	36.25	1	13.6	50.3	244.5	965.6	168.1	186.1	207.6	212.5	144.1	102.6		53	8.60702e-07	5.8751e-05	5	0.983782	1.07942	4.16548	0	7.39318	7.53993	7.69766	7.73132	7.17093	6.68089	2.99021	3.12617	3.27229	3.30347	2.78431	2.33033	0.349213	0.323519
O95425	[R].AAEFGEPTSEQTGTAAGK.[T]	1xTMT6plex [K18]; 1xTMT6plex [N-Term]	1	1	0	2210.13	1.385	0.837549	8.7	14.6	20.2	146.81	26.07	15.41		2.6	3.5	21.1	103.5	14	21.9	14.6	26	20	20.2		121	1.09129e-10	5.8751e-05	3	0.99391	1.12675	0.436106	0	3.80735	4.45286	3.8679	4.70044	4.32193	4.33628	2.99201	3.5649	3.04574	3.78463	3.44869	3.46144	-0.41018	-0.364038
Q8WUB8	[K].AAEFNSNLNR.[E]	1xTMT6plex [N-Term]	1	1	0	1364.71	0.858	0.999995	40.8	73.6	63.2	138.21	0.65	20.01	2.6		18.2	91.7	341.1	73.4	74.3	73.6	70.3	46.9	63.2		54	0.000183653	0.00011429	3	0.989493	0.973993	3.03287	0	6.19771	6.21529	6.20163	6.13545	5.55152	5.98185	3.24934	3.2674	3.25338	3.18543	2.5859	3.02773	0.31527	0.323688
Q9NS39	[R].AAELALR.[S]	1xTMT6plex [N-Term]	1	1	0	972.604	0.521	0.737836	36.2	140.8	73.3	159.82	21.44	13.05	0.7	8.4	36.2	101.5	464.5	191.4	129.5	140.8	58.7	75.1	73.3		48	0.00136503	0.000300397	5	0.979962	1.00653	3.45078	0	7.58045	7.01681	7.1375	5.87529	6.23074	6.19574	4.10289	3.54291	3.66282	2.40879	2.76194	2.72716	1.14433	1.13691
Q9BZL4	[K].AAELEEELK.[A]	1xTMT6plex [K9]; 1xTMT6plex [N-Term]	1	1	0	1489.85	0.671	0.999995	52.3	113.6	76.2	152.7	18.45	3.39		3.7	33.5	81.8	533.9	113.6	82.9	118.9	76.2	78.4	73.2		44	0.00120504	0.000269597	4	0.984826	1.04343	3.16925	0	6.82782	6.3733	6.8936	6.25172	6.29278	6.19377	3.50629	3.07069	3.56934	2.95417	2.99352	2.89864	0.452151	0.433331
Q6P179	[K].AAELFSQWMESSGK.[L]	1xTMT6plex [K14]; 1xTMT6plex [N-Term]	1	1	0	2029.05	0.835	0.999995	17.4	73.8	61.6	168.28	12.41	15.01	0.2	4.8	17.4	73.2	362.2	67.3	85.9	73.8	77	58.6	61.6		19	0.00188406	0.000321709	5	0.970041	1.1517	2.37715	0	6.07253	6.42459	6.20555	6.26679	5.87283	5.94486	3.20863	3.51431	3.32413	3.3773	3.03523	3.09778	0.206065	0.178923
Q9NR33	[R].AAELFVETIAK.[D]	1xTMT6plex [K11]; 1xTMT6plex [N-Term]	1	1	0	1649.99	0.625	0.982383	44.4	93.4	58.4	143.56	13.09	14.81		2.1	24.7	79.8	375	110.2	93.4	85.5	66	48.9	58.4		86	2.7994e-06	5.8751e-05	4	0.98051	1.10264	2.58121	0	6.78398	6.54535	6.41785	6.04439	5.61176	5.8679	3.81154	3.59512	3.47949	3.1408	2.74844	2.98073	0.741043	0.672061
P00390	[R].AAELGAR.[A]	1xTMT6plex [N-Term]	1	1	0	916.541	0.747	0.999995	30.9	105.1	78.5	167.77	24.68	13.7	0.3	6.5	30.9	80.8	451	81	105.1	133.6	90.3	78.5	68.6		39	0.0115914	0.00167884	5	0.964789	1.11573	2.88201	0	6.33985	6.71562	7.06178	6.49665	6.29462	6.10014	3.09917	3.43596	3.74621	3.23971	3.05863	2.88432	0.408611	0.366228
O75717	[K].AAELTATQVEEEEEEEDFRK.[K]	1xTMT6plex [K20]; 1xTMT6plex [N-Term]	1	1	1	2811.39	0.708	0.999995	8.9	39	27.6	167.14	18.02	10.54	0.5	1.8	8.9	39.2	185	49.9	35.5	39	27.6	28.7	23.4		84	6.50732e-08	5.8751e-05	5	0.997712	0.965603	2.01308	0	5.64097	5.14975	5.2854	4.7866	4.84298	4.54844	3.75712	3.2484	3.38889	2.87232	2.93071	2.62567	0.632702	0.65524
Q08379	[R].AAELWGEQAEAR.[R]	1xTMT6plex [N-Term]	1	1	0	1559.8	0.583	0.943372	11.1	54.7	31.9	159.09	17.24	8.19	0.3	4.3	11.1	53.7	211.1	71.1	54.7	52.3	33.7	28.6	31.9		46	8.87552e-05	5.8751e-05	5	0.976454	1.01458	2.25114	0	6.15178	5.77347	5.70874	5.07468	4.83794	4.99548	3.84457	3.4717	3.4079	2.78295	2.54962	2.70489	0.908627	0.895565
Q6ICG6	[K].AAEPEVEVEVYRR.[D]	1xTMT6plex [N-Term]	1	1	1	1775.95	0.891	0.999995	13.5	59.6	53.1	165.9	10.19	17.2	1.4	2	13.5	55.9	260.1	60.3	59.6	50	53.1	43.4	61.4		25	0.00117739	0.000269597	5	0.967555	0.891235	2.75022	0	5.91409	5.89724	5.64386	5.73064	5.43962	5.94017	3.54998	3.53108	3.24677	3.34415	3.01761	3.57924	0.114918	0.128942
O75909	[K].AAEPPPPK.[I]	1xTMT6plex [K8]; 1xTMT6plex [N-Term]	1	1	0	1264.77	1.134	0.973476	199.4	269.4	305.4	143.37	43.17	21.93		19.6	111.4	357.1	1718.9	269.4	496.9	231.4	305.4	248.3	384.9		42	0.000596176	0.000200533	4	0.997936	0.960595	5.34953	0	8.07361	8.95681	7.85425	8.25456	7.95594	8.58834	2.83582	3.75526	2.60746	3.0242	2.71333	3.37167	0.0286088	0.0297823
Q9UHD8	[K].AAEPVSR.[R]	1xTMT6plex [N-Term]	1	2	0	958.552	1.146	0.943042	108.1	343.5	393.8	164.66	28.52	21.91	7.3	23.6	108.1	406.5	1904.3	306.6	514.1	343.5	393.8	285	446		48	0.0133961	0.00206879	5	0.997313	0.905289	5.66925	0	8.26021	9.00591	8.42417	8.62132	8.15482	8.8009	2.86203	3.68574	3.04314	3.26092	2.74561	3.45929	0.0377494	0.0416987
Q9UHD8	[K].AAEPVSRR.[T]	1xTMT6plex [N-Term]	1	1	1	1114.65	3.133	0.0231526	9.6	9	28.2	135.11	50.91	75.58		2.6	3.1	29.8	99.1	9	17.1	6.5	28.2	15.6	70.6		36	0.0890666	0.00938229	3	0.953203	1.14564	0.45811	0	3.16993	4.09592	2.70044	4.81762	3.96347	6.1416	2.36708	3.17536	1.95728	3.80532	3.05975	4.96098	-1.65213	-1.44211
P49327	[R].AAEQYTPK.[A]	1xTMT6plex [K8]; 1xTMT6plex [N-Term]	1	1	0	1365.78	0.543	0.878497	71.5	173.6	94.3	152.27	13.2	45.75		8.7	41.3	123.8	770.1	143.3	173.6	186.4	94.3	116.1	41.4		36	0.00240159	0.000321709	4	0.995565	0.958424	4.03207	0	7.16289	7.43962	7.54226	6.55919	6.85922	5.37156	3.26664	3.55537	3.66246	2.63674	2.94979	1.39759	1.11827	1.16678
Q9BZF9	[K].AAERGDVEK.[V]	1xTMT6plex [K9]; 1xTMT6plex [N-Term]	1	1	1	1432.82	1.545	0.530924	41.8	154.2	238.2	165.22	40.38	41.9	1.6	6.9	41.8	226.5	958.4	154.2	268.8	129.4	238.2	162.7	376.9		15	0.00108089	0.000269597	5	0.997349	1.05456	4.05733	0	7.26866	8.07039	7.01569	7.89603	7.34607	8.55804	3.04518	3.80543	2.8053	3.64009	3.11858	4.26785	-0.481799	-0.456872
Q9NS91	[R].AAESAEIEPR.[N]	1xTMT6plex [N-Term]	1	1	0	1301.69	0.22	0.0111905	16.1	96.8	21.3	163.81	11.89	8.8	3.4	4.1	16.1	61.7	294.6	116.6	96.8	94.4	23.9	21.3	20.1		39	0.000636694	0.000200533	4	0.998903	0.931621	2.88545	0	6.86542	6.59694	6.56071	4.57894	4.41278	4.32912	4.2721	3.9839	3.94502	1.81779	1.63944	1.54964	2.23408	2.39805
O76021	[K].AAESETPGK.[S]	1xTMT6plex [K9]; 1xTMT6plex [N-Term]	1	1	0	1347.75	0.13	3.14004e-05	35.5	222.2	29	177.08	36.13	18.17	2.9	8.6	35.5	89.8	662.5	290.5	222.2	134.9	21.6	29	30.9		40	0.0019733	0.000321709	5	0.986296	0.856524	4.10814	0	8.18239	7.79572	7.07575	4.43296	4.85798	4.94953	4.75673	4.30528	3.46471	0.379225	0.875442	0.982332	2.93779	3.4299
O60701	[R].AAESIRR.[I]	1xTMT6plex [N-Term]	1	1	1	1031.62	1.034	0.999995	19	16.7	17.3	124.33	13.62	16.99			4.3	19	97.4	16.7	18	13.7	15.5	17.3	21.5		21	0.362215	0.0417147	3	0.99976	1.04086	0.750021	0	4.06178	4.16993	3.7761	3.9542	4.1127	4.42626	3.18175	3.28566	2.9073	3.0784	3.23068	3.53193	-0.161785	-0.155435
Q709C8	[R].AAESTEEVSSLRPPR.[L]	1xTMT6plex [N-Term]	1	1	0	1857.99	1.08	0.991462	12.3	44.8	48.3	158.43	1.48	13.9	0.8	1.7	12.3	47.8	188.1	44.8	43.6	44.8	52.4	48.3	39.6		6	0.0989788	0.0101584	5	0.985499	0.923129	2.33826	0	5.48543	5.44626	5.48543	5.71149	5.59395	5.30743	3.40924	3.36681	3.40924	3.65413	3.5268	3.21642	-0.0652549	-0.0706889
Q9BY42	[K].AAESVSKPDVSEEAPGPSK.[V]	2xTMT6plex [K7; K19]; 1xTMT6plex [N-Term]	1	1	0	2572.41	0.474	0.630513	60.9	246.4	116.8	175.81	26.79	11.87	5.7	8.6	60.9	170.7	1144.6	299.6	172	246.4	107.5	135.4	116.8		17	0.00274092	0.00035197	5	0.966882	0.880379	4.77349	0	8.22689	7.42626	7.94486	6.74819	7.08108	6.8679	3.92263	3.01322	3.60227	2.24301	2.62113	2.37898	0.966948	1.09833
Q5HYK3	[R].AAETHFGFETVSEEEK.[G]	1xTMT6plex [K16]; 1xTMT6plex [N-Term]	1	1	0	2269.14	0.671	0.999995	69.3	175.5	117.8	143.76	10.73	37.04		6.7	36.8	130.4	615.6	176.1	175.5	145.1	118.8	117.8	55.8		54	2.91301e-05	5.8751e-05	4	0.999099	0.975876	3.7937	0	7.46025	7.45533	7.1809	6.89239	6.8802	5.80219	3.75719	3.75215	3.47094	3.17529	3.1628	2.05815	0.840567	0.861346
Q9GZS1	[K].AAETIIDTK.[G]	1xTMT6plex [K9]; 1xTMT6plex [N-Term]	1	1	0	1419.85	1.094	0.988353	119.8	102.7	112.3	118.25	19.57	15.1			32.1	119.8	546.9	102.7	119.1	79.9	111.7	112.3	144.1		50	0.00100562	0.000269597	3	0.999996	0.946403	3.75593	0	6.68229	6.89603	6.32012	6.80349	6.81121	7.17093	3.09209	3.31793	2.70941	3.22014	3.22831	3.60839	-0.295727	-0.312475
P56192	[R].AAETVLK.[Q]	1xTMT6plex [K7]; 1xTMT6plex [N-Term]	1	1	0	1189.76	1.31	0.855383	31.1	156.7	205.3	144.73	43.5	26.29	0.1	16.1	31.1	211.3	556.2	156.7	279.7	125.6	265.2	155.6	205.3		24	0.15422	0.0167986	4	0.956358	0.820132	4.54832	0	7.29186	8.12774	6.97269	8.05094	7.2817	7.68159	3.34524	4.36444	2.95607	4.27079	3.33285	3.82044	-0.207312	-0.252778
Q8TD31	[K].AAEVEVER.[M]	1xTMT6plex [N-Term]	1	1	0	1131.62	0.289	0.126532	38.3	110	31.7	137.94	5.54	9.46		6.3	19.5	75.3	312.6	115.7	110	103.6	34.9	28.8	31.7		21	0.0288153	0.00361211	4	0.995827	0.858357	3.37283	0	6.85425	6.78136	6.69488	5.12516	4.848	4.98641	4.0559	3.97099	3.87024	2.04148	1.71859	1.87984	1.79031	2.08574
P52272	[K].AAEVLNK.[H]	1xTMT6plex [K7]; 1xTMT6plex [N-Term]	1	1	0	1202.75	0.42	0.498554	54.2	305	128.1	183.99	36.99	27.76	6.3	3.2	54.2	124.1	1106.2	305	149.1	323.7	128.1	142.5	80.4		26	0.169934	0.0184075	4	0.971444	1.21352	3.30855	0	8.25267	7.22014	8.33851	7.00113	7.15482	6.32912	4.07418	3.22333	4.14492	3.04286	3.16951	2.4891	1.10875	0.91366
Q9NVZ3	[R].AAEWQLDQPSWSGR.[L]	1xTMT6plex [N-Term]	1	1	0	1859.92	0.579	0.938684	34.5	99.6	57.7	165.42	18.41	13.35	0	4.7	34.5	98.2	491	106.2	73.7	99.6	68.7	57.7	53.2		59	0.000480046	0.000200533	5	1	0.98831	3.42982	0	6.73064	6.20359	6.63807	6.10224	5.8505	5.73335	3.33986	2.80658	3.2462	2.70403	2.44931	2.33078	0.628738	0.636175
Q9NRS6	[K].AAEYLK.[R]	1xTMT6plex [K6]; 1xTMT6plex [N-Term]	1	1	0	1152.7	0.888	0.999995	35.2	126.2	112	159.8	6.79	13.03	3.4	7.9	35.2	117.8	516.6	135.1	117.9	126.2	112.1	88.5	112		26	0.161948	0.0176466	5	0.991319	0.825591	4.17054	0	7.07788	6.88142	6.97957	6.80864	6.46761	6.80735	3.52153	3.28356	3.40245	3.19541	2.78233	3.19385	0.28509	0.345316
Q9NUQ6	[K].AAFAELHNCIIDK.[E]	1xCarbamidomethyl [C9]; 1xTMT6plex [K13]; 1xTMT6plex [N-Term]	1	1	0	1960.07	0.538	0.83317	70.9	358.1	192.6	162.67	3.57	12.84	3.9	21.1	70.9	340.2	1438.4	358.1	354.8	378.8	238.5	192.6	192		20	0.000797543	0.000269597	5	0.997351	0.945873	5.15359	0	8.48422	8.47086	8.56529	7.89785	7.58946	7.58496	3.52122	3.5071	3.60693	2.90129	2.57526	2.5705	0.816034	0.862731
P31483	[K].AAFAPFGR.[I]	1xTMT6plex [N-Term]	1	1	0	1065.6	0.874	0.999995	25.4	139.7	122.1	151.85	19.25	39.07	0.5	10	25.4	133.4	435.1	139.7	182.3	127.3	122.1	71.1	164.1		44	0.0101896	0.00147296	5	0.962867	1.04676	3.31375	0	7.12619	7.51017	6.99209	6.93192	6.15178	7.35843	3.64213	4.00895	3.51402	3.45654	2.71124	3.86399	0.39544	0.377774
P62258	[K].AAFDDAIAELDTLSEESYK.[D]	1xTMT6plex [K19]; 1xTMT6plex [N-Term]	1	1	0	2546.29	0.81	0.999995	32.3	143	115.8	155.51	11.74	21.68	2	9.7	32.3	156.7	561.3	143	162.4	128.6	138.1	88.6	115.8		32	1.47207e-05	5.8751e-05	5	0.996902	0.910353	4.05699	0	7.15987	7.34341	7.00675	7.10957	6.46923	6.85549	3.40843	3.61004	3.24023	3.35318	2.64979	3.07408	0.358577	0.393887
P50851	[R].AAFFAER.[Y]	1xTMT6plex [N-Term]	1	1	0	1040.57	0.958	0.999995	45.8	177.5	170	162.19	8.42	51.24	0.7	10.6	45.8	160.9	718.7	177.5	202.7	174.2	176.6	170	54.7		25	0.184269	0.0205239	5	0.978882	1.07767	3.75976	0	7.47168	7.6632	7.4446	7.46434	7.40939	5.77347	3.44439	3.62211	3.41926	3.43758	3.38659	1.86857	0.644092	0.597671
O00273	[K].AAFGEEVDAVDTGISR.[E]	1xTMT6plex [N-Term]	1	1	0	1865.94	0.654	0.994541	30.5	58.8	38.5	153.97	23.84	20.12		0.3	18	51.6	321.6	78.2	49.1	58.8	38.5	45.6	30.3		67	4.86147e-05	5.8751e-05	3	0.987659	0.966996	2.74672	0	6.2891	5.61765	5.87774	5.26679	5.51096	4.92125	3.66328	2.96891	3.23788	2.60607	2.85858	2.24874	0.695166	0.718892
Q9UQ35	[R].AAFGISDSYVDGSSFDPQRR.[A]	1xTMT6plex [N-Term]	1	1	1	2404.17	0.728	0.999995	55.4	105.8	77	145.07	5.97	7.76		4.9	26.3	116.8	535.7	105.8	95.6	106.7	86	74.3	77		39	2.02467e-05	5.8751e-05	4	0.999262	1.02402	3.35803	0	6.7252	6.57894	6.73742	6.42626	6.21529	6.26679	3.28817	3.14535	3.30011	2.99626	2.79023	2.84052	0.377736	0.368875
P31040	[R].AAFGLSEAGFNTACVTK.[L]	1xCarbamidomethyl [C14]; 1xTMT6plex [K17]; 1xTMT6plex [N-Term]	1	1	0	2202.16	0.989	0.999995	100.8	144.5	142.9	144.55	9.51	23.45		11.4	48	211.8	971.2	162.2	134.5	144.5	201.8	132.6	142.9		68	7.73508e-07	5.8751e-05	4	0.99894	0.973976	4.42503	0	7.34163	7.07146	7.17493	7.65678	7.05094	7.15886	2.99454	2.71715	2.82338	3.31811	2.69607	2.80688	-0.0928545	-0.0953355
O95248	[K].AAFLGQR.[G]	1xTMT6plex [N-Term]	1	1	0	991.589	1.209	0.955184	17.5	59.1	71.5	173.37	3.94	1.95	1.1	3.3	17.5	76.7	423.8	58.4	62.8	59.1	71.5	73.7	71.1		16	0.189613	0.0212217	5	0.993578	0.974799	3.03244	0	5.8679	5.97269	5.88509	6.15987	6.20359	6.15178	2.90876	3.01626	2.92639	3.20828	3.25313	3.19998	-0.263189	-0.269993
Q5JTZ9	[R].AAFLNFFR.[D]	1xTMT6plex [N-Term]	1	1	0	1214.69	0.908	0.999995	37.3	83.3	75.6	148.08	7.06	18.54		4.3	17	82.1	403.3	83.3	84.1	73.9	93	75.6	64.4		31	0.017596	0.0024625	4	0.99727	0.99853	2.98319	0	6.38024	6.39403	6.2075	6.53916	6.24031	6.00899	3.40206	3.41586	3.22906	3.5612	3.26192	3.03025	0.0644397	0.0645345
P04406	[R].AAFNSGK.[V]	1xTMT6plex [K7]; 1xTMT6plex [N-Term]	1	7	0	1152.68	0.992	0.999995	174.5	688.5	683.1	157.76	35	17.81	8.2	42	174.5	750	2879.1	472.1	967.2	688.5	683.1	497.2	696.6		36	0.00606578	0.000881096	5	0.998869	0.94652	6.25409	0	8.88295	9.91767	9.42731	9.41595	8.95768	9.44419	2.7774	3.87058	3.35252	3.34052	2.85635	3.37035	0.136703	0.144427
P10636	[R].AAFPGAPGEGPEAR.[G]	1xTMT6plex [N-Term]	1	1	0	1555.81	0.658	0.998988	13.4	66.8	43.9	162.77	9.39	8	0.7	5.8	13.4	55.8	253.8	75.5	66.8	63	47.7	43.9	40.6		47	0.000453608	0.000200533	5	0.986349	0.911051	2.82405	0	6.2384	6.06178	5.97728	5.57592	5.45615	5.34341	3.74771	3.55384	3.46109	3.02054	2.88908	2.76533	0.633996	0.695894
P05091	[R].AAFQLGSPWR.[R]	1xTMT6plex [N-Term]	1	1	0	1361.75	0.753	0.999995	24.3	116.2	87.5	157.34	12.36	22.6	2.2	8.9	24.3	123.4	464.3	116.2	142.9	116	114.5	87.5	73.7		46	0.000136419	0.00011429	5	0.993106	0.862863	3.91053	0	6.86047	7.15886	6.85798	6.8392	6.45121	6.20359	3.41878	3.7646	3.4159	3.39414	2.94448	2.6575	0.461101	0.534385
Q9H6R4	[R].AAFQLR.[L]	1xTMT6plex [N-Term]	1	1	0	934.567	0.388	0.386495	20.6	116.9	45.4	170.98	7.83	29.3	2.8	6.9	20.6	84.6	469.4	115	116.9	132.3	51.1	45.4	27.8		28	0.164315	0.0179053	5	0.980004	0.824814	3.79864	0	6.84549	6.86913	7.04767	5.67525	5.50462	4.79701	3.69399	3.72265	3.93911	2.2752	2.06832	1.21042	1.59514	1.93393
Q86XP3	[K].AAFQSQYK.[S]	1xTMT6plex [K8]; 1xTMT6plex [N-Term]	1	1	0	1400.79	0.767	0.999995	38.3	167	128	161.14	1.23	21.79	2.3	5	38.3	140.4	595.6	165.7	167	169.7	132.9	86.9	128		38	0.000818095	0.000269597	5	0.98609	0.935812	3.91032	0	7.37243	7.3837	7.40684	7.0542	6.44128	7	3.69958	3.71163	3.73635	3.35952	2.70457	3.30161	0.555832	0.593956
P30838	[R].AAFSSGR.[T]	1xTMT6plex [N-Term]	1	1	0	924.51	0.699	0.999995	40.6	37.4	26.2	115.13	9.57	14.73			18.1	40.6	200.4	34.3	37.4	41.5	26.2	32.7	25		17	0.183394	0.0202738	3	0.979354	0.807653	2.95306	0	5.10014	5.22497	5.37504	4.71149	5.03122	4.64386	2.65842	2.81298	2.99879	2.17722	2.57309	2.09348	0.437858	0.542136
Q96CT7	[R].AAFTAFEEAQLPR.[L]	1xTMT6plex [N-Term]	1	1	0	1679.9	0.672	0.999995	49.9	98.6	66.2	142.93	7.66	11.56		5.3	26.7	93.3	435.3	99.7	86.6	98.6	80.2	65.9	66.2		69	3.90603e-05	5.8751e-05	4	0.999608	0.952708	3.40149	0	6.63952	6.4363	6.62352	6.32553	6.04221	6.04876	3.39877	3.18545	3.38197	3.06919	2.7718	2.77868	0.427612	0.448838
Q9UHY7	[R].AAFTAGR.[M]	1xTMT6plex [N-Term]	1	2	0	922.531	0.705	0.999995	90.8	182.8	128.9	138.65	10.02	11.54		11.7	50.4	163.5	713	212.8	182.8	177.2	154.1	128.9	125.3		28	0.00469805	0.000640073	4	0.999813	0.888833	4.44487	0	7.73335	7.51412	7.46923	7.26772	7.01011	6.96924	3.69978	3.45313	3.40263	3.17591	2.88608	2.8401	0.489879	0.551149
Q6XQN6	[R].AAFVAYALAFPR.[A]	1xTMT6plex [N-Term]	1	1	0	1525.87	0.512	0.785549	39.3	173.7	88.9	165.33	8.56	46.92	0.9	7.4	39.3	143.9	677.5	188.1	173.7	158.5	101.6	88.9	35.1		77	1.94891e-06	5.8751e-05	5	0.994985	1.05244	3.66527	0	7.55536	7.44045	7.30834	6.66676	6.47411	5.1334	3.69626	3.58709	3.46155	2.85194	2.66889	1.39498	1.34329	1.27637
P19623	[R].AAFVLPEFAR.[K]	1xTMT6plex [N-Term]	1	1	0	1349.78	1.071	0.995075	56.7	94.2	100.9	146.25	12.41	3.57		9.4	31.1	103.6	546.4	113.3	94.2	90.2	98.9	106	100.9		49	0.0002393	0.00011429	4	0.993961	0.881014	3.9494	0	6.824	6.55766	6.49506	6.6279	6.72792	6.65678	3.26284	2.96052	2.88946	3.04025	3.15378	3.07303	-0.0452956	-0.051413
P26006	[R].AAFVSEQQQK.[L]	1xTMT6plex [K10]; 1xTMT6plex [N-Term]	1	1	0	1593.9	0.804	0.999995	85.6	155.1	124.7	143.82	5.63	25.13		7.7	43.1	169.9	778.5	155.1	161.8	144.6	173.8	124.7	108.3		72	3.83837e-06	5.8751e-05	4	0.999124	1.00131	4.02192	0	7.27705	7.33807	7.17592	7.44128	6.96232	6.75889	3.25087	3.31181	3.14987	3.41489	2.93655	2.73339	0.209518	0.209244
Q92925	[R].AAFYHQPWAQEAVGR.[H]	1xTMT6plex [N-Term]	1	1	0	1960	0.621	0.979715	33.1	165.7	103	153.33	20.5	15.03	2.2	11	33.1	182.8	605.7	137.6	206.9	165.7	112.1	82.9	103		11	0.00521673	0.000708427	5	0.993958	0.909299	4.19552	0	7.10434	7.69279	7.37243	6.80864	6.3733	6.6865	3.19897	3.84612	3.4938	2.87378	2.39501	2.73945	0.767038	0.843549
Q6ZTW0	[R].AAGAAESEEDFLR.[Q]	1xTMT6plex [N-Term]	1	1	0	1594.79	0.254	0.0550951	13	19.4	4.9	107.29	30.61	30.08			6.6	13	56.8	19.4	25.3	13.5	6.9	4.9	3.8		1	0.346608	0.039764	3	0.972188	0.723776	1.60158	1	4.27798	4.66107	3.75489	2.7866	2.29278	1.926	3.69784	4.22712	2.97511	1.63728	0.955	0.448237	1.89619	2.61985
Q9BZV1	[K].AAGAEPDSILKPELLSAIEK.[L]	2xTMT6plex [K11; K20]; 1xTMT6plex [N-Term]	1	1	0	2739.61	0.831	0.999995	52.2	106.1	88.1	145.05	7.26	9.89		3.4	26.3	103.3	482.6	106.1	116.4	101.1	97.3	79.8	88.1		20	0.000260998	0.00011429	4	0.994685	1.06864	3.04067	0	6.72928	6.86295	6.65964	6.60437	6.31832	6.46107	3.45168	3.57676	3.38651	3.33479	3.06712	3.2007	0.289371	0.270784
O95685	[K].AAGAPGAACRPGCSQK.[L]	2xCarbamidomethyl [C9; C13]; 1xTMT6plex [K16]; 1xTMT6plex [N-Term]	1	1	0	2017.05	0.845	0.999995	54.5	69.1	58.4	143.86	11.37	21.48		5.2	26.5	112.2	506.4	57.9	72.2	69.1	73.5	47.9	58.4		21	4.77386e-05	5.8751e-05	4	0.999513	0.99813	3.40754	0	5.85549	6.17393	6.11061	6.19967	5.58195	5.8679	2.45254	2.77157	2.70814	2.79737	2.17849	2.46497	0.163503	0.163809
Q9NSD9	[K].AAGASDVVLYK.[I]	1xTMT6plex [K11]; 1xTMT6plex [N-Term]	1	2	0	1551.91	1.099	0.986599	18.2	51.9	57.1	160.23	21.86	16.8	0.4	4.1	18.2	59.9	261.2	51.9	55.4	35.9	57.1	54.3	73.5		43	1.88055e-05	5.8751e-05	5	0.98746	1.01603	2.55433	0	5.69766	5.79181	5.16591	5.83542	5.76288	6.19967	3.09374	3.18641	2.57038	3.22933	3.15793	3.58783	-0.380861	-0.374852
P52758	[K].AAGCDFTNVVK.[T]	1xCarbamidomethyl [C4]; 1xTMT6plex [K11]; 1xTMT6plex [N-Term]	1	1	0	1639.89	0.573	0.902686	50.4	115.6	66.3	149.51	29.41	6.18		6.1	27.8	91.1	513.7	115.6	65.9	117.7	66.3	63	71.2		79	5.8822e-06	5.8751e-05	4	0.997977	0.95384	3.51525	0	6.853	6.04221	6.87897	6.05094	5.97728	6.15381	3.49928	2.64925	3.52651	2.6584	2.58118	2.76625	0.530717	0.556401
Q3LXA3	[R].AAGDGDCGTTHSR.[A]	1xCarbamidomethyl [C7]; 1xTMT6plex [N-Term]	1	3	0	1533.69	0.565	0.892914	97.9	431.4	243.9	167.11	11.48	22.13	5.3	23.4	97.9	443.1	2091.5	431.4	476.8	378.4	332	243.9	220.7		82	2.22801e-07	5.8751e-05	5	0.998919	0.965042	5.52645	0	8.75288	8.89724	8.56377	8.37504	7.93015	7.78594	3.34331	3.4929	3.14734	2.95178	2.49077	2.34134	0.707588	0.73322
O75150	[R].AAGDGGSGPPEK.[K]	1xTMT6plex [K12]; 1xTMT6plex [N-Term]	1	1	0	1500.81	0.583	0.918079	40.8	115.1	67.1	126.58	46.69	36.29		3.5	16.8	99.2	273.9	115.1	162.7	58.2	87.9	67.1	40.7		60	0.000278858	0.00011429	4	0.98433	0.974529	2.88909	0	6.84674	7.34607	5.86295	6.45779	6.06824	5.34696	4.06109	4.57347	3.05158	3.66197	3.26224	2.5221	0.727591	0.746608
P30837	[K].AAGDSNLK.[R]	1xTMT6plex [K8]; 1xTMT6plex [N-Term]	1	1	0	1233.72	2.154	0.159278	32.7	114.2	245.9	137.3	77.64	41.97	2.4	19.2	32.7	231.4	521.1	82.2	334.6	114.2	245.9	117.8	297.5		22	0.00456764	0.00056987	5	0.966904	0.857366	4.46442	0	6.36107	8.38629	6.83542	7.94193	6.8802	8.21675	2.21218	4.57433	2.76545	4.05604	2.81767	4.37658	-0.485364	-0.56611
Q86UP2	[K].AAGDTTVIENSDVSPETESSEK.[E]	1xTMT6plex [K22]; 1xTMT6plex [N-Term]	1	2	0	2724.35	3.059	0.0422526	70.3	59	180.4	145.57	8.65	19.73		5.6	37.3	132.2	646.9	55.6	59	65.8	198.4	180.4	133.2		61	1.41992e-07	5.8751e-05	4	0.997012	1.02147	3.65084	0	5.79701	5.88264	6.04002	7.63227	7.49506	7.05745	2.10106	2.18489	2.33895	3.89773	3.76341	3.335	-1.48837	-1.45708
Q99543	[K].AAGEPIK.[E]	1xTMT6plex [K7]; 1xTMT6plex [N-Term]	1	1	0	1143.71	1.561	0.70621	48.6	66.7	104.1	141.57	26.56	13.19		7.9	24.8	95.3	431.1	56.9	94.1	66.7	104.1	88.8	115.9		32	0.010838	0.00152565	4	0.995229	0.877	3.69877	0	5.83036	6.55612	6.05961	6.70183	6.47249	6.85674	2.43054	3.2581	2.69196	3.42424	3.16273	3.60087	-0.528319	-0.602416
Q9Y5K8	[R].AAGEVLEPANLLAEEK.[D]	1xTMT6plex [K16]; 1xTMT6plex [N-Term]	1	1	0	2112.2	0.707	0.999995	39.5	68.6	48.5	135.03	9.96	11.25		5.8	20.7	75.4	295.2	79.9	68.6	66.7	48.5	44.1	55.1		41	1.07064e-06	5.8751e-05	4	0.999105	0.859918	3.34074	0	6.32012	6.10014	6.05961	5.59991	5.46271	5.78398	3.46472	3.2089	3.16178	2.62719	2.46763	2.84124	0.544425	0.633112
Q9UHI6	[R].AAGFERPSPVQLK.[A]	1xTMT6plex [K13]; 1xTMT6plex [N-Term]	1	1	0	1858.1	0.833	0.999995	24.1	94.7	78.9	163.7	5.57	15.52	0.5	7.6	24.1	98.8	446.1	94.7	94.9	85.9	98.7	74.1	78.9		23	0.000359238	0.000200533	5	0.978492	1.04871	3.13764	0	6.56529	6.56834	6.42459	6.62498	6.2114	6.30195	3.26843	3.27133	3.13426	3.32534	2.93098	3.01732	0.139961	0.133459
Q0VDF9	[R].AAGFNVLR.[L]	1xTMT6plex [N-Term]	1	1	0	1076.64	0.963	0.999995	40.8	85.6	82.4	125.44	26.84	27.38		4.9	17.1	97	268.7	85.6	97.3	55.9	82.4	50.9	88.6		31	0.175707	0.0192688	4	0.985088	0.901314	3.17183	0	6.41954	6.60437	5.80478	6.36457	5.66959	6.46923	3.6033	3.80837	2.92123	3.54232	2.77125	3.65844	0.108427	0.120299
Q13613	[R].AAGGATAGSR.[Q]	1xTMT6plex [N-Term]	1	1	0	1047.57	1.2	0.963586	5	18.5	22.2	174.69	10.4	19.98	1	0.8	5	19.2	116.6	18.5	18.3	21.9	17.1	25.8	22.2		38	0.0118762	0.00170689	4	0.999166	1.07256	0.791706	0	4.20945	4.19377	4.45286	4.09592	4.6893	4.47249	3.18653	3.17191	3.41347	3.08068	3.63391	3.43177	-0.133876	-0.124819
P56182	[R].AAGGFTHDELLK.[V]	1xTMT6plex [K12]; 1xTMT6plex [N-Term]	1	1	0	1716.97	0.245	0.0122022	90.8	701.7	172.2	164.07	14.16	16.74	4.4	23.3	90.8	391.7	1746.1	705.8	701.7	544.2	196.1	172.2	139.7		21	0.00627422	0.000913221	5	0.999108	0.958466	5.36998	0	9.46312	9.45471	9.08799	7.61545	7.42794	7.12619	4.2705	4.26174	3.87913	2.34277	2.14714	1.83231	1.94541	2.02972
Q9H4A6	[R].AAGGGAGSSEDDAQSR.[R]	1xTMT6plex [N-Term]	1	2	0	1664.77	0.376	0.387959	17.2	119.4	44.9	167.39	24.22	24.57	0.3	3.7	17.2	84.2	387.5	119.4	123.1	76.7	44.9	48.7	29.6		39	1.43178e-05	5.8751e-05	5	0.990468	1.1324	2.4986	0	6.89966	6.94369	6.26115	5.48864	5.60585	4.88753	3.88647	3.92535	3.32262	2.64044	2.74394	2.1096	1.37416	1.21349
Q9H4A6	[R].AAGGGAGSSEDDAQSRR.[D]	1xTMT6plex [N-Term]	1	1	1	1820.87	1.121	0.988353	17.2	33	37	137.67	27.22	50.98		2.3	5.6	53.5	179.3	33	41.7	23.9	37	27	70.7		30	5.37196e-05	5.8751e-05	4	0.963895	1.0026	1.90072	0	5.04439	5.38198	4.57894	5.20945	4.75489	6.14364	3.13552	3.47222	2.67127	3.30015	2.84676	4.23191	-0.367557	-0.366603
O60902	[R].AAGGGGGGGGGGGGGGGGGGVGGGGAGGGAGGGRSPVR.[E]	1xTMT6plex [N-Term]	1	1	1	2823.35	1.769	0.457657	14.3	10.8	19	114.92	19.73	12.42			4.5	14.3	63.2	10.8	11.4	7.7	19	19.3	15.3		1	0.317649	0.0357743	3	0.999161	0.883098	0.968222	0	3.43296	3.51096	2.94486	4.24793	4.27053	3.93546	2.79101	2.87934	2.2383	3.71386	3.73946	3.36003	-0.855045	-0.968234
Q9Y490	[K].AAGHPGDPESQQR.[L]	1xTMT6plex [N-Term]	1	4	0	1578.78	1.827	0.154879	212.8	547.6	1000.5	164.66	35.85	27.6	12.9	55.8	212.8	989.3	4396.8	547.6	823.1	405.6	1083.3	617.5	1000.5		39	0.000291852	0.00011429	5	0.998229	0.941589	6.73201	0	9.09698	9.68492	8.66391	10.0812	9.2703	9.96651	2.51168	3.1361	2.05175	3.55698	2.69575	3.43515	-0.624067	-0.662781
Q99459	[R].AAGIEIQK.[K]	1xTMT6plex [K8]; 1xTMT6plex [N-Term]	1	1	0	1287.8	0.496	0.732207	62.1	267.2	132.5	161.69	9.49	12.03	3.1	11.3	62.1	216.9	956.7	267.2	231	277.8	156.4	132.5	124.5		56	0.000264256	0.00011429	5	0.998635	0.93469	4.63474	0	8.06178	7.85175	8.1179	7.2891	7.04985	6.96	3.6665	3.44179	3.72654	2.83983	2.58386	2.48774	0.910827	0.974469
P47736	[K].AAGISLIVPGK.[S]	1xTMT6plex [K11]; 1xTMT6plex [N-Term]	1	1	0	1483.96	0.779	0.999995	175.3	390.1	303.9	144.18	17.31	18.43		11	87.7	350.5	1592.4	399.2	390.1	287.3	303.9	234.6	341.1		28	0.00353728	0.000428598	4	0.993675	1.0736	4.75822	0	8.64097	8.6077	8.16641	8.24745	7.87406	8.41405	3.61656	3.58557	3.17454	3.25002	2.90223	3.4052	0.293173	0.273074
O75446	[R].AAGNASFSK.[R]	1xTMT6plex [K9]; 1xTMT6plex [N-Term]	1	1	0	1310.75	1.101	0.992744	14.1	54.7	60.2	148.82	25.97	26.03	2.5	5.1	14.1	71.4	226.3	54.7	77.7	47.9	60.2	37.1	61.7		31	0.000601757	0.000200533	5	0.975788	0.752537	3.3961	0	5.77347	6.27984	5.58195	5.91169	5.21335	5.9472	3.15913	3.83202	2.90464	3.34281	2.41482	3.38999	0.187676	0.249391
Q15785	[R].AAGNESFR.[N]	1xTMT6plex [N-Term]	1	2	0	1080.56	0.892	0.999995	79.2	177.4	158.3	147.24	10.04	32.13		12.8	38.4	163.1	825.8	198.8	162.9	177.4	164.8	158.3	85.9		21	0.20478	0.022673	4	0.991285	0.916337	4.36742	0	7.63517	7.34784	7.47086	7.36457	7.30652	6.42459	3.5661	3.25254	3.38679	3.27079	3.20744	2.24499	0.452734	0.49407
Q8WV24	[R].AAGNGEAEPSGGPSYAGR.[M]	1xTMT6plex [N-Term]	1	1	0	1876.9	0.598	0.972743	22.6	25.3	15.1	113.44	13.74	18.58			7.3	22.6	96.8	25.3	28.6	21.6	18.2	15.1	12.5		117	3.82826e-09	5.8751e-05	3	0.999136	0.863911	1.6918	0	4.66107	4.83794	4.43296	4.18587	3.91648	3.64386	3.437	3.64174	3.17296	2.88694	2.57512	2.25955	0.72859	0.843362
A1Z1Q3	[R].AAGPCLLAECR.[N]	2xCarbamidomethyl [C5; C10]; 1xTMT6plex [N-Term]	1	2	0	1446.74	0.971	0.999995	14.7	22.2	21.5	143.04	6.43	18.16		1.7	7.3	29.4	133.4	24.3	22.2	21.5	27.4	19.5	21.5		19	0.00393607	0.000494316	4	0.999649	0.952137	1.6819	0	4.60288	4.47249	4.42626	4.7761	4.2854	4.42626	3.06782	2.93086	2.88232	3.24974	2.73437	2.88232	0.00462199	0.00485433
P27694	[K].AAGPSLSHTSGGTQSK.[V]	1xTMT6plex [K16]; 1xTMT6plex [N-Term]	1	2	0	1944.06	0.624	0.981168	42.8	136.5	85.2	180.76	22.35	10.65	1.6	1.4	42.8	100.4	778.3	145.7	93.3	136.5	83.7	101	85.2		60	9.52674e-06	5.8751e-05	4	0.953089	1.30957	2.49896	0	7.18686	6.54381	7.09276	6.38716	6.65821	6.41278	3.57972	3.08868	3.50786	2.96906	3.17604	2.98863	0.45509	0.347511
O14976	[K].AAGQPYEQHAK.[M]	1xTMT6plex [K11]; 1xTMT6plex [N-Term]	1	1	0	1657.91	1.634	0.43709	61.4	148.2	242.2	165.12	38.69	24.14	0.9	8.9	61.4	233.6	1067.9	148.2	271	142.8	300.1	183.3	242.2		23	0.000541404	0.000200533	5	0.991426	1.13131	4.02425	0	7.2114	8.08215	7.15785	8.2293	7.51806	7.92006	2.81721	3.58689	2.76988	3.71696	3.08828	3.44361	-0.405338	-0.35829
Q7L1T6	[R].AAGSDGTELFDQVHR.[W]	1xTMT6plex [N-Term]	1	1	0	1831.91	0.83	0.999995	29.4	105.6	87.7	161.27	14.4	9.19	3.3	8.2	29.4	98.3	454.3	105.6	115.1	86.2	90.3	87.7	75.7		47	1.71928e-06	5.8751e-05	5	0.991108	0.798593	4.06364	0	6.72247	6.84674	6.42962	6.49665	6.4545	6.24222	3.32938	3.48501	2.96268	3.04662	2.99384	2.72802	0.268482	0.336194
O75369	[K].AAGSGELGVTMK.[G]	1xTMT6plex [K12]; 1xTMT6plex [N-Term]	1	1	0	1578.89	1.052	0.988564	244.1	720.1	757.5	162.74	21.57	13.72		54.5	226.8	262.8	3321	608.1	927.8	720.1	793.4	607.3	757.5		22	0.0101896	0.00147296	2	1	NA	NA	1	9.24816	9.85767	9.49205	9.6319	9.24627	9.5651	3.49634	4.16316	3.76316	3.91617	3.49426	3.84308	0.0515387	0.0563857
Q9BZE9	[R].AAGSPSPLPAPDPAPK.[S]	1xTMT6plex [K16]; 1xTMT6plex [N-Term]	1	1	0	1931.1	0.718	0.999995	66.5	140.2	100.7	147.61	10.51	7.77		3.3	42.6	103.7	588	143.3	140.2	117.6	90.7	100.7	105.9		67	0.000486415	0.000200533	4	0.973182	1.08524	3.23794	0	7.16289	7.13134	6.87774	6.50303	6.65392	6.72656	3.61666	3.58759	3.35391	3.00863	3.14766	3.2146	0.429491	0.395756
Q9HD40	[K].AAGSSLLNK.[I]	1xTMT6plex [K9]; 1xTMT6plex [N-Term]	1	1	0	1318.81	0.724	0.999995	75.4	210	152.1	138.31	27.43	3.44		8.5	43.3	131.4	575.4	210	216.7	126	147.1	152.1	157.6		31	0.0388334	0.00455445	4	0.998183	0.905761	4.07939	0	7.71425	7.75956	6.97728	7.20065	7.24888	7.30012	4.01304	4.06307	3.1994	3.44601	3.49925	3.55583	0.233809	0.258136
Q8N5M9	[R].AAGTDGSDFQHR.[E]	1xTMT6plex [N-Term]	1	1	0	1490.72	2.574	0.0454724	151.9	154.1	396.7	141.85	33.23	39.79		19.1	77.5	297.7	1332.1	136.4	247.3	154.1	486	396.7	203.9		49	1.53797e-06	5.8751e-05	4	0.999545	0.925827	5.1325	0	7.0917	7.95012	7.26772	8.92481	8.6319	7.67172	2.11616	3.04335	2.30628	4.09613	3.77976	2.74265	-0.972965	-1.05091
Q8IUC4	[R].AAGVLNYLK.[ED]	1xTMT6plex [K9]; 1xTMT6plex [N-Term]	1	1	0	1406.88	0.468	0.651882	49.8	137.8	64.5	141.25	11.34	9.45		1.2	23.4	106.1	426.9	139.8	137.8	113.3	74	62	64.5		44	0.000564052	0.000200533	4	0.965669	1.26019	2.14356	0	7.12722	7.10643	6.824	6.20945	5.9542	6.01123	3.9547	3.9382	3.71408	3.22642	3.02386	3.06912	0.960927	0.762526
P05386	[K].AAGVNVEPFWPGLFAK.[A]	1xTMT6plex [K16]; 1xTMT6plex [N-Term]	1	9	0	2161.22	0.898	0.999995	164.8	751	674.3	164.64	6	15.78	3.3	58.4	164.8	768.5	3447.8	828	751	744.6	674.3	550.7	758.1		45	9.39523e-06	5.8751e-05	5	0.97445	1.06977	5.98205	0	9.69349	9.55267	9.54032	9.39725	9.10512	9.56624	3.46936	3.33773	3.32619	3.19244	2.91937	3.35042	0.239288	0.223681
P98160	[R].AAGVPSATITWR.[K]	1xTMT6plex [N-Term]	1	1	0	1458.83	0.475	0.737836	7.5	32.5	15.4	163.57	20.56	45.21	0.9	2.4	7.5	21.5	112.1	26	39.5	32.5	17.9	15.4	6.5		28	0.0183767	0.00253649	5	0.989066	0.767187	2.13519	0	4.70044	5.30378	5.02237	4.16189	3.94486	2.70044	3.34371	4.13014	3.76333	2.64172	2.35883	0.73678	1.40647	1.83328
Q9Y230	[R].AAGVVLEMIR.[E]	1xTMT6plex [N-Term]	1	1	0	1287.77	0.621	0.970888	74.9	170.8	106.1	140.92	5.46	17.77		8.7	37.2	150.8	647.6	170.8	173	156.3	127.3	106.1	89.1		66	0.000121027	5.8751e-05	4	0.999533	0.942021	4.04112	0	7.41616	7.43463	7.28817	6.99209	6.72928	6.47735	3.58277	3.60237	3.4469	3.13259	2.85361	2.58618	0.646748	0.686554
P33316	[R].AAGYDLYSAYDYTIPPMEK.[A]	1xTMT6plex [K19]; 1xTMT6plex [N-Term]	1	1	0	2626.32	0.506	0.793984	94	222.7	112.6	145.97	10.55	5.25		15	55.2	159.9	871	259.7	222.7	213.4	114.3	103.5	112.6		28	0.000110518	5.8751e-05	4	0.994346	0.872429	4.66954	0	8.0207	7.79896	7.73742	6.83668	6.69349	6.81506	3.84118	3.58701	3.51647	2.48403	2.3199	2.45925	1.07061	1.22717
Q9H9Y6	[K].AAGYNFYGTER.[L]	1xTMT6plex [N-Term]	1	1	0	1477.73	0.758	0.999995	5.9	30.9	23.4	165.62	8.55	41.49	1.3	3	5.9	28.1	137.6	27	30.9	31.8	23.4	30.8	12.5		31	0.00055384	0.000200533	5	0.96029	0.746851	2.39709	0	4.75489	4.94953	4.99095	4.54844	4.94486	3.64386	3.15698	3.4176	3.47306	2.88055	3.41134	1.66936	0.519409	0.695465
Q9H444	[K].AAHDNMDIDK.[V]	1xTMT6plex [K10]; 1xTMT6plex [N-Term]	1	1	0	1587.82	1.07	0.995075	22.1	94.7	101.3	156.24	31.29	39.49	2.1	5.3	22.1	110.9	397.3	94.7	145.4	81.9	101.3	88.6	178.2		17	0.0203207	0.00284647	5	0.989172	0.874907	3.63001	0	6.56529	7.18388	6.35579	6.66249	6.46923	7.47735	3.35497	4.062	3.11551	3.46606	3.24517	4.39743	-0.168037	-0.192063
Q8TEX9	[K].AAHEALGQFCCALHK.[A]	2xCarbamidomethyl [C10; C11]; 1xTMT6plex [K15]; 1xTMT6plex [N-Term]	1	1	0	2171.13	1.4	0.771525	22.7	63.6	89	161.01	7.47	21.77	0.2	2.5	22.7	110.9	426.4	57.2	66.3	63.6	89	59.3	89.3		46	7.0818e-07	5.8751e-05	5	0.985882	1.24124	2.32576	0	5.83794	6.05094	5.99095	6.47573	5.88996	6.48059	2.82957	3.00117	2.95284	3.3434	2.87148	3.34731	-0.322149	-0.259538
O75410	[K].AAHGCVTAVSGK.[A]	1xCarbamidomethyl [C5]; 1xTMT6plex [K12]; 1xTMT6plex [N-Term]	1	1	0	1615.9	0.79	0.999995	104.9	480.6	379.5	163.78	4.51	24.67	2.7	17.6	104.9	491.7	2075.7	480.6	457.1	500.2	379.5	243.4	396.1		44	0.000142319	0.00011429	5	0.997721	1.07761	5.16311	0	8.90869	8.83637	8.96636	8.56796	7.92719	8.62972	3.47581	3.40869	3.52933	3.15962	2.565	3.21693	0.528853	0.490762
O94888	[M].AAHGGSAASSALK.[G]	1xAcetyl [N-Term]; 1xTMT6plex [K13]	1	1	0	1398.75	0.938	0.999995	42.9	75.4	70.7	141.71	3.79	3.08		1.2	21.2	86.9	362.6	78	75.4	72.3	70.7	67.1	70.9		62	9.26553e-06	5.8751e-05	4	0.968341	1.22164	2.06658	0	6.2854	6.23649	6.17592	6.14364	6.06824	6.14771	3.45341	3.41338	3.3638	3.33737	3.27565	3.34071	0.112742	0.0922875
Q9UQ80	[K].AAHLCAEAALR.[L]	1xCarbamidomethyl [C5]; 1xTMT6plex [N-Term]	1	4	0	1411.77	0.853	0.999995	162.2	622.1	530.4	168.37	11.19	10.53	6.8	30.7	162.2	630.3	3155.4	622.1	522.6	649.8	559.5	454.6	530.4		61	1.44509e-05	5.8751e-05	5	0.999809	0.991965	6.0106	0	9.281	9.02956	9.34385	9.12799	8.82845	9.05094	3.2969	3.04342	3.36026	3.14265	2.84068	3.06497	0.215678	0.217425
Q9BRD0	[K].AAHMYSGAK.[T]	1xTMT6plex [K9]; 1xTMT6plex [N-Term]	1	1	0	1393.77	0.769	0.999995	49.3	242.9	186.8	161.23	9.66	26.13	3.1	15.2	49.3	250	1011.1	242.9	276.4	229.6	186.8	137.1	234.4		24	0.0111751	0.00155488	5	0.996537	0.930862	4.71519	0	7.92422	8.11061	7.84298	7.54535	7.09908	7.87283	3.44737	3.64761	3.3601	3.04036	2.56095	3.39217	0.453516	0.4872
P78371	[R].AAHSEGNTTAGLDMR.[E]	1xTMT6plex [N-Term]	1	2	0	1759.86	0.754	0.999995	79.8	289.9	218.6	170.9	6.28	12.64	0.3	5.9	79.8	235.6	1306.4	312.1	275.7	289.9	230.1	218.6	179.6		45	8.30462e-05	5.8751e-05	5	0.973587	1.32961	3.48829	0	8.28586	8.10696	8.17941	7.84612	7.77215	7.48864	3.60825	3.47369	3.52819	3.27752	3.22188	3.00866	0.48844	0.367356
Q709F0	[K].AAHSMDTLGSAGAK.[K]	1xTMT6plex [K14]; 1xTMT6plex [N-Term]	1	1	0	1774.95	0.922	0.999995	60.7	198.6	183.1	162.13	19.74	11.59	2.9	9.3	60.7	211.5	935.1	198.6	247.8	167.7	215.3	173	183.1		27	0.000293064	0.00011429	5	0.99604	0.951288	4.51904	0	7.63372	7.95303	7.38974	7.7502	7.43463	7.51649	3.27417	3.60983	3.01769	3.39662	3.06488	3.15093	0.0917241	0.096421
P04049	[R].AAHTEDINACTLTTSPR.[L]	1xCarbamidomethyl [C10]; 1xTMT6plex [N-Term]	1	1	0	2087.04	0.714	0.999995	50.4	93.3	66.6	136.09	15.11	15.87		4.2	23.7	107.1	393.4	93.3	108.6	80.2	77.9	56.6	66.6		95	2.09747e-07	5.8751e-05	4	0.995188	0.994285	3.19131	0	6.54381	6.76288	6.32553	6.28355	5.82273	6.05745	3.37177	3.5921	3.15224	3.11002	2.64655	2.88261	0.489495	0.492308
Q96EK5	[K].AAHYCHSTLK.[R]	1xCarbamidomethyl [C5]; 1xTMT6plex [K10]; 1xTMT6plex [N-Term]	1	1	0	1645.89	0.882	0.999995	43.2	151.1	133.2	162.64	2.83	9.28	1.5	8	43.2	168.3	731.6	145.3	151.1	153.6	135.7	114.1	133.2		5	0.254382	0.0285165	5	0.999141	1.00033	3.992	0	7.18289	7.23936	7.26303	7.08428	6.83415	7.05745	3.18985	3.2463	3.26997	3.09127	2.84123	3.06445	0.236468	0.236391
P46821	[K].AAKPTTTPEVK.[A]	2xTMT6plex [K3; K11]; 1xTMT6plex [N-Term]	1	2	0	1830.13	1.406	0.800504	63.7	217.2	305.5	168.28	11.92	25.48	2.5	10.8	63.7	235.7	1187.2	258.3	217.2	207	305.5	204.8	346		29	0.000465581	0.000200533	5	0.999304	0.999076	4.5764	0	8.0129	7.76288	7.69349	8.25503	7.67807	8.43463	3.43968	3.18943	3.11997	3.68203	3.10454	3.8618	-0.299486	-0.299763
P50570	[R].AALAAER.[K]	1xTMT6plex [N-Term]	1	1	0	930.557	0.479	0.713606	94.9	276.7	132.6	140.39	14.58	46.7		13	47.5	189.9	816.5	228.2	306.2	276.7	134.9	132.6	48.6		33	0.0229572	0.00319351	4	0.99837	0.907366	4.52134	0	7.83415	8.25833	8.11218	7.07575	7.05094	5.60288	3.65103	4.11851	3.95743	2.81519	2.78785	1.19196	1.4917	1.64399
Q69YQ0	[K].AALAATLEEYK.[A]	1xTMT6plex [K11]; 1xTMT6plex [N-Term]	1	1	0	1637.95	0.844	0.999995	65.8	158.5	133.8	147.63	12.16	15.86		8.2	31.3	138.6	689.8	180.3	158.5	141.5	133.8	103.8	141.8		65	5.61556e-06	5.8751e-05	4	0.997403	0.971669	3.88099	0	7.49426	7.30834	7.14466	7.06393	6.69766	7.14771	3.71862	3.52728	3.35883	3.27575	2.8988	3.36197	0.345981	0.356069
P15144	[R].AALACSK.[E]	1xCarbamidomethyl [C5]; 1xTMT6plex [K7]; 1xTMT6plex [N-Term]	1	1	0	1178.7	1.529	0.684528	48.2	117.4	179.4	151.72	56.96	28.14	1.3	11.4	48.2	246.8	781.8	86.8	248.6	117.4	279.2	173.7	179.4		38	0.00735999	0.00103625	5	0.989766	1.02926	4.17959	0	6.43962	7.95768	6.87529	8.12516	7.44045	7.48704	2.19579	3.67069	2.61907	3.8334	3.16817	3.21342	-0.59335	-0.576483
Q9H1K1	[K].AALADYK.[L]	1xTMT6plex [K7]; 1xTMT6plex [N-Term]	1	2	0	1209.72	1.064	0.982312	192.8	612.6	651.8	170.64	15.52	8.86	2.4	15.2	192.8	655.3	3478.1	724.4	531.8	612.6	651.8	623	737.3		30	0.00957391	0.00141207	5	0.991342	1.18943	5.36084	0	9.50064	9.05474	9.2588	9.34829	9.28309	9.52611	3.48049	3.10561	3.27717	3.3524	3.29759	3.5019	-0.114433	-0.0962079
P0CAP2	[K].AAIAECEEVR.[R]	1xCarbamidomethyl [C6]; 1xTMT6plex [N-Term]	1	1	0	1376.7	0.822	0.999995	38.5	60.6	49.8	139.83	9.75	9.16		4.1	19.7	75.3	319	68.4	56.5	60.6	54.2	45.1	49.8		37	0.000732561	0.000269597	4	0.999578	0.947308	3.02235	0	6.09592	5.82018	5.92125	5.76022	5.49506	5.63807	3.24453	2.95345	3.06014	2.89016	2.61024	2.76121	0.314666	0.332169
Q8TD31	[R].AALAGAEVVR.[K]	1xTMT6plex [N-Term]	1	1	0	1185.72	0.696	0.999995	9	65.3	45.5	164.29	5.05	32.43	1.5	3	9	71.9	287	63.5	65.3	70	73.1	45.5	41.4		14	0.01064	0.00149669	5	0.961117	0.883109	2.88085	0	5.98868	6.02901	6.12928	6.1918	5.50779	5.37156	3.5192	3.56486	3.67841	3.7492	2.97466	2.82039	0.358609	0.406075
Q14195	[K].AALAGGTTMIIDHVVPEPESSLTEAYEK.[W]	1xTMT6plex [K28]; 1xTMT6plex [N-Term]	1	1	0	3387.78	1.513	0.715149	11.1	14.6	22.1	135.32	21.01	22.05		0.1	5.8	21.4	78.1	14.6	18	11.8	22.1	16.3	25.6		8	0.0361082	0.00441784	3	0.99794	0.866253	1.44369	0	3.8679	4.16993	3.56071	4.46597	4.0268	4.67807	2.79849	3.14715	2.44388	3.48891	2.98193	3.73376	-0.524103	-0.605024
Q15149	[R].AALAHSEEVTASQVAATK.[T]	1xTMT6plex [K18]; 1xTMT6plex [N-Term]	1	2	0	2242.24	1.241	0.914373	86.3	254.3	315.6	165.44	11.11	12.49	0.2	18	86.3	302.2	1445.5	279.8	254.3	223.7	359.2	315.6	279.9		82	1.01163e-07	5.8751e-05	4	0.999802	0.948356	5.13247	0	8.12825	7.99039	7.80542	8.48864	8.30195	8.12877	3.15892	3.01355	2.81851	3.53894	3.34208	3.15947	-0.331768	-0.349834
Q13428	[R].AALAPAK.[E]	1xTMT6plex [K7]; 1xTMT6plex [N-Term]	1	1	0	1099.72	0.624	0.986599	94.1	269.8	168.4	182.97	36.77	33.4	2.6	8.5	94.1	175.5	1604.8	269.8	149.3	329.4	168.4	254.9	134.5		28	0.0460815	0.00523696	5	0.981347	1.03145	4.59444	0	8.07575	7.22207	8.3637	7.39575	7.99379	7.07146	3.37516	2.54751	3.65433	2.71589	3.2957	2.4015	0.400172	0.38797
Q8IVF2	[R].AALAPELALEIPSGSQADIPLPK.[T]	1xTMT6plex [K23]; 1xTMT6plex [N-Term]	1	2	0	2759.6	0.755	0.999995	167.6	313.5	236.7	139.83	19.58	19.69		14.3	84.6	331.9	1379.8	254.1	377.5	313.5	305.5	209.7	236.7		56	3.70971e-08	5.8751e-05	4	0.997268	0.991722	4.95864	0	7.98925	8.56033	8.29232	8.25503	7.71218	7.88692	3.05591	3.63176	3.36151	3.32391	2.77653	2.95272	0.32926	0.332008
Q2TAY7	[R].AAIAQALAGEVSVVPPSR.[L]	1xTMT6plex [N-Term]	1	1	0	1965.13	0.87	0.999995	13.4	67.6	58.8	155.78	15.32	32.73	0.6	4.1	13.4	76.1	262.1	67.6	68.5	51.5	58.8	32.9	65.3		25	0.0308839	0.00393954	5	0.993266	0.976863	2.69977	0	6.07895	6.09803	5.6865	5.87774	5.04002	6.02901	3.45921	3.47875	3.05747	3.25324	2.39567	3.40809	0.305571	0.312808
Q9NWZ5	[R].AALASAHQCHPLPR.[T]	1xCarbamidomethyl [C9]; 1xTMT6plex [N-Term]	1	1	0	1757.94	0.598	0.969105	49.3	104.5	62.5	142.15	16.39	19.14		10.1	24.4	99.5	458.2	78.4	104.5	106.9	83.7	59.7	62.5		18	0.00785639	0.00109977	4	0.983943	0.843783	3.89618	0	6.29278	6.70736	6.74012	6.38716	5.89966	5.96578	2.8403	3.33163	3.37046	2.95215	2.3744	2.45276	0.495887	0.587694
Q68EM7	[K].AALDCSTSHLDEFYSDPHAVAGALK.[S]	1xCarbamidomethyl [C5]; 1xTMT6plex [K25]; 1xTMT6plex [N-Term]	1	1	0	3133.57	0.886	0.999995	26.8	101.8	90.2	159.92	4.62	20.77	0.9	8.7	26.8	115.1	472.1	96	101.8	105.2	91.4	61.7	90.2		16	4.3583e-05	5.8751e-05	5	0.988587	0.98002	3.51926	0	6.58496	6.66959	6.71699	6.51412	5.9472	6.49506	3.12821	3.21457	3.26293	3.05592	2.47744	3.03647	0.33839	0.345289
P35637; Q92804	[K].AAIDWFDGK.[E]	1xTMT6plex [K9]; 1xTMT6plex [N-Term]	2	1	0	1480.82	0.545	0.854301	39.1	151.9	82.8	177.14	34.79	16.05	3.3	0.4	39.1	103.7	703.5	175.9	83.9	151.9	64.9	82.8	89.4	NotUnique	46	0.000664625	0.000200533	3	0.979832	0.970676	3.81925	0	7.45861	6.3906	7.24698	6.02015	6.37156	6.4822	3.74931	2.64903	3.53128	2.26739	2.62942	2.7434	0.74076	0.763138
P11766	[R].AALEACHK.[G]	1xCarbamidomethyl [C6]; 1xTMT6plex [K8]; 1xTMT6plex [N-Term]	1	2	0	1357.77	0.775	0.999995	124.6	527.5	409	166.07	9.44	25.56	3.8	15.8	124.6	488.9	2266	527.5	473	571.8	442.7	409	263.8		24	0.00644527	0.000947467	5	0.99672	1.05124	5.33538	0	9.04303	8.8857	9.15937	8.79019	8.67596	8.0433	3.52694	3.37728	3.63761	3.28642	3.17776	2.57594	0.526216	0.500568
P34897	[R].AALEALGSCLNNK.[Y]	1xCarbamidomethyl [C9]; 1xTMT6plex [K13]; 1xTMT6plex [N-Term]	1	2	0	1819.01	1.304	0.80767	251.8	357.2	465.7	131.91	17.74	25.25		24.1	106.9	593.5	1893.2	357.2	475	350.8	565.1	335.7	465.7		27	0.000179882	0.00011429	4	0.990859	0.971595	5.60173	0	8.48059	8.89178	8.4545	9.14236	8.39103	8.86326	2.96303	3.38625	2.93618	3.64415	2.87085	3.35688	-0.189924	-0.195476
Q12788	[R].AALEALLPYTER.[H]	1xTMT6plex [N-Term]	1	1	0	1575.89	0.449	0.587977	26.2	106	47.6	156.68	18.13	37.46	0.5	5.1	26.2	77.8	321.7	108.5	106	76.8	47.6	51.7	23.4		50	0.000185183	0.00011429	5	0.984588	1.01733	2.92082	0	6.76155	6.72792	6.26303	5.57289	5.69209	4.54844	3.77531	3.74226	3.28529	2.6069	2.72407	1.59989	1.31303	1.29067
Q92879	[K].AALEAQNALHNMK.[V]	1xTMT6plex [K13]; 1xTMT6plex [N-Term]	1	1	0	1869.04	0.699	0.999995	11.1	21.5	15	142.26	21.71	19.14		1.6	5.9	20.9	97.6	21.5	17.4	26.9	15	12	17.7		58	0.000208799	0.00011429	4	0.998458	0.894301	1.48175	0	4.42626	4.12102	4.74953	3.90689	3.58496	4.14568	3.29253	2.9512	3.654	2.71177	2.35179	2.97878	0.553095	0.618466
P52815	[K].AALEAVGGTVVLE.[-]	1xTMT6plex [N-Term]	1	1	0	1457.84	0.597	0.963217	37.7	127.4	76.1	171.31	18.93	8.85	0.3	4.8	37.7	99	586	138.5	94.7	127.4	83.5	76.1	70		52	0.00404962	0.000494316	5	0.977686	1.18236	2.9066	0	7.11374	6.56529	6.99322	6.3837	6.24982	6.12928	3.55827	3.09441	3.45634	2.94083	2.8276	2.72565	0.636481	0.538316
Q9UJX6	[R].AALEAYCK.[K]	1xCarbamidomethyl [C7]; 1xTMT6plex [K8]; 1xTMT6plex [N-Term]	1	1	0	1383.77	0.854	0.999995	40.1	125.8	107.4	162.07	2.91	25.52	2.4	6.5	40.1	148.5	646.9	125.8	130.9	123.8	134.5	107.4	79.8		33	0.0101896	0.00147296	5	0.993568	0.92782	4.06111	0	6.97499	7.03232	6.95187	7.07146	6.74685	6.31832	3.14056	3.20236	3.11565	3.24454	2.89468	2.43281	0.274183	0.295513
P08727	[K].AALEDTLAETEAR.[F]	1xTMT6plex [N-Term]	1	4	0	1618.85	0.703	0.999995	160.5	738.3	519.2	163.12	13.66	7.15	4	47.8	160.5	699	3049.7	914.3	718.1	738.3	519.2	461.5	527.6		42	8.40628e-06	5.8751e-05	5	0.986013	1.0354	5.95039	0	9.83652	9.48804	9.52806	9.02015	8.85019	9.0433	3.75325	3.41668	3.45534	2.96479	2.80064	2.98715	0.646331	0.624231
Q96FS4	[R].AALEEEVR.[S]	1xTMT6plex [N-Term]	1	1	0	1145.64	0.615	0.971229	53.5	265.6	163.4	162.54	13.9	20.55	1.9	10.8	53.5	234.1	987	311.6	265.6	236.8	183.7	163.4	120.9		48	0.000461547	0.000200533	5	0.998999	1.01014	4.3784	0	8.28355	8.05311	7.88753	7.52121	7.35226	6.91767	3.86593	3.63781	3.47388	3.11125	2.944	2.51377	0.811015	0.802871
P12081	[R].AALEELVK.[L]	1xTMT6plex [K8]; 1xTMT6plex [N-Term]	1	1	0	1330.83	1.081	0.994058	138.9	215.1	232.6	146.96	25.4	1.93		10.2	84.8	227.4	1244.8	317.4	204.3	215.1	240	232.6	231.8		53	0.000524587	0.000200533	4	0.988352	1.01569	4.60846	0	8.31016	7.67455	7.74886	7.90689	7.86171	7.85674	3.64452	3.01872	3.09189	3.24748	3.20299	3.1981	0.0360776	0.0355203
Q15149	[K].AALEEVER.[L]	1xTMT6plex [N-Term]	1	2	0	1145.64	1.517	0.669695	239	350.3	531.4	140.53	18.76	9.17		23	121.5	470.2	2005.6	350.3	396	270.4	590.5	492.5	531.4		61	0.00013355	0.00011429	4	0.998949	0.970749	5.56982	0	8.45245	8.62936	8.07895	9.20579	8.94398	9.05365	2.96949	3.15173	2.58474	3.74553	3.47583	3.58881	-0.680891	-0.701408
Q9H0D6	[R].AALEEVYPDLTPEETRR.[N]	1xTMT6plex [N-Term]	1	1	1	2218.16	0.693	0.999995	23.7	78.4	54.3	158.16	14.32	24.21	0.2	8.1	23.7	69.8	311.5	73	95.6	78.4	77.2	54.3	49.9		42	0.00013412	0.00011429	4	0.993865	0.79138	3.66072	0	6.18982	6.57894	6.29278	6.27053	5.76288	5.64097	3.19582	3.68751	3.32592	3.2978	2.65633	2.50227	0.462389	0.584282
Q9NRV9	[R].AALEGTATYR.[G]	1xTMT6plex [N-Term]	1	1	0	1281.7	0.593	0.948337	17.6	135.9	80.5	150.69	21.3	39.74	0.9	10.6	17.6	112.8	354.7	135.9	171.8	112.6	96.3	80.5	40.5		25	0.000874943	0.000269597	5	0.966715	0.927531	3.42922	0	7.0864	7.42459	6.81506	6.58946	6.33092	5.33985	3.94292	4.30753	3.65038	3.40715	3.12841	2.05991	1.02194	1.10179
Q92797	[K].AALEQLLK.[F]	1xTMT6plex [K8]; 1xTMT6plex [N-Term]	1	1	0	1343.87	1.003	0.999995	34.3	120.4	120.7	163.78	11.75	24.86	0.7	9.4	34.3	141.9	634	120.4	133.5	105.4	145.9	120.7	87.4		46	0.000333276	0.000174145	5	0.983803	1.06022	3.59005	0	6.91169	7.0607	6.71973	7.18884	6.91528	6.44956	3.13297	3.27351	2.95192	3.39438	3.13636	2.69709	0.0461464	0.0435253
Q8N556	[R].AAIEVNAGR.[K]	1xTMT6plex [N-Term]	1	1	0	1129.65	0.62	0.982711	46.4	107.3	66.5	140.93	14.26	38.55		5.5	23	93.7	402.6	107.3	135.5	106.3	66.5	76.6	33.3		36	0.00107484	0.000269597	4	0.999416	0.938982	3.3663	0	6.74551	7.08215	6.732	6.05528	6.25927	5.05745	3.5988	3.95732	3.58442	2.86373	3.08097	1.80105	1.06255	1.1316
P07741	[R].AAIGLLAR.[H]	1xTMT6plex [N-Term]	1	1	0	1013.67	0.708	0.999995	82.2	239.6	169.8	128.48	17.15	19.59		13.5	30.6	220.2	634	239.6	270.5	191	210.2	142.4	169.8		51	0.000707812	0.000269597	4	0.965995	0.884712	4.3911	0	7.90448	8.07948	7.57743	7.71562	7.15381	7.40769	3.97122	4.16902	3.60154	3.75774	3.12272	3.40969	0.428094	0.483879
O95294	[K].AALGPLGP.[-]	1xTMT6plex [N-Term]	1	1	0	924.572	0.914	0.999995	74.6	311.8	285	162.76	23.54	18.52	0.8	16.6	74.6	305.9	1318.5	322.8	311.8	203.7	285	248.5	356.5		27	0.0136395	0.00212	5	0.973206	1.15175	4.34056	0	8.3345	8.28448	7.6703	8.15482	7.9571	8.47776	3.46771	3.42428	2.89103	3.3117	3.14004	3.59209	-0.100134	-0.0869406
P11172	[R].AALGPLVTGLYDVQAFK.[F]	1xTMT6plex [K17]; 1xTMT6plex [N-Term]	1	2	0	2221.3	0.863	0.999995	135.6	653.5	564.1	163.32	15.82	7.36	2.4	38.3	135.6	656.2	2780.4	653.5	672.9	497.5	579.1	502.9	564.1		55	1.39508e-06	5.8751e-05	5	0.980638	1.10017	5.56824	0	9.35204	9.39425	8.95855	9.17767	8.97413	9.13981	3.43928	3.47764	3.08162	3.28078	3.09577	3.24637	0.137747	0.125205
O95382	[R].AALGVLGPEVEK.[E]	1xTMT6plex [K12]; 1xTMT6plex [N-Term]	1	1	0	1641	0.641	0.983789	40.5	77.3	49.6	130.7	24.94	31.77		5.1	21.8	75	268.9	77.3	102.5	62.6	70.8	49.6	37.8		76	4.90864e-06	5.8751e-05	4	0.999011	0.863526	3.26908	0	6.2724	6.67948	5.96809	6.14568	5.63227	5.24031	3.47797	3.94939	3.12557	3.33122	2.73667	2.28277	0.633902	0.734087
O75971	[K].AALHDQLNR.[L]	1xTMT6plex [N-Term]	1	1	0	1266.71	0.422	0.484343	27.5	209.5	88.5	168.84	10.45	24.1	2.6	3.3	27.5	170.3	767.2	209.5	178.2	218.4	88.5	63.3	104		52	0.000331893	0.000174145	5	0.956933	0.989758	3.79461	0	7.71081	7.47735	7.77083	6.46761	5.98413	6.70044	3.95672	3.72085	4.01737	2.70066	2.21218	2.9359	1.26894	1.28207
O43432	[K].AAIIADSSTFR.[V]	1xTMT6plex [N-Term]	1	1	0	1380.77	0.815	0.999995	46	91.2	74.3	143.45	15.4	28.27		7.1	20.9	101.5	451.4	91.2	117.5	90.7	74.3	84.8	47.1		21	0.00598405	0.000881096	4	0.990658	0.921452	3.53467	0	6.51096	6.87652	6.50303	6.21529	6.40599	5.55766	3.23001	3.62672	3.2214	2.90913	3.11609	2.19544	0.570524	0.619158
Q15075	[K].AAILDLEK.[T]	1xTMT6plex [K8]; 1xTMT6plex [N-Term]	1	1	0	1330.83	0.832	0.999995	64.4	317.3	264.1	167.89	13.91	14.9	1.2	9.8	64.4	249.4	1217	385.2	317.3	296.6	264.1	208.9	280.2		49	0.00113747	0.000269597	5	0.995628	1.10852	4.23261	0	8.58946	8.3097	8.21237	8.04494	7.70667	8.13031	3.93034	3.67797	3.59017	3.43912	3.13397	3.51614	0.409873	0.369749
O00401	[K].AALLDQIR.[E]	1xTMT6plex [N-Term]	1	1	0	1128.69	0.531	0.863829	57.9	267.3	142.1	161.23	12.28	18.38	3.6	13.8	57.9	239.1	1009.4	217.1	273.8	267.3	178.1	142.1	124.6		31	0.00317914	0.00035197	5	0.99895	0.914997	4.78243	0	7.76222	8.09698	8.06232	7.47654	7.15076	6.96116	3.2566	3.62247	3.58458	2.94439	2.58835	2.38113	0.777681	0.849928
Q7Z406	[K].AAILEEK.[R]	1xTMT6plex [K7]; 1xTMT6plex [N-Term]	1	1	0	1231.77	1.121	0.990516	94.1	256.4	287.3	173.21	12.91	21.39	2.1	9.5	94.1	277.9	1656.9	256.4	204.3	259.5	287.3	362.4	236.8		44	0.00698192	0.00100924	5	0.994066	1.08505	4.64279	0	8.00225	7.67455	8.01959	8.16641	8.50144	7.88753	3.09613	2.79411	3.11211	3.24743	3.55619	2.9904	-0.28633	-0.263886
Q13813	[R].AALLELWELR.[R]	1xTMT6plex [N-Term]	1	1	0	1442.86	0.828	0.999995	63.1	112.9	93.5	142.78	12.72	29.36		5.9	36.6	108.6	526	112.9	129.7	100.7	102.4	93.5	56		62	4.45876e-05	5.8751e-05	4	0.995576	0.959237	3.66179	0	6.8189	7.01903	6.65392	6.67807	6.54689	5.80735	3.29127	3.49991	3.11928	3.14446	3.00771	2.23674	0.486512	0.507186
Q9P2E9	[K].AAILETAPK.[E]	1xTMT6plex [K9]; 1xTMT6plex [N-Term]	1	1	0	1371.86	0.617	0.972743	75.2	374.9	231.4	162.41	13.15	25.34	2.7	16.2	75.2	282.4	1244.6	314.6	409.8	374.9	231.4	164.4	277.5		59	0.000132983	0.00011429	5	0.998603	0.981013	4.85082	0	8.29737	8.67878	8.55036	7.85425	7.36107	8.11634	3.51326	3.90205	3.77115	3.06156	2.55883	3.32873	0.731619	0.745779
P78346	[R].AALLHGETR.[K]	1xTMT6plex [N-Term]	1	1	0	1196.69	0.572	0.938684	30.3	156.8	89.7	160.43	11.81	28.52	2.5	3.2	30.3	126.9	509.3	157	156.8	126.9	89.7	91.7	52.3		21	0.0914968	0.00966038	5	0.960776	0.925921	3.67546	0	7.29462	7.29278	6.98755	6.48704	6.51885	5.70874	3.90871	3.90672	3.57707	3.03651	3.07087	2.19595	0.953442	1.02972
P0C7T5	[R].AALLRPSFIPQEVK.[L]	1xTMT6plex [K14]; 1xTMT6plex [N-Term]	1	1	0	2027.24	0.644	0.987036	26.2	120.7	77.7	167.57	13.66	12.66	1.9	6.7	26.2	95.9	490.8	120.7	135.6	102.9	85.9	66.6	77.7		21	0.000195429	0.00011429	5	0.997096	0.892113	3.71639	0	6.91528	7.08321	6.6851	6.42459	6.05745	6.27984	3.58575	3.77399	3.32773	3.03571	2.62417	2.87346	0.640572	0.718039
P35232	[K].AAIISAEGDSK.[A]	1xTMT6plex [K11]; 1xTMT6plex [N-Term]	1	1	0	1519.87	0.736	0.999995	62.5	381.8	281	159.13	14.31	19.24	4.7	12.2	62.5	289	1116.5	400.2	381.8	302.8	283.6	197.6	281		55	0.000704364	0.000269597	5	0.991472	0.912918	4.93214	0	8.64458	8.57667	8.24222	8.14771	7.62644	8.13443	4.06657	3.99219	3.62583	3.52231	2.95131	3.50775	0.518298	0.567737
O94844	[R].AALISR.[R]	1xTMT6plex [N-Term]	1	1	0	859.556	0.835	0.999995	60.1	108.2	90.4	138.35	19.75	7.5		3.9	32.5	111.1	458.1	112.3	108.2	76.5	90.4	79.5	91.2		19	0.197974	0.0219337	4	0.988303	1.02263	3.2808	0	6.81121	6.75756	6.25739	6.49825	6.31288	6.51096	3.4523	3.39983	2.91072	3.14626	2.96499	3.15869	0.168021	0.164303
Q12980	[R].AAILSVPAAQNPEDLR.[M]	1xTMT6plex [N-Term]	1	1	0	1894.06	0.429	0.50465	19.8	111	47.7	161.87	15.76	14.67	0.3	5.8	19.8	94.1	387.9	111	117	85.9	58.3	47.7	44.3		6	0.0109047	0.00152565	5	0.973986	1.11125	2.72654	0	6.79442	6.87036	6.42459	5.86542	5.57592	5.46923	3.66063	3.72897	3.32782	2.82464	2.56412	2.46812	1.0596	0.953517
Q9Y5B9	[R].AALLTER.[T]	1xTMT6plex [N-Term]	1	1	0	1002.61	0.778	0.999995	30.4	81.2	63.2	175.79	37.21	18.61	1.5	4.3	30.4	70.9	499.3	121.3	57.5	81.2	62.7	85.7	63.2		25	0.212894	0.0236332	5	0.988491	0.935568	3.42908	0	6.92244	5.84549	6.34341	5.97039	6.42122	5.98185	3.73394	2.58283	3.11504	2.71634	3.19821	2.72858	0.245955	0.262893
P34059; P15289	[R].AALLTGR.[L]	1xTMT6plex [N-Term]	2	1	0	930.593	0.478	0.663443	60.7	171.3	82	138.34	1	68.04		4.9	32.7	112.6	467.5	174	170.7	171.3	82	97.7	14.7	NotUnique	32	0.0105096	0.00149669	4	0.994224	0.981661	3.47263	0	7.44294	7.41532	7.42038	6.35755	6.61029	3.87774	4.04449	4.01635	4.02151	2.93882	3.19628	0.412687	1.81102	1.84485
P15289	[R].AALLTGRLPVR.[M]	1xTMT6plex [N-Term]	1	1	1	1395.9	1.397	0.844853	46.2	74.4	103.9	141.81	9.37	26.97		2.4	23.1	92.3	393.6	74.4	77	64.2	121.7	69.5	103.9		20	0.126445	0.0133368	4	0.987544	1.09843	2.68495	0	6.21723	6.26679	6.0045	6.92719	6.11894	6.69905	3.21575	3.26087	3.02209	3.86209	3.12627	3.6544	-0.418887	-0.38135
Q14980	[R].AALMESQGQQQEERGQQER.[E]	1xTMT6plex [N-Term]	1	1	1	2432.18	4.65	0.00180785	16.9	3.4	15.7	113.6	6.64	78.72			5.1	16.9	71.4	3.2	3.5		15.7	4.6	31.8		17	0.000243287	0.00011429	3	0.999898	0.881322	1.1735	1	1.67807	1.80735	NA	3.97269	2.20163	4.99095	0.572513	0.719205	NA	3.17612	1.16658	4.3315	-1.97905	-2.24554
O14745	[R].AALNAVR.[L]	1xTMT6plex [N-Term]	1	1	0	943.589	0.497	0.767083	73.7	272.7	135.4	176.56	29.78	20.16	2.1	4.7	73.7	188.3	1271.8	318.9	170.9	272.7	133.1	187.3	135.4		31	0.00684439	0.00100924	5	0.976329	1.07067	4.19776	0	8.31696	7.41701	8.09117	7.05637	7.54921	7.08108	3.84731	3.00676	3.63643	2.66992	3.13023	2.69301	0.712827	0.665777
Q6PGP7	[K].AALNELLK.[H]	1xTMT6plex [K8]; 1xTMT6plex [N-Term]	1	1	0	1329.85	1.173	0.954076	63.5	167.5	196.4	166.34	4.59	8.61	0.2	7.2	63.5	188.4	943.8	175	159.7	167.5	201.6	171.1	196.4		38	0.0012856	0.000300397	5	0.956304	1.31336	3.22391	0	7.45121	7.31922	7.38802	7.65535	7.4187	7.61765	3.2187	3.1182	3.17059	3.37414	3.19394	3.34543	-0.17775	-0.13534
Q8WVV9	[K].AALNGADIYAGCCTLK.[I]	2xCarbamidomethyl [C12; C13]; 1xTMT6plex [K16]; 1xTMT6plex [N-Term]	1	1	0	2156.12	0.807	0.999995	42	170.7	137.8	162.06	5.6	31.3	2.7	10.6	42	222.1	895.7	170.7	171.7	155.1	189	100.3	137.8		47	1.04516e-05	5.8751e-05	5	0.996408	0.948399	4.43505	0	7.41532	7.42375	7.27705	7.56224	6.64818	7.10643	3.14242	3.1513	2.99663	3.29734	2.33354	2.81673	0.266423	0.280918
O95602	[R].AALNLPEAASYDEVR.[G]	1xTMT6plex [N-Term]	1	1	0	1847.97	0.631	0.97863	28.1	79	49.9	149.71	4.22	23.21		5.8	14.2	55.5	312.1	80	79	73.9	53.7	49.9	33.7		58	1.77098e-05	5.8751e-05	4	0.979532	0.875226	3.07883	0	6.32193	6.30378	6.2075	5.74685	5.64097	5.07468	3.70544	3.68471	3.57471	3.04838	2.92741	2.28038	0.790239	0.902897
Q8IUC4	[R].AALNQQILK.[A]	1xTMT6plex [K9]; 1xTMT6plex [N-Term]	1	1	0	1456.93	0.547	0.908278	42.4	106.2	58.1	145.62	0.99	14.31		4.1	20.8	86.2	409	106.2	105	107.1	61.9	46.6	58.1		44	0.0162473	0.00235348	4	0.999852	1.00164	3.0542	0	6.73064	6.71425	6.74281	5.95187	5.54226	5.86047	3.67043	3.65407	3.68259	2.89293	2.48399	2.80168	0.944369	0.942826
P0CW19	[R].AALNTVHEANGTEDER.[A]	1xTMT6plex [N-Term]	1	1	0	1955.96	0.796	0.999995	73.3	143.6	114.3	148.59	21.63	20.29		4.6	42.8	125.5	693	167.3	107.4	143.6	123.9	114.3	82.5		26	0.000149073	0.00011429	4	0.988325	1.06298	3.53919	0	7.38629	6.74685	7.16591	6.95303	6.83668	6.36632	3.61916	3.01761	3.41184	3.21157	3.10212	2.65962	0.381007	0.358432
Q9H147	[K].AALNVR.[D]	1xTMT6plex [N-Term]	1	1	0	872.552	0.501	0.739268	39.4	151.2	75.7	164.62	8.04	14.18	0.9	7.5	39.4	122.6	597.2	167.4	143.2	151.2	85.5	75.7	64.2		27	0.316149	0.0357103	5	0.992782	1.02531	3.61962	0	7.38716	7.16189	7.24031	6.41785	6.24222	6.0045	3.67452	3.45482	3.53131	2.72915	2.55785	2.326	1.04159	1.01588
Q13217	[K].AALPDLTK.[V]	1xTMT6plex [K8]; 1xTMT6plex [N-Term]	1	1	0	1286.81	0.568	0.887748	112.5	410.6	233	175.15	28.86	18.07	3.1	14.2	112.5	258.9	1781.3	470.8	258.1	410.6	233	284.7	199		39	0.00205391	0.000321709	5	0.992623	1.01385	5.00809	0	8.87897	8.01179	8.68159	7.86419	8.1533	7.63662	3.81801	2.96267	3.62332	2.81709	3.10225	2.59263	0.639412	0.630678
Q99988	[R].AALPEGLPEASR.[L]	1xTMT6plex [N-Term]	1	1	0	1439.81	0.405	0.453783	25.8	79.9	32.4	153.93	25.66	34.24		3.1	12.5	53.4	315.7	96.9	57.1	79.9	32.4	40.6	19.6		53	0.000438223	0.000200533	4	0.996751	1.00757	2.48982	0	6.59842	5.83542	6.32012	5.01792	5.34341	4.29278	4.07773	3.32046	3.80152	2.50911	2.83215	1.78942	1.36662	1.35635
O00459	[R].AALQALGVAEGGER.[C]	1xTMT6plex [N-Term]	1	1	0	1570.88	1.2	0.971003	5.2	14.8	17.7	156.76	20.73	7.22		1.7	1.6	15.5	92.5	13.8	20	14.8	19.3	17.7	16.7		30	0.00069415	0.000269597	3	0.98755	1.34782	-0.900779	0	3.7866	4.32193	3.88753	4.27053	4.14568	4.06178	3.47775	3.87493	3.55263	3.83679	3.74416	3.68191	-0.160644	-0.119188
P04114	[K].AAIQALR.[K]	1xTMT6plex [N-Term]	1	1	0	971.62	0.761	0.999995	98.7	238.3	181.3	142.73	13.94	49.41		10.4	46.8	208.1	907.9	291.8	238.3	225.7	186.2	181.3	61.5		32	0.368538	0.0426373	4	0.999089	0.979297	4.33976	0	8.18884	7.89664	7.81826	7.54071	7.50224	5.94251	3.93045	3.63207	3.55204	3.26862	3.22933	1.63664	0.972758	0.993323
P04114	[K].AAIQALRK.[M]	1xTMT6plex [K8]; 1xTMT6plex [N-Term]	1	1	1	1328.88	2.01	0.218209	111.8	126.9	255	144.18	11.53	20.58		12.3	57.4	217.8	1026.6	124.5	152.5	126.9	336.4	228.5	255		10	0.0964537	0.00992303	4	0.999998	0.960847	4.5775	0	6.96	7.25267	6.98755	8.39403	7.83605	7.99435	2.47958	2.78417	2.50825	3.97205	3.39133	3.55608	-1.00807	-1.04915
Q9BY43	[R].AALQALRR.[K]	1xTMT6plex [N-Term]	1	1	1	1127.72	1.205	0.923146	25.9	36.3	43.8	135.64	31.65	35.6		2.4	14.3	46.8	186.7	43	36.3	22.1	77.4	43.8	43.4		13	0.03855	0.00455445	4	0.995362	0.93797	2.3706	0	5.42626	5.1819	4.46597	6.27426	5.45286	5.43962	3.25774	2.99722	2.23395	4.16182	3.2861	3.27198	-0.697536	-0.743665
P49327	[R].AALQEELQLCK.[G]	1xCarbamidomethyl [C10]; 1xTMT6plex [K11]; 1xTMT6plex [N-Term]	1	1	0	1761	0.773	0.999995	58	280	216.4	150.87	33.34	42.38	2	19.1	58	392.8	1157.7	177.2	357.7	280	343.1	146.4	216.4		33	0.000414535	0.000200533	5	0.984682	1.02005	4.76456	0	7.46923	8.48261	8.12928	8.42249	7.19377	7.75756	2.65152	3.64498	3.2986	3.58604	2.38147	2.93418	0.23577	0.231137
P50583	[K].AALQEGHQFLCSIEA.[-]	1xCarbamidomethyl [C11]; 1xTMT6plex [N-Term]	1	1	0	1902.96	0.817	0.999995	29.7	115.1	94	167.1	9.1	15.41	0.6	6.5	29.7	148.6	675.5	105.2	126.2	115.1	117.8	88.9	94		15	0.189613	0.0212217	5	0.992708	1.11457	3.36433	0	6.71699	6.97957	6.84674	6.8802	6.47411	6.55459	3.00802	3.2436	3.12443	3.15445	2.7901	2.86231	0.211469	0.189731
P62851	[R].AALQELLSK.[G]	1xTMT6plex [K9]; 1xTMT6plex [N-Term]	1	2	0	1430.9	0.495	0.717478	135.9	355.9	176.1	146.4	5.27	8.87		15.4	67.1	275.3	1346	383.5	346.9	355.9	195.6	164.2	176.1		63	0.000290646	0.00011429	4	0.999517	0.974713	4.86489	0	8.58308	8.43838	8.47533	7.61176	7.35931	7.46025	3.81465	3.66619	3.7041	2.81813	2.55913	2.66269	1.02182	1.04833
Q9H9Y6	[K].AALQELTR.[A]	1xTMT6plex [N-Term]	1	1	0	1130.67	0.801	0.999995	20.7	34	27.3	142.72	17.15	26.16		2.1	9.3	45.9	195.1	31.8	43.6	34	38.7	23.7	27.3		37	0.0135579	0.00212	4	0.99782	0.997943	2.03688	0	4.99095	5.44626	5.08746	5.27426	4.56682	4.77083	2.96017	3.41641	3.05687	3.24406	2.53515	2.73959	0.304256	0.304883
Q8WZA9	[R].AALQSQAEALR.[R]	1xTMT6plex [N-Term]	1	1	0	1386.79	0.625	0.984327	8.2	46.8	29.3	161.91	23.35	40.5	0.1	3.5	8.2	43.3	178.5	31	46.8	49.2	30.5	29.3	12.9		11	0.0168541	0.0024417	4	0.979809	0.88258	2.39048	0	4.9542	5.54844	5.62059	4.93074	4.87283	3.6893	2.9048	3.5781	3.65985	2.87822	2.81261	1.47162	0.876785	0.993434
CON_E1BF81	[K].AALQVDEK.[G]	1xTMT6plex [K8]; 1xTMT6plex [N-Term]	1	1	0	1331.79	1.403	0.833229	80.7	127.5	178.8	145.73	14.41	18.55		3.2	40.6	160.4	751	137.6	103.2	127.5	200.5	178.8	137.6		36	0.00119805	0.000269597	4	0.982493	1.16911	3.26033	0	7.10434	6.6893	6.99435	7.64746	7.4822	7.10434	3.28798	2.93297	3.1939	3.75254	3.61118	3.28798	-0.482003	-0.412282
O95831	[K].AALSASEGEEVPQDK.[A]	1xTMT6plex [K15]; 1xTMT6plex [N-Term]	1	2	0	1989.05	1.402	0.77194	31.1	150.4	210.8	150.95	30.15	29.02	0.5	6.2	31.1	252.5	695.9	150.4	230.5	133.7	220.6	123.2	210.8		95	9.25213e-09	5.8751e-05	5	0.982624	1.17844	3.39673	0	7.23266	7.84862	7.06286	7.78529	6.94486	7.71973	3.25508	3.77777	3.11099	3.72403	3.01086	3.6684	-0.101913	-0.086481
Q04637	[K].AALSEEELEK.[K]	1xTMT6plex [K10]; 1xTMT6plex [N-Term]	1	1	0	1576.88	1.182	0.970388	33.7	143.4	169.5	153.59	40.49	16.01	0.6	12.6	33.7	172.3	586.1	134.4	265.7	143.4	189.4	136.9	169.5		69	1.66006e-05	5.8751e-05	5	0.963197	1.06356	3.65437	0	7.07039	8.05365	7.1639	7.56529	7.09698	7.40514	3.21187	4.13637	3.29979	3.67719	3.23687	3.52661	0.0735108	0.0691176
P19827	[K].AAISGENAGLVR.[A]	1xTMT6plex [N-Term]	1	1	0	1386.79	1.592	0.660939	43	64.2	102.1	145.26	19.4	18.55		2.7	20.8	88.9	408.2	64.2	47.7	70.5	110.1	102.1	76		92	1.19132e-06	5.8751e-05	4	0.995006	1.08627	2.71744	0	6.0045	5.57592	6.13955	6.78267	6.67384	6.24793	3.02601	2.63146	3.15034	3.74238	3.64219	3.2501	-0.661489	-0.608955
Q7Z3J2	[K].AAISLVPEVPK.[M]	1xTMT6plex [K11]; 1xTMT6plex [N-Term]	1	1	0	1582	1.082	0.972983	80.5	377.1	408	156.51	25.45	17.93	3.6	26.1	80.5	404.6	1470	377.1	429.8	254.4	443.2	309.3	408		19	0.00084807	0.000269597	5	0.99295	0.956852	5.27169	0	8.5588	8.74752	7.99095	8.79181	8.27286	8.67243	3.43534	3.63256	2.84188	3.67885	3.1365	3.55408	-0.146608	-0.153219
O75175	[R].AAISSGIEDPVPTLHLTER.[D]	1xTMT6plex [N-Term]	1	1	0	2235.22	0.669	0.999995	53	221.1	147.8	162.25	5.52	15.05	1.4	9.5	53	169.1	772.1	221.1	228.8	205.2	147.8	115.7	155.2		60	3.94465e-07	5.8751e-05	5	0.99559	1.00646	4.09026	0	7.78856	7.83794	7.68089	7.2075	6.85425	7.27798	3.67454	3.72361	3.56757	3.09722	2.74623	3.16725	0.655884	0.651672
Q68E01	[K].AALSSPR.[S]	1xTMT6plex [N-Term]	1	1	0	930.557	1.275	0.930927	38.9	109.5	139.6	161.91	11.57	12.99	0.7	5.5	38.9	133.3	582.8	119.6	109.5	94.7	139.6	117.3	152.4		21	0.074168	0.0075935	5	0.992575	1.08013	3.40563	0	6.90207	6.77479	6.56529	7.12516	6.87406	7.25172	3.23707	3.11922	2.92527	3.4436	3.21113	3.56077	-0.33626	-0.311315
P55084	[R].AALTGLLHR.[T]	1xTMT6plex [N-Term]	1	1	0	1180.74	0.919	0.999995	87.8	271.5	249.5	160.54	10.32	5.24	3.2	12.2	87.8	271	1192.1	316.4	261.5	271.5	262.5	249.5	236.4		35	0.00135681	0.000300397	5	0.99589	0.969228	4.85245	0	8.30561	8.03067	8.08481	8.03617	7.9629	7.88509	3.56279	3.27912	3.33498	3.2848	3.2092	3.12892	0.178975	0.184657
CON_P34955	[K].AALTIDEK.[G]	1xTMT6plex [K8]; 1xTMT6plex [N-Term]	1	11	0	1318.8	1.738	0.400451	90.8	132.2	229.8	133.03	15.49	20.05		10.2	42.4	194.3	672.3	137.7	132.2	102	289.2	194.8	229.8		49	0.00113747	0.000269597	4	0.996	0.925152	4.28976	0	7.10538	7.04658	6.67243	8.17592	7.60585	7.84423	3.04342	2.97985	2.57543	4.20057	3.58437	3.84204	-0.933873	-1.00943
P61221	[K].AAITIR.[S]	1xTMT6plex [N-Term]	1	1	0	873.572	0.889	0.999995	113.7	289.1	257	146.31	15.23	42.84		10.6	58.5	221	1090.7	326.1	289.1	239.6	273.2	257	107.9		26	0.0592479	0.00628111	4	0.999561	1.00226	4.46165	0	8.34917	8.17542	7.90448	8.09381	8.00562	6.75355	3.87876	3.7054	3.43507	3.62398	3.53599	2.28673	0.525363	0.524179
Q9BUE6	[R].AALTLTPSAVNK.[I]	1xTMT6plex [K12]; 1xTMT6plex [N-Term]	1	1	0	1644.01	0.866	0.999995	72.9	231.3	200.2	163.31	14.32	8.76	1.2	11.4	72.9	236	1088.2	290.1	225.8	231.3	200.2	176.6	209.8		68	2.82552e-06	5.8751e-05	5	0.989874	1.08141	4.29615	0	8.18041	7.8189	7.85362	7.6453	7.46434	7.71287	3.59185	3.25756	3.28966	3.09702	2.92969	3.15951	0.343473	0.317617
Q96I25	[K].AALTQAK.[S]	1xTMT6plex [K7]; 1xTMT6plex [N-Term]	1	1	0	1160.74	0.992	0.999995	33.3	158.5	157.2	160.24	24.51	30.65	2	5.4	33.3	167	641.4	102.4	166.5	158.5	157.2	92.1	174		34	0.005253	0.000708427	5	0.990724	0.969099	3.88355	0	6.67807	7.37938	7.30834	7.29646	6.52513	7.44294	2.88363	3.6073	3.53399	3.52173	2.72581	3.67289	0.033753	0.0348293
Q9C0H9	[R].AALTQYSAK.[D]	1xTMT6plex [K9]; 1xTMT6plex [N-Term]	1	1	0	1410.84	0.75	0.999995	15.8	51.7	38.8	165.49	15.06	29.11	0.5	4.2	15.8	45.2	236.8	57.8	42.6	51.7	43.9	38.8	24		56	0.000124724	5.8751e-05	5	0.990125	0.954468	2.54877	0	5.853	5.41278	5.69209	5.45615	5.27798	4.58496	3.46185	3.00063	3.29327	3.04607	2.85941	2.13332	0.546258	0.572317
O00231	[R].AALTSAR.[T]	1xTMT6plex [N-Term]	1	1	0	918.557	0.608	0.961123	48.1	143.8	87.4	146.79	10.07	3.92		5.3	21.7	106.8	504.4	145	143.8	120.6	88.6	82.2	87.4		36	0.00939529	0.00141207	4	0.997619	1.00257	3.3128	0	7.17991	7.16792	6.91409	6.46923	6.36107	6.44956	3.85719	3.84523	3.59205	3.14834	3.04045	3.12871	0.660684	0.65899
Q96GQ5	[R].AALTVHQAR.[R]	1xTMT6plex [N-Term]	1	1	0	1195.71	1.781	0.474869	39.9	48	85.6	146.73	15.3	30.65		1.7	22.2	71.5	363	37.5	48	50.7	85.6	94.3	50		7	0.0927241	0.0097086	4	0.97947	1.13805	2.33295	0	5.22882	5.58496	5.66391	6.41954	6.55919	5.64386	2.54458	2.85752	2.92689	3.59086	3.71356	2.90927	-0.714962	-0.628232
Q9BS40	[R].AALVAQNYINYQQGTPHR.[V]	1xTMT6plex [N-Term]	1	1	0	2273.2	0.562	0.917455	21.4	104.4	58.7	161.48	3.56	36.07	1.5	9.8	21.4	105.9	447.2	104.4	98.6	105.4	80.1	58.7	37.7		61	2.53937e-06	5.8751e-05	5	0.988021	0.89224	3.70114	0	6.70598	6.62352	6.71973	6.32373	5.87529	5.23649	3.36774	3.27532	3.38316	2.93933	2.43673	1.72078	0.871238	0.976461
Q969Q5	[K].AAIVCYDLTDSSSFER.[A]	1xCarbamidomethyl [C5]; 1xTMT6plex [N-Term]	1	1	0	2063	1.142	0.986473	5.8	8.3	9.5	143.76	25.3	68.06	1.6		2.4	13.9	63.2	5.5	9.1	8.3	25	9.5	7.6		34	0.00158319	0.000300397	3	0.992679	1.08781	-0.0497396	0	2.45943	3.18587	3.05311	4.64386	3.24793	2.926	2.30662	2.97441	2.85237	4.3147	3.03146	2.73552	-0.706458	-0.649429
Q9BUF5	[R].AALVDLEPGTMDSVR.[S]	1xTMT6plex [N-Term]	1	2	0	1802.95	0.819	0.999995	88.6	360.3	295	158.85	17.43	14.82	0.1	19.4	88.6	306.2	1265.7	360.3	419.3	294.5	336	249.1	295		50	7.69932e-05	5.8751e-05	4	0.999723	0.906208	5.22367	0	8.49305	8.71184	8.20212	8.39232	7.96058	8.20457	3.60777	3.8492	3.28672	3.4966	3.02018	3.28943	0.283183	0.312492
Q9BUF5	[R].AALVDLEPGTMDSVR.[S]	1xOxidation [M11]; 1xTMT6plex [N-Term]	1	1	0	1818.95	0.854	0.999995	18.7	71.9	61.4	156.69	19.57	23.31	0.4	4	18.7	81.5	300.2	71.9	93.6	64.7	79	49.7	61.4		12	0.0548907	0.00582955	5	0.989376	1.05482	2.63774	0	6.16792	6.54844	6.01569	6.30378	5.63517	5.94017	3.3467	3.70744	3.20239	3.4755	2.84164	3.13078	0.28431	0.269533
Q6PGP7	[K].AALVDYLDGK.[A]	1xTMT6plex [K10]; 1xTMT6plex [N-Term]	1	1	0	1522.89	1.081	0.999995	133.7	438.9	474.4	170.06	14.75	8.74	3.9	23.1	133.7	472.5	2517.1	497.8	438.9	369.5	542.8	463.1	474.4		16	0.0229572	0.00319351	5	0.998951	1.03534	5.51225	0	8.95942	8.77775	8.52943	9.08428	8.85518	8.88996	3.32951	3.15404	2.9142	3.45011	3.22883	3.26242	-0.187605	-0.181202
Q7Z417	[R].AAIVYHTK.[E]	1xTMT6plex [K8]; 1xTMT6plex [N-Term]	1	1	0	1360.84	0.6	0.960125	114.8	482.5	289.6	173.36	21.82	14.02	6.8	12.2	114.8	329.5	2013.9	574.3	367.5	482.5	273.2	289.6	354.3		10	0.134979	0.0143564	5	0.976169	0.951207	5.37651	0	9.16566	8.5216	8.91439	8.09381	8.17792	8.46883	3.98352	3.30642	3.71936	2.85669	2.94511	3.25094	0.620362	0.652184
P54886	[K].AALWALQGGTSVVIANGTHPK.[V]	1xTMT6plex [K21]; 1xTMT6plex [N-Term]	1	1	0	2549.46	1.61	0.622105	12.5	15.6	25	143.65	11.76	32.06		2.1	6.9	22.5	112.8	14.7	18.4	15.6	28.5	14.5	25		40	1.20244e-06	5.8751e-05	4	0.994841	0.864013	1.78544	0	3.87774	4.20163	3.96347	4.83289	3.85798	4.64386	2.42161	2.79648	2.52084	3.52709	2.39874	3.3083	-0.430625	-0.498401
Q9NRN7	[K].AAMAGR.[L]	1xTMT6plex [N-Term]	1	1	0	805.455	0.613	0.972782	22.8	136	83.5	165.67	41.29	16.84	3.4	5	22.8	107.6	492.9	59.6	136	144.8	83.5	71.4	99.8		20	0.184269	0.0205239	5	0.963983	0.841472	3.85461	0	5.89724	7.08746	7.17792	6.3837	6.15785	6.64097	2.42744	3.8419	3.94939	3.00555	2.73715	3.31129	0.326699	0.388247
Q16891	[K].AAMDNSEIAGEK.[K]	1xTMT6plex [K12]; 1xTMT6plex [N-Term]	1	1	0	1693.88	1.368	0.778446	31.1	116.4	159.2	154.27	17.89	30.06	1.5	6.3	31.1	163.2	542.9	116.4	150.6	108.4	203.3	108.9	159.2		84	8.02786e-07	5.8751e-05	5	0.996094	0.973785	3.76496	0	6.86295	7.23458	6.76022	7.66747	6.76686	7.3147	3.18139	3.56302	3.07589	4.00756	3.08271	3.6453	-0.297092	-0.30509
Q08211	[R].AAMEALVVEVTK.[Q]	1xTMT6plex [K12]; 1xTMT6plex [N-Term]	1	1	0	1719.01	0.495	0.724244	56.1	322.7	159.6	173.3	17.71	38.16	2.3	10.3	56.1	237	1312.1	245.4	349.8	322.7	240.4	159.6	111.6		36	0.00493422	0.000640073	5	0.999404	1.02589	4.50046	0	7.93899	8.45039	8.33405	7.90929	7.31832	6.80219	3.35176	3.85024	3.73684	3.32281	2.74674	2.24365	0.897875	0.875216
Q96G03	[R].AAMGPGISR.[M]	1xTMT6plex [N-Term]	1	1	0	1088.61	0.803	0.999995	31.4	96.3	77.3	175.48	18.21	12.77	0.3	3.8	31.4	80.3	533	111.3	76.9	96.3	85.2	77.3	65.9		34	0.0460815	0.00523696	5	0.98389	1.17133	2.71183	0	6.79831	6.26491	6.58946	6.41278	6.2724	6.04221	3.48876	3.03338	3.31046	3.15962	3.03977	2.84325	0.308434	0.26332
Q8NE71	[K].AANAAENDFSVSQAEMSSR.[Q]	1xTMT6plex [N-Term]	1	1	0	2214.03	1.523	0.679987	20.9	57.6	87.7	168.34	1.98	9.21	0.6	6	20.9	85.2	428.7	59.3	57.6	57.1	94.6	78.6	87.7		45	7.41728e-06	5.8751e-05	5	0.991056	1.02497	3.05505	0	5.88996	5.848	5.83542	6.56377	6.29646	6.4545	2.76583	2.72489	2.71262	3.42322	3.16243	3.31662	-0.580452	-0.566309
Q15398	[R].AANENEPEGK.[V]	1xTMT6plex [K10]; 1xTMT6plex [N-Term]	1	1	0	1516.8	0.282	0.098743	24.9	127.5	36	166.41	19.75	21.67	0.7	3	24.9	85.8	415	127.5	140.7	94.4	36	36.2	24.1		61	2.63277e-05	5.8751e-05	5	0.99606	1.04585	2.9178	0	6.99435	7.13648	6.56071	5.16993	5.17792	4.59096	3.89783	4.03372	3.4832	2.15339	2.16103	1.59981	1.91758	1.83351
P18206	[R].AANFENHSGK.[L]	1xTMT6plex [K10]; 1xTMT6plex [N-Term]	1	1	0	1532.82	0.776	0.999995	48	155.8	120.8	183.78	19.87	8.38	0.5	8	48	117.6	1016.8	155.8	123.3	184.6	120.8	136.4	116.6		11	0.212894	0.0236332	5	0.979833	1.16558	3.49979	0	7.28355	6.94603	7.52826	6.91648	7.0917	6.86542	3.24626	2.95668	3.45621	2.93133	3.08166	2.88753	0.294746	0.252876
Q9H1K0	[R].AANGEVASLR.[R]	1xTMT6plex [N-Term]	1	1	0	1216.68	0.956	0.999995	28.9	66.5	63.6	145.44	2.73	7.76		2.1	12.9	64.9	289.9	69.6	66.3	66.5	64.1	55.7	63.6		20	0.00518067	0.000708427	4	0.997521	1.07794	2.23691	0	6.12102	6.05094	6.05528	6.00225	5.79961	5.99095	3.60326	3.53825	3.54228	3.49309	3.30509	3.48261	0.144807	0.134337
Q86V48	[K].AANGLEADNSCPNSK.[A]	1xCarbamidomethyl [C11]; 1xTMT6plex [K15]; 1xTMT6plex [N-Term]	1	1	0	2006	0.813	0.999995	51.2	91.2	74.2	145.38	12.69	21.64		6.5	23.4	112.1	518.6	81.8	105.2	91.2	83.3	53.6	74.2		26	2.7694e-05	5.8751e-05	4	0.995938	0.965845	3.52638	0	6.35403	6.71699	6.51096	6.38024	5.74416	6.21335	2.92765	3.30344	3.09013	2.95479	2.29621	2.78199	0.414743	0.42941
P25787	[K].AANGVVLATEK.[K]	1xTMT6plex [K11]; 1xTMT6plex [N-Term]	1	1	0	1530.93	0.94	0.999995	68.2	291.8	274.4	161.73	6.95	20.83	6	14.5	68.2	303.5	1267.6	318.1	291.8	277.6	274.4	207.1	317		41	9.07382e-05	5.8751e-05	5	0.989719	0.889598	5.15619	0	8.31334	8.18884	8.11686	8.10014	7.69418	8.30834	3.54896	3.40901	3.32811	3.30931	2.85297	3.54335	0.172126	0.193487
Q8WXI9	[K].AANLEMFK.[G]	1xTMT6plex [K8]; 1xTMT6plex [N-Term]	1	1	0	1381.79	0.574	0.930508	115	271.7	155.9	141.99	1.97	17.26		9.8	60.3	219.4	979.5	272.8	271.7	263.1	155.9	120.7	170.8		50	0.000497268	0.000200533	4	0.997397	0.994221	4.42154	0	8.0917	8.08587	8.03947	7.28448	6.91528	7.41616	3.6915	3.68563	3.63896	2.87958	2.50824	3.01203	0.867038	0.872078
P54920	[R].AANMFK.[M]	1xTMT6plex [K6]; 1xTMT6plex [N-Term]	1	1	0	1139.66	1.7	0.396719	17.6	73.2	124.3	142.9	39.11	40.63	0.3	3.8	17.6	120.5	285.5	73.2	133.5	69.3	124.3	54.3	128.1		19	0.212894	0.0236332	5	0.976196	1.11342	2.55087	0	6.19377	7.0607	6.11478	6.95768	5.76288	7.00113	3.27181	4.05043	3.20087	3.95791	2.88482	3.99693	-0.117479	-0.105512
Q99988	[R].AANMHAQIK.[T]	1xTMT6plex [K9]; 1xTMT6plex [N-Term]	1	1	0	1441.83	0.448	0.465688	262.4	579.3	259.7	144.06	12.35	33.39		31.7	135.5	508.2	2408.4	546.4	579.3	689.1	347.3	259.7	173.6		21	0.00390817	0.000494316	4	0.999725	0.941433	5.88698	0	9.09381	9.17817	9.42857	8.44004	8.0207	7.43962	3.40633	3.49594	3.76192	2.71189	2.26646	1.64924	1.26673	1.34553
P08574	[R].AANNGALPPDLSYIVR.[A]	1xTMT6plex [N-Term]	1	1	0	1900.05	1.358	0.863829	11.5	17.1	23.2	138.11	28.86	22.85		2.6	4.6	28.6	109.2	12.7	22.8	17.1	30.1	23.2	19.2		44	0.000151599	0.00011429	4	0.957514	0.853712	1.81497	0	3.66676	4.51096	4.09592	4.91169	4.53605	4.26303	2.1691	3.15796	2.67181	3.62736	3.18735	2.86755	-0.479045	-0.561132
Q6P2E9	[R].AANNGSAMVR.[V]	1xTMT6plex [N-Term]	1	1	0	1219.64	1.458	0.802498	9.2	8.5	12.4	112.4	70.64	14.31		1.4	2.1	61.6	41.2	24.3	7.4	8.5	12.4	10.5	14		7	0.0280358	0.0035615	2	1	NA	NA	1	4.60288	2.88753	3.08746	3.63227	3.39232	3.80735	3.92512	2.13916	2.34732	2.91455	2.66472	3.09685	-0.0846893	-0.0881752
Q9BV44	[R].AANNIASLLTK.[S]	1xTMT6plex [K11]; 1xTMT6plex [N-Term]	1	1	0	1573.97	0.911	0.999995	14	71.1	64.7	166.81	17.05	11.75	1.6	4.5	14	70.6	331.2	93.3	69.5	71.1	64.7	56.1	71		65	0.000206225	0.00011429	5	0.986092	0.867822	3.19825	0	6.54381	6.11894	6.15178	6.01569	5.80993	6.14975	3.85511	3.36554	3.40338	3.24657	3.00946	3.40104	0.279718	0.322322
Q8IY81	[R].AANPVDFLSK.[A]	1xTMT6plex [K10]; 1xTMT6plex [N-Term]	1	1	0	1519.89	0.544	0.841958	26.3	147.4	80.3	154.63	24.34	22.57	5.9	7.3	26.3	132.6	474.8	147.4	189.2	116	103.7	66.4	80.3		29	0.00023733	0.00011429	4	0.99404	0.928229	3.72647	0	7.20359	7.56377	6.85798	6.69627	6.05311	6.32733	3.74598	4.134	3.37364	3.19943	2.50654	2.80196	0.849543	0.915231
Q9Y4L1	[K].AANSLEAFIFETQDK.[L]	1xTMT6plex [K15]; 1xTMT6plex [N-Term]	1	1	0	2142.15	0.695	0.999995	27.2	61.3	42.6	150.71	4.88	14.89		6.3	12.7	58.4	326.5	66.6	61.3	61.3	42.6	39.8	52.5		28	0.000281176	0.00011429	4	0.966118	0.877487	3.09777	0	6.05745	5.93782	5.93782	5.41278	5.3147	5.71425	3.3729	3.23656	3.23656	2.63822	2.52644	2.98178	0.497119	0.566526
Q9Y4F5	[K].AANTATTTGPR.[Q]	1xTMT6plex [N-Term]	1	1	0	1289.7	0.629	0.994042	13.5	13.1	8.3	98.03	48.69	23.62			4.3	13.5	41.5	14.5	13.1	4.8	9.4	5.8	8.3		34	0.000700938	0.000269597	3	0.997665	0.755198	1.155	0	3.85798	3.71149	2.26303	3.23266	2.53605	3.05311	3.57917	3.3852	1.46721	2.75115	1.82873	2.51339	0.336895	0.446102
Q9Y6E0	[K].AANVLLSEHGEVK.[L]	1xTMT6plex [K13]; 1xTMT6plex [N-Term]	1	1	0	1825.06	0.932	0.999995	108.6	528.5	492.4	163.67	10.08	15.89	6.5	30.4	108.6	513.7	2227	549.6	528.5	451.9	492.4	377.7	514.1		30	0.000265351	0.00011429	5	0.997982	0.939188	5.7824	0	9.10224	9.04576	8.81986	8.94369	8.5611	9.00591	3.5348	3.47466	3.23413	3.36598	2.95862	3.43223	0.152389	0.162257
O00506; Q9P289	[K].AANVLLSEQGDVK.[L]	1xTMT6plex [K13]; 1xTMT6plex [N-Term]	2	1	0	1802.04	0.654	0.995519	70.8	216.5	141.6	180.12	27.38	13.02	3.6	5.8	70.8	169.7	1309.7	227.6	131.6	216.5	141.3	176	141.6	NotUnique	41	9.31722e-05	5.8751e-05	5	0.966137	0.983598	4.48473	0	7.83036	7.04002	7.75822	7.14262	7.45943	7.14568	3.40142	2.5979	3.32808	2.70221	3.02431	2.70532	0.293623	0.298519
P56182	[K].AANVQEPEK.[K]	1xTMT6plex [K9]; 1xTMT6plex [N-Term]	1	1	0	1443.82	0.995	0.999995	45.7	225.3	224.3	147.65	64.64	50.55	0.3	14	45.7	295.7	810	225.3	502.2	144	224.3	80.1	259.2		65	0.000145968	0.00011429	4	0.980088	0.919878	4.66192	0	7.8157	8.97212	7.16993	7.80929	6.32373	8.01792	3.42848	4.68562	2.72645	3.4215	1.80655	3.64831	0.60227	0.654728
Q96JN8	[R].AAPAAQAEPER.[L]	1xTMT6plex [N-Term]	1	1	0	1339.72	1.056	0.999995	16.6	19.2	20.3	127.88	11.09	36.44			3.2	16.6	90.9	19.2	20.7	16.6	20.3	22.6	10.4		37	0.000221234	0.00011429	3	0.998868	1.11551	0.253779	0	4.26303	4.37156	4.05311	4.34341	4.49825	3.37851	3.5941	3.69138	3.40591	3.66615	3.80496	2.80117	0.155845	0.139707
Q13428	[K].AAPAPGK.[V]	1xTMT6plex [K7]; 1xTMT6plex [N-Term]	1	1	0	1069.68	0.761	0.999995	129.8	243.2	185.1	151.16	22.89	15.19		14.6	80.6	209.1	1313.5	214.9	243.2	330.3	166.7	223.8	185.1		31	0.138598	0.0148104	4	0.992633	0.952995	4.85418	0	7.74752	7.926	8.36763	7.38111	7.80607	7.53216	3.03605	3.22333	3.68675	2.65157	3.09749	2.81007	0.440606	0.462338
Q86Y37	[K].AAPAPTASSTININTSTSK.[F]	1xTMT6plex [K19]; 1xTMT6plex [N-Term]	1	1	0	2290.27	0.807	0.999995	33.5	142.4	115	163.63	7.18	16.76	1.7	10.2	33.5	133.1	608.5	142.4	151.2	130.9	116.3	85	115		51	1.74661e-05	5.8751e-05	5	0.997046	0.92899	3.98909	0	7.15381	7.24031	7.03232	6.86171	6.40939	6.84549	3.40662	3.49974	3.27585	3.09219	2.6053	3.07474	0.436618	0.469992
CON_Q3SZ57	[K].AAPASIPPFPVLEPVTSCK.[S]	1xCarbamidomethyl [C18]; 1xTMT6plex [K19]; 1xTMT6plex [N-Term]	1	1	0	2439.37	2.31	0.0706021	31.3	84.1	194.3	164.6	10.3	27.58	4.9	13.5	31.3	179.6	792.3	84.1	70.4	85.2	239.1	194.3	135		62	1.00792e-06	5.8751e-05	5	0.975025	0.824452	4.64316	0	6.39403	6.1375	6.41278	7.90147	7.60214	7.07682	2.12368	1.81253	2.14642	3.95209	3.58903	2.95185	-1.21204	-1.47011
Q8NF37	[R].AAPASSAGASDAR.[L]	1xTMT6plex [N-Term]	1	3	0	1360.7	2.986	0.0191286	46.9	73.8	220.4	158.6	54.75	23.5	2.6	6.3	46.9	181	713.4	73.8	153.6	56.5	220.4	148.3	237.9		71	9.80221e-07	5.8751e-05	5	0.988852	0.944826	4.18543	0	6.20555	7.26303	5.82018	7.78398	7.21237	7.89421	2.13808	3.25732	1.73021	3.80869	3.2037	3.92536	-1.2006	-1.27071
P55084	[R].AAPAVQTK.[T]	1xTMT6plex [K8]; 1xTMT6plex [N-Term]	1	1	0	1243.78	0.805	0.999995	57	124.1	100	190.85	24.86	15.41	0.3	3	57	85.9	1079	124.1	81.8	135.6	93.1	124.1	100		41	0.00136503	0.000300397	5	0.973562	1.28422	2.90391	0	6.95536	6.35403	7.08321	6.54071	6.95536	6.64386	3.15479	2.68654	3.25434	2.83191	3.15479	2.91222	0.0842256	0.0655849
P17509	[R].AAPCDYGPAPAFYR.[E]	1xCarbamidomethyl [C4]; 1xTMT6plex [N-Term]	1	1	0	1784.86	0.768	0.999995	9.3	28.7	22	159.07	17.49	30.45	1	1.7	9.3	34.6	143.1	28.7	26.9	37	32.5	22	18.3		41	0.000601757	0.000200533	5	0.978545	0.837288	2.25225	0	4.84298	4.74953	5.20945	5.02237	4.45943	4.19377	3.09419	2.98258	3.53188	3.30844	2.6361	2.31882	0.375465	0.44843
Q9UKV3	[K].AAPCIYWLPLTDSQIVQK.[E]	1xCarbamidomethyl [C4]; 1xTMT6plex [K18]; 1xTMT6plex [N-Term]	1	1	0	2561.42	1.032	0.999995	22.6	103.1	106.4	161.86	7.77	30.75	2.7	8.7	22.6	143.2	568.3	94.6	110.5	103.1	106.4	61.7	116.6		31	2.81243e-06	5.8751e-05	5	0.982945	0.872535	4.03185	0	6.56377	6.7879	6.6879	6.73335	5.9472	6.86542	2.90179	3.15867	3.04406	3.09615	2.19515	3.24752	0.164531	0.188567
Q96TA1	[K].AAPEASSPPASPLQHLLPGK.[A]	1xTMT6plex [K20]; 1xTMT6plex [N-Term]	1	1	0	2426.38	0.37	0.337926	85.8	236.1	87.4	140.46	8.55	22.14		10	45.3	162.4	713.6	242.3	236.1	205.9	93.5	60.1	87.4		55	2.37918e-05	5.8751e-05	4	0.999974	0.92625	4.26075	0	7.92065	7.88325	7.6858	6.54689	5.90929	6.44956	3.95131	3.91093	3.69776	2.46817	1.7798	2.36309	1.52799	1.64965
P98160	[R].AAPEDSGR.[Y]	1xTMT6plex [N-Term]	1	1	0	1031.53	0.505	0.721063	86.4	424.4	214.3	165.87	29.91	38.12	1	7.7	86.4	317.7	1470.3	307.4	565.6	424.4	215.7	214.3	98.6		43	0.0658764	0.00673443	5	0.990398	1.18849	4.2242	0	8.26397	9.14364	8.72928	7.75288	7.74349	6.62352	3.39909	4.13925	3.79061	2.96906	2.96115	2.0188	1.339	1.12664
Q15181	[R].AAPFSLEYR.[V]	1xTMT6plex [N-Term]	1	1	0	1282.7	0.677	0.999995	87.8	188.1	127.3	140.35	5.1	11.39		7.5	51	151.3	689	202.5	188.1	183.9	139.7	111.1	127.3		35	0.122952	0.0128291	4	0.993138	0.965197	4.07112	0	7.66178	7.55536	7.52278	7.12619	6.79572	6.99209	3.72013	3.60987	3.57612	3.16523	2.82284	3.02629	0.60864	0.630586
Q15233	[R].AAPGAEFAPNK.[R]	1xTMT6plex [K11]; 1xTMT6plex [N-Term]	1	1	0	1530.87	0.623	0.97006	61.7	143.2	89.2	153.72	27.07	6.19		3.7	39	97.5	646.1	157.1	90.3	143.2	89.2	93.1	82.3		42	0.000235377	0.00011429	4	0.982583	1.08282	3.26474	0	7.29554	6.49665	7.16189	6.47897	6.54071	6.36282	3.7225	2.98472	3.59907	2.96839	3.02541	2.86112	0.52386	0.483792
Q86V48	[R].AAPGEALR.[E]	1xTMT6plex [N-Term]	1	1	0	1013.59	0.476	0.712953	43.1	195.7	93.1	171.05	20.79	21.07	0.6	9.5	43.1	103.8	650	200.9	134.7	195.7	93.1	98.4	64.9		31	0.197024	0.0218473	5	0.972937	1.06452	3.52637	0	7.65033	7.07361	7.6125	6.54071	6.62059	6.02015	3.87402	3.33225	3.83848	2.83165	2.90669	2.34264	1.05167	0.987928
P55265	[R].AAPGEFR.[A]	1xTMT6plex [N-Term]	1	2	0	976.541	1.02	0.999995	81	277.1	282.7	169.39	13.8	11.84	2.6	17.6	81	270.4	1459	277.1	285.7	219.5	282.7	300	237.3		23	0.288275	0.0321776	5	0.997347	0.998864	4.89732	0	8.11426	8.15836	7.77808	8.14313	8.22882	7.89057	3.22061	3.26475	2.88404	3.24951	3.33529	2.99666	-0.0706059	-0.0706863
Q3KP66	[R].AAPGPAYEEEGTPLR.[Y]	1xTMT6plex [N-Term]	1	1	0	1786.92	0.476	0.699861	22.4	74.5	35.4	144.91	5.91	23.34	0.9		9	56	232.6	68.9	77.4	74.5	35.4	24.7	39.7		24	0.000354765	0.000174145	3	0.986923	1.08023	1.90864	0	6.10643	6.27426	6.21917	5.14568	4.62644	5.31107	3.88603	4.04139	3.99039	2.99663	2.51595	3.14973	1.17223	1.08516
O95180; Q96IZ0	[R].AAPGPR.[AR]	1xTMT6plex [N-Term]	2	1	0	797.483	0.446	0.608222	38.4	228.5	101.9	165.46	25.73	9.32	1.6	5.1	38.4	139.6	654.3	144.1	228.5	240.8	101.9	86.7	102.8	NotUnique	18	0.362215	0.0417147	5	0.994704	0.994089	3.76801	0	7.17093	7.83605	7.91169	6.67101	6.43796	6.6837	3.42315	4.09223	4.16832	2.92026	2.68583	2.93302	1.042	1.0482
P11216; P06737	[K].AAPGYHMAK.[LM]	1xOxidation [M7]; 1xTMT6plex [K9]; 1xTMT6plex [N-Term]	2	1	0	1419.78	1.174	0.948337	115.6	182.4	214.1	145.18	12.14	12.48		3.4	76.7	174.1	941.1	210.9	182.4	166.2	261	209.6	214.1	NotUnique	3	0.396036	0.0461929	3	0.976399	0.84254	4.97177	0	7.72042	7.51096	7.37678	8.02791	7.71149	7.74214	3.26233	3.01373	2.85447	3.62728	3.25174	3.28811	-0.291129	-0.345538
Q6SPF0	[R].AAPLAAPPPAPAAPPAVAPPAGPR.[R]	1xTMT6plex [N-Term]	1	1	0	2354.35	0.786	0.999995	98.3	219.8	172.8	140.25	5.37	11.48		8.1	44.6	216.4	861.5	235.6	219.8	212.2	188.4	149.5	172.8		21	0.000428926	0.000200533	4	0.99669	1.02385	4.12399	0	7.8802	7.78005	7.72928	7.55766	7.224	7.43296	3.66872	3.5709	3.52132	3.35369	3.02781	3.2319	0.391636	0.382514
Q9UBC2	[M].AAPLIPLSQQIPTGNSLYESYYK.[Q]	1xAcetyl [N-Term]; 1xTMT6plex [K23]	1	1	0	2824.5	0.863	0.999995	13.8	21.2	18.3	134.07	8.41	12.13		1.7	6.9	27.8	102.4	21.2	22.3	18.9	19	15	18.3		46	0.000224921	0.00011429	4	0.998499	0.899504	1.66822	0	4.40599	4.47897	4.24031	4.24793	3.90689	4.19377	3.04365	3.12478	2.85946	2.86792	2.48878	2.80772	0.258896	0.287821
Q86XN8	[R].AAPLPAFSGCSTVNGAPGPPAAGAR.[R]	1xCarbamidomethyl [C10]; 1xTMT6plex [N-Term]	1	1	0	2523.3	0.922	0.999995	36.1	63.3	58.3	143.74	7.88	16.19		3.7	17.6	74.1	335.2	61.8	63.3	71.4	62.4	45.3	58.3		40	4.16396e-05	5.8751e-05	4	0.999675	0.983403	2.87294	0	5.94953	5.98413	6.15785	5.96347	5.50144	5.86542	3.12852	3.16371	3.34036	3.1427	2.67286	3.04299	0.253728	0.25801
P54619	[R].AAPLWDSK.[K]	1xTMT6plex [K8]; 1xTMT6plex [N-Term]	1	1	0	1345.79	0.646	0.990193	32.2	180.1	116.3	143.77	46.2	39.26	0.7	16.4	32.2	200	530.4	180.1	319.8	132.5	187.9	116.3	88.3		36	0.00419596	0.000494316	4	0.961021	0.801622	4.57354	0	7.49265	8.32103	7.04985	7.55382	6.86171	6.46434	3.64151	4.67488	3.08912	3.71781	2.85442	2.35872	0.66122	0.824852
Q7L2J0	[R].AAPPDVGEER.[R]	1xTMT6plex [N-Term]	1	1	0	1269.66	0.798	0.999995	21.2	35.7	28.5	137.28	17.89	12.25		0.7	13.3	33.8	146.7	33.7	46.5	35.7	31.5	28.5	24.6		42	0.0134768	0.00206879	4	0.950558	1.12013	1.27275	0	5.07468	5.53916	5.15785	4.97728	4.83289	4.62059	3.39418	3.80885	3.46844	3.30723	3.17833	2.98879	0.446977	0.399041
Q7L2J0	[R].AAPPDVGEERR.[G]	1xTMT6plex [N-Term]	1	1	1	1425.76	1.127	0.992744	22.9	66.4	74.8	160.33	14.69	16.02	0.7	6.8	22.9	76.5	340.2	62.9	82.4	66.4	74.8	63.2	87.3		18	0.0172735	0.0024625	5	0.987081	0.960424	3.14124	0	5.97499	6.36457	6.05311	6.22497	5.98185	6.44791	2.95052	3.35616	3.03186	3.2108	2.95767	3.44293	-0.0873523	-0.0909518
Q5T4S7	[K].AAPPPPPPPPPLESSPR.[V]	1xTMT6plex [N-Term]	1	1	0	1933.07	1.314	0.857034	32.7	53.5	70.4	141.17	10.79	10.31		7.7	16.9	63.2	295.1	57.7	53.5	46.5	75.6	61.5	70.4		32	0.000519904	0.000200533	4	0.978464	0.80501	3.43351	0	5.8505	5.74147	5.53916	6.24031	5.94251	6.1375	3.00244	2.867	2.61569	3.48668	3.11674	3.35896	-0.396402	-0.492419
Q5M775	[R].AAPPPVDEEPESSEVDAAGRWPGVCVSR.[T]	1xCarbamidomethyl [C25]; 1xTMT6plex [N-Term]	1	1	1	3193.54	0.934	0.999995	14	13.5	12.6	118.39	7.98	29.21			3.1	14	61.3	15	13.5	12.9	18.7	12.6	10.8		10	0.00199974	0.000321709	3	0.997605	0.994115	0.383424	0	3.90689	3.75489	3.6893	4.22497	3.65535	3.43296	3.54433	3.39142	3.32545	3.86428	3.2913	3.06759	0.0125999	0.0126745
O75694	[K].AAPQSPSVPK.[K]	1xTMT6plex [K10]; 1xTMT6plex [N-Term]	1	1	0	1439.86	0.678	0.999995	32.8	106.3	72.1	172.09	10.05	10.5	0.8	3.4	32.8	91.1	538.9	106.3	90.2	109.3	85.6	72.1	71.4		30	0.00165506	0.000300397	5	0.993351	1.05891	3.14905	0	6.732	6.49506	6.77215	6.41954	6.17193	6.15785	3.38362	3.15986	3.42154	3.08855	2.85471	2.84142	0.416628	0.393451
P16383	[K].AAPRADEGSESR.[T]	1xTMT6plex [N-Term]	1	1	1	1474.74	4.272	0.0013646	41.2	49.2	210.3	167.93	34.71	81.63	4	0.4	41.2	151	736.6	56.2	49.2	26.9	210.3	79.1	497.9		25	0.1357	0.0144471	3	0.999798	0.96316	4.073	1	5.8125	5.62059	4.74953	7.71631	6.30561	8.95971	1.80603	1.60678	0.702411	3.78266	2.318	5.07362	-2.26633	-2.35302
Q9HCB6	[R].AAPSAEFSVDR.[T]	1xTMT6plex [N-Term]	1	1	0	1378.72	0.804	0.999995	30.2	63.1	50.8	139.72	8.04	18.69		3.6	16.1	56.8	246.4	67.2	63.1	57.2	50.8	51.9	36.4		46	3.74855e-05	5.8751e-05	4	0.99997	0.916983	2.77825	0	6.07039	5.97957	5.83794	5.66676	5.69766	5.18587	3.59019	3.49114	3.3367	3.15001	3.18372	2.62559	0.445872	0.486237
O95817	[R].AAPSTAPAEATPPKPGEAEAPPK.[H]	2xTMT6plex [K14; K23]; 1xTMT6plex [N-Term]	1	2	0	2872.6	1.163	0.948033	92.3	350.1	407.1	163.25	9.68	17.06	6.8	20.5	92.3	384	1692.9	411	350.1	348	467.6	330.8	407.1		20	0.00153425	0.000300397	5	0.995632	0.904239	5.51342	0	8.68299	8.45162	8.44294	8.86913	8.36982	8.66924	3.50524	3.24937	3.23977	3.71109	3.1589	3.49003	-0.110208	-0.12188
Q9BRP8	[R].AAPTAASDQPDSAATTEK.[A]	1xTMT6plex [K18]; 1xTMT6plex [N-Term]	1	1	0	2190.13	0.737	0.999995	93.1	465.7	343.3	165.69	26.07	16.06	9.1	29	93.1	430.3	1999.3	590.9	465.7	347	431.7	320.7	343.3		62	1.29518e-06	5.8751e-05	5	0.991722	0.872435	5.81886	0	9.20677	8.86326	8.43879	8.75389	8.32508	8.42333	3.88329	3.48955	3.00302	3.36418	2.87268	2.98529	0.335509	0.384566
Q13123	[R].AAPTSAPPSK.[S]	1xTMT6plex [K10]; 1xTMT6plex [N-Term]	1	1	0	1384.82	0.501	0.767067	46.6	216.5	108.4	172.39	23.7	12.46	3.3	8.6	46.6	156.6	911	280.4	216.5	175	108.4	88.9	113.3		60	2.58476e-05	5.8751e-05	5	0.991098	0.916298	4.40497	0	8.13134	7.75822	7.45121	6.76022	6.47411	6.824	4.06676	3.65956	3.3245	2.57039	2.25815	2.64	1.09415	1.19409
P20248	[K].AAPVQQPR.[T]	1xTMT6plex [N-Term]	1	1	0	1095.65	0.113	1.59376e-06	31.4	71.4	8.1	136.26	34	48.76		1.3	15.1	65.3	237.8	71.4	108.6	56.5	8.1	6.7	16		34	0.00334138	0.00035197	4	0.977211	1.12491	1.94243	0	6.15785	6.76288	5.82018	3.01792	2.74416	4	3.74733	4.28517	3.44715	0.956064	0.712702	1.82909	2.99294	2.6606
Q9BUL5	[R].AAQAGPTQPGPPR.[S]	1xTMT6plex [N-Term]	1	1	0	1476.81	0.667	0.999995	15.8	67.2	44.8	166.89	8.91	14.73	3.4	0.7	15.8	69.1	324.6	76.6	67.2	64.9	52.2	38.9	44.8		27	0.00038094	0.000200533	4	0.96693	1.3108	1.43653	0	6.25927	6.07039	6.02015	5.70598	5.2817	5.48543	3.67925	3.53515	3.49682	3.25714	2.93346	3.08889	0.625568	0.477243
P11274	[R].AAQAPDGASEPR.[A]	1xTMT6plex [N-Term]	1	2	0	1398.72	1.186	0.957551	49.5	176.9	209.8	162.5	39.12	16.61	1	13.4	49.5	215.7	920.8	176.9	216.5	92.5	248.1	177.8	209.8		39	0.000163462	0.00011429	5	0.984045	1.06638	4.12227	0	7.46679	7.75822	6.53138	7.95478	7.47411	7.71287	3.13632	3.40962	2.25915	3.59393	3.14319	3.36709	-0.461788	-0.433042
P11586	[R].AAQAPSSFQLLYDLK.[L]	1xTMT6plex [K15]; 1xTMT6plex [N-Term]	1	1	0	2110.19	0.868	0.999995	98.7	411.2	356.9	163.35	6.14	16.72	0.4	19.7	98.7	539.4	2176.3	406.4	453.7	411.2	452.3	331.8	356.9		30	3.51586e-05	5.8751e-05	5	0.954879	1.33308	4.36264	0	8.66676	8.82559	8.6837	8.82114	8.37417	8.47938	3.22871	3.34786	3.24142	3.34452	3.00923	3.08815	0.167122	0.125366
P37837	[K].AAQASDLEK.[I]	1xTMT6plex [K9]; 1xTMT6plex [N-Term]	1	1	0	1390.79	1.908	0.193164	69.7	273.4	521.7	139.35	62.07	49.08	3.7	34.2	69.7	564.8	1249.7	273.4	667	227.3	521.7	221.3	679.2		20	0.00670913	0.000981114	5	0.969094	0.935088	5.39139	0	8.09487	9.38154	7.82845	9.02708	7.78986	9.40769	2.89115	4.26714	2.60624	3.88807	2.56496	4.2951	-0.306588	-0.32787
P06132	[R].AAQDFFSTCR.[S]	1xCarbamidomethyl [C9]; 1xTMT6plex [N-Term]	1	1	0	1431.69	0.544	0.867576	41.9	141.6	77	161.27	8.96	34.64	0.7	7	41.9	162.6	679.6	123.6	141.6	147.2	103.9	77	50.4		61	0.000350351	0.000174145	5	0.990322	1.09723	3.57791	0	6.94953	7.14568	7.20163	6.69905	6.26679	5.65535	3.07285	3.25161	3.3026	2.84456	2.4506	1.89335	0.891885	0.812849
O94906	[R].AAQDLCEEALR.[H]	1xCarbamidomethyl [C6]; 1xTMT6plex [N-Term]	1	1	0	1504.76	0.911	0.999995	10.9	49.2	44.8	160.83	16.08	37.2	0.6	5.5	10.9	70.7	275.2	49.2	64.2	49.1	80	44.8	43.1		63	3.88822e-05	5.8751e-05	5	0.980424	0.95909	2.73899	0	5.62059	6.0045	5.61765	6.32193	5.48543	5.42962	3.00451	3.4048	3.00145	3.73576	2.86358	2.80539	0.00192268	0.00200469
P62995	[R].AAQDRDQIYR.[R]	1xTMT6plex [N-Term]	1	1	1	1464.78	1.282	0.918079	76.4	139	178.2	122.28	27.13	37.68		9.9	25.8	225.8	528.3	139	200.6	121.2	178.2	83.1	179.9		26	0.00104524	0.000269597	4	0.957516	0.921883	4.07466	0	7.11894	7.64818	6.92125	7.47735	6.37678	7.49105	3.30224	3.87632	3.08779	3.69102	2.49718	3.70588	0.114394	0.124088
P04075	[K].AAQEEYVK.[R]	1xTMT6plex [K8]; 1xTMT6plex [N-Term]	1	3	0	1395.79	0.963	0.999995	210.6	891.8	858.4	175.79	9.97	12.93	1.7	57	210.6	593.6	4017.2	913.3	891.8	756.3	915.5	708.4	858.4		40	0.000440111	0.000200533	5	0.953571	1.16324	5.7125	0	9.83495	9.80058	9.56281	9.83842	9.46842	9.74551	3.54394	3.5144	3.31	3.54693	3.22885	3.46706	0.0486645	0.0418354
P04075	[K].AAQEEYVKR.[A]	1xTMT6plex [K8]; 1xTMT6plex [N-Term]	1	1	1	1551.89	1.481	0.699299	32.1	76.3	112.9	162.67	7.38	38.93	3.6	7.6	32.1	123.6	557.5	76.3	82.9	71.6	112.9	75	166.6		18	0.0474952	0.00527508	5	0.985629	0.833056	4.17621	0	6.25361	6.3733	6.16189	6.8189	6.22882	7.38024	2.49372	2.63739	2.38361	3.17229	2.46396	3.84613	-0.546389	-0.655885
Q5T160	[K].AAQEFFQR.[L]	1xTMT6plex [N-Term]	1	1	0	1225.65	1.157	0.98215	52.9	83.5	96.5	140.86	11.26	19.4		3.2	24.1	115.8	464.2	82.9	100.5	83.5	127.2	96.5	89		31	0.0123147	0.00192767	4	0.992582	1.08506	2.97636	0	6.3733	6.65105	6.3837	6.99095	6.59246	6.47573	3.13066	3.38664	3.14025	3.6999	3.33264	3.22506	-0.21703	-0.200017
Q9Y2X7	[R].AAQEFK.[H]	1xTMT6plex [K6]; 1xTMT6plex [N-Term]	1	1	0	1151.68	1.104	0.995597	47.5	118.1	130.4	169.68	11	10.81	0.9	4.8	47.5	119.2	685	106.9	133.1	118.1	139.2	130.4	112.2		24	0.120874	0.0125712	5	0.991218	1.07054	3.52229	0	6.74012	7.05637	6.88387	7.12102	7.0268	6.80993	3.00579	3.3012	3.14007	3.36159	3.27358	3.071	-0.0924648	-0.086372
P49750	[K].AAQELK.[M]	1xTMT6plex [K6]; 1xTMT6plex [N-Term]	1	1	0	1117.7	0.65	0.995075	60.6	123.6	80.3	135.32	58.12	32.87		10.3	28.6	128.3	484.2	36.5	153.4	123.6	80.3	77.9	134.6		23	0.0485873	0.00540061	4	0.990992	0.856586	4.04241	0	5.18982	7.26115	6.94953	6.32733	6.28355	7.07253	1.33952	3.75765	3.39385	2.66747	2.61637	3.53745	-0.0943	-0.110088
P35520	[K].AAQELQEGQR.[C]	1xTMT6plex [N-Term]	1	2	0	1358.72	1.137	0.992744	40.8	114.7	130.4	168.97	5.94	19.44	0.3	10.8	40.8	162	825.7	122.7	114.7	109.1	167	115	130.4		65	2.88636e-05	5.8751e-05	5	0.957357	1.20583	3.37642	0	6.93899	6.84172	6.76951	7.3837	6.84549	7.0268	2.95446	2.87379	2.8139	3.32326	2.87692	3.02728	-0.235258	-0.195101
O75449	[K].AAQHDLPASEGEVWSMPVPVER.[R]	1xTMT6plex [N-Term]	1	1	0	2634.32	0.849	0.999995	10.2	34.9	29.6	168.52	1.75	7.13	0.3	2	10.2	34.7	181.3	34.9	35.6	34.3	29.6	26.6	30.5		49	7.90804e-05	5.8751e-05	5	0.99777	1.01636	1.83385	0	5.12516	5.15381	5.10014	4.88753	4.73335	4.93074	3.23832	3.26651	3.21371	3.00452	2.85283	3.04704	0.275827	0.271386
P62910	[R].AAQLAIR.[V]	1xTMT6plex [N-Term]	1	2	0	971.62	0.474	0.597309	148.9	619.3	293.8	165.38	13.73	12.89	2.8	26.4	148.9	497.5	2401.1	741.8	570.2	619.3	329.4	254.1	293.8		44	0.00334138	0.00035197	5	0.991582	1.06785	5.44871	0	9.53489	9.15532	9.27449	8.3637	7.98925	8.19869	3.82653	3.47109	3.58269	2.72976	2.37911	2.57524	1.13769	1.0654
Q8IVL6; Q8WWM7	[KR].AAQLAR.[AE]	1xTMT6plex [N-Term]	2	1	0	858.536	0.779	0.999995	39	208.5	162.3	165.44	38.7	26.29	1.4	10.9	39	176.9	805	104.6	241.8	208.5	213.3	125.8	162.3	NotUnique	27	0.155747	0.0169517	5	0.995423	1.00474	4.06853	0	6.70874	7.91767	7.7039	7.73674	6.97499	7.34252	2.62775	3.83099	3.61823	3.65091	2.89275	3.25855	0.0920219	0.0915879
P09622	[K].AAQLGFK.[T]	1xTMT6plex [K7]; 1xTMT6plex [N-Term]	1	1	0	1192.75	0.887	0.999995	55.1	213.4	189.4	167.1	9.67	16.49	0.5	12.1	55.1	182.9	929.6	214.6	180.1	213.4	204.8	147.3	189.4		35	0.0105746	0.00149669	5	0.966908	1.15543	3.77265	0	7.74551	7.49265	7.73742	7.67807	7.20261	7.56529	3.43843	3.21959	3.43143	3.38007	2.96857	3.28246	0.176533	0.152786
Q9Y5J7	[M].AAQIPESDQIK.[Q]	1xAcetyl [N-Term]; 1xTMT6plex [K11]	1	1	0	1470.8	0.54	0.885263	32.3	114.7	61.9	140.43	27.47	40.55		3.1	12.4	84.2	315.7	146.2	83.2	114.7	61.9	75	30.8		33	0.260836	0.0291747	4	0.989876	1.03535	2.58667	0	7.1918	6.37851	6.84172	5.95187	6.22882	4.94486	4.44791	3.66239	4.10978	3.25031	3.5178	2.27768	1.0955	1.0581
O95159	[R].AAQLPR.[N]	1xTMT6plex [N-Term]	1	1	0	884.552	2.034	0.229546	83	77.2	157	140.6	14.1	18.24		4.7	42.5	161.9	680.7	73.6	95.1	77.2	185.5	157	128.3		13	0.425082	0.0494827	4	0.988196	1.07082	3.6116	0	6.20163	6.57137	6.27053	7.53528	7.29462	7.00338	2.41873	2.76402	2.48307	3.66417	3.43944	3.16745	-0.929912	-0.868411
Q16204	[R].AAQLQHSEK.[M]	1xTMT6plex [K9]; 1xTMT6plex [N-Term]	1	1	0	1469.85	1.045	0.999995	59.4	268.3	280.4	164.07	21.52	29.75	3.4	22.4	59.4	303.8	1326.7	222.3	340.6	268.3	280.4	163.1	298.8		15	0.00324764	0.00035197	5	0.992522	0.941939	5.02891	0	7.79636	8.41193	8.0677	8.13134	7.34961	8.22304	2.93804	3.59155	3.2261	3.29367	2.46375	3.39101	0.19067	0.202423
P08397	[R].AAQLQR.[K]	1xTMT6plex [N-Term]	1	1	0	915.557	0.855	0.999995	30	123.2	105.4	156.76	36.4	25.61	0.9	12.3	30	158.6	579.6	81.4	172.9	123.2	112.3	67.2	105.4		23	0.272876	0.0303814	5	0.97622	1.00478	3.77386	0	6.34696	7.43379	6.94486	6.81121	6.07039	6.71973	2.56084	3.64251	3.1559	3.02289	2.28559	2.93184	0.374758	0.372974
Q8N6H7	[R].AAQMYR.[E]	1xTMT6plex [N-Term]	1	1	0	968.519	0.703	0.999995	51.2	279	196.1	166.35	13.86	25.51	1.9	14.4	51.2	244	1120.7	232.3	307.1	279	212.6	126.8	196.1		24	0.100892	0.010447	5	0.995842	1.01064	4.49675	0	7.85985	8.26256	8.12412	7.732	6.98641	7.61545	3.3277	3.72618	3.58919	3.20119	2.46346	3.08587	0.637559	0.630848
Q92614	[K].AAQQFSK.[L]	1xTMT6plex [K7]; 1xTMT6plex [N-Term]	1	1	0	1237.73	2.019	0.260465	41.2	47.6	96.2	131.89	39.12	36.06		7.3	19.1	88.8	308.3	46.2	88	47.6	103.9	48.7	96.2		11	0.304257	0.0343591	4	0.988177	0.837392	3.52165	0	5.52982	6.45943	5.57289	6.69905	5.60585	6.58796	2.39812	3.50824	2.44955	3.7944	2.48891	3.66174	-0.443575	-0.52971
P78318	[K].AAQQQEEQEEK.[E]	1xTMT6plex [K11]; 1xTMT6plex [N-Term]	1	1	0	1775.92	1.204	0.95087	22.4	31.3	37.6	149.42	33.65	16.61		1.9	9.8	50.8	251.8	43.6	31.3	22	48.3	35.8	37.6		32	0.000256717	0.00011429	4	0.998921	1.07161	1.97722	0	5.44626	4.96809	4.45943	5.59395	5.16189	5.23266	3.23722	2.79101	2.31634	3.37505	2.97186	3.0379	-0.371574	-0.346744
P35914	[K].AAQSANISVR.[G]	1xTMT6plex [N-Term]	1	2	0	1245.71	0.947	0.999995	50.8	97.4	92.2	133.57	12.44	27.52		8.3	21.7	119	409.1	97.4	118	94.5	115.1	65.2	92.2		26	0.000392332	0.000200533	4	0.983804	0.878051	3.72719	0	6.60585	6.88264	6.56224	6.84674	6.0268	6.52669	3.27846	3.5937	3.2288	3.55281	2.61899	3.18831	0.216832	0.246947
Q15642	[K].AAQTAERLDQDINATK.[A]	1xTMT6plex [K16]; 1xTMT6plex [N-Term]	1	1	1	2203.21	1.105	0.989016	56.3	163.3	180.4	167.02	11.43	25.64	0.4	7.8	56.3	208.1	1000	181.6	144.4	163.3	180.4	124	210.7		27	0.000110038	5.8751e-05	5	0.97757	1.23034	3.55672	0	7.50462	7.17393	7.35138	7.49506	6.9542	7.71905	3.2088	2.94001	3.08425	3.20102	2.76142	3.38308	-0.0461233	-0.0374884
Q8IVM0	[R].AAQVAQDEEIAR.[L]	1xTMT6plex [N-Term]	1	1	0	1529.81	0.516	0.770631	29.9	183.8	94.9	170.75	30.35	23.61	4.2	4.8	29.9	148.8	751.4	185.7	102.1	183.8	104.1	94.9	64.5		42	4.06998e-05	5.8751e-05	4	0.998989	1.10232	3.42443	0	7.53683	6.67384	7.52199	6.70183	6.56834	6.01123	3.73067	2.94778	3.71721	2.97317	2.85207	2.34668	0.817091	0.741245
Q969G5	[R].AAQVQR.[L]	1xTMT6plex [N-Term]	1	1	0	901.542	0.905	0.999995	28.6	99.4	90	166.29	49.86	10.34	1.7	6.2	28.6	139.5	630.6	83	99.4	200.5	77.1	94.4	90		30	0.118125	0.0124095	5	0.996957	0.967719	3.77745	0	6.37504	6.63517	7.64746	6.26866	6.56071	6.49185	2.68424	2.95305	3.99911	2.57431	2.87611	2.80495	0.445482	0.460342
P23588	[R].AAREPNIDR.[S]	1xTMT6plex [N-Term]	1	1	1	1270.71	1.093	0.997757	29.9	117.8	128.8	168.06	10.89	18.57	0.7	5.4	29.9	110.4	552.4	138.5	117.8	113.3	128.8	93.1	133.2		21	0.0183767	0.00253649	5	0.996569	1.06169	3.27656	0	7.11374	6.8802	6.824	7.00899	6.54071	7.05745	3.61422	3.39424	3.34132	3.51555	3.07448	3.5612	0.0702645	0.0661818
Q9NZT2	[R].AARPSSFQSR.[M]	1xTMT6plex [N-Term]	1	1	0	1335.73	1.188	0.943916	14.5	34.2	40.6	155.01	8.45	29.79	0.6	3.5	14.5	46.4	184.2	38.7	34.2	33.1	40.6	26.2	49		10	0.0282282	0.0035615	5	0.996878	0.910896	2.51107	0	5.27426	5.09592	5.04876	5.34341	4.71149	5.61471	3.03349	2.83771	2.78593	3.1094	2.41567	3.40724	-0.0835557	-0.0917292
Q5VUE5	[R].AARPSVSEELTAAER.[Q]	1xTMT6plex [N-Term]	1	1	0	1815.98	0.946	0.999995	17.2	37.9	35.8	141.09	15.18	11.64		2.6	6.8	43	170.9	37.9	38.1	28.8	37	29.6	35.8		29	0.0054376	0.000816087	4	0.980931	0.943905	2.05515	0	5.24413	5.25172	4.848	5.20945	4.88753	5.16189	3.37849	3.38654	2.95882	3.34176	3.0007	3.29137	0.0283252	0.0300085
Q13263	[M].AASAAAASAAAASAASGSPGPGEGSAGGEK.[R]	1xAcetyl [N-Term]; 1xTMT6plex [K30]	1	4	0	2658.28	1.06	0.999995	62	50.4	53.5	117.9	10.02	5.88			13.6	62	267.4	50.4	56.5	46.3	54.2	48.6	53.5		84	1.46903e-10	5.8751e-05	3	0.997116	0.992012	2.52568	0	5.65535	5.82018	5.53294	5.76022	5.60288	5.74147	3.15487	3.32102	3.03147	3.26058	3.10198	3.24168	-0.0320338	-0.0322917
Q9BTW9	[R].AASAAFQENVGR.[Q]	1xTMT6plex [N-Term]	1	1	0	1449.76	0.737	0.999995	20	34.2	25.2	138.72	6.77	46.49		1.7	9.6	41.7	164.6	32.7	34.2	37.3	39.2	25.2	14.8		74	1.64127e-06	5.8751e-05	4	0.996891	0.998514	1.87486	0	5.03122	5.09592	5.2211	5.29278	4.65535	3.88753	3.16105	3.22585	3.35122	3.423	2.78463	2.01566	0.504196	0.504946
Q9UKY7	[R].AASAAGAAGSAGGSSGAAGAAGGGAGAGTRPGDGGTASAGAAGPGAATK.[A]	1xTMT6plex [K49]; 1xTMT6plex [N-Term]	1	4	0	4128.05	0.851	0.999995	41	168.9	143.8	169.52	11.02	8.67	2.6	5.9	41	157.8	810.3	178.1	143.4	168.9	143.8	124.7	146.9		100	9.55787e-09	5.8751e-05	5	0.987488	0.956513	4.11094	0	7.47654	7.1639	7.40003	7.16792	6.96232	7.19869	3.51862	3.19176	3.43862	3.19596	2.98101	3.22813	0.237181	0.247964
O00116	[R].AASAATAAPTATPAAQESGTIPK.[K]	1xTMT6plex [K23]; 1xTMT6plex [N-Term]	1	1	0	2541.39	0.812	0.999995	13.9	53.9	43.8	159.07	19.52	8.42	0.5	8.7	13.9	59.7	256.6	60.5	53.9	40.7	46.5	43.8	39.3		11	0.175707	0.0192688	5	0.953569	0.935138	2.84845	0	5.91886	5.75221	5.34696	5.53916	5.45286	5.29646	3.28338	3.10517	2.67181	2.87734	2.78506	2.61781	0.243186	0.260054
O75367	[K].AASADSTTEGTPADGFTVLSTK.[S]	1xTMT6plex [K22]; 1xTMT6plex [N-Term]	1	1	0	2585.33	0.74	0.999995	46.4	114.3	84.6	158.77	15.53	13.31		1.6	26.1	82.7	582.8	146.5	112	114.3	68.6	89.1	84.6		28	3.03595e-05	5.8751e-05	4	0.980609	1.24341	2.34807	0	7.19476	6.80735	6.83668	6.10014	6.47735	6.40259	3.8979	3.58633	3.60992	3.01756	3.32093	3.2608	0.619572	0.498285
O00154	[R].AASAFFTYVSLSQEGR.[S]	1xTMT6plex [N-Term]	1	1	0	1963.01	0.639	0.9929	67.1	116.6	74.5	142.86	12.76	18.04		4.7	39.5	114	551.4	116.6	139.9	110.3	100.5	74.5	74.5		29	0.000453608	0.000200533	4	0.988274	1.01224	3.51872	0	6.86542	7.12825	6.78529	6.65105	6.21917	6.21917	3.30623	3.56588	3.22707	3.09445	2.66779	2.66779	0.563192	0.556382
P13861	[R].AASAYAVGDVK.[C]	1xTMT6plex [K11]; 1xTMT6plex [N-Term]	1	1	0	1509.87	0.542	0.816269	74	176	95.4	158.5	36.12	37.15		6.5	49.1	111.5	885.2	231.8	107.9	176	95.4	162.7	84.4		53	1.41205e-05	5.8751e-05	4	0.983903	1.02756	3.84129	0	7.85674	6.75355	7.45943	6.57592	7.34607	6.39917	3.90775	2.83415	3.5211	2.66128	3.41078	2.48927	0.582854	0.567221
Q92614	[K].AASDDGSLK.[S]	1xTMT6plex [K9]; 1xTMT6plex [N-Term]	1	1	0	1321.74	2.67	0.0213306	66	109.5	292.3	170.81	12.81	10.75	4.4	7.1	66	205.8	1151.8	104.4	132.1	109.5	292.3	340.2	277.9		45	0.000389039	0.000200533	5	0.972701	0.939349	4.65211	0	6.70598	7.04549	6.77479	8.19131	8.41024	8.11842	2.18648	2.54791	2.25973	3.76771	4.00078	3.69012	-1.39791	-1.48816
P18206	[K].AASDELSK.[T]	1xTMT6plex [K8]; 1xTMT6plex [N-Term]	1	4	0	1278.73	1.102	0.961591	260.3	688.3	758.3	167.77	18.44	19.8	9.7	42.8	260.3	763.4	4074.7	651.6	907	688.3	758.3	639.1	945.9		47	0.00057716	0.000200533	5	0.998029	0.970834	6.49971	0	9.34784	9.82496	9.42689	9.56662	9.3199	9.88554	2.9337	3.42515	3.01512	3.15905	2.90491	3.48755	-0.0574571	-0.0591833
P62258	[K].AASDIAMTELPPTHPIR.[L]	1xOxidation [M7]; 1xTMT6plex [N-Term]	1	1	0	2065.09	1.016	0.999995	21.2	18.8	19.1	113.38	16.09	25.68			2.8	21.2	74.3	18.8	23.7	17.6	19.1	11.7	19.1		7	0.134979	0.0143564	3	0.968718	1.08599	0.311436	0	4.23266	4.56682	4.1375	4.2555	3.54844	4.2555	3.61072	3.91842	3.5231	3.63175	2.98068	3.63175	0.292514	0.269351
Q96JM3	[K].AASDIWKPVLSIDTEPR.[K]	1xTMT6plex [K7]; 1xTMT6plex [N-Term]	1	1	0	2356.33	0.851	0.999995	54.1	105.4	89.7	145.03	13.14	9.05		4.4	29.1	100.4	489.3	116.6	105.4	89.5	102.6	89.7	86.8		20	0.00562768	0.000816087	4	0.996793	1.01228	3.29571	0	6.86542	6.71973	6.48382	6.68089	6.48704	6.43962	3.5264	3.38247	3.14942	3.3441	3.1526	3.10576	0.153808	0.151942
P19532	[R].AASDPLLSSVSPAVSK.[A]	1xTMT6plex [K16]; 1xTMT6plex [N-Term]	1	2	0	1987.15	0.769	0.999995	103.5	245.1	188.4	136.96	16.61	12.86		18.7	48	223.3	870.4	245.1	261	187.9	210.8	188.4	162.7		11	0.00154389	0.000300397	4	0.987179	0.856788	4.85518	0	7.93723	8.02791	7.55382	7.71973	7.55766	7.34607	3.59722	3.70305	3.14972	3.34337	3.1542	2.90725	0.298499	0.348393
P28340	[R].AASDYAGK.[Q]	1xTMT6plex [K8]; 1xTMT6plex [N-Term]	1	1	0	1240.69	0.772	0.999995	22.5	80	61.8	155.98	41.04	10.72	2.6	5.1	22.5	77.8	312.2	80	127.9	56.8	63.3	61.8	51.7		42	0.000473779	0.000200533	5	0.985914	0.79615	3.60785	0	6.32193	6.99887	5.82782	5.98413	5.94953	5.69209	3.40901	4.25928	2.78839	2.98472	2.94127	2.61791	0.50762	0.637593
P35568	[R].AASEAGGPAR.[L]	1xTMT6plex [N-Term]	1	1	0	1115.6	0.944	0.999995	6.6	27.1	25.6	150.75	46.49	18.91	1.3	5.1	6.6	29.7	111.8	27.1	50.3	21.4	25.6	21.4	31.2		42	0.00029796	0.000174145	5	0.962506	0.689916	2.60655	0	4.76022	5.65249	4.41954	4.67807	4.41954	4.96347	3.12164	4.41494	2.62784	3.00257	2.62784	3.41625	0.257054	0.372587
Q641Q2	[R].AASGEDSTEEALAAAAAPWEGGPVPGVDR.[S]	1xTMT6plex [N-Term]	1	1	0	3010.46	0.524	0.882981	15.9	36.1	18.9	141.6	9.38	28.79	0.5		7.5	33.6	137.5	39.2	32.4	36.1	25.6	18.9	14.3		15	0.0080106	0.00113354	3	0.99629	0.968414	1.70594	0	5.29278	5.01792	5.17393	4.67807	4.24031	3.83794	3.70384	3.42001	3.58111	3.06908	2.61704	2.20155	0.909434	0.939096
Q13907	[K].AASGEIK.[I]	1xTMT6plex [K7]; 1xTMT6plex [N-Term]	1	1	0	1133.69	0.493	0.72658	72.2	396.8	195.5	160.87	55.66	19.8	7.2	15.9	72.2	309.9	1288.1	187.3	641.7	396.8	195.5	167.5	246.9		38	0.00670913	0.000981114	5	0.987179	0.863331	5.29382	0	7.54921	9.32576	8.63227	7.61102	7.38802	7.94778	2.61242	4.6702	3.86693	2.68402	2.42571	3.07409	0.853468	0.988576
P09525	[K].AASGFNAMEDAQTLR.[K]	1xTMT6plex [N-Term]	1	2	0	1810.9	0.495	0.727037	66.9	154.8	76.7	139.2	7.93	40.94		9.8	34.1	131.3	557.3	142.8	154.8	167.4	85.5	76.7	35.1		96	1.43168e-08	5.8751e-05	4	0.998036	0.885332	4.0802	0	7.15785	7.27426	7.38716	6.41785	6.26115	5.1334	3.47627	3.60775	3.73527	2.64042	2.46343	1.18961	1.33562	1.50861
P09525	[K].AASGFNAMEDAQTLR.[K]	1xOxidation [M8]; 1xTMT6plex [N-Term]	1	2	0	1826.89	0.572	0.934841	39.2	132.8	76	162.5	10.83	29.87	0.5	3.9	39.2	96.5	469.2	157.7	130.2	132.8	82.2	76	44.5		22	0.000326423	0.000174145	5	0.984561	1.09822	3.0342	0	7.30104	7.02459	7.05311	6.36107	6.24793	5.47573	3.88522	3.6335	3.65947	3.02932	2.9263	2.22317	1.098	0.999801
P09525	[K].AASGFNAMEDAQTLRK.[A]	1xTMT6plex [K16]; 1xTMT6plex [N-Term]	1	4	1	2168.15	1.229	0.885263	106.2	338.6	416	165.5	3.68	14.63	2.1	30	106.2	369	1814.4	354.9	330.2	338.6	416	332.7	444.9		53	3.05544e-07	5.8751e-05	5	0.979779	1.04142	5.16956	0	8.47127	8.3672	8.40344	8.70044	8.37808	8.79734	3.1704	3.07046	3.10526	3.39045	3.08091	3.4835	-0.211317	-0.202913
P09525	[K].AASGFNAMEDAQTLRK.[A]	1xOxidation [M8]; 1xTMT6plex [K16]; 1xTMT6plex [N-Term]	1	4	1	2184.15	1.13	0.994541	53.5	110.7	125.1	139.07	16.87	15.09		7.5	36.5	78.5	398	123.7	110.7	87.9	133.4	98.9	125.1		24	0.000345997	0.000174145	4	0.989597	0.836652	3.81434	0	6.9507	6.79051	6.45779	7.05961	6.6279	6.96694	3.7487	3.55723	3.15955	3.87888	3.36287	3.76811	-0.151816	-0.181456
P22681	[K].AASGSLHK.[D]	1xTMT6plex [K8]; 1xTMT6plex [N-Term]	1	1	0	1228.74	0.97	0.999995	139.1	241.7	234.4	144.24	54.31	32.29		12.3	70.5	274.5	1273.4	98.5	345.9	241.7	234.4	228.9	390.8		15	0.379724	0.043986	4	0.998989	1.00529	4.70961	0	6.62205	8.43421	7.91707	7.87283	7.83857	8.61029	1.90238	3.70501	3.19059	3.14658	3.1125	3.88016	-0.449451	-0.447086
P26640	[R].AASGYPVK.[V]	1xTMT6plex [K8]; 1xTMT6plex [N-Term]	1	1	0	1250.75	1.402	0.855907	67.7	99.6	139.7	141.9	26.19	14.97		5.9	31.1	147.6	615.9	99.6	143.9	89.2	164.8	139.7	122.4		33	0.00854277	0.00118227	4	0.997913	1.0188	3.63233	0	6.63807	7.16892	6.47897	7.36457	7.12619	6.93546	2.95027	3.47132	2.79411	3.66336	3.42938	3.24217	-0.380084	-0.373069
Q12959	[R].AASHEQAAAALK.[N]	1xTMT6plex [K12]; 1xTMT6plex [N-Term]	1	1	0	1625.94	0.838	0.999995	130.1	475	398.1	163.87	2.01	17.53	2	15.9	130.1	469.8	2104.1	475	466	485.1	491.3	348.9	398.1		50	9.31722e-05	5.8751e-05	5	0.992443	1.1233	5.0456	0	8.89178	8.86419	8.92214	8.94046	8.44667	8.63699	3.42402	3.39945	3.45104	3.46736	3.02776	3.19719	0.217997	0.194069
O94826	[M].AASKPVEAAVVAAAVPSSGSGVGGGGTAGPGTGGLPR.[W]	1xAcetyl [N-Term]; 1xTMT6plex [K4]	1	1	0	3388.8	1.661	0.619781	6.4	7.9	13	133.9	12.71	31.48		2.6	3.2	12.5	53	7.9	7.3	9.3	19.5	13	10.7		62	9.84784e-07	5.8751e-05	3	0.999318	0.935995	0.473533	0	2.98185	2.8679	3.21723	4.2854	3.70044	3.41954	2.67984	2.55809	2.93132	4.07253	3.44757	3.14746	-0.779467	-0.832768
Q9Y2J4	[R].AASLDSVATSR.[V]	1xTMT6plex [N-Term]	1	1	0	1306.72	0.984	0.999995	74	144.1	141.7	141.74	6.58	8.37		9	37.1	147.6	651.5	160.6	143.2	144.1	149.5	126.5	141.7		64	1.21209e-05	5.8751e-05	4	0.999502	0.935342	4.06231	0	7.32733	7.16189	7.17093	7.224	6.98299	7.1467	3.49072	3.31384	3.3235	3.38025	3.12258	3.2976	0.10215	0.109212
O96007	[R].AASLEAVSYAIDTLK.[A]	1xTMT6plex [K15]; 1xTMT6plex [N-Term]	1	1	0	2010.15	0.674	0.999995	54.1	262	176.5	170.01	8.79	13.31	2.1	10.4	54.1	222.6	1142.6	286.6	262	240.4	185.6	176.5	143		25	0.000111967	5.8751e-05	5	0.999974	1.01529	4.42118	0	8.16289	8.03342	7.90929	7.53605	7.46352	7.15987	3.68538	3.55786	3.4356	3.06798	2.99654	2.69746	0.648721	0.638953
Q96N66	[K].AASLEYDYETIR.[N]	1xTMT6plex [N-Term]	1	1	0	1659.84	2.443	0.150186	41.6	49.4	120.7	141.22	11.72	60.77		4.8	21.5	80.6	355.7	48.2	59.4	49.4	120.7	131.4	28.2		58	8.56358e-06	5.8751e-05	4	0.999965	0.936442	3.19978	0	5.59096	5.89239	5.62644	6.91528	7.03782	4.81762	2.55347	2.87536	2.59136	3.96768	4.09854	1.72765	-0.553645	-0.591222
Q04637	[K].AASLTEDR.[D]	1xTMT6plex [N-Term]	1	1	0	1091.59	1.31	0.875794	23.1	79.8	104.5	164.13	20.7	13.23	0.9	5.2	23.1	107.8	466.6	74.3	108.1	79.8	110.8	85.3	104.5		31	0.00466514	0.000607411	5	0.998992	1.00675	3.27371	0	6.21529	6.75622	6.31832	6.79181	6.41447	6.70736	2.92187	3.45918	3.0242	3.49453	3.11972	3.41064	-0.207939	-0.206546
Q04637	[K].AASLTEDRDR.[G]	1xTMT6plex [N-Term]	1	2	1	1362.72	0.777	0.999995	13.8	48.8	37.9	159.15	13.4	32.07	1.2	2.9	13.8	47.8	203.5	48.8	58.5	45.4	47.2	37.9	24		31	0.00489985	0.000640073	5	0.99252	0.846355	2.75687	0	5.60881	5.87036	5.50462	5.56071	5.24413	4.58496	3.36968	3.67871	3.24657	3.31285	2.93879	2.15996	0.53133	0.627786
P30101	[K].AASNLRDNYR.[F]	1xTMT6plex [N-Term]	1	1	1	1408.75	2.616	0.0439365	41.6	34.8	91.2	149.12	10.56	73.09		7.3	19.2	90.3	470.9	39	34.8	31.6	91.2	47	211.7		22	0.0100639	0.00143976	4	0.984322	0.922418	3.48493	0	5.2854	5.12102	4.98185	6.51096	5.55459	7.72588	1.95191	1.7737	1.62283	3.28055	2.24374	4.59764	-1.46772	-1.59116
O95817	[R].AASPFR.[S]	1xTMT6plex [N-Term]	1	1	0	877.509	1.412	0.810121	75.5	103.4	145.9	147.71	15.69	6.4		3.7	44.4	128.2	690.7	130.4	98.1	103.4	145.9	140.4	158.9		33	0.1357	0.0144471	4	0.980455	1.10475	3.38341	0	7.0268	6.61618	6.69209	7.18884	7.1334	7.31198	3.29795	2.92626	2.99498	3.44462	3.39444	3.55609	-0.433046	-0.391987
Q9UBV2	[R].AASQGYTVAR.[I]	1xTMT6plex [N-Term]	1	1	0	1252.68	1.393	0.729894	31.1	38.8	54.1	138.79	18.34	25.73		3	19.6	49.2	229.4	38.8	51.7	37.6	71.1	54.1	42.5		39	0.000148447	0.00011429	4	0.990213	0.918651	2.70197	0	5.27798	5.69209	5.23266	6.15178	5.75756	5.40939	2.80413	3.2549	2.75479	3.7553	3.32617	2.94717	-0.371996	-0.404937
O15127	[R].AASSAAQGAFQGN.[-]	1xTMT6plex [N-Term]	1	1	0	1408.7	1.283	0.902766	119.2	156.2	200.4	161.34	21.59	24.55		4.6	71.7	198.2	1573.9	156.2	115.3	179.4	200.4	244.5	147.6		80	6.10457e-06	5.8751e-05	4	0.979348	1.22277	3.81494	0	7.28725	6.84925	7.48704	7.64674	7.93369	7.20555	2.83971	2.48151	3.0031	3.13371	3.36838	2.7729	-0.387481	-0.316888
Q9HCJ0	[K].AASSGTTASEGSSDGSGNHNEGSTGR.[E]	1xTMT6plex [N-Term]	1	2	0	2610.15	0.602	0.972523	9.1	27.8	16.7	150.47	26.34	8.05		1	3.9	21.5	109.1	27.8	30.2	17.7	18.6	16	16.7		92	8.44394e-12	5.8751e-05	4	0.995426	1.03657	0.882976	0	4.79701	4.91648	4.14568	4.21723	4	4.06178	3.77596	3.89121	3.1476	3.21663	3.00706	3.06666	0.52672	0.508139
Q9Y446	[R].AASSLLANLWQYNK.[L]	1xTMT6plex [K14]; 1xTMT6plex [N-Term]	1	1	0	2037.15	0.876	0.999995	33.7	137.7	120.6	164.99	6.57	16.94	0.7	10.5	33.7	143.1	658.7	137.7	149.1	131	125.4	90.4	120.6		31	0.000281176	0.00011429	5	0.980079	1.05856	3.63232	0	7.10538	7.22014	7.03342	6.97039	6.49825	6.91409	3.28092	3.38933	3.21294	3.1534	2.70738	3.10021	0.325405	0.307402
Q92538	[R].AASSSSPGSPVASSPSR.[L]	1xTMT6plex [N-Term]	1	1	0	1760.9	0.295	0.0971425	24.9	70.1	20.7	139.59	18.95	21.15		1.1	11.6	53.3	207.6	70.1	71.5	49.9	28.8	20	20.7		77	1.02682e-06	5.8751e-05	4	0.983536	1.13477	1.64197	0	6.13134	6.15987	5.64097	4.848	4.32193	4.37156	3.9562	3.98134	3.52407	2.82527	2.36168	2.40541	1.46357	1.28975
Q15032	[K].AASTDLGAGETVVGK.[V]	1xTMT6plex [K15]; 1xTMT6plex [N-Term]	1	1	0	1834.03	0.643	0.988824	151.9	322	207.1	142	8.15	11.53		12.5	78.6	293.5	1299.7	298.9	351.6	322	248.9	203.2	207.1		18	0.00309017	0.00035197	4	0.997115	1.00364	4.78999	0	8.22352	8.45779	8.33092	7.95942	7.66676	7.69418	3.42107	3.6545	3.52808	3.15793	2.86633	2.89366	0.563955	0.561909
Q5JTZ9	[M].AASVAAAAR.[R]	1xTMT6plex [N-Term]	1	1	0	1016.61	1.04	0.999995	29.8	45.3	47.1	133.94	19.47	37.98		2.9	16	55.5	209.8	35.3	52.5	45.3	47.1	29.4	65.3		33	0.320658	0.0362691	4	0.996324	0.927004	2.6084	0	5.1416	5.71425	5.50144	5.55766	4.87774	6.02901	2.73267	3.35041	3.12085	3.18149	2.44804	3.68997	-0.0357099	-0.0385218
P41743; Q9NP87	[KR].AASVLK.[SA]	1xTMT6plex [K6]; 1xTMT6plex [N-Term]	2	1	0	1046.7	1.06	0.999995	76.5	264.6	280.4	164.65	10.99	22.65	3.4	15.8	76.5	285.9	1330.1	264.6	287	230.1	280.4	245.1	376.6	NotUnique	13	0.406084	0.0471038	5	0.999976	0.961743	4.96078	0	8.04767	8.16491	7.84612	8.13134	7.93723	8.55689	3.20968	3.33158	3.00011	3.29668	3.09484	3.73916	-0.188922	-0.196437
Q14126	[K].AASYTEEDENHTAK.[D]	1xTMT6plex [K14]; 1xTMT6plex [N-Term]	1	2	0	2024	1.794	0.298519	244.8	308.6	553.7	143.58	37.74	18.24		26.5	116.4	514.8	2298.5	308.6	412.9	185.1	731.6	553.7	529.5		29	2.7099e-06	5.8751e-05	4	0.999143	0.977688	5.67118	0	8.26959	8.68965	7.53216	9.51491	9.11296	9.04849	2.65771	3.08735	1.90345	3.93145	3.52032	3.45438	-1.06165	-1.08588
Q9Y3F4	[K].AATAAADFTAK.[V]	1xTMT6plex [K11]; 1xTMT6plex [N-Term]	1	1	0	1495.85	0.689	0.999995	48.2	138.2	95.3	182.23	27.23	15.85	2.7	3.6	48.2	82.3	767.2	172.4	98.2	138.2	87.1	117.8	95.3		71	1.97625e-06	5.8751e-05	4	0.961061	1.09963	3.29305	0	7.42962	6.61765	7.11061	6.4446	6.8802	6.5744	3.76178	3.02338	3.47168	2.86601	3.26214	2.98406	0.41956	0.381547
Q9UPT8	[R].AATAGPPNAR.[Q]	1xTMT6plex [N-Term]	1	1	0	1154.65	1.316	0.857251	31.1	48.8	64.2	122.06	39.75	38.96		8	15	64.1	191.7	48.8	78.9	36.6	64.2	29.9	68.3		49	0.00184733	0.000321709	4	0.972806	0.719505	3.45232	0	5.60881	6.30195	5.19377	6.0045	4.90207	6.09381	2.99718	3.96054	2.42034	3.54713	2.01493	3.67126	0.0347152	0.0482488
Q6WCQ1	[K].AATEALGEK.[S]	1xTMT6plex [K9]; 1xTMT6plex [N-Term]	1	1	0	1347.79	0.872	0.999995	43.2	183.9	160.3	169.4	16.89	4.82	2.3	12.1	43.2	168.3	884.7	227.6	164.2	183.9	147.4	160.6	160.3		34	0.0704513	0.00728121	5	0.998092	0.942339	4.35874	0	7.83036	7.35931	7.52278	7.20359	7.32733	7.32463	3.68405	3.18418	3.35765	3.01893	3.15024	3.14738	0.285631	0.303109
O60308	[K].AATEEAEK.[Q]	1xTMT6plex [K8]; 1xTMT6plex [N-Term]	1	1	0	1306.73	1.251	0.935538	81	136.7	171	140.72	26.78	24.54		6.1	34.1	192.5	747.3	136.4	211.5	136.7	171	122.9	203.9		23	0.0358485	0.00439678	4	0.994648	1.06107	3.74497	0	7.0917	7.72451	7.09487	7.41785	6.94134	7.67172	3.15412	3.75051	3.1571	3.4615	3.01241	3.70075	-0.0399428	-0.037644
Q9BUV0	[K].AATEEASSR.[S]	1xTMT6plex [N-Term]	1	1	0	1150.59	6.663	2.97445e-05	84.7	22.3	148.4	113.73	37.99	15.9			16	84.7	320.6	22.3	28.3	12.5	148.4	113.8	154.9		38	0.000704364	0.000269597	3	0.988489	0.996003	2.82744	1	4.47897	4.82273	3.64386	7.21335	6.83036	7.27519	1.65816	2.00329	0.81969	4.40351	4.01898	4.4656	-2.79111	-2.80231
Q6P1J9	[R].AATENIPVVR.[R]	1xTMT6plex [N-Term]	1	1	0	1298.76	0.56	0.932064	48.4	111.4	62.4	141.79	2.62	13.8		2.7	23.9	97.8	415.6	115.6	111.4	110	71.5	62.4	54.2		68	8.60468e-05	5.8751e-05	4	0.989871	1.08724	2.80619	0	6.853	6.79961	6.78136	6.15987	5.96347	5.76022	3.7221	3.67299	3.65621	3.08459	2.90395	2.71701	0.850132	0.781919
Q9ULW3	[K].AATEQEPLEGTEQTLDAEEEQEESEEAACGSK.[K]	1xCarbamidomethyl [C29]; 1xTMT6plex [K32]; 1xTMT6plex [N-Term]	1	1	0	3953.8	0.749	0.999995	11.8	27.7	20.8	147.22	16.84	16.07		2.4	6.2	22.6	121	27.7	32.6	23.2	25.5	20.8	18.7		7	0.00859755	0.00118227	4	0.983977	0.858076	1.83571	0	4.79181	5.0268	4.53605	4.67243	4.37851	4.22497	3.44503	3.71889	3.14697	3.3059	2.96337	2.78443	0.359588	0.419063
Q02952	[K].AATEVSK.[E]	1xTMT6plex [K7]; 1xTMT6plex [N-Term]	1	1	0	1163.7	0.428	0.452071	57.7	258.2	110.5	161.32	21.95	22.35	4.5	6.2	57.7	172.8	783.8	171.4	258.2	259.2	102.8	110.5	153.5		32	0.00775495	0.00106672	5	0.965498	0.883836	4.48544	0	7.42122	8.01235	8.01792	6.6837	6.7879	7.26209	3.32163	3.99045	3.99676	2.48717	2.60508	3.14159	0.905932	1.025
O95456	[M].AATFFGEVVK.[A]	1xAcetyl [N-Term]; 1xTMT6plex [K10]	1	1	0	1339.75	0.948	0.999995	62.6	119.2	112.9	132.15	25.37	15.11		9.1	29.6	132.4	459.2	119.2	159.3	96.7	112.9	94.1	127.7		48	0.00483175	0.000640073	4	0.994633	0.870519	3.97	0	6.89724	7.3156	6.59544	6.8189	6.55612	6.99661	3.36264	3.84323	3.01595	3.27265	2.97078	3.47679	0.145549	0.167198
Q9HCC0	[K].AATGEEVSAEDLGGADLHCRK.[S]	1xCarbamidomethyl [C19]; 1xTMT6plex [K21]; 1xTMT6plex [N-Term]	1	1	1	2644.34	2.038	0.181395	26.1	71.6	146	166	8.67	35.04	3	6.1	26.1	126.8	578.5	71.6	66.6	79.1	146	80.9	170.9		47	8.68348e-06	5.8751e-05	5	0.980204	0.876661	3.96647	0	6.16189	6.05745	6.30561	7.18982	6.33807	7.41701	2.50429	2.38516	2.66823	3.67685	2.70526	3.936	-0.806652	-0.920142
Q8IYB7	[R].AATGFLK.[L]	1xTMT6plex [K7]; 1xTMT6plex [N-Term]	1	1	0	1165.73	0.839	0.999995	114.2	264.1	221.6	146.05	13.5	6.63		6.4	57.6	226.4	1078.6	278.7	264.1	213.8	221.6	238.4	208.9		28	0.0182627	0.00251373	4	0.991881	1.10287	4.04514	0	8.12257	8.04494	7.74012	7.79181	7.89724	7.70667	3.69709	3.62671	3.35032	3.39719	3.49278	3.31999	0.170635	0.154718
Q9NX94	[R].AATKAPGMEPSGSVAGLGELDPGAFLDK.[D]	1xOxidation [M8]; 2xTMT6plex [K4; K28]; 1xTMT6plex [N-Term]	1	1	1	3389.82	1.014	0.999995	31.4	62	62.9	136.39	9.89	22.69		6.8	15.3	64.5	259	62	62.2	52	62.9	55	84.6		4	0.386195	0.0449914	4	0.982199	0.810959	3.29927	0	5.9542	5.95884	5.70044	5.97499	5.78136	6.40259	3.27381	3.27954	2.9609	3.29945	3.06069	3.82672	-0.181818	-0.224202
P50454	[K].AATLAER.[S]	1xTMT6plex [N-Term]	1	1	0	960.568	0.866	0.999995	13.8	74.8	64.8	153.37	18.73	24.1	1.4	4.3	13.8	73.9	247.7	76.5	74.8	53.6	64.8	45.3	74.4		20	0.256944	0.0287769	5	0.990701	0.853412	3.08901	0	6.25739	6.22497	5.74416	6.01792	5.50144	6.21723	3.7126	3.67461	3.11122	3.432	2.82681	3.66555	0.163308	0.191359
Q14683	[R].AATLAQELEK.[F]	1xTMT6plex [K10]; 1xTMT6plex [N-Term]	1	1	0	1531.91	1.122	0.97634	67.9	133.4	149.7	135.87	18.37	42.04		12.5	30.8	149.8	564.2	133.4	169	118.8	150.5	149.7	62.1		69	1.24622e-05	5.8751e-05	4	0.984596	0.853331	4.25754	0	7.05961	7.40088	6.89239	7.23362	7.22593	5.95652	3.28368	3.6836	3.08772	3.4876	3.47859	1.99099	0.312271	0.365944
Q02952	[R].AATIIEER.[S]	1xTMT6plex [N-Term]	1	1	0	1131.66	0.391	0.255524	71.4	400.9	156.7	163.28	8.86	1.88	2.7	14.8	71.4	281.9	1247	427.5	400.9	358	152.2	157.7	156.7		41	0.00159321	0.000300397	5	0.999436	0.986729	4.803	0	8.73978	8.6471	8.48382	7.24982	7.30104	7.29186	3.98973	3.8958	3.73032	2.47973	2.53163	2.52233	1.34266	1.36071
O95398	[R].AATIILR.[E]	1xTMT6plex [N-Term]	1	1	0	986.656	0.566	0.915543	92.1	208	117.7	148.34	32.7	95.17		5.2	49.4	171.7	895.6	247.5	123.9	208	117.7	269	15.5		31	0.0848963	0.00871299	4	0.990633	1.09983	3.75514	0	7.95128	6.95303	7.70044	6.87897	8.07146	3.9542	3.81529	2.90764	3.58721	2.8403	3.92456	0.180992	1.23338	1.12143
P13861	[R].AATIVATSEGSLWGLDR.[V]	1xTMT6plex [N-Term]	1	1	0	1976.07	0.773	0.999995	25.2	24.1	18.6	121.01	10.32	28.89			4	25.2	110.6	26.2	21.3	24.1	25.6	18.6	14.5		41	6.63601e-07	5.8751e-05	3	0.988856	1.10308	0.698789	0	4.71149	4.41278	4.59096	4.67807	4.21723	3.85798	3.63772	3.36692	3.52845	3.60742	3.18965	2.86397	0.320651	0.290687
Q8N9Z2	[R].AATPTLTTFPTIR.[V]	1xTMT6plex [N-Term]	1	1	0	1618.94	0.744	0.999995	35.3	90.6	67.4	144.27	14.97	6.07		5	18.7	66.7	325.3	92	90.6	69.5	64.3	67.4	72.5		7	0.127148	0.0134546	4	0.998143	0.907543	3.13078	0	6.52356	6.50144	6.11894	6.00675	6.07468	6.17991	3.73842	3.71404	3.29258	3.16895	3.2438	3.35976	0.294203	0.324175
Q96GG9	[R].AATQCEFSK.[Q]	1xCarbamidomethyl [C5]; 1xTMT6plex [K9]; 1xTMT6plex [N-Term]	1	1	0	1499.79	0.638	0.992744	18	46	29.4	153.25	12.36	21.9		3.1	8.5	38	223.7	47.3	37.4	46	29.4	32.4	20.8		41	0.000121027	5.8751e-05	4	0.984066	0.941705	2.2567	0	5.56377	5.22497	5.52356	4.87774	5.01792	4.37851	3.51179	3.15201	3.46909	2.7833	2.93215	2.25316	0.679373	0.721428
P13667	[R].AATQFWR.[S]	1xTMT6plex [N-Term]	1	1	0	1108.61	0.362	0.2675	38.6	182.6	66.1	157.43	9.54	44.14	1.4	8.8	38.6	159.1	610.6	182.6	214.2	182.1	85.6	66.1	32.1		18	0.0854853	0.00880969	5	0.997229	0.975976	3.92777	0	7.51254	7.74281	7.50859	6.41954	6.04658	5.0045	3.67301	3.90895	3.66896	2.5531	2.17096	1.10323	1.76444	1.80787
Q86X29	[K].AATSGVPSIYAPSTYAHLSPAK.[T]	1xTMT6plex [K22]; 1xTMT6plex [N-Term]	1	1	0	2647.45	2.66	0.0865178	58.3	66.1	175.9	142.91	24.11	13.44		5.5	27.3	124.5	539.3	66.1	85.4	52.8	190.1	145.3	175.9		43	1.53462e-05	5.8751e-05	4	0.998865	1.00395	3.48521	0	6.04658	6.41616	5.72247	7.57061	7.18289	7.45861	2.5513	2.91943	2.22846	4.06934	3.68314	3.95778	-1.3423	-1.33703
Q99715	[R].AATSYR.[L]	1xTMT6plex [N-Term]	1	1	0	897.499	0.144	0.000218363	20.2	99.5	14.3	160.72	50.84	36.49	3.2	4.7	20.2	57.7	279.1	50.9	154	99.5	25.5	14.3	14.1		12	0.1527	0.0165516	5	0.968065	0.74062	3.56075	0	5.66959	7.26679	6.63662	4.67243	3.83794	3.81762	2.8474	5.00396	4.1531	1.501	0.374265	0.346829	2.415	3.26079
Q9BXK5	[K].AATTEPTEVEEVVPALEPTETLLSEK.[E]	1xTMT6plex [K26]; 1xTMT6plex [N-Term]	1	1	0	3241.73	0.693	0.999995	3.8	25.5	17.7	165.97	17.01	13.14	1.3	0.7	3.8	25.4	110.8	32.7	24	25.5	21.6	17.1	17.7		18	0.0127677	0.00197526	4	0.994775	1.12221	0.611809	0	5.03122	4.58496	4.67243	4.43296	4.09592	4.14568	3.93813	3.54047	3.61841	3.40502	3.10469	3.14903	0.538015	0.479425
Q7L266	[R].AATVGYGILR.[E]	1xTMT6plex [N-Term]	1	1	0	1249.75	0.814	0.999995	72.5	126.9	103.3	136.87	6.89	4.01		4.6	42.7	123	515.9	138	126.9	120.6	104.1	103.3	96.7		57	0.000329146	0.000174145	4	0.981602	1.00316	3.56356	0	7.10852	6.98755	6.91409	6.70183	6.6907	6.59544	3.53381	3.41322	3.33999	3.12839	3.1173	3.02235	0.340731	0.339658
P10644	[R].AATVVAR.[G]	1xTMT6plex [N-Term]	1	1	0	916.578	0.787	0.999995	119.9	483.7	380.8	170.49	4.24	5.89	0.3	18.7	119.9	383.1	2101	483.7	454.5	493.5	402.2	380.8	357.4		41	0.00838015	0.00118227	4	0.996869	1.00973	5.34276	0	8.91797	8.82814	8.94691	8.65177	8.57289	8.4814	3.54077	3.4518	3.56943	3.27713	3.19901	3.1084	0.328986	0.325817
Q86U90	[R].AAVAASVGLSEGPAGSR.[S]	1xTMT6plex [N-Term]	1	1	0	1728.94	0.762	0.999995	14.1	27	20.6	138.44	12.93	17.13		2.2	6.9	28.6	117.9	22.1	27	28.6	27	20.6	20.2		44	0.000132983	0.00011429	4	0.99536	0.877934	1.87237	0	4.46597	4.75489	4.83794	4.75489	4.36457	4.33628	2.95422	3.2833	3.3779	3.2833	2.83872	2.8065	0.201021	0.22897
O60313	[R].AAVACEVCQSLVK.[H]	2xCarbamidomethyl [C5; C8]; 1xTMT6plex [K13]; 1xTMT6plex [N-Term]	1	1	0	1893.03	0.938	0.999995	31.4	112.3	105.3	167.6	6.16	7.27	0.5	6.6	31.4	131.3	631.1	112.3	108.3	122	108.1	105.3	94		12	0.0430722	0.00493394	5	0.987874	1.12129	3.26884	0	6.81121	6.75889	6.93074	6.75622	6.71836	6.55459	3.15918	3.11252	3.26578	3.11014	3.07637	2.93032	0.157223	0.140215
Q99747	[KR].AAVAFK.[NA]	1xTMT6plex [K6]; 1xTMT6plex [N-Term]	1	1	0	1064.69	0.975	0.999995	54.4	253.6	247.3	165.11	8.02	21.56	6.8	9.5	54.4	236	1075.1	288.4	253.6	250	247.3	183.5	285.3		27	0.160384	0.0174287	5	0.965001	0.862364	4.91744	0	8.17193	7.98641	7.96578	7.95012	7.51964	8.15634	3.77391	3.55879	3.53487	3.5167	3.01751	3.75583	0.166011	0.192507
O60812; P07910	[R].AAVAGEDGR.[M]	1xTMT6plex [N-Term]	2	7	0	1074.57	0.85	0.999995	401.7	1566.8	1332.3	163.42	16.96	13.5	17.6	83.3	401.7	1369.1	6365.4	1566.8	1846.5	1312.3	1338.6	1045.8	1332.3	NotUnique	46	0.000947329	0.000269597	5	0.999768	0.94563	7.31627	0	10.6136	10.8506	10.3579	10.3865	10.0304	10.3797	3.48692	3.73752	3.21649	3.24677	2.87017	3.23957	0.34182	0.361474
P07910	[R].AAVAGEDGRMIAGQVLDINLAAEPK.[V]	1xTMT6plex [K25]; 1xTMT6plex [N-Term]	1	1	1	2967.63	2.044	0.310533	31.6	79.5	162.5	163.05	34.59	36.06	0.4	8.1	31.6	124.7	552	116.5	79.5	58.5	162.5	110.4	231.2		19	0.00119805	0.000269597	5	0.971966	1.11703	3.21695	0	6.86419	6.31288	5.87036	7.3443	6.7866	7.853	3.26513	2.77159	2.37543	3.69494	3.19567	4.15035	-0.978819	-0.876273
P22102	[K].AAVAGLDK.[A]	1xTMT6plex [K8]; 1xTMT6plex [N-Term]	1	1	0	1202.75	1.63	0.493208	127.7	222.4	362.5	129.5	41.03	35.64		10.9	50.4	323.8	939.9	222.4	351.3	155.2	362.5	211.8	453.7		39	0.112704	0.0117825	4	0.984858	0.998901	4.50986	0	7.79701	8.45656	7.27798	8.50184	7.72656	8.82559	3.29077	3.95105	2.77117	3.99637	3.22024	4.32049	-0.507478	-0.508036
Q92614	[K].AAVAQASR.[D]	1xTMT6plex [N-Term]	1	1	0	1002.59	1.376	0.808135	62.1	93.3	128.4	145.1	25.25	18.29		1.6	32.2	119.8	556.7	83.7	133	93.3	164.5	116.6	128.4		30	0.00103946	0.000269597	4	0.966041	1.24391	2.5398	0	6.38716	7.05528	6.54381	7.36194	6.86542	7.0045	3.09295	3.63006	3.21888	3.87659	3.47743	3.58924	-0.415209	-0.333792
P22314	[R].AAVATFLQSVQVPEFTPK.[S]	1xTMT6plex [K18]; 1xTMT6plex [N-Term]	1	1	0	2391.37	0.973	0.999995	135.3	215.1	209.3	141.8	9.37	22.46		11.4	66	277.7	1188	219.1	215.1	183.9	295.8	200.1	209.3		45	2.10078e-05	5.8751e-05	4	0.998012	1.01124	4.62373	0	7.77545	7.74886	7.52278	8.20848	7.64458	7.70943	3.11667	3.09039	2.86681	3.54489	2.98726	3.05139	-0.171799	-0.169889
Q9Y3T9	[R].AAVATTRGDQESAEANK.[F]	1xTMT6plex [K17]; 1xTMT6plex [N-Term]	1	1	1	2177.16	1.343	0.830668	17.3	66.2	88.9	170.63	21.16	27.47	1.9	8.4	17.3	90.8	476.5	80.7	66.2	52.6	124.3	73.1	88.9		33	9.09537e-06	5.8751e-05	5	0.981694	0.8689	3.66527	0	6.3345	6.04876	5.71699	6.95768	6.1918	6.47411	3.07196	2.74311	2.36128	3.78917	2.90773	3.23263	-0.507782	-0.584396
O75152	[K].AAVAVVPLVSEDK.[S]	1xTMT6plex [K13]; 1xTMT6plex [N-Term]	1	1	0	1756.06	0.989	0.999995	187.8	343.3	339.6	141.77	4.65	8.29		19	103.1	342.3	1572	349.3	319.7	343.3	339.6	296.1	345.8		59	1.7547e-05	5.8751e-05	4	0.998605	0.951102	5.28494	0	8.44832	8.32057	8.42333	8.40769	8.20994	8.43379	3.32602	3.1917	3.29973	3.2833	3.07538	3.31074	0.0469321	0.049345
Q96F86	[K].AAVAWANQNR.[A]	1xTMT6plex [N-Term]	1	1	0	1329.72	0.755	0.999995	35.9	66.7	50.4	150.37	26.02	38.84		2.1	21.1	61.2	354.1	75.2	44	66.7	50.4	56.4	24.5		46	9.60883e-05	5.8751e-05	4	0.986859	1.08476	2.44952	0	6.23266	5.45943	6.05961	5.65535	5.81762	4.61471	3.48753	2.77472	3.32801	2.95533	3.10492	1.99601	0.554674	0.511333
P11766	[K].AAVAWEAGKPLSIEEIEVAPPK.[A]	2xTMT6plex [K9; K22]; 1xTMT6plex [N-Term]	1	1	0	2992.73	2.709	0.0371146	79.7	33.3	90.1	115.07	24.77	71.27			25.3	79.7	353.4	33.3	38.3	23	90.1	50.4	210.5		7	0.0430722	0.00493394	3	0.998993	0.881388	3.45842	1	5.05745	5.25927	4.52356	6.49346	5.65535	7.71768	1.81422	2.0432	1.20848	3.44347	2.49258	4.83244	-1.6754	-1.90087
Q13155	[K].AAVDGLSK.[M]	1xTMT6plex [K8]; 1xTMT6plex [N-Term]	1	2	0	1218.75	1.607	0.503389	96.1	370.4	595.3	151.31	38.91	37.59	5.1	43.4	96.1	518.1	1688.5	370.4	609.2	292.6	595.3	303.3	680.5		25	0.00353728	0.000428598	5	0.982824	0.912542	5.73423	0	8.53294	9.25077	8.19279	9.21747	8.2446	9.41045	3.06693	3.85356	2.69418	3.81707	2.75096	4.02855	-0.298676	-0.327301
P14921	[K].AAVDLKPTLTIIK.[T]	2xTMT6plex [K6; K13]; 1xTMT6plex [N-Term]	1	1	0	2070.35	1.563	0.711083	38.2	127.2	198.8	165.65	9.57	17.99	1	5.6	38.2	174.9	773.3	133.3	127.2	110.4	198.8	170.3	243.1		13	0.0348322	0.00429388	5	0.998166	1.08551	3.66206	0	7.05853	6.99095	6.7866	7.63517	7.41193	7.92541	3.12893	3.06668	2.87841	3.66015	3.4545	3.92752	-0.712143	-0.656048
Q92599	[K].AAVEALQSQALHATSQQPLRK.[D]	1xTMT6plex [K21]; 1xTMT6plex [N-Term]	1	1	1	2705.55	1.089	0.983791	36.1	131	142.6	161.4	13.45	24.09	2	4	36.1	174.9	687.3	131	105.2	136.4	142.6	90.4	142.7		47	1.07461e-05	5.8751e-05	5	0.979808	1.00038	3.81621	0	7.03342	6.71699	7.0917	7.15583	6.49825	7.15684	3.21598	2.89967	3.27423	3.33834	2.68101	3.33935	0.0103971	0.0103931
Q5VTR2	[K].AAVEDSGTTVETIK.[L]	1xTMT6plex [K14]; 1xTMT6plex [N-Term]	1	1	0	1879.04	0.854	0.999995	41.1	180.3	153.9	163.48	14.32	6.46	7.3	5.1	41.1	181.2	791.1	208	180.3	156.1	160.9	141.5	153.9		27	0.00606578	0.000881096	4	0.993211	1.09324	3.67175	0	7.70044	7.49426	7.28633	7.33002	7.14466	7.26585	3.68509	3.49649	3.30629	3.34626	3.17671	3.28756	0.246831	0.225779
P10809	[R].AAVEEGIVLGGGCALLR.[C]	1xCarbamidomethyl [C13]; 1xTMT6plex [N-Term]	1	13	0	1914.07	0.724	0.999995	30.3	128.8	93.3	168.02	11.18	23.26	1.7	3.1	30.3	124.8	599.3	128.8	111.7	139.8	118.8	74.5	93.3		74	6.1481e-09	5.8751e-05	5	0.977562	0.998696	3.51033	0	7.00899	6.80349	7.12722	6.89239	6.21917	6.54381	3.50323	3.29745	3.62161	3.38648	2.71237	3.03744	0.42811	0.428669
Q5T1M5	[K].AAVEFNK.[Q]	1xTMT6plex [K7]; 1xTMT6plex [N-Term]	1	1	0	1236.74	0.708	0.999995	79.5	171.4	121.4	142.51	14.86	14.88		7.6	39.1	161.4	710.1	154	205.7	171.4	146.7	110.1	121.4		29	0.0172735	0.0024625	4	0.999349	0.988364	3.96046	0	7.26679	7.6844	7.42122	7.19673	6.78267	6.92362	3.34525	3.76778	3.50151	3.27437	2.85544	2.99805	0.489796	0.495562
P49247	[R].AAVENHVR.[N]	1xTMT6plex [N-Term]	1	1	0	1124.64	0.9	0.999995	65.8	249.8	224.9	160.83	5.54	8.59	1.5	13.9	65.8	275.8	1129.8	258.4	249.8	231.6	259.7	224.2	224.9		45	0.000558916	0.000200533	5	0.992448	1.05355	4.47721	0	8.01346	7.96463	7.85549	8.0207	7.80864	7.81314	3.35651	3.31016	3.20657	3.36338	3.1621	3.16637	0.0636996	0.0604619
Q15075	[K].AAVEQEK.[R]	1xTMT6plex [K7]; 1xTMT6plex [N-Term]	1	1	0	1232.73	1.119	0.988898	100.6	194.7	217.9	131.26	34.87	26.09		13	42.7	236.8	757.3	165	312.8	194.7	217.9	135.6	227.5		32	0.0032018	0.00035197	4	0.988696	0.911994	4.52463	0	7.36632	8.2891	7.60511	7.76752	7.08321	7.82972	3.11591	4.12773	3.37774	3.55583	2.80548	3.62403	0.193357	0.212015
Q99460	[R].AAVESLGFILFR.[T]	1xTMT6plex [N-Term]	1	1	0	1551.91	0.815	0.999995	19.2	34.8	28.3	135.73	16.91	36.07		0	10.1	36.6	134.9	34.1	45.6	34.8	39.1	18.5	28.3		55	2.7694e-05	5.8751e-05	4	1			0	5.0917	5.51096	5.12102	5.2891	4.20945	4.82273	NA	NA	NA	NA	NA	NA	0.467466	NA
Q01844	[K].AAVEWFDGK.[D]	1xTMT6plex [K9]; 1xTMT6plex [N-Term]	1	2	0	1480.82	0.739	0.999995	114	276.8	204.6	141.66	12.23	17.22		21.9	59.5	218.2	1016.2	325.4	257.4	276.8	221.2	156.8	204.6		47	0.000251465	0.00011429	4	0.990077	0.841915	5.07167	0	8.34607	8.00787	8.1127	7.78921	7.29278	7.67666	3.88923	3.48752	3.61204	3.2278	2.63816	3.09412	0.569329	0.676231
Q96F86	[K].AAVFEEIDTYER.[R]	1xTMT6plex [N-Term]	1	1	0	1671.84	0.73	0.999995	22.8	54.2	39.6	153.27	18.54	14.09		2.5	13	40.2	252.9	69.3	54.2	48.7	45	39.6	33.8		8	0.00574442	0.00085052	4	0.996438	0.98687	2.29204	0	6.11478	5.76022	5.60585	5.49185	5.30743	5.07895	3.87361	3.51433	3.3579	3.24239	3.05551	2.82399	0.534207	0.541315
Q96F86	[K].AAVFEEIDTYERR.[S]	1xTMT6plex [N-Term]	1	1	1	1827.94	1.204	0.960828	30.6	58.5	70.4	139.31	17	21.97		6.9	12.1	77.1	301.6	58.5	72.4	52.1	70.4	62	94		62	7.1679e-05	5.8751e-05	4	0.956149	0.86313	3.21805	0	5.87036	6.17792	5.70321	6.1375	5.9542	6.55459	3.07291	3.42923	2.87925	3.38241	3.17003	3.86563	-0.298265	-0.345562
Q8WUM4	[R].AAVGRPLDK.[H]	1xTMT6plex [K9]; 1xTMT6plex [N-Term]	1	1	0	1384.87	0.693	0.999995	126.9	332.1	230	148.61	7.96	12.06		14.6	60.4	266.5	1355.9	297	347.7	332.1	259	230	203.3		11	0.0329022	0.00420359	4	0.998476	0.991151	4.76047	0	8.21432	8.4417	8.37547	8.01681	7.84549	7.66747	3.48469	3.7141	3.64728	3.28541	3.11256	2.93295	0.500576	0.505045
P18206	[K].AAVHLEGK.[I]	1xTMT6plex [K8]; 1xTMT6plex [N-Term]	1	1	0	1282.79	1.117	0.950294	166.2	767.2	857.1	155.18	27.31	31.11	0.4	42.5	166.2	707.1	2550.1	767.2	1054.1	617.1	857.1	498.3	951.8		17	0.0343371	0.00429388	4	0.99757	0.901997	6.2977	0	9.58346	10.0418	9.26936	9.74332	8.96087	9.89451	3.64276	4.1509	3.29454	3.81999	2.95253	3.98762	0.0986368	0.109354
Q9UHI6	[K].AAVHTYGIASVPNQPLK.[K]	1xTMT6plex [K17]; 1xTMT6plex [N-Term]	1	1	0	2224.29	0.693	0.999995	67.4	247.5	171.5	161.33	1.71	22.82	4.3	6.4	67.4	254.7	1066.9	242.6	251	247.5	218.6	171.5	138.6		17	0.00300385	0.00035197	5	0.968078	0.952368	4.64547	0	7.92244	7.97154	7.95128	7.77215	7.42206	7.11478	3.44087	3.49243	3.47116	3.28306	2.91547	2.59282	0.512089	0.5377
Q86V81	[K].AAVHYDR.[S]	1xTMT6plex [N-Term]	1	1	0	1060.57	0.675	0.999995	29.7	146.8	99.2	164.3	4	24.01	0.6	5.4	29.7	116.4	523	146.8	149.4	138.4	99.2	70.9	116.3		26	0.0212476	0.00292196	5	0.993698	1.07812	3.21003	0	7.19771	7.22304	7.1127	6.63227	6.14771	6.86171	3.69873	3.72222	3.61988	3.17426	2.72482	3.38707	0.630585	0.584893
Q9UMR2; Q9NUU7	[R].AAVIER.[F]	1xTMT6plex [N-Term]	2	1	0	887.551	0.73	0.999995	104.7	253.1	184.9	145.34	11.04	19.85		10.7	55.6	197.2	969.9	286.4	253.1	230.1	193.8	184.9	131.4	NotUnique	21	0.332789	0.0380301	4	0.999587	0.973236	4.43066	0	8.16189	7.98356	7.84612	7.59842	7.5306	7.03782	3.83384	3.65061	3.50939	3.25488	3.18519	2.67886	0.60824	0.624967
Q9NR30	[R].AAVIGDVIR.[V]	1xTMT6plex [N-Term]	1	2	0	1142.71	1.161	0.972743	67.7	226.5	262.9	158.05	33.43	16.38	2.5	17.7	67.7	290.4	1125.6	226.5	380.7	217.1	286.9	262.9	206.4		42	0.00945453	0.00141207	5	0.995601	0.97379	4.81153	0	7.82337	8.57251	7.76222	8.1644	8.03837	7.6893	3.0929	3.86221	3.03011	3.44312	3.31369	2.95523	0.0886734	0.0910601
Q9UKM9	[R].AAVLGENGR.[V]	1xTMT6plex [N-Term]	1	1	0	1115.64	0.417	0.405959	83.1	242.4	101	150.97	27.89	19.65		5	47.3	146.2	844.4	300.4	168.5	242.4	101	106.7	72.4		52	0.00023733	0.00011429	4	0.98989	1.08888	3.67152	0	8.23074	7.3966	7.92125	6.65821	6.73742	6.17792	4.18707	3.42102	3.90284	2.7429	2.81564	2.30181	1.32502	1.21686
Q9BUT1	[K].AAVIGLTK.[S]	1xTMT6plex [K8]; 1xTMT6plex [N-Term]	1	1	0	1230.82	1.071	0.981168	82.1	299.3	320.6	165.1	15.85	4.14	2.3	16.8	82.1	317.6	1471.2	358.1	299.3	261.7	320.6	303.2	329		40	0.0129221	0.00197526	5	0.997033	1.02905	4.86522	0	8.48422	8.22545	8.03177	8.32463	8.24413	8.36194	3.51683	3.26537	3.07716	3.36175	3.28352	3.39801	-0.0630877	-0.0613066
Q13435	[R].AAVLLEQER.[Q]	1xTMT6plex [N-Term]	1	2	0	1257.74	0.622	0.964092	53.3	112.9	70.2	122.33	34.13	48.8		10	22.1	128.4	341.7	112.9	164.7	83.5	135.6	70.2	55.8		52	0.000255658	0.00011429	4	0.970347	0.80857	3.92481	0	6.8189	7.3637	6.3837	7.08321	6.1334	5.80219	3.57928	4.25305	3.04105	3.90616	2.73148	2.32186	0.515832	0.637956
Q96KN1	[R].AAVLQELATHLHPAEPEEGDSNVAR.[T]	1xTMT6plex [N-Term]	1	1	0	2883.48	0.658	0.994541	30	120.2	79.1	157.07	9.47	12.99	0.3	9.6	30	123	476.4	120.2	133.7	110.8	93.4	72.7	79.1		36	4.86147e-05	5.8751e-05	5	0.950099	1.12386	3.11336	0	6.90929	7.06286	6.79181	6.54535	6.18388	6.30561	3.37758	3.51422	3.27305	3.05375	2.73212	2.84043	0.576374	0.512851
Q96GX9	[K].AAVMATLLFPGR.[E]	1xTMT6plex [N-Term]	1	1	0	1475.86	0.747	0.999995	8.7	23.8	17.7	149.78	13.98	19.59		1.1	3	25.5	118.2	28.5	23.8	21.7	22.5	17.7	15.4		31	0.000411026	0.000200533	4	0.976231	1.05949	0.859927	0	4.83289	4.57289	4.43962	4.49185	4.14568	3.94486	3.74987	3.50447	3.37869	3.42798	3.10125	2.9117	0.421005	0.397364
Q8N8S7	[R].AAVMVYDDANK.[K]	1xTMT6plex [K11]; 1xTMT6plex [N-Term]	1	1	0	1654.89	0.653	0.997849	146.2	317.1	207	143.64	1.64	14.81		15.2	79.5	268.6	1285.7	315.9	325.5	317.1	247.1	184.9	207		79	2.46961e-06	5.8751e-05	4	0.999207	0.95655	4.93809	0	8.30332	8.34651	8.30879	7.94895	7.5306	7.69349	3.51809	3.56324	3.52381	3.14762	2.71027	2.88055	0.595197	0.622234
Q8N8S7	[R].AAVMVYDDANK.[K]	1xOxidation [M4]; 1xTMT6plex [K11]; 1xTMT6plex [N-Term]	1	1	0	1670.88	0.948	0.999995	114.5	202.3	191.8	135.36	9.91	11.7		10.6	63.6	206.1	818.6	202.3	238.3	201	210.1	191.8	166		36	0.000126339	5.8751e-05	4	0.995028	0.935926	4.51714	0	7.66035	7.89664	7.65105	7.71493	7.58346	7.37504	3.3584	3.61086	3.34846	3.41672	3.27624	3.05355	0.178203	0.190403
Q96IK1	[K].AAVPAPPPEPEGQDPPAPSQDTS.[-]	1xTMT6plex [N-Term]	1	1	0	2484.21	0.671	0.999995	89.2	161	108.1	141.71	14.34	10.05		10.2	44.6	178.4	783	197.3	151.1	161	109.1	90.8	108.1		36	0.000835047	0.000269597	4	0.99972	0.947352	4.28064	0	7.62425	7.23936	7.33092	6.76951	6.50462	6.75622	3.52942	3.12314	3.21979	2.62718	2.34757	2.61316	0.721391	0.761482
P50993; P05023	[R].AAVPDAVGK.[C]	1xTMT6plex [K9]; 1xTMT6plex [N-Term]	2	1	0	1285.79	2.61	0.00683544	143.7	368.3	961.2	167.88	30.72	48.77	0	30.6	143.7	511	2581.2	328	570	368.3	1045.8	961.2	345.3	NotUnique	23	0.102177	0.0106153	5	1	0.959069	5.88146	0	8.35755	9.15482	8.52474	10.0304	9.90869	8.43171	2.58177	3.41306	2.75609	4.326	4.19911	2.65909	-0.777894	-0.811094
P39060	[R].AAVPIVNLK.[D]	1xTMT6plex [K9]; 1xTMT6plex [N-Term]	1	1	0	1382.91	0.302	0.0531224	122.9	763.1	230.6	163.71	9.96	36.77	0.6	34.8	122.9	514.8	2284.6	685.9	837.8	763.1	278.9	230.6	126.4		26	0.00281902	0.00035197	4	0.99727	0.918972	5.9232	0	9.42185	9.71046	9.57573	8.1236	7.84925	6.98185	3.80714	4.12119	3.97458	2.39442	2.09587	1.152	1.91778	2.08687
P13929; P09104; P06733	[R].AAVPSGASTGIYEALELR.[D]	1xTMT6plex [N-Term]	3	11	0	2034.11	0.57	0.918894	92.7	382.3	218	162.99	5.01	11.04	1	25.2	92.7	335.5	1527.5	404	382.3	365.6	255.3	218	207.6	NotUnique	61	2.86514e-06	5.8751e-05	5	0.962333	1.12137	4.69342	0	8.65821	8.57856	8.51412	7.99605	7.76818	7.69766	3.53566	3.46463	3.40717	2.94517	2.74197	2.67908	0.762999	0.680417
P13929; P09104	[R].AAVPSGASTGIYEALELRDGDK.[GQ]	1xTMT6plex [K22]; 1xTMT6plex [N-Term]	2	1	1	2678.44	0.818	0.999995	17.6	69	56.5	168.82	3.63	13.61	1.6	1.9	17.6	59.1	309.9	70.1	69	65.4	56.5	55.8	70.5	NotUnique	41	1.05489e-05	5.8751e-05	5	0.956728	0.904101	2.90173	0	6.13134	6.10852	6.03122	5.82018	5.80219	6.13955	3.57218	3.54694	3.46144	3.22801	3.20812	3.58126	0.169721	0.187723
P06733	[R].AAVPSGASTGIYEALELRDNDK.[T]	1xTMT6plex [K22]; 1xTMT6plex [N-Term]	1	20	1	2735.46	1.023	0.995808	270.5	1003.2	1026.5	166.27	9.03	15.24	21.5	58.5	270.5	1053.7	5086.7	1164	1003.2	995.2	1026.5	798.8	1074.6		51	1.07562e-06	5.8751e-05	5	0.993302	0.895117	7.07796	0	10.1849	9.97039	9.95884	10.0035	9.64169	10.0696	3.47096	3.23135	3.21844	3.26835	2.86413	3.34216	0.133106	0.148703
Q9NQG1	[K].AAVPSVNK.[R]	1xTMT6plex [K8]; 1xTMT6plex [N-Term]	1	1	0	1243.78	1.309	0.900419	146.3	215.9	282.6	137.88	12	10.89		13.4	73.7	290.3	1155.8	193.2	245.4	215.9	306.8	246.5	282.6		25	0.00848828	0.00118227	4	0.99757	0.969635	4.82453	0	7.59395	7.93899	7.75422	8.26115	7.94544	8.14262	2.85614	3.21199	3.02143	3.54424	3.21864	3.42199	-0.354018	-0.365104
P22033	[K].AAVQVLDDIEK.[C]	1xTMT6plex [K11]; 1xTMT6plex [N-Term]	1	1	0	1658.97	0.956	0.999995	112.5	218.2	208.6	141.7	10.84	7.34		12.3	58.5	216.3	966.8	221.2	218.2	180.9	212.6	185.1	208.6		77	4.23129e-06	5.8751e-05	4	0.999905	0.947346	4.59156	0	7.78921	7.76951	7.49905	7.732	7.53216	7.7046	3.37538	3.35458	3.06909	3.31499	3.10404	3.28606	0.0296697	0.0313188
P78346	[K].AAVSTNCR.[A]	1xCarbamidomethyl [C7]; 1xTMT6plex [N-Term]	1	1	0	1107.58	1.296	0.906054	21.5	56.6	73.4	167.97	25.17	31.99	0.4	3.7	21.5	72	368.8	56.6	80.7	51	73.4	42.4	82.9		27	0.0143105	0.00223665	5	0.992736	1.07931	2.64991	0	5.82273	6.3345	5.67243	6.19771	5.40599	6.3733	2.93967	3.41383	2.80041	3.28709	2.55356	3.44978	-0.0491162	-0.0455069
Q9NP81	[K].AAVTEAVR.[A]	1xTMT6plex [N-Term]	1	1	0	1045.62	0.765	0.999995	52.6	126.2	96.6	142.53	20.46	7.95		6.9	28.9	95.6	454.8	126.2	128.1	86.9	96.6	87	102		35	0.00859755	0.00118227	4	0.999372	0.905621	3.65912	0	6.97957	7.00113	6.44128	6.59395	6.44294	6.67243	3.66649	3.69029	3.07211	3.24069	3.07394	3.32734	0.237553	0.26231
Q6P6B7	[R].AAVTGQDEAIR.[F]	1xTMT6plex [N-Term]	1	1	0	1359.74	0.699	0.999995	33.2	140.1	97.9	156.58	16.58	16.69	0.9	9.4	33.2	134.1	513.6	140.1	164.3	117.7	116.7	97.9	83.7		55	0.00619014	0.000913221	5	0.986588	0.996268	3.65238	0	7.13031	7.36019	6.87897	6.86666	6.61324	6.38716	3.49096	3.72169	3.23867	3.22632	2.97194	2.74502	0.500806	0.502682
P19338	[K].AAVTPGK.[K]	1xTMT6plex [K7]; 1xTMT6plex [N-Term]	1	2	0	1101.7	0.9	0.999995	270.6	1226.9	1104.8	163.27	32.58	28.47	5.7	50.1	270.6	1017.6	4521.4	802.1	1586.5	1226.9	1104.8	732.4	1326.6		32	0.0263761	0.00340796	5	0.993445	1.06211	6.40699	0	9.64764	10.6316	10.2608	10.1096	9.51649	10.3735	3.05116	3.97761	3.62847	3.48608	2.92768	3.73459	0.180166	0.169631
P00390	[R].AAVVESHK.[L]	1xTMT6plex [K8]; 1xTMT6plex [N-Term]	1	1	0	1298.78	0.912	0.999995	107.6	529.1	482.5	163.62	56.29	26.8	2.3	14.6	107.6	397.6	1767.5	140.2	532.2	529.1	482.5	289.6	485.8		15	0.0212476	0.00292196	5	0.995855	1.07673	4.96364	0	7.13134	9.05582	9.0474	8.91439	8.17792	8.92422	2.01323	3.80057	3.79275	3.66921	2.98523	3.67835	-0.260653	-0.242079
Q8NFQ8	[K].AAVVHHFESFPAGSTLIFYK.[Y]	1xTMT6plex [K20]; 1xTMT6plex [N-Term]	1	1	0	2679.47	1.589	0.64657	59.9	193.6	307.6	162.31	18.18	15.14	3.8	12.3	59.9	251	1072.8	193.6	233.6	162.3	344.5	253.6	307.6		10	0.00324764	0.00035197	5	0.996954	0.926268	4.79277	0	7.59694	7.8679	7.34252	8.42836	7.98641	8.26491	3.02738	3.31991	2.75271	3.92498	3.44785	3.74852	-0.624111	-0.67379
P35611	[R].AAVVTSPPPTTAPHK.[E]	1xTMT6plex [K15]; 1xTMT6plex [N-Term]	1	1	0	1932.13	0.576	0.90342	47.8	241	138.8	166.85	18.34	10.69	1.7	12.3	47.8	173.7	867.6	260.3	241	180.4	138.8	116.6	143.1		37	9.82225e-05	5.8751e-05	5	0.996237	0.980835	4.26299	0	8.02403	7.91289	7.49506	7.11686	6.86542	7.16088	3.83453	3.72122	3.29522	2.90964	2.65328	2.95451	0.762936	0.777843
Q14978	[K].AAVVVSK.[S]	1xTMT6plex [K7]; 1xTMT6plex [N-Term]	1	2	0	1131.75	0.826	0.999995	158.9	639.9	528.4	166.49	11.43	13.24	3.2	33	158.9	598.3	2884.5	724.1	576.7	639.9	528.4	464.7	605.6		42	0.0127677	0.00197526	5	0.99152	1.0715	5.67219	0	9.50005	9.17168	9.3217	9.04549	8.86016	9.24222	3.57243	3.26597	3.40599	3.1482	2.97524	3.33181	0.281854	0.263046
CON_Q2UVX4	[K].AAVYNHFISDGVKK.[T]	2xTMT6plex [K13; K14]; 1xTMT6plex [N-Term]	1	1	1	2236.31	8.838	3.9283e-08	76.1	54.5	481.9	163.25	11.55	60.49	11.9	30.6	76.1	308.8	1455.3	61.7	54.5	49	481.9	212.8	823.8		19	0.00666454	0.000981114	5	0.980753	0.77127	5.78691	0	5.9472	5.76818	5.61471	8.91259	7.73335	9.68615	0.207818	-0.024285	-0.223274	4.05263	2.52368	5.0556	-3.00067	-3.89055
P11172	[K].AAWEAYLSR.[L]	1xTMT6plex [N-Term]	1	1	0	1295.69	0.849	0.999995	39.2	66.9	56.8	145.21	26.79	20.76		1.1	24.4	63.1	326.5	88.5	51.6	66.9	41.2	62.8	56.8		35	0.00716888	0.00103625	4	0.953626	1.19047	2.00501	0	6.46761	5.6893	6.06393	5.36457	5.97269	5.82782	3.74859	3.09481	3.4095	2.82204	3.33286	3.21117	0.351918	0.295612
P51659	[R].AAWEHMK.[K]	1xTMT6plex [K7]; 1xTMT6plex [N-Term]	1	1	0	1330.73	0.677	0.999995	78.9	377.6	255.6	172.03	3.85	13.21	1.1	27	78.9	316.1	1769.4	371.5	377.6	399.5	316.1	251.2	255.6		19	0.0119483	0.00173889	5	0.966234	1.11919	4.72216	0	8.53722	8.56071	8.64205	8.30424	7.97269	7.99774	3.40877	3.42977	3.50244	3.2006	2.90437	2.92675	0.488437	0.43642
A6NDG6	[R].AAYAEK.[L]	1xTMT6plex [K6]; 1xTMT6plex [N-Term]	1	1	0	1110.66	0.682	0.999995	58	291.7	199	170.87	18.3	3.58	1.3	4.9	58	232.3	1191.4	227.4	329.9	291.7	187	199.2	199		22	0.197024	0.0218473	5	0.991989	1.1347	3.96763	0	7.82909	8.36588	8.18834	7.54689	7.63807	7.63662	3.40305	3.87612	3.71965	3.15436	3.23471	3.23343	0.520574	0.458775
O75955	[K].AAYDIEVNTRR.[A]	1xTMT6plex [N-Term]	1	1	1	1536.83	1.928	0.220045	30.7	125.3	241.6	156.31	27.05	33.01	5	9.2	30.7	207.5	707.1	125.3	182.4	111	241.6	134.7	269.1		20	0.0170623	0.0024417	5	0.965583	0.840418	4.52254	0	6.96924	7.51096	6.79442	7.91648	7.07361	8.072	2.91129	3.55587	2.70327	4.03839	3.03547	4.22344	-0.59582	-0.708957
P02545	[K].AAYEAELGDAR.[K]	1xTMT6plex [N-Term]	1	2	0	1394.71	0.399	0.433808	67.5	312.5	124.8	165.4	16.26	38.13	0.9	9.7	67.5	219.3	1056.7	346.9	249.7	312.5	124.8	154.2	67.6		65	7.56307e-05	5.8751e-05	5	0.988008	1.12089	4.06758	0	8.43838	7.96405	8.28771	6.96347	7.26866	6.07895	3.89939	3.47622	3.76497	2.58356	2.85583	1.79444	1.45969	1.30225
P02545	[K].AAYEAELGDARK.[T]	1xTMT6plex [K12]; 1xTMT6plex [N-Term]	1	1	1	1751.97	0.98	0.999995	61.1	217.8	213.6	163.15	8.33	17.56	3.5	11	61.1	181	872.9	243.8	207.8	217.8	213.6	171.8	245.5		28	0.00177646	0.000321709	5	0.996724	0.897302	4.62326	0	7.92955	7.69905	7.76686	7.73877	7.42459	7.93958	3.68471	3.42782	3.50339	3.47209	3.12195	3.69588	0.097511	0.108671
Q15833	[R].AAYEVTR.[A]	1xTMT6plex [N-Term]	1	2	0	1038.58	0.583	0.957936	41.3	89.1	52	155.53	38.43	49.73		4	29	59	448.4	128.4	58	89.1	52	80.2	27.4		23	0.00688998	0.00100924	4	0.979634	0.982222	3.10667	0	7.0045	5.85798	6.47735	5.70044	6.32553	4.7761	3.96838	2.80111	3.43169	2.64072	3.27712	1.69965	0.845921	0.861232
P05141	[R].AAYFGIYDTAK.[G]	1xTMT6plex [K11]; 1xTMT6plex [N-Term]	1	1	0	1677.93	1.425	0.74197	60.2	94.2	134.3	142.85	18.21	48.68		5.5	34	106.4	507.9	72.7	105.2	94.2	153.3	134.3	50.3		75	5.69426e-06	5.8751e-05	4	0.996406	0.969433	3.56621	0	6.18388	6.71699	6.55766	7.26021	7.06932	5.65249	2.70021	3.25013	3.08577	3.81048	3.61356	2.15206	-0.174495	-0.179997
P12236; P12235	[R].AAYFGVYDTAK.[G]	1xTMT6plex [K11]; 1xTMT6plex [N-Term]	2	1	0	1663.91	1.498	0.696906	68.8	107	160.2	141.4	20.36	50.44		6.7	41.3	114.8	550.2	77.7	117.2	107	202.3	160.2	62.9	NotUnique	35	0.00578378	0.00085052	4	0.994306	0.938962	3.83455	0	6.27984	6.87283	6.74147	7.66035	7.32373	5.97499	2.60425	3.23578	3.09588	4.0745	3.71599	2.27958	-0.354978	-0.378053
Q9H0E3	[K].AAYHHFQR.[Y]	1xTMT6plex [N-Term]	1	1	0	1258.66	1.132	0.979125	35.1	71.3	80.8	133.55	49.61	50.69		6.6	14.1	87.2	295.3	46.3	124.8	71.3	80.8	37.6	117.1		9	0.0399922	0.00471519	4	0.970492	0.865987	3.28734	0	5.53294	6.96347	6.15583	6.33628	5.23266	6.8716	2.59312	4.24503	3.3124	3.52078	2.24637	4.13893	0.0705677	0.0814882
Q8WXH0	[R].AAYLEK.[M]	1xTMT6plex [K6]; 1xTMT6plex [N-Term]	1	1	0	1152.7	2.521	0.0717162	108.5	115.6	291.4	142.99	22	12.67		7	52.9	222.6	971	115.6	160.3	108.2	313.6	291.4	243.5		22	0.153459	0.0166875	4	0.994232	1.06819	4.08328	0	6.853	7.32463	6.75756	8.29278	8.18686	7.92778	2.5929	3.03442	2.50355	3.94077	3.84161	3.59907	-1.15741	-1.08352
P04083	[K].AAYLQETGKPLDETLK.[K]	2xTMT6plex [K9; K16]; 1xTMT6plex [N-Term]	1	3	0	2464.43	0.942	0.999995	67	127.8	120.5	153.47	15.7	4.12		10	33.8	132.6	802.2	146.8	106.9	127.8	114.2	120.5	123.9		29	1.15725e-05	5.8751e-05	4	0.991936	0.954954	4.05757	0	7.19771	6.74012	6.99774	6.83542	6.91289	6.95303	3.28826	2.80908	3.07886	2.90888	2.99	3.03204	0.0780766	0.0817595
P04083	[K].AAYLQETGKPLDETLKK.[A]	3xTMT6plex [K9; K16; K17]; 1xTMT6plex [N-Term]	1	1	1	2821.68	7.487	1.02585e-06	98.6	24.6	184.2	143.83	31.48	116.54		17.1	49.3	197.2	936.6	27.2	24.6	14.2	184.2	46.8	796.7		17	9.19478e-05	5.8751e-05	4	0.991439	0.880141	4.75994	1	4.76553	4.62059	3.82782	7.52513	5.54844	9.63789	0.00635874	-0.158329	-1.05906	3.14176	0.895878	5.54224	-3.16584	-3.59697
P08237	[R].AAYNLVK.[R]	1xTMT6plex [K7]; 1xTMT6plex [N-Term]	1	1	0	1236.77	0.933	0.999995	41.3	96.4	90	139.89	23.28	22.22		3.7	17.5	97.4	374.3	96.4	113.1	70	90	61.5	95.7		27	0.123647	0.0130209	4	0.995078	1.0221	2.91944	0	6.59096	6.82146	6.12928	6.49185	5.94251	6.58045	3.59214	3.81765	3.14044	3.49518	2.95771	3.58185	0.175628	0.171831
Q14019	[R].AAYNLVR.[D]	1xTMT6plex [N-Term]	1	1	0	1035.61	0.505	0.739201	94.7	256.2	129.5	131.74	19.27	42.19		14.9	41.2	217.5	721.6	256.2	328.9	227.6	152.1	129.5	60		22	0.218157	0.0243756	4	0.986439	0.872267	4.60509	0	8.00113	8.36151	7.83036	7.24888	7.01681	5.90689	3.89334	4.30649	3.69756	3.03093	2.76488	1.49243	1.34014	1.53638
P22695	[K].AAYNQVK.[T]	1xTMT6plex [K7]; 1xTMT6plex [N-Term]	1	1	0	1251.75	1.168	0.979715	67.1	237.5	277.4	164.37	4.1	20.39	3.2	10.3	67.1	274.3	1220	236.5	254.2	237.5	316.5	208.8	277.4		38	0.00957391	0.00141207	5	0.995749	0.982778	4.72002	0	7.8857	7.98982	7.89178	8.30606	7.70598	8.11582	3.22115	3.3271	3.22734	3.64888	3.03828	3.45531	-0.120188	-0.122294
Q96HA7	[R].AAYQAAIR.[G]	1xTMT6plex [N-Term]	1	1	0	1092.64	0.708	0.999995	28.3	57.6	40.8	135.8	18.09	1.37		3.4	15.7	50.9	207.5	57.6	57.6	41.3	41.3	40.8	40.2		28	0.0620141	0.00651786	4	0.999386	0.889087	2.7118	0	5.848	5.848	5.36807	5.36807	5.3505	5.32912	3.52743	3.52743	2.98764	2.98764	2.96787	2.94383	0.338791	0.381055
P51784; Q9Y4E8; Q13107	[K].AAYVLFYQR.[QR]	1xTMT6plex [N-Term]	3	1	0	1359.76	0.892	0.999995	97.2	162.1	144.7	147.36	23.51	12.55		5.6	52	181.9	923.8	225.5	162.1	146.5	144.7	127.8	164.3	NotUnique	26	0.00827316	0.00118227	4	0.990782	1.09163	3.8514	0	7.81698	7.34074	7.19476	7.17692	6.99774	7.36019	3.63273	3.19646	3.06273	3.04639	2.88225	3.21428	0.272542	0.249666
Q9Y6Y8	[K].AAYWEEEPAEVRR.[C]	1xTMT6plex [N-Term]	1	1	1	1834.93	0.857	0.999995	33.1	101.6	87	168.83	5.27	8.3	0.3	4.3	33.1	106.1	554.9	101.6	96.5	107.3	87	88.2	75.6		45	8.25185e-06	5.8751e-05	5	0.983128	1.18612	2.83707	0	6.66676	6.59246	6.74551	6.44294	6.46271	6.24031	3.22875	3.16611	3.29515	3.04006	3.05672	2.86923	0.286252	0.241335
P62873	[K].ACADATLSQITNNIDPVGR.[I]	1xCarbamidomethyl [C2]; 1xTMT6plex [N-Term]	1	1	0	2245.14	0.917	0.999995	41.1	56	51.3	144.8	24.01	18.3		3.6	19.9	84.7	390	60.9	37.5	56	67.7	51.3	48.9		52	2.76069e-06	5.8751e-05	4	0.999251	1.01966	2.926	0	5.92837	5.22882	5.80735	6.08108	5.68089	5.61176	2.94448	2.25842	2.8258	3.09425	2.70177	2.63398	-0.136396	-0.133767
Q9H3S4	[R].ACADGGANR.[L]	1xCarbamidomethyl [C2]; 1xTMT6plex [N-Term]	1	1	0	1120.54	0.933	0.999995	37.8	22.3	20.8	101.31	28.3	52.71			5.1	37.8	100.3	13	22.5	22.3	20.8	16.5	42.7		31	0.00338929	0.000390347	2	1	NA	NA	1	3.70044	4.49185	4.47897	4.37851	4.04439	5.41616	2.3664	3.17064	3.15755	3.05546	2.71593	4.10992	-0.389268	-0.395575
Q96QK1	[R].ACAELHQNVNVK.[N]	1xCarbamidomethyl [C2]; 1xTMT6plex [K12]; 1xTMT6plex [N-Term]	1	1	0	1841.01	0.799	0.999995	102.9	430.4	343.9	167.63	14.34	48.99	2.2	23.1	102.9	485.3	2271.6	496.7	372.6	430.4	457.6	343.9	150.2		35	0.000129071	5.8751e-05	5	0.993016	1.09797	5.17487	0	8.95623	8.54148	8.74953	8.83794	8.42585	7.23074	3.44394	3.0662	3.25569	3.33621	2.96088	1.87242	0.58424	0.532107
P31040	[R].ACALSIEESCRPGDK.[V]	2xCarbamidomethyl [C2; C10]; 1xTMT6plex [K15]; 1xTMT6plex [N-Term]	1	1	0	2151.09	1.635	0.534463	22.6	87.7	143.3	144.98	24.55	47.41	2.1	6.6	22.6	226.5	530.4	87.7	130.3	86.6	253.3	100.9	143.3		40	3.68134e-06	5.8751e-05	5	0.97301	0.942684	3.90831	0	6.4545	7.02569	6.4363	7.9847	6.65678	7.16289	2.701	3.30692	2.68169	4.32424	2.91558	3.45246	-0.629296	-0.667558
O95825	[K].ACALSQINTK.[L]	1xCarbamidomethyl [C2]; 1xTMT6plex [K10]; 1xTMT6plex [N-Term]	1	1	0	1563.89	0.834	0.999995	38.1	120.7	100.7	161.88	13.75	13.62	3.3	9.4	38.1	158.2	681.8	114.1	120.7	147.2	118.1	90.3	100.7		50	1.44509e-05	5.8751e-05	5	0.994233	0.872941	4.34358	0	6.83415	6.91528	7.20163	6.88387	6.49665	6.65392	2.85309	2.94602	3.27406	2.91004	2.46646	2.64662	0.305544	0.350017
P00558	[K].ACANPAAGSVILLENLR.[F]	1xCarbamidomethyl [C2]; 1xTMT6plex [N-Term]	1	1	0	1998.1	0.711	0.999995	18.4	73.7	52.4	168.34	16.01	7.63	0.1	2.3	18.4	87	404.2	73.7	63	86.8	59.6	52.3	52.4		63	7.95145e-06	5.8751e-05	5	0.97841	1.31492	1.86773	0	6.20359	5.97728	6.43962	5.89724	5.70874	5.71149	3.29742	3.12531	3.47693	3.06444	2.92109	2.92318	0.43434	0.330316
P55042	[R].ACAVVFDCK.[F]	2xCarbamidomethyl [C2; C8]; 1xTMT6plex [K9]; 1xTMT6plex [N-Term]	1	1	0	1527.81	0.598	0.958495	53.8	266.5	159.3	167.54	13.33	26.26	2.1	8.1	53.8	319.7	1400.2	266.5	244.1	315.8	189.4	159.3	109.9		23	0.00168712	0.000300397	5	0.995331	1.08001	4.43335	0	8.05799	7.93133	8.30287	7.56529	7.3156	6.78005	3.35613	3.23885	3.58287	2.89993	2.66874	2.17286	0.877082	0.812108
Q96FZ2	[R].ACAYQDRR.[G]	1xCarbamidomethyl [C2]; 1xTMT6plex [N-Term]	1	1	1	1268.64	2.413	0.0941119	13	34.1	82.4	169.97	33.1	45.28	0.5	2.3	13	81.6	377.9	34.1	47.9	24.5	82.4	44	117.7		17	0.0610795	0.00647739	5	0.997125	1.08937	2.4631	0	5.0917	5.58195	4.61471	6.36457	5.45943	6.87897	2.41296	2.863	1.9751	3.58141	2.75053	4.05361	-1.1382	-1.04483
Q8IZ69	[K].ACCPLEGVRPSPQQTEYR.[N]	2xCarbamidomethyl [C2; C3]; 1xTMT6plex [N-Term]	1	1	0	2377.16	0.818	0.999995	49.2	73.4	60	147.91	20.55	17.53		3.9	21.2	114.5	538.6	67.3	73.4	98.1	72	50.7	60		16	0.000684125	0.000253927	4	0.998221	1.08227	3.05747	0	6.07253	6.19771	6.61618	6.16993	5.66391	5.90689	2.78586	2.90152	3.28818	2.87585	2.4083	2.63281	0.381898	0.352866
Q13751	[R].ACDCDFR.[G]	2xCarbamidomethyl [C2; C4]; 1xTMT6plex [N-Term]	1	1	0	1172.5	0.537	0.86624	226.8	454.7	244.1	145.26	25.03	68.15		25.9	103.8	495.5	2272.6	387.3	454.7	624.8	261.9	244.1	39.1		21	0.218157	0.0243756	4	0.997689	0.984568	5.58776	0	8.59731	8.82877	9.28725	8.03287	7.93133	5.2891	3.05672	3.29181	3.75748	2.48344	2.3803	-0.303343	1.82001	1.84854
Q13751	[R].ACDCDFRGTEGPGCDK.[A]	3xCarbamidomethyl [C2; C4; C14]; 1xTMT6plex [K16]; 1xTMT6plex [N-Term]	1	1	1	2303.03	0.894	0.999995	69.8	208.1	186	167.32	32.8	48.5	2.1	19.1	69.8	425.6	1880.8	198.4	208.1	345.4	371.1	186	158.3		17	0.000295502	0.00011429	5	0.993826	1.08218	4.9211	0	7.63227	7.70113	8.43212	8.53566	7.53916	7.30652	2.50529	2.56893	3.24441	3.34009	2.41925	2.20428	0.128062	0.118337
O00273	[K].ACDILAIDK.[S]	1xCarbamidomethyl [C2]; 1xTMT6plex [K9]; 1xTMT6plex [N-Term]	1	1	0	1476.85	0.756	0.999995	85.5	355.7	269.1	165	8.48	13.6	5.8	27.9	85.5	378.9	1747.4	371.6	314.5	355.7	307.8	234.2	269.1		58	0.000193817	0.00011429	5	0.996482	0.908459	5.53462	0	8.53761	8.29692	8.47452	8.26585	7.8716	8.072	3.30558	3.04064	3.23614	3.00644	2.57246	2.79306	0.366532	0.403465
P36915	[R].ACEAITVGK.[V]	1xCarbamidomethyl [C2]; 1xTMT6plex [K9]; 1xTMT6plex [N-Term]	1	1	0	1406.81	0.88	0.999995	55.5	196.9	173.2	167.16	8.39	18.04	3.2	5.6	55.5	213.4	1022.2	200.9	171.5	196.9	193.9	134.5	173.2		46	9.23542e-05	5.8751e-05	5	0.976044	0.982495	4.36629	0	7.65033	7.42206	7.62132	7.59917	7.07146	7.4363	3.34256	3.11022	3.31303	3.29048	2.75337	3.12471	0.195597	0.199082
Q9Y490	[K].ACEFAGFQCQIQFGPHNEQK.[H]	2xCarbamidomethyl [C2; C9]; 1xTMT6plex [K20]; 1xTMT6plex [N-Term]	1	1	0	2854.38	0.951	0.999995	10.5	39.6	37.6	143.66	14.49	13.96	0.2	5.1	10.5	56.7	155.9	39.6	30.9	40.8	40.3	37.6	30.6		2	0.0411921	0.00484216	4	0.969998	0.782009	2.89737	0	5.30743	4.94953	5.3505	5.33271	5.23266	4.93546	3.08188	2.62422	3.13695	3.1142	2.98627	2.60622	0.0355441	0.0454523
Q8IYI6	[K].ACELFLR.[N]	1xCarbamidomethyl [C2]; 1xTMT6plex [N-Term]	1	1	0	1137.63	0.87	0.999995	61.4	103.2	89.8	143.32	6.66	8.34		4.8	31.4	119.9	544.3	110.9	103.2	97.1	94.8	89.8	80.3		26	0.00698192	0.00100924	4	0.996978	1.02225	3.43384	0	6.79312	6.6893	6.6014	6.56682	6.48864	6.32733	3.28617	3.18462	3.09863	3.0648	2.98833	2.83052	0.233676	0.22859
P01024; CON_Q2UVX4	[K].ACEPGVDYVYK.[T]	1xCarbamidomethyl [C2]; 1xTMT6plex [K11]; 1xTMT6plex [N-Term]	2	1	0	1758.91	1.348	0.905733	68.4	100.7	135.8	146.87	25.52	25.19		6.2	38.2	122.3	639.6	106.6	64	100.7	136.1	135.8	84.2	NotUnique	67	7.14718e-06	5.8751e-05	4	0.997253	0.992852	3.73044	0	6.73606	6	6.65392	7.08852	7.08534	6.39575	3.02726	2.2859	2.94453	3.38226	3.37906	2.6845	-0.393209	-0.39604
Q8TBZ6	[K].ACESASHDNQSVR.[M]	1xCarbamidomethyl [C2]; 1xTMT6plex [N-Term]	1	1	0	1689.78	0.891	0.999995	25.3	67.3	60	172.87	10.55	19.01	0.4	1.7	25.3	88.8	493.2	67.3	75.4	61.1	60	47.6	70.1		54	3.41785e-06	5.8751e-05	5	0.98958	1.18024	2.49642	0	6.07253	6.23649	5.9331	5.90689	5.57289	6.13134	3.02998	3.1689	2.91184	2.88963	2.60664	3.07981	0.210335	0.178213
Q9Y6D6	[K].ACEVALEEIK.[A]	1xCarbamidomethyl [C2]; 1xTMT6plex [K10]; 1xTMT6plex [N-Term]	1	1	0	1619.91	1.154	0.961123	30.5	129.5	149.4	166.35	5.58	15.09	0.9	7.3	30.5	167.5	735.6	117.9	130.6	129.5	149.4	116	155.1		11	0.000574507	0.000200533	5	0.996122	1.07243	3.63191	0	6.88142	7.02901	7.01681	7.22304	6.85798	7.27705	3.03005	3.16767	3.15629	3.34859	3.00819	3.39896	-0.143611	-0.133912
Q9Y6K5	[K].ACFAELRR.[N]	1xCarbamidomethyl [C2]; 1xTMT6plex [N-Term]	1	1	1	1251.68	1.516	0.559951	32.7	109.6	166.3	163.45	26.25	16.71	1.3	11	32.7	187.6	775.3	99.8	160.1	109.6	182.1	130.1	166.3		8	0.00969453	0.00141207	5	0.991552	1.012	3.99638	0	6.64097	7.32283	6.7761	7.50859	7.02348	7.37764	2.61322	3.28699	2.74675	3.47055	2.99119	3.34116	-0.389936	-0.38531
Q9Y3S2	[K].ACFCDDHTR.[S]	2xCarbamidomethyl [C2; C4]; 1xTMT6plex [N-Term]	1	1	0	1410.61	0.735	0.999995	28	55.4	40.7	144.13	20.99	8.74		4	11.9	66	288	55.4	49.4	73.4	43.7	36.7	40.7		30	0.00065202	0.000200533	4	0.988753	0.954182	2.73126	0	5.79181	5.62644	6.19771	5.44956	5.19771	5.34696	3.20752	3.0342	3.6329	2.84883	2.58488	2.7413	0.540578	0.566536
Q8N6H7	[K].ACFDCGAK.[N]	2xCarbamidomethyl [C2; C5]; 1xTMT6plex [K8]; 1xTMT6plex [N-Term]	1	1	0	1386.69	0.55	0.849905	31.7	175	96.2	165.09	6.97	27.03	3.2	13.1	31.7	185.9	814	171.3	175	194.7	137.1	96.2	82.4		41	0.000718285	0.000269597	5	0.986814	0.888068	4.45704	0	7.42038	7.45121	7.60511	7.09908	6.58796	6.36457	3.33683	3.37155	3.54484	2.97504	2.3995	2.14795	0.80836	0.910245
Q14847	[K].ACFHCETCK.[M]	3xCarbamidomethyl [C2; C5; C8]; 1xTMT6plex [K9]; 1xTMT6plex [N-Term]	1	2	0	1670.79	0.908	0.999995	97.9	465.2	422.6	157.58	10.27	32.98	9.8	32.6	97.9	749.4	2542	401.3	465.2	491.6	545.2	272.9	422.6		22	0.000574507	0.000200533	5	0.982992	0.920913	6.06004	0	8.64854	8.86171	8.94134	9.09064	8.09223	8.72315	2.8108	3.04227	3.12875	3.29087	2.20671	2.89182	0.181855	0.197473
P22234	[K].ACGNFGIPCELR.[V]	2xCarbamidomethyl [C2; C9]; 1xTMT6plex [N-Term]	1	1	0	1622.8	0.979	0.999995	47.9	141.1	138.2	169.31	6.49	14.54	0.7	13	47.9	236.3	1149.8	141.1	130.1	148.1	174.8	136.2	138.2		19	0.000330517	0.000174145	5	0.980276	1.14951	3.99234	0	7.14057	7.02348	7.21043	7.44956	7.08958	7.11061	2.73875	2.63688	2.79952	3.00755	2.69439	2.71269	-0.0917596	-0.0798247
Q9HBF4	[R].ACGQGFCDECSHDRR.[A]	3xCarbamidomethyl [C2; C7; C10]; 1xTMT6plex [N-Term]	1	1	1	2083.87	0.837	0.999995	22.5	87.1	72.9	168.66	15.87	21.26	0.5	9.1	22.5	124	593.3	81.7	87.1	109.5	92.8	72.9	61		28	0.000334665	0.000174145	5	0.974601	1.08799	3.27077	0	6.35226	6.4446	6.77479	6.53605	6.18785	5.93074	2.83229	2.91716	3.22065	3.00122	2.68117	2.44485	0.305672	0.280952
P04626	[R].ACHPCSPMCK.[G]	3xCarbamidomethyl [C2; C5; C9]; 1xTMT6plex [K10]; 1xTMT6plex [N-Term]	1	1	0	1705.8	1.384	0.784384	74.5	178.9	247.6	170.48	21.23	37.6	0.8	10.2	74.5	339.5	1686	132	178.9	203.8	391.3	247.6	189.6		19	0.00334138	0.00035197	5	0.990901	1.22116	4.21784	0	7.04439	7.48301	7.67101	8.61213	7.95187	7.56682	2.31464	2.67382	2.82777	3.59845	3.05776	2.74245	-0.644133	-0.527476
Q6MZP7	[K].ACLDRNPEAFKPK.[I]	1xCarbamidomethyl [C2]; 2xTMT6plex [K11; K13]; 1xTMT6plex [N-Term]	1	1	1	2233.27	0.837	0.999995	55.2	224.2	187.6	165.91	21.68	22.02	3.1	14	55.2	241.9	1122.7	168.6	224.2	262.9	187.6	126.4	193.9		11	0.00933637	0.00138682	5	0.998967	0.948062	4.72426	0	7.39746	7.80864	8.03837	7.55152	6.98185	7.59917	2.81965	3.25335	3.49567	2.98214	2.38127	3.0324	0.370645	0.39095
P29144	[R].ACIDSNEDGDLSK.[S]	1xCarbamidomethyl [C2]; 1xTMT6plex [K13]; 1xTMT6plex [N-Term]	1	1	0	1881.93	0.957	0.999995	22.7	40.7	38.9	149.07	24.85	13.88		3	8.8	58.7	279.3	40.7	30.8	51.1	41.2	38.9	31.4		26	0.000989253	0.000269597	4	0.984452	1.01642	2.32081	0	5.34696	4.94486	5.67525	5.36457	5.2817	4.97269	2.97727	2.58167	3.30026	2.9946	2.91307	2.60905	0.116034	0.11416
Q96HA7	[R].ACIEGQLR.[R]	1xCarbamidomethyl [C2]; 1xTMT6plex [N-Term]	1	1	0	1175.64	0.653	0.994541	28	48.4	31.6	133.51	17.28	11.79		2.4	13.3	59	205	52.1	48.4	36.9	35.6	28.1	31.6		14	0.0482202	0.00534949	4	0.994127	0.974818	2.37617	0	5.70321	5.59694	5.20555	5.15381	4.8125	4.98185	3.41299	3.30397	2.90247	2.84939	2.49926	2.67299	0.51918	0.532592
P36952	[K].ACLENLGLK.[H]	1xCarbamidomethyl [C2]; 1xTMT6plex [K9]; 1xTMT6plex [N-Term]	1	1	0	1475.87	0.803	0.999995	38.6	111.2	89.3	177.21	20.8	5.99	1.2	3.7	38.6	108.3	730.3	111.7	75.6	111.2	89.3	94.7	84		37	0.000304198	0.000174145	5	0.989431	1.05092	3.48455	0	6.80349	6.24031	6.79701	6.48059	6.56529	6.39232	3.15812	2.62224	3.15196	2.85087	2.93147	2.76688	0.134205	0.127702
A0AVT1	[R].ACIGDTLCQK.[L]	2xCarbamidomethyl [C2; C8]; 1xTMT6plex [K10]; 1xTMT6plex [N-Term]	1	1	0	1623.86	0.787	0.999995	52.3	155.9	122.7	156.25	7.97	33.97	0.1	13	52.3	251.5	896	155.9	163.3	139.5	202.6	111.9	122.7		56	3.12074e-05	5.8751e-05	4	0.995693	0.936935	4.62224	0	7.28448	7.35138	7.12412	7.66249	6.80607	6.93899	2.84143	2.91284	2.67028	3.24489	2.33082	2.47269	0.117477	0.125385
P12814	[K].ACLISLGYDIGNDPQGEAEFAR.[I]	1xCarbamidomethyl [C2]; 1xTMT6plex [N-Term]	1	1	0	2625.28	0.732	0.999995	32.2	61.3	44.9	145.43	13.21	15.64		4.3	13	79.5	350.8	62	48.5	61.3	54.2	40	44.9		77	2.19258e-09	5.8751e-05	4	0.987332	0.984912	2.85615	0	5.9542	5.59991	5.93782	5.76022	5.32193	5.48864	3.14551	2.7858	3.12888	2.94856	2.50356	2.67282	0.307044	0.311747
O43707	[K].ACLISLGYDVENDR.[Q]	1xCarbamidomethyl [C2]; 1xTMT6plex [N-Term]	1	1	0	1853.93	0.681	0.999995	31	95.1	64.8	171.37	10.17	11.02	0.4	3.8	31	120.9	636.9	95.1	81	98.6	64.8	67.6	54.5		25	0.000242284	0.00011429	5	0.993759	1.1819	2.94798	0	6.57137	6.33985	6.62352	6.01792	6.07895	5.76818	3.06573	2.86984	3.10985	2.59746	2.6491	2.38616	0.556561	0.470903
O43707	[K].ACLISLGYDVENDRQGEAEFNR.[I]	1xCarbamidomethyl [C2]; 1xTMT6plex [N-Term]	1	5	1	2785.34	0.65	0.990785	37.3	191.2	124.2	161.75	2.32	31.65	2.3	12.5	37.3	211.8	845.6	191.2	191.2	183.6	186.6	124.2	102.6		63	2.90326e-07	5.8751e-05	5	0.994324	0.948102	4.37216	0	7.57894	7.57894	7.52042	7.54381	6.95652	6.68089	3.38231	3.38231	3.32059	3.34525	2.72582	2.4351	0.499029	0.526345
Q8WUA2	[R].ACLNFLK.[L]	1xCarbamidomethyl [C2]; 1xTMT6plex [K7]; 1xTMT6plex [N-Term]	1	1	0	1323.79	0.811	0.999995	68.1	121.9	98.9	148.88	13.13	15.57		2	36.5	127	662.2	142	109.6	121.9	104.7	98.9	77.1		13	0.0583509	0.00623628	4	0.971845	1.23002	2.78139	0	7.14975	6.7761	6.92955	6.71012	6.6279	6.26866	3.55145	3.24768	3.37243	3.19403	3.12719	2.83513	0.416243	0.338403
P09341	[K].ACLNPASPIVK.[K]	1xCarbamidomethyl [C2]; 1xTMT6plex [K11]; 1xTMT6plex [N-Term]	1	1	0	1627.96	0.227	0.0342019	36.2	111.7	25.4	152.24	25.35	14.66	1.9		21	62.5	375.6	118.3	71.3	111.7	23.7	25.4	31.2		63	1.90677e-05	5.8751e-05	3	0.990663	0.96674	2.98854	0	6.88631	6.15583	6.80349	4.56682	4.66676	4.96347	4.03187	3.27626	3.9462	1.63258	1.73596	2.04288	1.88286	1.94764
Q96GQ7	[K].ACIPVGLLGK.[D]	1xCarbamidomethyl [C2]; 1xTMT6plex [K10]; 1xTMT6plex [N-Term]	1	1	0	1485.92	0.324	0.130982	57.3	291.4	94.5	161.18	1.74	25.75	0.8	14.3	57.3	280.4	1117.5	291.4	286.4	296.6	94.5	81.5	132.5		25	0.0377146	0.00451687	5	0.977988	1.13346	4.17038	0	8.18686	8.16189	8.21237	6.56224	6.34873	7.04985	3.54355	3.52153	3.56607	2.11023	1.92186	2.54042	1.53343	1.35288
Q6YN16	[K].ACIPYLK.[K]	1xCarbamidomethyl [C2]; 1xTMT6plex [K7]; 1xTMT6plex [N-Term]	1	1	0	1322.79	0.84	0.999995	99.9	383.8	322.6	167.01	4.32	12.33	0.3	21.6	99.9	419	1980.3	394	361.9	383.8	386.9	308.3	322.6		29	0.213935	0.0236384	4	0.999769	0.985547	5.39605	0	8.62205	8.49945	8.58421	8.59582	8.26819	8.3336	3.27331	3.14891	3.23491	3.24669	2.91426	2.98063	0.169366	0.17185
Q6PD62	[K].ACISFNK.[K]	1xCarbamidomethyl [C2]; 1xTMT6plex [K7]; 1xTMT6plex [N-Term]	1	1	0	1297.73	1.047	0.997462	17.6	39.5	41.3	158.47	13.79	11.05	1.8	1.3	17.6	64.8	257.5	47.3	39.5	36.3	44.3	41.3	35.5		10	0.153459	0.0166875	4	0.972791	1.13112	2.00922	0	5.56377	5.30378	5.1819	5.46923	5.36807	5.14975	3.14251	2.91266	2.80491	3.05894	2.9695	2.77648	0.0207983	0.0183874
Q709C8	[R].ACNAIEDAQSTR.[Q]	1xCarbamidomethyl [C2]; 1xTMT6plex [N-Term]	1	1	0	1564.76	1.333	0.894593	29.2	70.7	94.3	153.93	18.21	26.76	0.2	4.9	29.2	148.9	486.7	66.3	92.3	70.7	134.3	81.2	94.3		74	4.97573e-07	5.8751e-05	5	0.967473	1.23462	2.72367	0	6.05094	6.52826	6.14364	7.06932	6.34341	6.55919	2.69497	3.08159	2.77006	3.51983	2.93186	3.10664	-0.416358	-0.337237
Q7LBC6	[R].ACNLTDTQK.[E]	1xCarbamidomethyl [C2]; 1xTMT6plex [K9]; 1xTMT6plex [N-Term]	1	1	0	1508.81	1.148	0.972983	19.6	56	64.3	161.41	3.65	34.5	1.3	3.4	19.6	77.9	328.9	56	58.1	54	71	64.3	34.3		31	0.000497268	0.000200533	5	0.992805	0.919471	3.1193	0	5.80735	5.86047	5.75489	6.14975	6.00675	5.10014	2.92348	2.98124	2.86641	3.29585	3.14033	2.15432	0.0553594	0.0602078
O95782; O94973	[R].ACNQLGQFLQHR.[E]	1xCarbamidomethyl [C2]; 1xTMT6plex [N-Term]	2	1	0	1700.89	0.778	0.999995	53.7	158.8	123.5	166.21	15.39	36.84	0.6	11.3	53.7	241.8	1100.5	158.8	137	186.3	191.6	123.5	93.7	NotUnique	64	4.1922e-06	5.8751e-05	5	0.979687	1.1749	3.90411	0	7.31107	7.09803	7.54148	7.58195	6.94837	6.54998	2.89978	2.71846	3.0959	3.13034	2.59108	2.25199	0.290095	0.24691
Q16787	[R].ACPCPHTNSFATGCVVNGGDVR.[C]	3xCarbamidomethyl [C2; C4; C14]; 1xTMT6plex [N-Term]	1	1	0	2605.19	1.126	0.977062	33.7	34.3	38.6	152.91	41.34	40.9		1.8	17.7	64.2	372.9	34.3	25.8	57	41.4	38.6	17.2		93	3.75384e-10	5.8751e-05	4	0.992369	1.13915	2.24017	0	5.10014	4.6893	5.83289	5.37156	5.27053	4.10434	2.5106	2.14995	3.15385	2.74887	2.66018	1.63645	0.291967	0.256302
P15927	[K].ACPRPEGLNFQDLK.[N]	1xCarbamidomethyl [C2]; 1xTMT6plex [K14]; 1xTMT6plex [N-Term]	1	1	0	2103.14	0.865	0.999995	50.9	176.5	152.8	166.82	19.46	16.3	3.8	12	50.9	218.2	1041.9	176.5	162.9	232.9	152.8	115.1	157.2		34	4.43849e-05	5.8751e-05	5	0.995323	0.914768	4.70355	0	7.46352	7.34784	7.86357	7.2555	6.84674	7.29646	3.01713	2.89067	3.45444	2.78972	2.34288	2.8345	0.425411	0.465047
Q9UBF8	[K].ACQEVLEK.[V]	1xCarbamidomethyl [C2]; 1xTMT6plex [K8]; 1xTMT6plex [N-Term]	1	1	0	1434.8	1.098	0.999995	46.7	79.7	87.5	139.88	4.72	20.48		6.3	17.7	123.2	462	79.7	81.3	74.3	100.6	66.2	87.5		34	0.127148	0.0134546	4	0.980862	0.971449	3.39378	0	6.31651	6.34518	6.21529	6.65249	6.04876	6.45121	3.00863	3.03815	2.90444	3.35449	2.73302	3.1473	-0.0918251	-0.0945239
P52272	[K].ACQIFVR.[N]	1xCarbamidomethyl [C2]; 1xTMT6plex [N-Term]	1	1	0	1122.63	1.008	0.999995	21.4	71.8	72.4	139.26	14.46	38.64	1.9	5.7	21.4	103.5	258.5	70.4	90.5	71.8	72.4	37.7	87.2		19	0.0234104	0.0032352	5	0.991	0.823324	3.53045	0	6.1375	6.49985	6.16591	6.17792	5.23649	6.44626	3.1665	3.6066	3.20101	3.21559	2.07214	3.54151	0.314198	0.381621
Q12789	[R].ACQSLASR.[D]	1xCarbamidomethyl [C2]; 1xTMT6plex [N-Term]	1	1	0	1121.59	1.27	0.930986	11.1	19.8	25.1	156.14	24.36	21.67	1.1	0.4	11.1	36.4	140.8	19.8	28.6	18.7	30.5	19.7	25.1		33	0.0561643	0.00592762	3	0.99997	0.847806	2.35796	0	4.30743	4.83794	4.22497	4.93074	4.30012	4.64962	2.29943	2.92518	2.20216	3.03463	2.29081	2.70304	-0.170046	-0.200572
P61247	[K].ACQSIYPLHDVFVRK.[V]	1xCarbamidomethyl [C2]; 1xTMT6plex [K15]; 1xTMT6plex [N-Term]	1	1	1	2291.27	0.834	0.999995	111.1	191.1	159.3	155.36	20.3	20.87		12.1	65.7	187.9	1281.1	191.1	137.8	207.1	159.3	115.3	175.9		12	0.00760483	0.00106672	4	0.993879	0.991261	4.5763	0	7.57818	7.10643	7.69418	7.3156	6.84925	7.45861	3.02835	2.55244	3.14537	2.76345	2.29299	2.90772	0.251779	0.253999
Q14919	[K].ACQVTQSR.[N]	1xCarbamidomethyl [C2]; 1xTMT6plex [N-Term]	1	1	0	1178.61	1.168	0.970888	35.7	46.7	54.6	139.69	8.8	38.1		1.4	18.1	70.4	285.1	47.8	46.7	40.4	54.6	25.7	57.1		30	0.00324764	0.00035197	4	0.976368	1.13992	2.09222	0	5.57894	5.54535	5.33628	5.77083	4.6837	5.83542	3.05873	3.02926	2.84586	3.22706	2.27338	3.28373	0.0568761	0.0498947
O14662	[R].ACSEQEGR.[L]	1xCarbamidomethyl [C2]; 1xTMT6plex [N-Term]	1	1	0	1165.55	2.094	0.181084	24.7	21.8	45.7	142.64	26.59	9.01		1.5	11.9	51.1	219.6	13.3	21.8	22.4	45.7	49.8	41.6		28	0.00294081	0.00035197	4	0.99302	1.08015	1.89494	0	3.73335	4.44626	4.48543	5.51412	5.63807	5.37851	1.70201	2.36201	2.39828	3.35064	3.4654	3.2251	-1.28856	-1.19295
P63104; P31946	[K].ACSLAK.[T]	1xCarbamidomethyl [C2]; 1xTMT6plex [K6]; 1xTMT6plex [N-Term]	2	2	0	1107.66	1.669	0.277841	69.1	234.8	392	151.66	60.75	45.34	1.2	26.1	69.1	418.8	1301.5	157.7	503.3	234.8	392	186.3	512.3	NotUnique	26	0.164315	0.0179053	5	0.962658	1.08706	4.73011	0	7.30104	8.97527	7.87529	8.61471	7.54148	9.00085	2.36503	3.90519	2.89329	3.5735	2.58622	3.92871	-0.335146	-0.308305
P49368	[K].ACTILLR.[G]	1xCarbamidomethyl [C2]; 1xTMT6plex [N-Term]	1	1	0	1075.65	0.977	0.999995	93.4	173.1	169.2	144.28	0.42	14.39		8.2	42.4	205.8	906.3	173.1	173.9	172.5	169.2	133	175.4		25	0.0544727	0.00577868	4	0.998485	1.03152	4.09253	0	7.43546	7.44211	7.43045	7.40259	7.05528	7.4545	3.24079	3.24724	3.23593	3.20892	2.87223	3.25925	0.131885	0.127855
P49915	[K].ACTTEEDQEK.[L]	1xCarbamidomethyl [C2]; 1xTMT6plex [K10]; 1xTMT6plex [N-Term]	1	1	0	1668.82	0.946	0.999995	19.6	101	95.5	169.09	27.9	19	1	7	19.6	127.6	591.3	116.3	101	65.1	121.8	84.6	95.5		25	0.000317076	0.000174145	5	0.991739	1.01444	3.45029	0	6.86171	6.65821	6.02459	6.92837	6.40259	6.57743	3.36286	3.16226	2.53765	3.42857	2.91027	3.08263	-0.121294	-0.119567
P04844	[K].ACTYIR.[S]	1xCarbamidomethyl [C2]; 1xTMT6plex [N-Term]	1	1	0	1012.54	2.547	0.088998	103.1	99.1	252.3	154.9	5.97	32.37		8.1	54.9	193.6	1211.9	97	99.1	108.4	252.3	287.3	145.4		18	0.181658	0.0201111	4	0.997779	1.07267	4.1685	0	6.59991	6.63081	6.76022	7.979	8.16641	7.18388	2.26669	2.2955	2.41614	3.55235	3.72707	2.8111	-1.11278	-1.0374
O15067	[R].ACVEAPK.[G]	1xCarbamidomethyl [C2]; 1xTMT6plex [K7]; 1xTMT6plex [N-Term]	1	1	0	1232.71	1.06	0.999995	158.8	264.8	280.7	135.72	15.15	29.28		25.7	71.3	353.9	1308	241.1	322.4	264.8	409.4	235.3	280.7		26	0.0155708	0.00230823	4	0.988797	0.878459	5.37525	0	7.91349	8.33271	8.04876	8.67737	7.87836	8.13289	2.88942	3.36664	3.04341	3.75899	2.84943	3.13917	-0.131218	-0.149373
P00491	[R].ACVMMQGR.[F]	1xCarbamidomethyl [C2]; 1xTMT6plex [N-Term]	1	2	0	1181.58	0.501	0.763267	53.9	136.2	68.2	147.04	5.07	38.69		6.8	25.5	113.9	558.1	124.7	136.2	136.4	96.5	68.2	43		38	0.000492891	0.000200533	4	0.997134	0.96728	3.60254	0	6.96232	7.08958	7.0917	6.59246	6.0917	5.42626	3.47343	3.605	3.60719	3.09106	2.57336	1.88542	1.01106	1.04526
P00491	[R].ACVMMQGR.[F]	1xCarbamidomethyl [C2]; 1xOxidation [M4]; 1xTMT6plex [N-Term]	1	1	0	1197.57	0.478	0.740492	8.5	26.5	12.7	130.16	40.3	34.49		1.2	3.9	18.8	61	26.5	36.1	15.2	17.5	8.6	12.7		19	0.349707	0.0401812	4	0.992201	0.876466	1.06239	0	4.72792	5.17393	3.926	4.12928	3.10434	3.66676	4.18218	4.69105	3.26723	3.49916	2.32975	2.97145	0.975824	1.11336
Q9BWS9	[R].ACVQVLDPK.[S]	1xCarbamidomethyl [C2]; 1xTMT6plex [K9]; 1xTMT6plex [N-Term]	1	1	0	1487.87	0.696	0.999995	102.5	398.3	277.4	167.81	11.72	21.36	2.8	20.2	102.5	422.6	2049.5	366.1	398.3	460.3	376	277.4	254.4		26	0.00283893	0.00035197	5	0.997992	1.05292	5.18878	0	8.51609	8.63771	8.84643	8.55459	8.11582	7.99095	3.16009	3.27559	3.47382	3.19665	2.77993	2.66134	0.44629	0.42386
P50993; P05023	[K].ACVVHGSDLK.[D]	1xCarbamidomethyl [C2]; 1xTMT6plex [K10]; 1xTMT6plex [N-Term]	2	1	0	1543.87	1.986	0.259486	151	162.7	323.2	165.79	20.95	26.98		6.3	97.2	234.7	2250	162.7	133.5	202.9	323.2	427.8	248.8	NotUnique	38	0.000455577	0.000200533	4	0.976408	1.2232	4.22697	0	7.34607	7.0607	7.66463	8.33628	8.74079	7.95884	2.54995	2.31665	2.81038	3.35948	3.69017	3.05091	-0.988176	-0.807861
Q8TEX9	[K].ACYALENFVENLGPK.[V]	1xCarbamidomethyl [C2]; 1xTMT6plex [K15]; 1xTMT6plex [N-Term]	1	1	0	2183.16	0.788	0.999995	46	137.2	108.1	169.39	11.17	7.64	0.6	11	46	147.5	806.9	137.2	115.7	144.1	122.5	108.1	107.2		27	0.00105107	0.000269597	5	0.974684	1.10519	3.7027	0	7.10014	6.85425	7.17093	6.93664	6.75622	6.74416	3.07406	2.85158	3.13812	2.92613	2.76288	2.75197	0.229429	0.207591
Q8NBZ7	[R].ACYDEGK.[R]	1xCarbamidomethyl [C2]; 1xTMT6plex [K7]; 1xTMT6plex [N-Term]	1	1	0	1300.66	0.688	0.999995	75.4	223.6	153.8	170.8	11.13	24.52	2.8	12.8	75.4	245.4	1366.8	264.9	223.6	216.4	153.8	181.9	109.7		28	0.161165	0.0175364	5	0.99894	0.994716	4.76426	0	8.0493	7.80478	7.75756	7.26491	7.507	6.77742	3.30249	3.05667	3.0092	2.51393	2.75731	2.02385	0.687435	0.691086
P23396	[R].ACYGVLR.[F]	1xCarbamidomethyl [C2]; 1xTMT6plex [N-Term]	1	1	0	1067.59	0.347	0.215262	50.8	313.6	108.7	170.58	5.36	10.76	4.2	13.6	50.8	208	1113.7	285.7	314.4	313.6	121.9	108.7	98.4		31	0.0103166	0.00149669	5	0.993652	0.899281	4.79187	0	8.15836	8.29646	8.29278	6.92955	6.76421	6.62059	3.74353	3.8971	3.89301	2.3771	2.19324	2.03353	1.47775	1.64326
Q9H8Y8	[K].ADAASSLTVDVTPPTAK.[A]	1xTMT6plex [K17]; 1xTMT6plex [N-Term]	1	2	0	2102.17	0.664	0.999995	77.4	349.1	231.8	167.36	9.09	7.68	1.4	19.1	77.4	281	1411.4	360.1	349.1	302.3	231.8	206.9	240.3		48	0.00017328	0.00011429	5	0.983992	1.07293	4.64233	0	8.49225	8.4475	8.23984	7.85674	7.69279	7.90869	3.58823	3.54652	3.35297	2.99591	2.84311	3.04434	0.573789	0.534787
Q8WZA9	[R].ADAEAVLAPPEPAQ.[-]	1xTMT6plex [N-Term]	1	1	0	1607.85	0.634	0.982423	62.2	270.3	171.4	166.5	10.15	12.85	2.6	13.1	62.2	245.3	1174.2	255.9	270.3	310.5	184.8	171.4	143		13	0.243198	0.027146	5	0.999966	0.98255	4.66461	0	7.99944	8.07842	8.27845	7.52982	7.42122	7.15987	3.39405	3.47444	3.67802	2.9161	2.80557	2.53958	0.748463	0.761755
Q13409	[R].ADAEEEAATR.[I]	1xTMT6plex [N-Term]	1	2	0	1291.63	0.331	0.130982	50.5	148.8	49.3	141.02	18.61	48.23		3.5	27.1	94.2	412.8	148.8	166.1	113.9	49.3	73.9	25.9		36	0.000344558	0.000174145	4	0.992025	1.02444	3.07495	0	7.21723	7.37591	6.83162	5.62352	6.2075	4.69488	4.04345	4.19834	3.66704	2.48776	3.05781	1.58128	1.63295	1.59399
Q9BYX2	[K].ADAEEGIFEIK.[T]	1xTMT6plex [K11]; 1xTMT6plex [N-Term]	1	1	0	1679.93	0.96	0.999995	47.5	92	88.3	139.05	4.43	13.64		4.4	22.6	100	397.4	86.7	94.6	92	97.4	88.3	74		18	0.000142319	0.00011429	4	0.997834	0.985774	3.18962	0	6.43796	6.56377	6.52356	6.60585	6.46434	6.20945	3.29522	3.42284	3.38206	3.46553	3.32198	3.06342	0.0818819	0.0830635
Q9Y490	[K].ADAEGESDLENSR.[K]	1xTMT6plex [N-Term]	1	1	0	1621.75	0.762	0.999995	41.4	81.9	62.4	137.77	17.33	41.21		3.4	24.3	70.3	303.6	81.9	85.6	61.1	62.4	80	32.5		90	4.81838e-06	5.8751e-05	4	0.990484	0.958035	2.96299	0	6.35579	6.41954	5.9331	5.96347	6.32193	5.02237	3.54142	3.60796	3.10021	3.13192	3.50607	2.14959	0.466887	0.487338
Q9Y490	[K].ADAEGESDLENSRK.[L]	1xTMT6plex [K14]; 1xTMT6plex [N-Term]	1	6	1	1979.01	0.978	0.999995	166	745.3	729.1	166.24	15.35	8.75	11.4	45.4	166	723.4	3414	771	745.3	574.2	803.2	675	729.1		47	2.28219e-06	5.8751e-05	5	0.99748	0.917894	6.43011	0	9.59059	9.54168	9.16541	9.64962	9.39874	9.50997	3.44318	3.3899	2.97997	3.50749	3.23418	3.35536	-0.086886	-0.094658
P52298	[R].ADAENAMR.[YF]	1xOxidation [M7]; 1xTMT6plex [N-Term]	1	1	0	1122.54	0.799	0.999995	22.6	80.8	64.5	161.88	8.46	17.66	0.6	1.9	22.6	64.8	294.9	80.8	82.8	70.5	79.5	56.2	64.5		32	0.00735999	0.00103625	5	0.986168	1.03325	2.54903	0	6.33628	6.37156	6.13955	6.31288	5.8125	6.01123	3.66538	3.69952	3.47498	3.64273	3.15845	3.35079	0.236928	0.229304
P08758	[R].ADAETLR.[K]	1xTMT6plex [N-Term]	1	2	0	1004.56	0.351	0.231165	89.6	422.4	148.2	164.95	8.04	56.77	1.7	16.2	89.6	277.4	1359	453.9	386.3	422.4	148.2	186.9	46.9		27	0.0133961	0.00206879	5	0.99018	1.05277	4.70249	0	8.82623	8.59358	8.72247	7.2114	7.54612	5.55152	3.91704	3.69605	3.81848	2.38315	2.7011	0.806471	1.94441	1.84695
P08758	[R].ADAETLRK.[A]	1xTMT6plex [K8]; 1xTMT6plex [N-Term]	1	3	1	1361.82	0.578	0.86624	165.3	772.3	446.3	169.49	17.03	23.88	1.4	30.7	165.3	503.9	2763	930.1	663	772.3	446.3	469	292.3		12	0.0421199	0.00489003	5	0.970729	1.16871	5.24625	0	9.86124	9.37287	9.59302	8.80187	8.87344	8.19131	3.94878	3.53091	3.71928	3.04234	3.10358	2.51991	0.986835	0.844378
O60832	[M].ADAEVIILPK.[K]	1xAcetyl [N-Term]; 1xTMT6plex [K10]	1	1	0	1339.8	1.049	0.999995	39.9	130.4	136.8	151.15	34.71	22.96	0.2	6.5	39.9	149.7	500.7	130.4	194.5	98.3	136.8	94.6	150.9		47	0.0016135	0.000300397	5	0.951163	1.22175	2.92037	0	7.0268	7.60363	6.61912	7.09592	6.56377	7.23745	3.3611	3.83323	3.02741	3.41768	2.98211	3.53351	0.117468	0.0961472
O75477	[K].ADAEYYAAHK.[Y]	1xTMT6plex [K10]; 1xTMT6plex [N-Term]	1	1	0	1596.84	1.217	0.945993	70.9	249.8	304.1	161.09	16.29	17.68	2.7	25.8	70.9	325.7	1358.3	249.8	327.6	249.8	376.8	304.1	267		34	0.000250428	0.00011429	5	0.987736	0.971247	5.04614	0	7.96463	8.35579	7.96463	8.55766	8.2484	8.0607	3.00489	3.40763	3.00489	3.61547	3.29706	3.1038	-0.193901	-0.199641
P26038	[R].ADAMAK.[D]	1xTMT6plex [K6]; 1xTMT6plex [N-Term]	1	1	0	1064.62	0.915	0.999995	51.7	181.3	165.8	155.22	26.03	8.35	6.4	13.1	51.7	255.9	908.9	145.2	181.3	242.9	165.8	150.7	178.2		20	0.216034	0.0241493	5	0.981657	0.832882	4.98806	0	7.1819	7.50224	7.92422	7.3733	7.23554	7.47735	2.63404	3.01865	3.52531	2.86384	2.69844	2.98878	0.174054	0.208978
P42704	[R].ADAVWNK.[I]	1xTMT6plex [K7]; 1xTMT6plex [N-Term]	1	1	0	1261.73	0.797	0.999995	60.8	373.3	297.4	163.61	21.34	24.29	1.7	20.6	60.8	315.1	1338.2	379.3	373.3	252.6	401.6	251.4	297.4		37	0.0113124	0.0015828	5	0.985294	1.04187	4.70525	0	8.5672	8.54419	7.98071	8.64962	7.97384	8.21626	3.70673	3.68465	3.14382	3.78584	3.13722	3.3699	0.084127	0.0807459
O43747	[K].ADCASGIFLAAEK.[Y]	1xCarbamidomethyl [C3]; 1xTMT6plex [K13]; 1xTMT6plex [N-Term]	1	1	0	1810.98	0.697	0.999995	248.1	547.6	381.5	153.12	8.72	9.91		25.2	140.5	437.8	2728	615.4	520.4	547.6	450	381.5	379.9		29	0.000519904	0.000200533	4	0.996781	1.00082	5.67055	0	9.26538	9.02348	9.09698	8.81378	8.57554	8.56948	3.59188	3.35018	3.42362	3.14065	2.90261	2.89655	0.47568	0.475289
Q6WCQ1	[K].ADCDISR.[L]	1xCarbamidomethyl [C3]; 1xTMT6plex [N-Term]	1	1	0	1065.52	1.293	0.880867	45.2	163.4	211.3	168.16	25.72	20.5	1.3	6.2	45.2	232	1060.5	159.3	245.7	163.4	219.3	147.3	211.3		30	0.0200648	0.00281751	5	0.997747	1.10358	3.96676	0	7.3156	7.94075	7.35226	7.77676	7.20261	7.72315	3.03452	3.60099	3.06774	3.45239	2.93213	3.40381	-0.0313013	-0.0283633
P23381	[K].ADCPPGNPAPTSNHGPDATEAEEDFVDPWTVQTSSAK.[G]	1xCarbamidomethyl [C3]; 1xTMT6plex [K37]; 1xTMT6plex [N-Term]	1	1	0	4354.02	0.766	0.999995	41	70.4	53.9	152.5	15.19	20.04		4.5	19.8	84.9	480.5	70.4	56.7	77	71.3	53.9	49.2		14	0.000389039	0.000200533	4	0.998583	1.01722	3.08644	0	6.1375	5.82528	6.26679	6.15583	5.75221	5.62059	2.9994	2.69246	3.1265	3.01742	2.62064	2.49124	0.233646	0.22969
Q7KZF4	[R].ADDADEFGYSR.[-]	1xTMT6plex [N-Term]	1	1	0	1474.66	0.928	0.999995	18.3	76.5	71	164.76	7.42	9.09	1.1	4.3	18.3	77	350.5	76.5	81	69.8	75.4	71	62.9		47	8.08604e-05	5.8751e-05	5	0.998781	0.933701	3.11708	0	6.25739	6.33985	6.12516	6.23649	6.14975	5.97499	3.36329	3.45161	3.22167	3.34091	3.24801	3.06084	0.120388	0.128937
Q9Y4G6	[K].ADDDDVVVK.[T]	1xTMT6plex [K9]; 1xTMT6plex [N-Term]	1	1	0	1433.79	1.095	0.992039	38.9	161.8	177.2	168.36	16.39	8.95	0.9	13.1	38.9	152.5	785.1	166.7	161.8	121.8	197.2	177.2	165.3		69	0.00015352	0.00011429	5	0.97956	1.03863	3.90287	0	7.38111	7.33807	6.92837	7.62352	7.46923	7.36894	3.34888	3.30744	2.91298	3.58227	3.43373	3.33716	-0.271382	-0.261289
P04075	[K].ADDGRPFPQVIK.[S]	1xTMT6plex [K12]; 1xTMT6plex [N-Term]	1	9	0	1801.04	0.972	0.999995	361.6	1437.7	1398.1	160.93	5.98	16.32	20.1	91.2	361.6	1480	6227.7	1446.7	1437.7	1298.1	1398.1	1088.7	1507.8		31	3.37382e-05	5.8751e-05	5	0.999526	0.923984	7.39238	0	10.4986	10.4895	10.3422	10.4493	10.0884	10.5582	3.36171	3.35197	3.19248	3.30836	2.91781	3.4263	0.078137	0.0845653
P00441	[K].ADDLGK.[G]	1xTMT6plex [K6]; 1xTMT6plex [N-Term]	1	1	0	1076.64	1.499	0.717478	92.8	126.2	189.2	143.44	24.55	80.86		10.7	43.1	199.9	882.4	85.7	126.2	141.9	189.2	123.8	560.1		27	0.316149	0.0357103	4	0.998025	0.97049	4.31599	0	6.42122	6.97957	7.14873	7.56377	6.95187	9.12954	2.16925	2.74457	2.91888	3.34654	2.71603	4.95992	-1.03188	-1.06326
O75821	[R].ADDNATIR.[V]	1xTMT6plex [N-Term]	1	2	0	1104.58	0.859	0.999995	69	146.1	125.5	153.98	7.2	4.86		2.6	38.2	124.4	760.1	129.2	146.1	147.3	131.9	119.7	125.5		57	0.00142444	0.000300397	4	0.981155	1.20127	3.00147	0	7.01346	7.19081	7.20261	7.0433	6.90328	6.97154	3.3398	3.48744	3.49726	3.36464	3.24808	3.3049	0.162922	0.135625
Q12888	[R].ADDPLRLDQELQQPQTQEK.[T]	1xTMT6plex [K19]; 1xTMT6plex [N-Term]	1	2	1	2710.44	1.024	0.999995	47.1	143.6	147.1	163.61	11.54	27.41	3.2	14.4	47.1	239.5	1023.7	136.1	143.6	169.1	229.2	147.1	146		29	5.15714e-05	5.8751e-05	5	0.996186	0.928915	4.6891	0	7.08852	7.16591	7.40173	7.84046	7.20065	7.18982	2.58304	2.66635	2.92022	3.39253	2.70375	2.6921	-0.191591	-0.206253
Q00610	[K].ADDPSSYMEVVQAANTSGNWEELVK.[Y]	1xTMT6plex [K25]; 1xTMT6plex [N-Term]	1	1	0	3198.57	0.795	0.999995	19.9	36.3	28.9	140.4	14.6	28.81		3.7	9.2	43.4	182.9	33.7	44.3	36.3	42.9	25.3	28.9		41	1.87188e-05	5.8751e-05	4	0.984823	0.869605	2.49176	0	5.07468	5.46923	5.1819	5.42291	4.66107	4.853	2.97021	3.42394	3.09351	3.37066	2.49458	2.7153	0.262947	0.302375
Q00610	[K].ADDPSSYMEVVQAANTSGNWEELVK.[Y]	1xOxidation [M8]; 1xTMT6plex [K25]; 1xTMT6plex [N-Term]	1	1	0	3214.56	0.679	0.999995	13.3	42.2	28.6	139.89	29.17	20.94		2.3	6.6	26.8	115.5	42.2	43.1	24.2	39.5	27.4	28.6		29	5.22781e-05	5.8751e-05	4	0.992634	0.863756	1.87442	0	5.39917	5.42962	4.59694	5.30378	4.7761	4.83794	4.08072	4.11597	3.15195	3.97028	3.35938	3.43097	0.169298	0.196002
Q2KHR3	[K].ADDRYSQSVIR.[S]	1xTMT6plex [N-Term]	1	1	1	1538.81	1.05	0.999995	27.8	109.4	114.9	165.8	16.37	8.9	1.7	9.3	27.8	110.5	536.7	81.6	109.4	110.7	114.9	99.1	117.1		15	0.0255072	0.00336808	5	0.996107	0.906386	3.84567	0	6.3505	6.77347	6.79051	6.84423	6.63081	6.8716	2.76353	3.23019	3.24899	3.30826	3.0728	3.33845	-0.144056	-0.158934
Q9Y2W2	[K].ADDTSAATIEK.[K]	1xTMT6plex [K11]; 1xTMT6plex [N-Term]	1	1	0	1579.86	0.654	0.992744	49.9	272.6	178.2	160.3	12.4	17.47	2.5	10.2	49.9	208.4	848.3	272.6	275.8	219.3	192.8	136	178.2		61	0.000390682	0.000200533	5	0.999157	0.950627	4.41476	0	8.09064	8.10748	7.77676	7.59096	7.08746	7.47735	3.8668	3.88451	3.53662	3.34117	2.81152	3.22166	0.606368	0.637862
P61421	[R].ADDYEQVK.[N]	1xTMT6plex [K8]; 1xTMT6plex [N-Term]	1	1	0	1425.76	0.903	0.999995	61.2	208.9	188.6	166.36	27.33	18.68	3.6	8.3	61.2	183.3	937.5	225.6	208.9	129.5	246.1	174.5	188.6		51	0.000461547	0.000200533	5	0.987994	0.921622	4.54582	0	7.81762	7.70667	7.01681	7.9431	7.44708	7.55919	3.55005	3.42966	2.68113	3.6862	3.148	3.26963	-0.13609	-0.147663
Q9Y3Z3	[K].ADDYIEITGAGGKK.[Y]	2xTMT6plex [K13; K14]; 1xTMT6plex [N-Term]	1	1	1	2125.21	1.369	0.831017	63.8	97.4	133.3	141.98	25.15	11.21		12.9	36.5	111.8	555.1	104.6	97.4	63	133.3	115	144		57	1.01732e-06	5.8751e-05	4	0.98983	0.816108	4.30518	0	6.70874	6.60585	5.97728	7.05853	6.84549	7.16993	2.94515	2.81907	2.04887	3.37376	3.11271	3.51025	-0.594026	-0.727877
Q96IZ7	[K].ADEALK.[A]	1xTMT6plex [K6]; 1xTMT6plex [N-Term]	1	1	0	1104.67	1.176	0.984392	37.8	151	177.5	155.53	59.01	36.3	1.1	8	37.8	197.4	675.3	87.7	291.4	151	177.5	102.1	222.3		24	0.266122	0.0297845	5	0.994301	1.0401	3.83943	0	6.4545	8.18686	7.2384	7.47168	6.67384	7.79636	2.51425	4.1798	3.26792	3.4922	2.72512	3.80437	-0.0207039	-0.0199056
P10586	[R].ADEARPNTIDFGK.[D]	1xTMT6plex [K13]; 1xTMT6plex [N-Term]	1	1	0	1892.03	0.513	0.836304	60.6	332.5	170.5	164.33	4.66	11.17	5	18.6	60.6	273.7	1234.3	356.4	332.5	326.6	178.1	143.3	170.5		25	0.000377754	0.000200533	5	0.995389	0.887366	5.1065	0	8.47735	8.37721	8.35138	7.47654	7.16289	7.41363	3.79872	3.68586	3.65675	2.67087	2.31741	2.59997	1.05096	1.18436
P49327	[K].ADEASELACPTPK.[E]	1xCarbamidomethyl [C9]; 1xTMT6plex [K13]; 1xTMT6plex [N-Term]	1	1	0	1846.96	0.836	0.999995	44	197.9	165.5	147.87	37.78	36.46	3.8	17.3	44	263	765.9	151	312.9	197.9	255.8	126	165.5		38	0.00015677	0.00011429	5	0.989029	0.862561	4.79444	0	7.2384	8.28956	7.62863	7.99887	6.97728	7.37069	2.83338	4.05202	3.28578	3.71502	2.53065	2.98674	0.269917	0.312925
P11498	[K].ADEAYLIGR.[G]	1xTMT6plex [N-Term]	1	1	0	1236.68	1.227	0.927716	98.9	151.6	186	140.79	10.87	14.23		5.8	51.4	190.3	810.7	151.6	179.6	147.9	213.3	186	160.2		54	0.0240319	0.0032352	4	0.98873	1.06204	3.89775	0	7.24413	7.48864	7.20848	7.73674	7.53916	7.32373	3.1509	3.38113	3.11733	3.61474	3.4287	3.22585	-0.219461	-0.206641
Q9ULE6	[R].ADEDFVSYTPR.[D]	1xTMT6plex [N-Term]	1	1	0	1528.75	0.898	0.999995	40.6	79.8	71.7	142.79	19.32	12.41		1.8	23	71.8	334.1	79.8	90.7	61.2	71.7	85.2	67.5		19	0.00134865	0.000300397	4	0.976524	1.10828	2.40705	0	6.31832	6.50303	5.93546	6.1639	6.41278	6.07682	3.52912	3.69579	3.18367	3.38979	3.61436	3.31122	0.0344363	0.0310717
P48739	[K].ADEDPALFQSVK.[T]	1xTMT6plex [K12]; 1xTMT6plex [N-Term]	1	1	0	1777.97	0.79	0.999995	113.9	347.9	275	172.13	16.16	5.87	0.1	15.8	113.9	315.6	1876.7	423.6	309.2	347.9	258.8	291.1	275		30	0.000747208	0.000269597	4	0.992485	1.01226	5.14696	0	8.72656	8.2724	8.44253	8.01569	8.18537	8.10329	3.53625	3.08759	3.25566	2.83399	3.00161	2.92052	0.379044	0.374453
P61970	[K].ADEDPIMGFHQMFLLK.[N]	1xTMT6plex [K16]; 1xTMT6plex [N-Term]	1	1	0	2350.23	0.832	0.999995	58	236.3	196.5	167.22	8.67	23.47	1.8	7.8	58	227.1	1085.1	236.3	247.4	208.5	240.8	149.1	196.5		36	5.82783e-05	5.8751e-05	5	0.99767	1.04873	4.26475	0	7.88448	7.9507	7.7039	7.91169	7.22014	7.61839	3.45153	3.51468	3.27935	3.47748	2.81806	3.19781	0.262956	0.250737
P61970	[K].ADEDPIMGFHQMFLLK.[N]	1xOxidation [M12]; 1xTMT6plex [K16]; 1xTMT6plex [N-Term]	1	2	0	2366.23	0.795	0.999995	99.2	473.3	376.2	159.39	22.36	15.32	3.7	22.7	99.2	318.2	1382.2	473.3	489.7	316.9	376.2	317.8	432.9		27	0.00010767	5.8751e-05	5	0.996998	0.940077	5.23253	0	8.88661	8.93575	8.30788	8.55536	8.31198	8.75789	3.887	3.93927	3.27138	3.53463	3.27573	3.75007	0.168343	0.179073
Q96AT1	[K].ADEEPTPADGR.[I]	1xTMT6plex [N-Term]	1	1	0	1386.67	0.895	0.999995	71.8	148.7	133.2	141.97	36.15	28.58		4.1	32.8	157.6	647.2	148.7	174	80.2	133.2	83.7	151.6		54	0.000392332	0.000200533	4	0.992077	1.10188	3.36887	0	7.21626	7.44294	6.32553	7.05745	6.38716	7.24413	3.49166	3.69738	2.68328	3.34753	2.73921	3.51695	0.0986676	0.0895448
Q06830	[K].ADEGISFR.[G]	1xTMT6plex [N-Term]	1	4	0	1123.59	0.906	0.999995	134	552.2	500.3	162.25	13.34	8.38	0.8	24.4	134	498.2	2158.3	583.7	552.2	449	516.8	439.6	500.3		54	0.00163412	0.000300397	5	0.961015	1.22344	4.81809	0	9.18908	9.10905	8.81057	9.01346	8.78005	8.96665	3.5727	3.50728	3.26332	3.42915	3.23837	3.39089	0.116181	0.0949622
P13861	[K].ADEHVIDQGDDGDNFYVIER.[G]	1xTMT6plex [N-Term]	1	1	0	2536.18	0.884	0.999995	96.3	152.4	134.6	140.92	1.96	12.6		9.5	51.5	180.1	797.9	153.5	152.4	147.9	153.2	134.6	119.1		104	1.72214e-09	5.8751e-05	4	0.998751	0.957207	4.29422	0	7.26209	7.25172	7.20848	7.25927	7.07253	6.89603	3.10056	3.08972	3.04454	3.09761	2.90252	2.71813	0.164818	0.172187
Q13362	[R].ADELASQDGR.[-]	1xTMT6plex [N-Term]	1	1	0	1290.65	1.099	0.995075	29.1	108	118.7	156.08	12.78	23.09	0.3	8.6	29.1	187.1	623.3	108	126.6	98.7	169.3	118.7	113.3		50	0.00017328	0.00011429	5	0.962664	1.1916	3.19059	0	6.75489	6.98413	6.62498	7.40344	6.89118	6.824	2.99119	3.18358	2.88217	3.53546	3.10557	3.0492	-0.25154	-0.211095
Q6UX04	[R].ADELNNK.[H]	1xTMT6plex [K7]; 1xTMT6plex [N-Term]	1	1	0	1261.72	1.089	0.999995	37.1	114.5	124.7	160.45	38.53	10.81	0.4	7.2	37.1	157.1	631.9	96.7	194.5	114.5	132.4	106.9	124.7		19	0.0683888	0.00708374	5	0.977169	1.15698	3.28724	0	6.59544	7.60363	6.8392	7.04876	6.74012	6.96232	2.85934	3.73073	3.07003	3.25115	2.98439	3.17644	0.095693	0.0827094
Q9H501	[R].ADEITR.[R]	1xTMT6plex [N-Term]	1	1	0	933.52	0.367	0.306884	23.1	108.2	39.7	148.11	41.48	22.23	2.2	4.7	23.1	97	303.5	89.3	190.1	108.2	55.4	39.7	37.3		17	0.279788	0.031087	5	0.986955	0.833432	3.55467	0	6.48059	7.57061	6.75756	5.79181	5.31107	5.2211	3.51068	4.81856	3.843	2.68425	2.10742	1.99948	1.49492	1.7937
P25786	[K].ADEPMEH.[-]	1xTMT6plex [N-Term]	1	1	0	1057.48	1.204	0.948337	44.4	158	190.2	164.97	33.26	31.84	1.6	10.3	44.4	184.7	842.3	158	250.2	136.5	190.2	117.8	230.5		28	0.0565952	0.00603192	5	0.998446	0.99983	4.15952	0	7.30378	7.96694	7.09276	7.57137	6.8802	7.84862	3.1448	3.80807	2.93374	3.41244	2.72114	3.68973	0.0210946	0.0210982
P25786	[K].ADEPMEH.[-]	1xOxidation [M5]; 1xTMT6plex [N-Term]	1	1	0	1073.48	1.446	0.712953	25.6	63.6	91.9	160.95	41.32	27.99	1.7	5.7	25.6	77.5	358.2	63.6	119.2	59.5	91.9	56.8	100.9		17	0.349707	0.0401812	5	0.998509	0.862955	3.51342	0	5.99095	6.89724	5.89482	6.52199	5.82782	6.65678	2.87099	3.9212	2.75958	3.48636	2.68194	3.64255	-0.0745271	-0.0863626
Q8IWC1	[K].ADETNTTSR.[S]	1xTMT6plex [N-Term]	1	1	0	1223.61	1.036	0.999995	43.7	74.5	77.2	135.22	30.35	10.1		8.7	23.7	80.4	331.7	41.3	75	74.5	77.2	84	68.6		31	0.000208799	0.00011429	4	0.99322	0.798136	3.74446	0	5.36807	6.22882	6.21917	6.27053	6.39232	6.10014	2.03425	3.1127	3.10061	3.16496	3.31755	2.95148	-0.315642	-0.395474
O75643	[K].ADEVLEILK.[T]	1xTMT6plex [K9]; 1xTMT6plex [N-Term]	1	1	0	1487.91	0.936	0.999995	46.2	94.1	88	151.62	8.19	29.1		0.9	22.5	94.6	504.2	104.8	94.1	89.5	88	111.8	61.2		60	0.000212279	0.00011429	4	0.967764	1.34608	1.84487	0	6.71149	6.55612	6.48382	6.45943	6.80478	5.93546	3.61541	3.49998	3.44627	3.42815	3.68471	3.03889	0.183922	0.136635
P14868	[K].ADEVVWVR.[A]	1xTMT6plex [N-Term]	1	1	0	1202.67	0.947	0.999995	121.6	237.6	225.1	139.38	16.86	6.98		3.7	58.2	254.2	989.5	237.6	246.8	178.2	234.1	225.1	204		46	0.00227331	0.000321709	4	0.970486	1.20113	3.63378	0	7.89239	7.9472	7.47735	7.87098	7.81442	7.67243	3.54551	3.59114	3.19997	3.52768	3.4806	3.36238	-0.0136285	-0.0113464
P35580; P35579	[K].ADEWLMK.[N]	1xTMT6plex [K7]; 1xTMT6plex [N-Term]	2	1	0	1350.75	0.873	0.999995	80.7	317	276.9	168.67	16.16	10.9	1	14.8	80.7	272.4	1418.8	317	340.9	247.1	329.3	271.7	276.9	NotUnique	33	0.0114512	0.0015828	5	0.983119	1.13235	4.40534	0	8.30834	8.4132	7.94895	8.36326	8.08587	8.11322	3.4468	3.53941	3.12942	3.4953	3.25034	3.27449	0.0360481	0.0318346
P11498	[R].ADFAQACQDAGVR.[F]	1xCarbamidomethyl [C7]; 1xTMT6plex [N-Term]	1	1	0	1637.79	1.024	0.999995	24.8	68.3	70	166.54	22.32	23.94	1.4	4.2	24.8	94.7	455	56.3	68.3	87.7	96.6	70	61.8		61	3.00128e-06	5.8751e-05	5	0.995425	0.951277	3.3816	0	5.81506	6.09381	6.4545	6.59395	6.12928	5.94953	2.5581	2.85113	3.2303	3.37689	2.88842	2.69946	-0.103129	-0.108411
P00390	[K].ADFDNTVAIHPTSSEELVTLR.[-]	1xTMT6plex [N-Term]	1	3	0	2544.31	0.931	0.999995	83.1	253	235.5	158.01	6.65	16.53	1.8	18.5	83.1	242.1	1047.8	251.5	253	282.4	275.6	197.5	235.5		39	2.33575e-05	5.8751e-05	5	0.984515	0.994364	4.69093	0	7.97441	7.98299	8.1416	8.10643	7.62571	7.87958	3.30209	3.31072	3.47022	3.43486	2.95141	3.20672	0.162427	0.163347
O95573	[K].ADFFEDENGQR.[W]	1xTMT6plex [N-Term]	1	1	0	1556.72	2.16	0.189481	56.3	64.3	138.8	146.65	16.56	28.73		2.9	25.1	126.4	576.3	58.9	80.5	64.3	195.6	138.8	111.9		65	1.77098e-05	5.8751e-05	4	0.993319	1.15054	2.91308	0	5.8802	6.33092	6.00675	7.61176	7.11686	6.80607	2.57889	2.97064	2.68888	4.0839	3.65375	3.38362	-1.10561	-0.960952
Q9Y6K9	[K].ADFQAER.[Q]	1xTMT6plex [N-Term]	1	1	0	1065.55	0.915	0.999995	71.4	149	136.3	132.62	8.52	25.1		10.1	32.4	157.2	538.9	149	149	128.1	136.3	85.3	138.5		35	0.0160506	0.0023339	4	0.992567	0.886499	4.12275	0	7.21917	7.21917	7.00113	7.09064	6.41447	7.11374	3.49286	3.49286	3.24691	3.34788	2.58514	3.37394	0.273535	0.308557
P61803	[K].ADFQGISPER.[A]	1xTMT6plex [N-Term]	1	1	0	1348.71	2.634	0.0526974	34.2	68.3	180	161.09	10.31	55.69	1.7	10.3	34.2	116.4	527.1	58.3	71.3	68.3	180	193.7	50.9		30	0.0058632	0.000881096	5	0.99642	0.901527	3.95052	0	5.86542	6.15583	6.09381	7.49185	7.59768	5.66959	2.12407	2.44619	2.3774	3.92815	4.04554	1.90685	-0.881353	-0.977622
Q9NX40	[R].ADFREPNAEVPRPIPHIGPDYIPTEEER.[R]	1xTMT6plex [N-Term]	1	1	1	3473.77	0.967	0.999995	38.7	84.9	82.1	145.19	8.12	17.07		3.1	18.8	79.8	369.7	84.9	75.9	89.2	82.1	60.1	82.5		12	0.000564052	0.000200533	4	0.998547	1.03862	2.76675	0	6.40769	6.24603	6.47897	6.35931	5.90929	6.36632	3.50554	3.34989	3.57417	3.45896	3.02567	3.46571	0.165922	0.159752
P08236	[R].ADFSDNR.[R]	1xTMT6plex [N-Term]	1	1	0	1053.52	0.789	0.999995	225.4	443.3	350	141.2	5.07	37.03		18.4	113.1	449.3	1919.8	424.1	469.1	443.3	394.8	350	178.8		26	0.319152	0.0361313	4	0.99718	1.00804	5.34474	0	8.72826	8.87375	8.79214	8.62498	8.45121	7.4822	3.35653	3.50086	3.4199	3.25407	3.08169	2.12041	0.61192	0.607039
P35237	[K].ADFSGMSQTDLSLSK.[V]	1xTMT6plex [K15]; 1xTMT6plex [N-Term]	1	2	0	2045.06	0.93	0.999995	131.6	569.7	529.6	159.55	19.18	24.76	3.5	40.7	131.6	644.1	2510	569.7	696.1	474.3	614.8	368.9	529.6		25	0.000856903	0.000269597	5	0.985689	1.03217	5.73224	0	9.15406	9.44315	8.88966	9.26397	8.52709	9.04876	3.31516	3.59524	3.05899	3.42164	2.70773	3.21314	0.215682	0.208959
Q9H2M9	[K].ADFSPFGNSQGPSR.[V]	1xTMT6plex [N-Term]	1	1	0	1695.83	0.834	0.999995	37.9	59.1	49.2	137.75	7.7	23.71		1.1	18.4	78.1	294.4	59.1	56.3	65.3	71	49.2	47.1		61	9.31722e-05	5.8751e-05	4	0.966273	1.19957	1.9217	0	5.88509	5.81506	6.02901	6.14975	5.62059	5.55766	3.30402	3.24564	3.424	3.52465	3.08352	3.03106	0.133724	0.111477
Q01201	[R].ADFSQADVHR.[Q]	1xTMT6plex [N-Term]	1	1	0	1374.7	0.712	0.999995	46.5	107.4	76.5	146.31	14.58	22.12		7.5	22.6	95.6	473.5	86.9	107.4	116.4	83.5	76.5	53.4		12	0.136422	0.01449	4	0.991844	0.91178	3.60074	0	6.44128	6.74685	6.86295	6.3837	6.25739	5.73877	3.11539	3.45052	3.57785	3.05224	2.9137	2.3449	0.557074	0.610974
P49916	[K].ADFTVVAGDEGSSTTGGSSEENK.[G]	1xTMT6plex [K23]; 1xTMT6plex [N-Term]	1	1	0	2703.3	0.936	0.999995	80.7	140.7	131.7	140.66	15.92	12.86		6	40.2	161.9	678	149	140.7	108.9	152.1	117.9	131.7		46	4.7012e-08	5.8751e-05	4	0.995441	1.02474	3.78517	0	7.21917	7.13648	6.76686	7.24888	6.88142	7.04111	3.35109	3.27039	2.9097	3.38008	3.02149	3.17733	-0.0163002	-0.0159066
Q96F63	[R].ADFYCAEVAR.[Q]	1xCarbamidomethyl [C5]; 1xTMT6plex [N-Term]	1	1	0	1430.69	0.474	0.699299	34.5	89.5	42.5	145.55	4.61	42.53		3.6	16.6	71.8	337.9	89.5	88.1	96	42.8	42.5	17.4		56	2.89966e-05	5.8751e-05	4	0.99961	0.992072	2.81335	0	6.48382	6.46107	6.58496	5.41954	5.40939	4.12102	3.6998	3.67687	3.80175	2.62702	2.61679	1.31812	1.52663	1.53883
P17535	[R].ADGAPSAAPPDGLLASPDLGLLK.[L]	1xTMT6plex [K23]; 1xTMT6plex [N-Term]	1	1	0	2604.46	0.277	0.0934153	30.1	130.1	36	159.5	9.96	38.83	0.3	6.1	30.1	82.8	374.2	146.2	130.1	120.1	44.5	36	19.1		22	0.00069415	0.000269597	5	0.963606	1.09701	2.83164	0	7.1918	7.02348	6.90809	5.47573	5.16993	4.2555	3.97457	3.82113	3.71595	2.41026	2.1315	1.29794	2.07407	1.89065
O60353	[K].ADGASTPR.[L]	1xTMT6plex [N-Term]	1	1	0	1003.54	2.58	0.0605001	29.9	62.2	160.5	168.73	36.65	14.32	1.5	5.9	29.9	116.1	588.5	62.2	102.7	52.7	165.7	160.5	126		26	0.0158567	0.0023339	5	0.999042	0.967172	3.66759	0	5.95884	6.68229	5.71973	7.37243	7.32643	6.97728	2.36903	3.11703	2.1218	3.83059	3.78303	3.42203	-1.10509	-1.1426
Q07157	[K].ADGATSDDLDLHDDR.[L]	1xTMT6plex [N-Term]	1	1	0	1844.85	0.676	0.999995	58	142.4	96.2	143.87	3.81	22.13		9.4	30.3	111.1	537.9	142.4	143.9	134	104.2	96.2	66.8		48	2.14851e-06	5.8751e-05	4	0.995109	0.883643	3.95345	0	7.15381	7.16892	7.06609	6.70321	6.58796	6.06178	3.62178	3.63888	3.52251	3.11185	2.98143	2.38595	0.678622	0.767981
Q07157	[K].ADGATSDDLDLHDDRLSYLSAPGSEYSMYSTDSR.[H]	1xTMT6plex [N-Term]	1	1	1	3939.77	0.726	0.999995	10.1	35.3	25.6	164.27	12.28	27	1.5	0.9	10.1	37.3	171.9	42.6	34.2	35.3	39.1	25.6	24.8		12	0.000248367	0.00011429	4	0.984331	1.12406	1.34772	0	5.41278	5.09592	5.1416	5.2891	4.67807	4.63227	3.61642	3.33453	3.37516	3.50638	2.96279	2.92205	0.350288	0.311629
Q15020	[K].ADGEEDEVK.[A]	1xTMT6plex [K9]; 1xTMT6plex [N-Term]	1	1	0	1449.75	1.005	0.999995	63.2	116.4	116.9	142.45	34.01	24.93		5.7	34.8	114.9	534.1	116.4	157.5	77.8	116.9	96.1	156.6		43	0.0668724	0.00688673	4	0.997084	0.975549	3.61914	0	6.86295	7.29921	6.2817	6.86913	6.58646	7.29094	3.32511	3.7723	2.72929	3.33145	3.0417	3.76383	-0.100894	-0.103423
P52788	[K].ADGETILK.[G]	1xTMT6plex [K8]; 1xTMT6plex [N-Term]	1	2	0	1304.78	0.98	0.999995	110.4	467	457.9	165.44	14.54	7.08	4.3	24.8	110.4	409.3	1950.3	514.7	467	383.9	462.7	406.3	457.9		52	0.00196024	0.000321709	5	0.999188	0.975293	5.46226	0	9.00759	8.86728	8.58459	8.85393	8.6664	8.83889	3.63514	3.49128	3.20142	3.47759	3.28531	3.46217	0.03341	0.0342563
Q6ICG6	[R].ADGGDIHIHK.[K]	1xTMT6plex [K10]; 1xTMT6plex [N-Term]	1	1	0	1520.86	0.852	0.999995	134.5	444.1	378.5	163.4	14.76	17.74	0.5	16.4	134.5	500.3	2189.5	440.9	566.1	444.1	419.9	378.5	293.3		21	0.00264665	0.000321709	5	0.961896	1.31273	4.46773	0	8.78431	9.14491	8.79474	8.7139	8.56415	8.19623	3.28824	3.56294	3.29619	3.23461	3.12053	2.84027	0.416559	0.317323
Q4G0N4	[R].ADGGFRPSR.[V]	1xTMT6plex [N-Term]	1	1	0	1191.64	0.836	0.999995	137.9	312.3	261.2	143.88	9.07	9.99		15.8	64.4	295.1	1320.2	323.4	312.3	271.3	291.1	261.2	238.6		30	0.0188412	0.002566	4	0.998291	0.972378	4.88282	0	8.33718	8.28679	8.08375	8.18537	8.02901	7.89845	3.55248	3.50067	3.29185	3.39637	3.23556	3.1013	0.198293	0.203925
Q8N2Y8	[R].ADGGGTESRPVLR.[Y]	1xTMT6plex [N-Term]	1	1	0	1543.84	0.372	0.358428	39.5	102.5	38.1	146.27	9.48	22.89		1.9	22	70.7	356.2	92.6	112	102.5	31.9	49.9	38.1		13	0.000874943	0.000269597	4	0.982855	1.11201	2.41939	0	6.53294	6.80735	6.67948	4.99548	5.64097	5.25172	3.6992	3.94597	3.83097	2.31661	2.89707	2.54703	1.3772	1.23848
Q8TD16	[R].ADGGTGDSSPSPGSSLPSPLSDPRR.[E]	1xTMT6plex [N-Term]	1	1	1	2626.29	0.473	0.714778	27.8	31.3	14.8	122.72	7.97	25.44			4.2	27.8	125.9	31.3	30.4	35.2	20.6	14.8	12.7		23	0.0156655	0.00230823	3	0.988526	1.12985	0.739997	0	4.96809	4.926	5.1375	4.36457	3.88753	3.66676	3.74218	3.70493	3.89212	3.20802	2.7858	2.5904	1.03758	0.918336
P09622	[K].ADGGTQVIDTK.[N]	1xTMT6plex [K11]; 1xTMT6plex [N-Term]	1	2	0	1562.88	1.018	0.999995	74.3	250.5	255	163.03	4.01	13.06	1.7	11.8	74.3	277.3	1220.2	268	249.9	250.5	279.9	215.1	255		47	5.37196e-05	5.8751e-05	5	0.996077	1.05832	4.51921	0	8.06609	7.96521	7.96867	8.12877	7.74886	7.99435	3.35142	3.2561	3.25937	3.41065	3.05168	3.28364	0.0426594	0.0403086
Q96A35	[R].ADGIVPETWIDGPK.[D]	1xTMT6plex [K14]; 1xTMT6plex [N-Term]	1	1	0	1956.08	0.793	0.999995	58.4	128.6	102	131.64	16.24	27.96		6.6	23.9	143	449.4	128.6	148.4	106.8	118	102	66		13	0.0113816	0.0015828	4	0.987805	0.947614	3.61799	0	7.00675	7.21335	6.73877	6.88264	6.67243	6.04439	3.57609	3.79411	3.2933	3.44513	3.22329	2.56054	0.453133	0.478183
P63220	[K].ADGIVSK.[N]	1xTMT6plex [K7]; 1xTMT6plex [N-Term]	1	2	0	1147.71	0.493	0.700345	98.7	517.5	255.3	175.18	18.96	13.5	1.1	12.7	98.7	255.5	1680.9	517.5	365.8	521.7	267.4	255.3	205.6		13	0.0878641	0.00908201	5	0.985959	1.14835	4.45813	0	9.01542	8.51491	9.02708	8.06286	7.99605	7.6837	3.96856	3.53271	3.97871	3.13905	3.08088	2.80888	0.938267	0.817058
Q6YHK3	[R].ADGNQLTLEERR.[N]	1xTMT6plex [N-Term]	1	1	1	1630.87	0.831	0.999995	43	162.5	135.1	166.06	22.59	30.59	6.5	6.9	43	182.2	857.1	162.5	202.2	128.1	135.1	115.2	203.4		29	0.000442009	0.000200533	4	0.99844	1.04663	3.93619	0	7.3443	7.65964	7.00113	7.07788	6.848	7.66818	3.25626	3.55756	2.92838	3.00172	2.78208	3.56571	0.137002	0.130898
Q4KMP7	[K].ADGPPGPHDGGDRPSAEAR.[Q]	1xTMT6plex [N-Term]	1	1	0	2088.01	1.042	0.999995	33.1	131.1	136.6	160.39	29.83	13.96	1.7	10.1	33.1	152.2	618.4	89.6	166.5	131.1	165.6	136.6	127.3		20	0.00131663	0.000300397	5	0.996748	0.939976	4.01302	0	6.48543	7.37938	7.03452	7.37156	7.09381	6.99209	2.63029	3.58132	3.21445	3.573	3.27752	3.1693	-0.186044	-0.197924
Q5VZE5	[R].ADGSQMAEER.[I]	1xTMT6plex [N-Term]	1	1	0	1322.62	0.807	0.999995	14.2	52.7	42.5	165.98	32.2	47.44	2.2	5.2	14.2	51.8	267.2	40.9	76.8	52.7	57.2	42.5	19.7		42	0.000425274	0.000200533	5	0.979352	0.769767	3.30165	0	5.35403	6.26303	5.71973	5.83794	5.40939	4.30012	2.66624	3.84712	3.14132	3.29489	2.73816	1.29712	0.596445	0.774839
Q7Z6Z7	[K].ADGTATAPPPR.[S]	1xTMT6plex [N-Term]	1	2	0	1282.7	1.359	0.833136	53.4	94.5	128.4	140.32	41.07	21.91		4.5	26.3	108.2	449.7	94.5	129.8	53.8	145	92.7	128.4		37	0.00780553	0.00106672	4	0.99747	1.00155	3.28879	0	6.56224	7.02015	5.74953	7.17991	6.5345	7.0045	3.26838	3.72557	2.45693	3.88509	3.24068	3.70995	-0.462328	-0.461612
O14548	[K].ADGVPVYLK.[R]	1xTMT6plex [K9]; 1xTMT6plex [N-Term]	1	1	0	1419.86	0.793	0.999995	147.5	275.6	218.5	140.03	5.8	15.06		18.5	81.7	266.3	1194.9	275.6	304.1	275.4	275	210	218.5		51	0.00025778	0.00011429	4	0.999732	0.900696	5.11897	0	8.10643	8.2484	8.10538	8.10329	7.71425	7.77149	3.31683	3.47446	3.31567	3.31334	2.88141	2.94496	0.290399	0.322416
P61247	[R].ADGYEPPVQESV.[-]	1xTMT6plex [N-Term]	1	4	0	1519.75	0.415	0.386203	113.1	548.2	227.3	161.8	5.5	13.97	4.1	26.2	113.1	439	1896.5	595.7	548.2	537.8	231.8	227.3	178.3		49	0.00289959	0.00035197	5	0.997917	0.978854	5.47923	0	9.21844	9.09856	9.07093	7.85674	7.82845	7.47816	3.81999	3.69752	3.66929	2.42887	2.39997	2.04212	1.40819	1.43861
O43390; O60506	[K].ADGYNQPDSK.[R]	1xTMT6plex [K10]; 1xTMT6plex [N-Term]	2	1	0	1552.8	0.487	0.658213	99.4	264.3	128.8	140.75	30.77	29.28		17	45.3	218	917.6	264.3	374.5	204	182.9	103.5	128.8	NotUnique	61	4.92821e-05	5.8751e-05	4	0.987535	0.88831	4.73711	0	8.04603	8.54882	7.67243	7.51491	6.69349	7.00899	3.72496	4.29097	3.30438	3.12706	2.20236	2.55753	1.01663	1.14446
P62241	[R].ADGYVLEGK.[E]	1xTMT6plex [K9]; 1xTMT6plex [N-Term]	1	2	0	1409.8	0.359	0.2239	143	683.8	245.5	168.68	21.09	9.64	1.7	22.7	143	440.7	2344.8	943.3	683.8	651	281.3	245.5	234.6		52	0.000393991	0.000200533	5	0.984167	1.13235	5.13071	0	9.88157	9.41743	9.34651	8.13597	7.93958	7.87406	4.19557	3.78568	3.72305	2.65399	2.48056	2.4227	1.5653	1.38235
P62333	[R].ADHDFVVQEDFMK.[A]	1xTMT6plex [K13]; 1xTMT6plex [N-Term]	1	1	0	2039.03	0.634	0.970958	183.9	398.8	252.8	144.45	2.68	25.84		19.6	91.6	369.2	1721.8	395.7	398.8	415.8	349.8	252.8	213.3		54	9.4827e-06	5.8751e-05	4	0.999909	0.974657	5.25892	0	8.62826	8.63952	8.69975	8.45039	7.98185	7.73674	3.45695	3.4685	3.53029	3.27445	2.79373	2.54225	0.599517	0.615106
P62333	[R].ADHDFVVQEDFMK.[A]	1xOxidation [M12]; 1xTMT6plex [K13]; 1xTMT6plex [N-Term]	1	3	0	2055.03	0.608	0.979715	87.4	463.1	281.4	163.97	21.74	7.34	1.4	22	87.4	287.3	1374.7	463.1	501.1	323.8	308.8	267.6	281.4		21	0.00022307	0.00011429	5	0.976644	1.06232	4.72963	0	8.85518	8.96895	8.33896	8.27053	8.06393	8.13648	3.88352	3.99062	3.39759	3.33317	3.1387	3.20699	0.564051	0.530961
Q9Y6D9	[R].ADHEQQIK.[D]	1xTMT6plex [K8]; 1xTMT6plex [N-Term]	1	1	0	1426.81	1.225	0.876144	119	357.6	438	163.41	31.87	23.28	0.6	27.7	119	572.8	2403.5	314.3	559.3	357.6	438	317	511.6		29	0.01064	0.00149669	5	0.952112	1.27531	4.74685	0	8.296	9.12748	8.4822	8.77479	8.30834	8.99887	2.78297	3.43496	2.92898	3.1584	2.79265	3.33411	-0.0587729	-0.0460853
O00748	[K].ADHGDELPFVFR.[S]	1xTMT6plex [N-Term]	1	3	0	1631.84	0.807	0.999995	114.3	619.7	500.2	161.48	7.53	18.42	2.6	35.5	114.3	607.9	2422.8	619.7	665	571.8	518	363	500.2		37	0.000131855	0.00011429	5	0.983219	1.07128	5.49281	0	9.27543	9.37721	9.15937	9.01681	8.50383	8.96636	3.53093	3.62594	3.42259	3.28952	2.81067	3.24243	0.441669	0.412281
P08238	[R].ADHGEPIGR.[G]	1xTMT6plex [N-Term]	1	7	0	1180.63	0.628	0.986414	77.7	473.8	297.5	157.98	24.67	16.98	1.7	30.1	77.7	411.9	1537.9	473.8	533.6	321.7	394.4	297.5	297.3		24	0.000471713	0.000200533	5	0.970901	1.0532	4.98935	0	8.88813	9.05961	8.32957	8.62352	8.21675	8.21578	3.70183	3.86464	3.17148	3.45057	3.06435	3.06343	0.407095	0.38653
P08238	[R].ADHGEPIGRGTK.[V]	1xTMT6plex [K12]; 1xTMT6plex [N-Term]	1	1	1	1695.95	0.869	0.999995	120.4	119.9	104.2	140.88	50.15	111.51		11.9	68.2	212.7	973	59.4	179.3	119.9	104.2	69.7	555.7		16	0.18871	0.0211431	4	0.997205	0.945	4.63667	0	5.89239	7.48623	6.90569	6.70321	6.12309	9.11816	1.32881	3.01541	2.40108	2.18682	1.57293	4.74232	-0.553383	-0.585591
Q9UFW8	[K].ADHPAVR.[A]	1xTMT6plex [N-Term]	1	1	0	994.563	1.384	0.821526	97	146.7	203.1	124.72	33.67	36.45		15	41	229.1	638.7	146.7	251.1	144.6	203.1	112.5	246.3		27	0.0120937	0.00183484	4	0.981167	0.850044	4.63208	0	7.19673	7.97212	7.17592	7.66605	6.81378	7.94427	3.01708	3.92926	2.99261	3.56919	2.56658	3.8965	-0.0264445	-0.0311095
Q9UHB6	[R].ADHPPAEVTSHAASGAK.[A]	1xTMT6plex [K17]; 1xTMT6plex [N-Term]	1	1	0	2104.12	0.621	0.954418	90.7	336.9	209.3	170.04	14.64	30.62	3.8	15.4	90.7	233.2	1380.2	370.6	275.9	336.9	209.3	241	126.9		10	0.0088758	0.00118227	5	0.996271	0.941561	5.01056	0	8.53372	8.108	8.39618	7.70943	7.91289	6.98755	3.74182	3.28968	3.59574	2.86637	3.08246	2.09969	0.809344	0.859576
P08865	[R].ADHQPLTEASYVNLPTIALCNTDSPLR.[Y]	1xCarbamidomethyl [C20]; 1xTMT6plex [N-Term]	1	2	0	3225.64	0.53	0.869199	65.5	147.1	77.9	140.13	1.87	30.69		10.7	28.4	151	610	148.7	143.3	147.1	108.7	77.9	58.9		94	4.17704e-10	5.8751e-05	4	0.985593	0.90517	4.08287	0	7.21626	7.16289	7.20065	6.76421	6.28355	5.8802	3.46166	3.40271	3.44442	2.96225	2.43124	1.98563	0.883951	0.976558
P63313	[M].ADKPDMGEIASFDK.[A]	1xAcetyl [N-Term]; 2xTMT6plex [K3; K14]	1	17	0	2024.04	0.903	0.999995	86.4	321.9	290.8	167.91	27.38	3.39	5.3	14.9	86.4	293.7	1513.7	499.8	317.5	321.9	290.8	303.3	283.7		73	3.33944e-06	5.8751e-05	5	0.994233	0.926011	5.19477	0	8.96521	8.31061	8.33047	8.18388	8.2446	8.14822	4.07169	3.3648	3.38624	3.22794	3.29351	3.18943	0.343194	0.370615
P63313	[M].ADKPDMGEIASFDK.[A]	1xAcetyl [N-Term]; 1xOxidation [M6]; 2xTMT6plex [K3; K14]	1	15	0	2040.04	0.903	0.999995	148.5	656.8	592.7	160.43	3.94	14.73	7.6	47.7	148.5	646.5	2680.6	667.2	656.8	618.7	592.7	454.9	596.7		45	0.000379343	0.000200533	5	0.99587	0.929317	6.1794	0	9.38198	9.35931	9.2731	9.21116	8.82941	9.22086	3.44616	3.42178	3.329	3.26236	2.85157	3.2728	0.250985	0.270075
P51688	[R].ADLAAQYTTVGR.[M]	1xTMT6plex [N-Term]	1	1	0	1494.81	0.598	0.969627	77.2	151.3	90.5	138.18	14.52	14.71		11.9	38.6	154.2	635.4	151.3	149.9	191.9	113.9	90.5	87.8		65	8.64333e-06	5.8751e-05	4	0.996573	0.874993	4.32423	0	7.24127	7.22786	7.58421	6.83162	6.49985	6.45615	3.33379	3.31846	3.72572	2.86562	2.48644	2.4365	0.755239	0.863137
Q14204	[K].ADLAAVEAK.[V]	1xTMT6plex [K9]; 1xTMT6plex [N-Term]	1	1	0	1345.81	1.389	0.803622	118.6	226.5	314.6	137.1	30.61	18.76		18.3	48	293.3	1064.2	226.5	325.7	179.4	382.7	263	314.6		42	0.0730926	0.00754524	4	0.981426	0.917462	4.87735	0	7.82337	8.3474	7.48704	8.58007	8.03892	8.29737	3.21105	3.78223	2.84446	4.03583	3.446	3.7277	-0.41952	-0.457262
P68036	[R].ADLAEEYSK.[D]	1xTMT6plex [K9]; 1xTMT6plex [N-Term]	1	2	0	1483.8	0.398	0.379424	91.3	517.4	205.8	173.5	19.35	54.16	1.9	17.9	91.3	257.7	1613.9	580.5	391.7	517.4	205.8	265	73.2		43	0.000199514	0.00011429	5	0.990809	1.04956	4.80098	0	9.18115	8.61361	9.01514	7.6851	8.04985	6.19377	4.17335	3.63261	4.01518	2.74794	3.09547	1.32703	1.62706	1.55023
P20339; P61020	[KR].ADLANK.[RL]	1xTMT6plex [K6]; 1xTMT6plex [N-Term]	2	1	0	1089.67	1.314	0.842901	31.1	84.7	111.3	161.6	56.74	17.84	1.2	10.3	31.1	114.6	513.5	28.7	112.7	84.7	111.3	97.9	138.5	NotUnique	25	0.328223	0.0372338	5	0.990024	0.942604	3.76155	0	4.84298	6.81634	6.40429	6.79831	6.61324	7.11374	1.14728	3.2408	2.80366	3.22167	3.02533	3.55631	-0.820559	-0.870523
Q8N1G4	[K].ADLATAPPHVTVVR.[-]	1xTMT6plex [N-Term]	1	1	0	1675.97	0.987	0.999995	20.7	110	108.6	146.1	22.12	22.26	2.4	15.1	20.7	107.3	339.4	110	141	91.1	127	80.4	108.6		22	0.00113099	0.000269597	5	0.968268	0.767801	4.02458	0	6.78136	7.13955	6.50938	6.98868	6.32912	6.76288	3.59049	4.05701	3.23626	3.86052	3.00149	3.56642	0.116534	0.151776
Q13895	[K].ADLATDQK.[E]	1xTMT6plex [K8]; 1xTMT6plex [N-Term]	1	1	0	1319.76	0.311	0.10098	51.4	286.1	89.1	154.47	53.46	15.62	3.2	13.8	51.4	306	1006.1	235.1	605.5	286.1	98.4	71.8	89.1		34	0.00653225	0.000947467	5	0.994341	0.944899	4.74865	0	7.87713	9.24198	8.16038	6.62059	6.16591	6.47735	3.31092	4.75536	3.61068	1.9811	1.49991	1.82951	2.00521	2.12214
Q09666	[K].ADIDVSGPK.[V]	1xTMT6plex [K9]; 1xTMT6plex [N-Term]	1	6	0	1359.79	0.847	0.999995	294.4	1500.3	1271.1	162.44	8.45	16.61	11.9	85.7	294.4	1263.5	5459.1	1500.3	1661.6	1407.3	1288.6	944.1	1271.1		57	0.000330517	0.000174145	5	0.995542	0.969219	7.02625	0	10.551	10.6984	10.4587	10.3316	9.8828	10.3119	3.63673	3.78873	3.54147	3.41031	2.94726	3.38996	0.393953	0.406465
P61106	[K].ADLEAQR.[D]	1xTMT6plex [N-Term]	1	1	0	1031.57	1.194	0.955573	57.7	170.7	203.9	158.35	12.82	30.27	0.8	15.4	57.7	209.4	857	170.7	200.3	156.1	241.3	203.9	127.8		36	0.0151072	0.00229129	5	0.968616	1.07627	4.10118	0	7.41532	7.64602	7.28633	7.91468	7.67172	6.99774	3.07929	3.29364	2.95944	3.54327	3.31752	2.6913	-0.0788272	-0.0732413
P61106	[K].ADLEAQRDVTYEEAK.[Q]	1xTMT6plex [K15]; 1xTMT6plex [N-Term]	1	1	1	2196.15	3.177	0.0155015	41.7	68.9	218.7	166.05	34.38	23.29	1.6	3.4	41.7	144	685	68.9	96.7	48	230.3	145.3	218.7		40	2.00607e-05	5.8751e-05	5	0.979785	1.02815	3.65635	0	6.10643	6.59544	5.58496	7.84737	7.18289	7.77281	2.383	2.85862	1.87581	4.07627	3.42998	4.00375	-1.50541	-1.46419
P80303	[K].ADIEEIK.[S]	1xTMT6plex [K7]; 1xTMT6plex [N-Term]	1	2	0	1275.76	0.588	0.9464	63.2	372.1	218.8	173.95	25.79	15.1	1.4	8.2	63.2	249.4	1406.4	434.9	255	372.1	218.8	232.9	172.8		28	0.0433952	0.00498143	5	0.998602	1.11831	4.25029	0	8.76454	7.99435	8.53955	7.77347	7.86357	7.43296	4.03668	3.34798	3.83549	3.15046	3.23103	2.84597	0.742815	0.664231
Q09666	[K].ADIEISGPK.[V]	1xTMT6plex [K9]; 1xTMT6plex [N-Term]	1	1	0	1387.82	0.359	0.226699	62.4	254.9	91.4	186.89	36.35	41.78	1.2	6.6	62.4	116	1202	254.9	124.2	262.5	79.3	165.9	91.4		45	0.00116388	0.000269597	5	0.98537	1.08459	3.91355	0	7.99379	6.95652	8.03617	6.30925	7.37417	6.51412	3.76201	2.80564	3.80109	2.20885	3.19071	2.39775	0.929647	0.85714
Q13439	[K].ADIESLVTEK.[E]	1xTMT6plex [K10]; 1xTMT6plex [N-Term]	1	1	0	1562.9	0.741	0.999995	42.5	151.5	112.2	166.28	13.46	4.74	1.5	7.7	42.5	129.5	661.3	179.3	138	151.5	117.4	106.8	112.2		48	0.000169006	0.00011429	5	0.998496	0.973371	3.90365	0	7.48623	7.10852	7.24317	6.87529	6.73877	6.80993	3.68059	3.29255	3.43088	3.05293	2.91268	2.98578	0.471315	0.484209
P61221	[K].ADIFMFDEPSSYLDVK.[Q]	1xTMT6plex [K16]; 1xTMT6plex [N-Term]	1	1	0	2335.19	0.913	0.999995	65.7	262.7	240	167.03	13.15	16.65	0.2	16.1	65.7	264.2	1272.6	262.7	315.4	246.2	304	240	223.3		40	8.56714e-07	5.8751e-05	4	0.999094	0.953495	4.88752	0	8.03727	8.30104	7.94369	8.24793	7.90689	7.80284	3.30338	3.58001	3.20523	3.52431	3.16664	3.05751	0.108114	0.113387
P05023	[K].ADIGVAMGIAGSDVSK.[Q]	1xTMT6plex [K16]; 1xTMT6plex [N-Term]	1	2	0	1949.08	1.953	0.234984	85.4	198.8	388.3	164.58	35.39	33.44	2.5	14.8	85.4	314	1447.1	198.8	338.6	184.4	467	388.3	229.6		43	7.45175e-06	5.8751e-05	5	0.998403	1.02349	4.86266	0	7.63517	8.40344	7.52669	8.86728	8.60103	7.84298	2.7089	3.45953	2.60291	3.91273	3.65259	2.91193	-0.581993	-0.568638
Q09666	[K].ADLGVSGPK.[V]	1xTMT6plex [K9]; 1xTMT6plex [N-Term]	1	2	0	1301.78	0.472	0.508596	221.1	789.9	372.5	177.88	14.45	41.27	2.4	24.6	221.1	541.7	3883.9	789.9	746.9	974.5	372.5	542.7	228.4		51	0.000368369	0.000200533	5	0.987128	1.1617	5.54927	0	9.62553	9.54477	9.92852	8.5411	9.08401	7.83542	3.50887	3.43935	3.76968	2.57538	3.04273	1.96793	1.21276	1.04395
O95707	[K].ADLHGAIISVTK.[S]	1xTMT6plex [K12]; 1xTMT6plex [N-Term]	1	1	0	1683.02	0.564	0.881601	67.5	292.8	165.2	162.88	14.18	16.75	1.6	13.4	67.5	252.7	1118.5	292.8	319.5	240.3	165.2	131.4	184.4		23	0.00076224	0.000269597	5	0.994187	1.04078	4.47973	0	8.19377	8.31967	7.90869	7.36807	7.03782	7.52669	3.56853	3.6895	3.29462	2.77518	2.45787	2.92759	0.82985	0.797337
P52272	[R].ADILEDK.[D]	1xTMT6plex [K7]; 1xTMT6plex [N-Term]	1	1	0	1261.74	0.641	0.992744	52.5	290.7	186.3	139.39	38.27	31.44	0.2	18	52.5	313	729	290.7	497.8	250.9	287.8	162.1	186.3		33	0.0317618	0.00401401	4	0.97408	0.843956	4.96139	0	8.18339	8.95942	7.97097	8.16892	7.34074	7.54148	3.81774	4.73726	3.56604	3.8006	2.81929	3.05715	0.687544	0.814668
Q96CV9	[K].ADLLGIVSELQLK.[L]	1xTMT6plex [K13]; 1xTMT6plex [N-Term]	1	1	0	1857.15	0.686	0.999995	128.6	242.2	166.1	141.81	4.88	21.28		11.7	67.3	245.5	1094.1	223.4	244.5	242.2	225.5	153	166.1		17	0.0123147	0.00192767	4	0.998327	0.981122	4.63592	0	7.80349	7.93369	7.92006	7.81698	7.25739	7.37591	3.22851	3.36122	3.34732	3.24227	2.6719	2.7927	0.402317	0.410058
P08195	[K].ADLLLSTQPGR.[E]	1xTMT6plex [N-Term]	1	1	0	1399.81	1.512	0.605677	59.2	82.1	124.1	147.27	15.01	2.57		3.6	35.9	97.6	532.4	85.5	82.1	63.9	124.1	129.7	124		36	0.00086586	0.000269597	4	0.984134	1.05476	3.22069	0	6.41785	6.35931	5.99774	6.95536	7.01903	6.9542	3.03117	2.97567	2.63287	3.54077	3.60114	3.53967	-0.717894	-0.680622
P08195	[K].ADLLLSTQPGREEGSPLELER.[L]	1xTMT6plex [N-Term]	1	1	1	2539.36	1.523	0.694797	40.1	55	83.8	147.59	9.75	23.42		5	23.8	67.8	379.6	53.8	55	64.1	86	83.8	54.6		38	7.29739e-05	5.8751e-05	4	0.996299	0.924805	3.23926	0	5.74953	5.78136	6.00225	6.42626	6.38888	5.77083	2.71438	2.74879	2.98765	3.44614	3.40571	2.73741	-0.350942	-0.379477
A6NG13	[K].ADILNK.[N]	1xTMT6plex [K6]; 1xTMT6plex [N-Term]	1	1	0	1131.71	0.929	0.999995	148.3	331.3	307.8	143.33	17.16	32.94		18.8	83.9	262	1288	378.2	331.3	267	307.8	311.7	161.3		25	0.212894	0.0236332	4	0.9989	0.909864	5.13426	0	8.56301	8.37199	8.0607	8.26585	8.28401	7.3336	3.76841	3.55848	3.21634	3.44182	3.46179	2.41722	0.370743	0.407471
P07900; P08238	[K].ADLINNLGTIAK.[SF]	1xTMT6plex [K12]; 1xTMT6plex [N-Term]	2	2	0	1701.03	0.691	0.999995	39.1	55.7	38.5	156.69	31.93	32.16		0.7	27.6	55.5	420.6	80.6	43.1	55.7	38.5	64.1	37.6	NotUnique	87	1.86915e-06	5.8751e-05	2	1	NA	NA	1	6.33271	5.42962	5.79961	5.26679	6.00225	5.23266	3.32066	2.33749	2.74029	2.16022	2.9609	2.12307	0.35341	0.384749
Q96NW4	[R].ADLIPLLLK.[H]	1xTMT6plex [K9]; 1xTMT6plex [N-Term]	1	1	0	1453.98	1.232	0.905326	120.1	177.4	218.5	142.24	22.26	34.73		12.5	60.3	239.4	1060.8	177.4	204.2	129.4	340.3	218.5	176.4		21	0.186031	0.0208083	4	0.999759	0.966874	4.63303	0	7.47086	7.67384	7.01569	8.41066	7.77149	7.46271	2.93506	3.14499	2.4643	3.90706	3.24599	2.92663	-0.494821	-0.511775
Q8WUA4	[K].ADLIPYQDSPEGPDHSSASSGVPNPPK.[A]	1xTMT6plex [K27]; 1xTMT6plex [N-Term]	1	1	0	3220.62	0.767	0.999995	17.9	59.2	45.4	160.46	5.73	9.25	1.4	1.9	17.9	53.4	237.4	58.5	64.9	59.2	45.4	41.3	49.8		26	0.00156338	0.000300397	5	0.964548	0.880899	2.7896	0	5.87036	6.02015	5.88753	5.50462	5.36807	5.63807	3.4973	3.66733	3.51678	3.0821	2.92709	3.2336	0.422424	0.479538
Q9H074	[R].ADILQVGLR.[E]	1xTMT6plex [N-Term]	1	1	0	1213.75	0.597	0.948416	42.9	97.4	58.1	121.99	42.11	50.38		11.5	15	122.6	310.1	97.4	182.8	89.2	85.2	58.1	27.8		47	0.00199974	0.000321709	2	1	NA	NA	1	6.60585	7.51412	6.47897	6.41278	5.86047	4.79701	3.66144	4.57018	3.5345	3.46827	2.91567	1.85167	1.17623	1.17684
Q92888	[R].ADLISEDVQR.[R]	1xTMT6plex [N-Term]	1	1	0	1374.74	0.699	0.999995	32.3	61.1	42.8	142.2	8.67	43.38		3.1	15.9	65.4	286.1	69.3	61.1	58.9	42.8	48.8	18.7		56	0.000134691	0.00011429	4	0.999327	0.985698	2.66498	0	6.11478	5.9331	5.8802	5.41954	5.60881	4.22497	3.49985	3.31553	3.26186	2.79452	2.98654	1.58262	0.891588	0.904525
Q9H4G0	[R].ADIITGR.[L]	1xTMT6plex [N-Term]	1	1	0	974.583	0.443	0.535165	54.5	260.2	115.4	162.51	15.27	59.52	2.8	12.7	54.5	172.1	810.9	325.5	260.2	246.1	115.4	128.1	28.8		28	0.055312	0.0058535	5	0.999575	0.904358	4.52313	0	8.34651	8.02348	7.9431	6.8505	7.00113	4.848	4.22773	3.87053	3.78166	2.5735	2.74006	0.359225	1.87116	2.06904
Q53H82	[K].ADIIYPGHGPVIHNAEAK.[I]	1xTMT6plex [K18]; 1xTMT6plex [N-Term]	1	1	0	2360.31	0.573	0.893453	61.8	249.3	142.7	164.88	6.95	7.07	1.2	19	61.8	200.6	1000	249.3	223.5	255.2	157.3	142.7	137.4		30	0.00129327	0.000300397	5	0.973779	1.02715	4.38935	0	7.96174	7.80413	7.99548	7.29737	7.15684	7.10224	3.47798	3.32454	3.51083	2.83117	2.69436	2.64119	0.734967	0.715543
Q96C19	[R].ADLNQGIGEPQSPSR.[R]	1xTMT6plex [N-Term]	1	1	0	1797.93	0.628	0.981168	11.9	53.8	33.8	159.35	9.84	23.71	0.4	2.5	11.9	58.3	221.5	53.8	47	57.1	46.1	33.8	29.4		59	7.08121e-06	5.8751e-05	5	0.997343	1.02298	2.22532	0	5.74953	5.55459	5.83542	5.52669	5.07895	4.87774	3.44504	3.25448	3.529	3.22721	2.78952	2.59284	0.552051	0.539648
Q96C19	[R].ADLNQGIGEPQSPSRR.[V]	1xTMT6plex [N-Term]	1	1	1	1954.03	1.18	0.984392	36.6	109.7	129.4	162.57	13.27	16.4	2.3	6.9	36.6	138	609.8	120.3	92.1	109.7	132.4	97	129.4		56	2.13856e-06	5.8751e-05	5	0.996214	0.917061	4.01435	0	6.91049	6.52513	6.77742	7.04876	6.59991	7.01569	3.15807	2.73786	3.01297	3.30885	2.81941	3.27279	-0.150441	-0.164047
Q8IXI1	[K].ADLPEGVAVSGPSPAEFCRK.[H]	1xCarbamidomethyl [C18]; 1xTMT6plex [K20]; 1xTMT6plex [N-Term]	1	1	1	2545.35	1.321	0.873018	23.9	78.4	103.6	165.18	12.6	12.18	3.2	2.9	23.9	104.5	471.7	78.4	87.3	67.7	123.9	103.6	99		37	2.33575e-05	5.8751e-05	4	0.993486	1.10219	2.86681	0	6.29278	6.44791	6.08108	6.95303	6.69488	6.62936	3.10833	3.24907	2.91626	3.70736	3.47314	3.4137	-0.485165	-0.440182
Q9BTY7	[R].ADLQAAAVR.[H]	1xTMT6plex [N-Term]	1	1	0	1143.67	0.729	0.999995	61.2	128.7	93.8	144.84	10.34	6.98		9.6	31.8	118	581.2	147.6	128.7	121	93.8	99.9	86.8		51	0.000245306	0.00011429	4	0.995493	0.895582	4.0004	0	7.20555	7.00787	6.91886	6.55152	6.64241	6.43962	3.57884	3.35811	3.25873	2.84855	2.95005	2.72361	0.499576	0.557823
Q15075	[R].ADLQNHLDTAQNALQDK.[Q]	1xTMT6plex [K17]; 1xTMT6plex [N-Term]	1	1	0	2353.25	0.652	0.994205	78.1	300.7	196	167.39	17.46	30.62	3	21.6	78.1	351.1	1679.5	300.7	253.4	359.5	281	196	154.5		62	1.1101e-07	5.8751e-05	5	0.996625	1.00126	5.10028	0	8.23218	7.98527	8.48985	8.13443	7.61471	7.27146	3.12795	2.88135	3.38529	3.03032	2.51126	2.16844	0.562234	0.561525
A5PLN9	[K].ADLQTSSQR.[L]	1xTMT6plex [N-Term]	1	2	0	1234.66	0.922	0.999995	28.8	51.3	47.2	137.39	37.37	32.62		3.5	11.5	72.6	259.3	51.3	73	33.7	59.1	29.7	47.2		43	0.000210532	0.00011429	4	0.987351	0.96763	2.63606	0	5.68089	6.18982	5.07468	5.88509	4.89239	5.56071	3.14669	3.67265	2.5202	3.35772	2.33182	3.0225	0.202399	0.20917
P50453	[K].ADLSAMSAER.[D]	1xOxidation [M6]; 1xTMT6plex [N-Term]	1	1	0	1295.65	1.142	0.989016	40.7	142.7	162.9	147.53	16.59	20.43	5.2	10	40.7	135.5	464.3	142.7	149.7	108.3	194.7	128.5	162.9		17	0.0658764	0.00673443	5	0.987075	0.750077	4.50273	0	7.15684	7.22593	6.75889	7.60511	7.00562	7.34784	3.53845	3.63056	3.0079	4.13608	3.33685	3.79309	-0.272305	-0.363036
Q5TZA2	[K].ADLSAR.[V]	1xTMT6plex [N-Term]	1	1	0	861.499	1.163	0.950294	29.2	124.7	145	158.95	31.51	23.39	0.8	7.3	29.2	154	573.2	95.3	177.7	124.7	145	98.5	158.1		27	0.169934	0.0184075	5	0.992154	1.05022	3.51564	0	6.5744	7.4733	6.96232	7.17991	6.62205	7.30469	2.91251	3.76843	3.28188	3.48907	2.95788	3.60788	-0.0322109	-0.0306707
CON_P34955	[R].ADLSGITK.[E]	1xTMT6plex [K8]; 1xTMT6plex [N-Term]	1	4	0	1262.77	0.862	0.999995	194.2	504.8	435.3	152.41	31.07	62.96		27.3	114.4	329.8	2100.9	562	294.3	504.8	435.3	633.9	132.9		26	0.00476448	0.000640073	4	0.992806	0.928218	5.5975	0	9.13443	8.20114	8.97957	8.76587	9.30811	7.0542	3.81045	2.80499	3.64362	3.41339	3.99757	1.56935	0.395654	0.426252
P30740	[K].ADLSGMSGAR.[D]	1xTMT6plex [N-Term]	1	1	0	1193.61	1.202	0.93406	87.2	166.3	199.9	133.13	28.65	27.43		6.8	37.9	200.6	659.9	166.3	255.2	154.6	199.9	119.5	205.1		57	3.88822e-05	5.8751e-05	4	0.990958	1.01081	3.90895	0	7.37764	7.99548	7.2724	7.64313	6.90087	7.68018	3.43159	4.04282	3.32747	3.69424	2.95991	3.73089	0.140447	0.138944
Q13045	[K].ADLTALFLPR.[Q]	1xTMT6plex [N-Term]	1	1	0	1345.8	1.287	0.887361	38.6	148.5	191	166.35	14.43	15.79	0.6	11.9	38.6	169.1	796	159.8	148.5	119.8	212.5	154.4	191		33	0.000884155	0.000269597	5	0.973578	1.10622	3.70906	0	7.32012	7.21432	6.90448	7.73132	7.27053	7.57743	3.26431	3.16867	2.88859	3.63602	3.21948	3.49691	-0.380117	-0.343617
P31930	[R].ADLTEYLSTHYK.[A]	1xTMT6plex [K12]; 1xTMT6plex [N-Term]	1	1	0	1899.03	1.112	0.964169	94.6	340.7	378.9	165.45	14.79	17.46	3.5	26.2	94.6	318.5	1585.3	402.1	340.7	300	445	378.9	312.7		30	0.000191425	0.00011429	5	0.994304	0.955871	5.26516	0	8.65141	8.41236	8.22882	8.79766	8.56567	8.28864	3.54258	3.29249	3.10048	3.69559	3.45289	3.16306	-0.119794	-0.125325
Q8NB46	[K].ADLTVLDENK.[N]	1xTMT6plex [K10]; 1xTMT6plex [N-Term]	1	1	0	1575.9	0.704	0.999995	20.7	90.2	63.5	152.87	20.16	17.28	2.8	0.9	20.7	84.2	286.2	90.2	96	64.3	66.9	47.7	63.5		27	0.000967986	0.000269597	3	0.993221	0.873662	3.3134	0	6.49506	6.58496	6.00675	6.06393	5.57592	5.98868	3.64175	3.74465	3.08282	3.14828	2.58969	3.06215	0.486076	0.556366
Q14232	[K].ADLVIVGAEGVVENGGIINK.[I]	1xTMT6plex [K20]; 1xTMT6plex [N-Term]	1	1	0	2425.41	0.919	0.999995	36.1	67.9	62.4	149.26	27.21	13.83		3.3	19.1	68.2	368	67.9	100.5	61.6	63.2	48.9	62.4		46	7.59692e-05	5.8751e-05	4	0.999073	1.0149	2.79179	0	6.08534	6.65105	5.94486	5.98185	5.61176	5.96347	3.24521	3.80262	3.10679	3.14324	2.77858	3.12513	0.37472	0.36922
Q9NSE4	[R].ADLYLEGK.[D]	1xTMT6plex [K8]; 1xTMT6plex [N-Term]	1	1	0	1366.8	1.155	0.97006	96.6	214.7	248.1	145.27	16.35	40.24		15.3	46.4	200.8	962.2	214.7	230	166.2	303.7	248.1	126		47	0.00134865	0.000300397	4	0.992354	0.912373	4.63937	0	7.74618	7.84549	7.37678	8.2465	7.95478	6.97728	3.4052	3.51405	3.00032	3.95358	3.63383	2.56245	-0.0700386	-0.0767654
P26639	[K].ADMETLQR.[I]	1xTMT6plex [N-Term]	1	2	0	1192.62	0.983	0.999995	31.6	36	35.4	119.21	16.33	8.25			13.4	31.6	168.5	36	37.4	27.3	40.4	34.9	35.4		20	0.113376	0.0118917	3	0.980256	0.850285	2.45838	0	5.16993	5.22497	4.77083	5.33628	5.12516	5.14568	3.18899	3.25372	2.71962	3.38464	3.13633	3.16047	-0.147132	-0.173038
P26639	[K].ADMETLQR.[I]	1xOxidation [M3]; 1xTMT6plex [N-Term]	1	1	0	1208.61	1.056	0.999995	35.5	30.2	31.9	107.52	5.88	14.02			9.2	35.5	125.4	30.2	30.2	27.2	37	28	31.9		20	0.0802692	0.00828542	3	0.996098	0.869668	2.12496	0	4.91648	4.91648	4.76553	5.20945	4.80735	4.99548	3.20986	3.20986	3.0363	3.54675	3.08439	3.30071	-0.137935	-0.158606
Q9NZN4	[K].ADMVETQQLMR.[V]	1xTMT6plex [N-Term]	1	1	0	1550.79	0.621	0.970888	27.8	58.6	36.4	144.32	9.65	29.84		0.6	13.8	55.9	249.3	58.6	64	52.7	47.6	36.4	25.7		35	0.00241821	0.000321709	4	0.962068	1.28434	1.22189	0	5.87283	6	5.71973	5.57289	5.18587	4.6837	3.62126	3.72028	3.50206	3.38773	3.08639	2.6954	0.716702	0.558031
P36871	[K].ADNFEYSDPVDGSISR.[N]	1xTMT6plex [N-Term]	1	2	0	2000.94	0.787	0.999995	87.4	188.5	148.3	144.95	19.31	21		6.7	49.6	153.8	768.6	207.8	188.5	140.7	148.5	148.3	100.3		103	3.95893e-08	5.8751e-05	4	0.993395	1.01207	3.95689	0	7.69905	7.55842	7.13648	7.21432	7.21237	6.64818	3.69751	3.55856	3.14165	3.21856	3.21664	2.65918	0.439693	0.434448
Q8TAQ2	[K].ADPAFGLESSGIAGTTSDEPERIEESGNDEAR.[V]	1xTMT6plex [N-Term]	1	2	1	3536.65	0.932	0.999995	47.5	178	165.9	160.51	6.34	17.74	2.3	8.4	47.5	183.6	762.6	178	178.5	159.4	165.9	132.2	189.6		29	8.9698e-06	5.8751e-05	5	0.998166	0.952147	4.25136	0	7.47573	7.47978	7.31651	7.37417	7.04658	7.56682	3.38643	3.39068	3.2192	3.27976	2.9357	3.48209	0.0948193	0.0995847
Q9NX24	[K].ADPDGPEAQAEACSGER.[T]	1xCarbamidomethyl [C13]; 1xTMT6plex [N-Term]	1	1	0	1988.88	0.653	0.995438	30.3	52.7	34.4	142.22	11.42	24.93		3.9	13.6	67.2	285.7	52.7	46.4	58.4	45.7	34.4	28		25	0.00366557	0.000467994	4	0.995006	0.950703	2.78198	0	5.71973	5.53605	5.8679	5.51412	5.10434	4.80735	3.09009	2.89689	3.24594	2.87382	2.44278	2.1304	0.565956	0.595302
Q9NR33	[K].ADPDVTLAGQEAIFILAR.[A]	1xTMT6plex [N-Term]	1	1	0	2129.18	0.604	0.971229	52.5	109	65.8	140.36	5.43	25.1		7.8	26.8	103	449.5	109	109.3	99.2	94.5	65.8	60.1		54	1.09071e-06	5.8751e-05	4	0.99764	0.887866	3.74002	0	6.76818	6.77215	6.63227	6.56224	6.04002	5.90929	3.41061	3.41508	3.25753	3.17866	2.59048	2.44325	0.553684	0.623611
Q9Y6E0	[K].ADPEELFTK.[L]	1xTMT6plex [K9]; 1xTMT6plex [N-Term]	1	1	0	1507.84	0.784	0.999995	33.7	112.9	88.6	168.42	16.27	6	2.4	3.2	33.7	102.4	543.3	138.9	101.5	112.9	82.8	93.4	88.6		36	0.00141575	0.000300397	5	0.962565	0.926765	3.65012	0	7.1179	6.66534	6.8189	6.37156	6.54535	6.46923	3.74182	3.25349	3.41919	2.9365	3.12402	3.04189	0.405332	0.437362
Q99733	[K].ADPFSFEGPEIVDCDGCTIDWKK.[G]	2xCarbamidomethyl [C14; C17]; 2xTMT6plex [K22; K23]; 1xTMT6plex [N-Term]	1	1	1	3373.67	1.086	0.999995	65.7	116.3	126.2	150.86	14.04	27.85		9.8	28.9	149.6	790.5	116.3	94.1	124.3	138.2	78.1	126.2		53	1.45462e-06	5.8751e-05	4	0.988014	0.972668	3.99088	0	6.86171	6.55612	6.95768	7.11061	6.28725	6.97957	2.9515	2.63733	3.05017	3.2074	2.3609	3.07267	-0.000639986	-0.000657969
Q12929	[R].ADPPYTHTIQK.[Q]	1xTMT6plex [K11]; 1xTMT6plex [N-Term]	1	1	0	1728.97	0.679	0.999995	81.6	193.2	131.2	143.1	9.91	22.57		5	33.1	201	810.1	193.2	220.8	182.7	170.9	131.2	109.8		16	0.0989788	0.0101584	4	0.99347	1.1211	3.56781	0	7.59395	7.7866	7.51333	7.41701	7.03562	6.77873	3.59124	3.76308	3.51933	3.43341	3.09322	2.86408	0.554171	0.49431
Q15418	[K].ADPSHFELLK.[V]	1xTMT6plex [K10]; 1xTMT6plex [N-Term]	1	1	0	1614.93	0.823	0.999995	91.3	465.1	382.6	164.89	20.11	9.64	6.6	22.5	91.3	416.8	1870.3	465.1	473.9	323.1	382.6	326.3	391.5		27	0.0088758	0.00118227	5	0.996191	0.920171	5.56192	0	8.8614	8.88844	8.33584	8.57969	8.35006	8.61287	3.58572	3.61511	3.01457	3.27958	3.03002	3.31563	0.181019	0.196723
Q6Y7W6	[R].ADPSLLGFSVNASSER.[L]	1xTMT6plex [N-Term]	1	2	0	1878.98	0.587	0.945222	154.7	357.4	209.8	144.98	7.69	16.76		9.7	82.2	291.1	1392.1	401.7	348.8	357.4	256	209.8	184.3		63	3.17321e-06	5.8751e-05	4	0.991963	1.06463	4.59487	0	8.64997	8.44626	8.4814	8	7.71287	7.52591	3.80893	3.61758	3.65058	3.19841	2.92871	2.75311	0.779615	0.732286
P31146	[K].ADQCYEDVR.[V]	1xCarbamidomethyl [C4]; 1xTMT6plex [N-Term]	1	1	0	1384.64	0.861	0.999995	8	25.3	21.8	151.02	23.46	8.86	1	0.8	8	28.1	97.3	25.3	27.2	17	22.5	21.8	19		11	0.0388334	0.00455445	4	0.976375	1.03119	1.12939	0	4.66107	4.76553	4.08746	4.49185	4.44626	4.24793	3.42486	3.52617	2.86861	3.26076	3.21655	3.02422	0.109342	0.106035
Q9Y490	[K].ADQDSEAMK.[R]	1xTMT6plex [K9]; 1xTMT6plex [N-Term]	1	2	0	1452.74	1.386	0.760863	37.8	110.3	152.9	158.67	42.46	22.41	3.9	5	37.8	173.5	659.9	110.3	190.5	85.9	183.5	116	152.9		39	0.00019787	0.00011429	5	0.960763	0.892751	4.20093	0	6.78529	7.57365	6.42459	7.51964	6.85798	7.25644	2.89483	3.77789	2.49079	3.71739	2.97625	3.42258	-0.283513	-0.317573
Q9UHB6	[K].ADQEEQIHPR.[S]	1xTMT6plex [N-Term]	1	2	0	1451.74	0.724	0.999995	89.7	397.6	287.8	164.75	15.19	15.96	2.4	21.6	89.7	414.9	1828.2	400.5	302.6	397.6	331	239.8	287.8		40	5.57016e-05	5.8751e-05	5	0.994285	1.05246	5.08743	0	8.64566	8.24127	8.63517	8.37069	7.90569	8.16892	3.38088	2.99665	3.37092	3.11962	2.67779	2.92791	0.358934	0.341044
Q9HC35	[K].ADQFLVGTSR.[N]	1xTMT6plex [N-Term]	1	1	0	1322.73	1.023	0.999995	14.1	57.8	59.1	172.15	8.32	41.72	0	4	14.1	60	326.7	66.2	57.8	57.2	66.4	59.1	26.7		48	0.000687446	0.000253927	5	1	0.963405	2.78213	0	6.04876	5.853	5.83794	6.05311	5.88509	4.73877	3.39072	3.18752	3.17189	3.39523	3.22082	2.03096	0.354245	0.367701
Q96RL1	[K].ADQGDGPEGSGR.[A]	1xTMT6plex [N-Term]	1	1	0	1374.64	0.591	0.956921	29.4	74	43.8	142.28	24.92	8.57		2	13.5	64.3	267.8	74.4	74	46.2	50.3	43.3	43.8		54	0.000697534	0.000269597	4	0.995347	1.06859	2.22548	0	6.21723	6.20945	5.52982	5.65249	5.4363	5.45286	3.73554	3.72826	3.09225	3.20705	3.00473	3.02023	0.471621	0.441351
Q9NZN3; Q9H4M9	[K].ADQIETQQLMR.[V]	1xTMT6plex [N-Term]	2	1	0	1561.82	0.555	0.914373	11.3	29.9	16.6	148.02	6.02	22.13		2.9	4.7	27.1	135.8	28.8	32.4	29.9	21.3	16.6	13.8	NotUnique	41	0.000185952	0.00011429	3	0.99551	1.11957	0.853467	0	4.848	5.01792	4.90207	4.41278	4.05311	3.7866	3.56791	3.71969	3.61621	3.17918	2.85792	2.61987	0.838501	0.748949
Q9NZN3; Q9H4M9	[K].ADQIETQQLMR.[V]	1xOxidation [M10]; 1xTMT6plex [N-Term]	2	2	0	1577.82	0.533	0.868645	30.6	76.1	40.5	141.15	9.86	3.52		4.6	16.9	55.4	257.9	86.3	76.1	71.3	41.6	38.8	40.5	NotUnique	24	0.0399922	0.00471519	4	0.99838	0.872858	2.99405	0	6.43129	6.24982	6.15583	5.37851	5.27798	5.33985	3.93791	3.73001	3.62233	2.73178	2.61661	2.68749	0.946866	1.08479
P55285	[K].ADQLIQTLHAVDK.[D]	1xTMT6plex [K13]; 1xTMT6plex [N-Term]	1	1	0	1910.11	0.643	0.992908	66.2	286.3	184.2	157.33	6.76	18.04	2.2	24.1	66.2	295.6	1139.6	268	306.8	286.3	244.8	179	184.2		39	0.000150964	0.00011429	5	0.983305	0.973504	4.86626	0	8.06609	8.26115	8.16138	7.93546	7.48382	7.52513	3.28691	3.48729	3.3848	3.15273	2.68879	2.73123	0.514741	0.528751
Q00534	[R].ADQQYECVAEIGEGAYGK.[V]	1xCarbamidomethyl [C7]; 1xTMT6plex [K18]; 1xTMT6plex [N-Term]	1	1	0	2446.2	0.718	0.999995	49.8	37	26.5	117.99	13.25	9.9			10.8	49.8	215.1	41.9	32.1	37	29.5	24.2	26.5		41	0.000109561	5.8751e-05	3	0.996912	0.996222	2.19035	0	5.38888	5.0045	5.20945	4.88264	4.59694	4.72792	3.21066	2.82482	3.03055	2.7025	2.41571	2.54719	0.465111	0.466875
P50747	[K].ADQSEVK.[L]	1xTMT6plex [K7]; 1xTMT6plex [N-Term]	1	1	0	1234.7	0.855	0.999995	25.7	100.2	85.7	163.64	17.6	7.01	1.1	4.4	25.7	102.7	453	77.3	100.2	110.2	93.7	85.7	81.7		19	0.0232581	0.00319351	5	0.99871	0.984597	3.31809	0	6.2724	6.64674	6.78398	6.54998	6.42122	6.35226	3.00052	3.38072	3.52011	3.28244	3.15167	3.08164	0.12655	0.12853
P62263	[K].ADRDESSPYAAMLAAQDVAQR.[C]	1xTMT6plex [N-Term]	1	3	1	2494.22	0.615	0.969627	56.9	278.7	171.5	163.49	4.66	17.72	2.7	15.6	56.9	258.6	1124.2	281.4	258.1	278.7	197	171.5	137.4		78	6.21201e-08	5.8751e-05	5	0.998131	0.963737	4.72532	0	8.13648	8.01179	8.12257	7.62205	7.42206	7.10224	3.53951	3.41013	3.52508	3.00573	2.79822	2.46635	0.70816	0.734806
P62263	[K].ADRDESSPYAAMLAAQDVAQR.[C]	1xOxidation [M12]; 1xTMT6plex [N-Term]	1	4	1	2510.21	0.655	0.995597	35.5	136.2	89.2	157.37	6.31	15.65	1.9	5	35.5	107	444	149.9	133.4	136.2	103.2	89.2	75.3		104	1.8105e-10	5.8751e-05	5	0.99163	0.905742	3.70602	0	7.22786	7.05961	7.08958	6.6893	6.47897	6.23458	3.88834	3.70259	3.73568	3.29374	3.06153	2.7917	0.658068	0.726552
Q9Y5B9	[K].ADRESRYEEEEEQSR.[S]	1xTMT6plex [N-Term]	1	1	2	2141.99	1.678	0.515451	7.8	15.6	26.2	152.63	14.61	54.56	1.6	0.8	7.8	23.7	91.6	15.6	18.7	14.1	26.2	17.1	49.8		14	0.001301	0.000300397	4	0.978477	1.01048	1.08515	0	3.96347	4.22497	3.81762	4.71149	4.09592	5.63807	2.84847	3.10725	2.70414	3.58874	2.97955	4.50571	-0.813143	-0.804709
O60841	[K].ADRETVAVKPTENNEEEFTSK.[D]	2xTMT6plex [K9; K21]; 1xTMT6plex [N-Term]	1	1	1	3081.63	1.132	0.983789	104.6	179.7	203.4	150.26	12.13	5.49		11.6	54.1	202	1115.8	179.7	159	202.8	213.7	203.4	191.5		27	1.24795e-06	5.8751e-05	4	0.999234	0.988138	4.47454	0	7.48945	7.31288	7.66391	7.73944	7.66818	7.5812	3.0511	2.87242	3.22766	3.3041	3.23198	3.14396	-0.174192	-0.176283
O94819	[R].ADRWAPVAPLPR.[G]	1xTMT6plex [N-Term]	1	1	1	1577.91	0.894	0.999995	33.1	61.6	55.1	141.73	17.27	26.83		6.6	20.4	53.6	277.5	61.6	66.2	46.9	74.2	55.1	43.6		25	0.000132983	0.00011429	4	0.989608	0.802302	3.37048	0	5.94486	6.04876	5.55152	6.21335	5.78398	5.44626	3.20874	3.33824	2.71847	3.54339	3.00822	2.58728	0.03385	0.042191
Q9UKS6	[K].ADSAVSQEQLRK.[L]	1xTMT6plex [K12]; 1xTMT6plex [N-Term]	1	1	1	1790.02	1.48	0.618239	20.7	113.1	167.4	142.64	39.82	42.98	4.8	10.8	20.7	189.2	454.7	113.1	191	91.1	167.4	78.5	203.6		17	0.00122634	0.000269597	2	1	NA	NA	1	6.82146	7.57743	6.50938	7.38716	6.29462	7.66959	3.33113	4.07348	3.02467	3.88664	2.81378	4.16398	-0.147702	-0.145041
CON_P00978	[K].ADSCQLDYSQGPCLGLFK.[R]	2xCarbamidomethyl [C4; C13]; 1xTMT6plex [K18]; 1xTMT6plex [N-Term]	1	1	0	2517.25	1.473	0.752029	28	11.5	16.9	119.76	53.64	40.48			5.7	28	124.7	11.5	10.7	25.9	21.6	16.9	9		37	8.40628e-06	5.8751e-05	3	0.996245	1.02723	1.23758	0	3.52356	3.41954	4.69488	4.43296	4.07895	3.16993	2.22537	2.12411	3.36564	3.11066	2.76604	1.88111	-0.0146182	-0.0142307
Q9H7N4	[K].ADSCSQAAGTK.[G]	1xCarbamidomethyl [C4]; 1xTMT6plex [K11]; 1xTMT6plex [N-Term]	1	1	0	1553.8	1.05	0.999995	19.8	59.7	62.7	171.32	16.37	15.62	0.3	0.5	19.8	76.3	392.9	46.8	59.7	65	62.7	54.8	74.7		54	4.09604e-06	5.8751e-05	5	0.955337	1.25642	1.78932	0	5.54844	5.89966	6.02237	5.97039	5.7761	6.22304	2.99194	3.27148	3.36915	3.32778	3.17314	3.52886	-0.166357	-0.132406
Q7Z6B7	[K].ADSEASSGPVTEDK.[S]	1xTMT6plex [K14]; 1xTMT6plex [N-Term]	1	1	0	1850.94	1.582	0.636821	20.3	23	36.3	138.68	47.98	16.34		2.3	12.3	33.5	152.8	23	36.8	13.5	36.3	32.2	44.3		70	1.54513e-06	5.8751e-05	4	0.995961	0.89554	2.20657	0	4.52356	5.20163	3.75489	5.1819	5.00899	5.46923	2.58725	3.34442	1.72892	3.32238	3.1293	3.64323	-0.726679	-0.811443
O75116	[K].ADSEQLAR.[S]	1xTMT6plex [N-Term]	1	3	0	1118.6	1.726	0.445447	47.8	150.7	260.2	159.31	27.78	14.93	2.1	12.6	47.8	260.1	974.1	150.7	229.8	142	261.1	198.6	260.2		32	0.00127799	0.000300397	5	0.996535	0.991545	4.46804	0	7.23554	7.84423	7.14975	8.02846	7.63372	8.02348	2.7911	3.40499	2.70458	3.59078	3.19268	3.58576	-0.48538	-0.489519
P08727	[R].ADSERQNQEYQR.[L]	1xTMT6plex [N-Term]	1	6	1	1752.85	3.494	0.000495137	154.5	242.2	846.3	165.59	34.92	56.25	12.1	51.8	154.5	682.2	3206.7	243.4	242.2	120.6	846.3	309.1	1174.5		29	0.000263165	0.00011429	5	0.99532	0.889619	6.46339	0	7.92719	7.92006	6.91409	9.72503	8.27193	10.1978	1.64542	1.63741	0.506622	3.66633	2.03294	4.1978	-1.81115	-2.03587
Q15424; Q14151	[K].ADSLLAVVK.[R]	1xTMT6plex [K9]; 1xTMT6plex [N-Term]	2	1	0	1373.88	1.19	0.9464	57.9	267	317.7	143.29	38.93	38.72	1.7	16.8	57.9	353.8	890.8	267	434.5	207	317.7	174.2	402.7	NotUnique	52	0.00028469	0.00011429	5	0.980969	1.00916	4.58735	0	8.0607	8.76321	7.69349	8.31152	7.4446	8.65356	3.44183	4.13797	3.07795	3.69038	2.83132	4.02932	0.0359038	0.0355781
Q86UU0	[R].ADSILAYHQQNVPR.[A]	1xTMT6plex [N-Term]	1	1	0	1840.99	0.764	0.999995	54.7	204.2	156	159.81	5.15	17.92	4	12.9	54.7	233.1	945.3	187.3	204.2	205.8	173.9	120.9	156		45	0.000315763	0.000174145	5	0.996818	0.895164	4.77437	0	7.54921	7.67384	7.6851	7.44211	6.91767	7.2854	3.09981	3.23904	3.25162	2.98018	2.39431	2.80511	0.420986	0.47029
Q13753	[K].ADSLSSLVTR.[H]	1xTMT6plex [N-Term]	1	1	0	1277.73	0.83	0.999995	24	94.5	78.5	164.4	7.44	33.47	0	5.5	24	85.6	399.1	104.3	94.5	90.4	107.6	78.5	54.1		41	0.00028469	0.00011429	5	1	0.929273	3.36843	0	6.7046	6.56224	6.49825	6.74953	6.29462	5.75756	3.59008	3.43689	3.36803	3.63844	3.1489	2.57096	0.321126	0.345566
Q8N1G2	[K].ADSLVEGTSSR.[Y]	1xTMT6plex [N-Term]	1	1	0	1350.71	1.345	0.795489	24.5	90.8	122.1	164.67	21.77	17.38	1	2	24.5	123.3	514.4	121.9	90.8	81.1	131.9	93.2	122.1		40	0.000350351	0.000174145	5	0.976827	1.07509	3.03074	0	6.92955	6.50462	6.34163	7.0433	6.54226	6.93192	3.62649	3.23124	3.07963	3.73229	3.26625	3.62869	-0.247224	-0.229957
Q9Y4F5	[R].ADSPAGPESSRR.[S]	1xTMT6plex [N-Term]	1	1	1	1458.75	1.132	0.969389	28.6	44.2	50.1	141.8	30.06	20.05		6.1	14.8	55.3	259.9	44.2	70.4	42.2	62.9	50.1	42.3		13	0.0294175	0.00365933	4	0.984331	0.826047	3.15882	0	5.46597	6.1375	5.39917	5.97499	5.64674	5.40259	2.79301	3.60595	2.71214	3.40921	3.01184	2.71627	-0.00722116	-0.00874183
Q02952	[K].ADSQDAGQETEK.[E]	1xTMT6plex [K12]; 1xTMT6plex [N-Term]	1	1	0	1736.87	0.451	0.584752	24.6	89.2	40.2	171.06	25.59	12.61	1.9	4.5	24.6	74	432.1	123.2	89.2	75.5	48.5	40.2	38.5		78	3.14951e-05	5.8751e-05	5	0.988446	0.884719	3.48063	0	6.94486	6.47897	6.2384	5.59991	5.32912	5.26679	3.91563	3.38903	3.11712	2.39543	2.08936	2.0189	1.15547	1.30603
O75376	[K].ADSVDVEVRVPENHASK.[V]	1xTMT6plex [K17]; 1xTMT6plex [N-Term]	1	1	1	2310.25	1.369	0.786145	152.2	237.7	325.4	141.45	12.54	16.01		20.6	75.3	307.5	1347.7	190.4	237.7	239.8	325.4	267.1	369.4		5	0.0124641	0.00192767	4	0.998117	0.916759	5.18632	0	7.57289	7.893	7.90569	8.34607	8.06124	8.52904	2.60327	2.95244	2.96628	3.44665	3.13596	3.64624	-0.52159	-0.56895
Q92900	[K].ADSVVVLLCR.[Q]	1xCarbamidomethyl [C9]; 1xTMT6plex [N-Term]	1	1	0	1360.78	0.63	0.975492	104.1	225.4	142	146.65	5.15	26.11		10.3	55.7	194.4	990.8	210	232.4	225.4	198.7	142	121		57	0.00013355	0.00011429	4	0.999286	0.984102	4.39486	0	7.71425	7.86047	7.81634	7.63445	7.14975	6.91886	3.37301	3.52159	3.47675	3.29192	2.79939	2.56477	0.562666	0.571756
Q8IV48	[R].ADTFPQVLK.[K]	1xTMT6plex [K9]; 1xTMT6plex [N-Term]	1	1	0	1476.88	0.288	0.0717121	43.2	290.7	83.8	170.61	6.98	66.03	0.4	11.6	43.2	177.9	936.5	290.7	277.2	317.6	83.8	119	21.5		44	0.00106883	0.000269597	5	0.965694	1.18578	3.5838	0	8.18339	8.11478	8.31107	6.38888	6.89482	4.42626	3.87894	3.82109	3.98662	2.36559	2.79226	0.710468	2.29976	1.93944
P49959	[R].ADTGLETSTR.[S]	1xTMT6plex [N-Term]	1	2	0	1279.67	0.749	0.999995	41.6	247.9	185.6	160.6	16.34	15.07	3.4	9.3	41.6	221	858.1	247.9	265.4	191.9	213.5	157.6	185.6		46	0.000121549	5.8751e-05	5	0.990476	0.92055	4.48048	0	7.95361	8.05202	7.58421	7.73809	7.30012	7.53605	3.7729	3.8798	3.37161	3.53877	3.063	3.3193	0.338527	0.367744
Q8IUZ5	[K].ADTLALR.[Q]	1xTMT6plex [N-Term]	1	1	0	988.599	0.767	0.999995	36	125.2	96	166.14	9.07	6.18	3.2	8.5	36	113.5	588.1	129.8	108.9	125.2	99	96	87.8		17	0.296935	0.0334676	5	0.992707	0.843463	4.186	0	7.02015	6.76686	6.96809	6.62936	6.58496	6.45615	3.36013	3.05984	3.29841	2.89681	2.84418	2.69146	0.361543	0.428641
Q9Y4E8	[K].ADTIDTIEK.[E]	1xTMT6plex [K9]; 1xTMT6plex [N-Term]	1	1	0	1463.84	0.763	0.999995	55.1	151.4	115.4	140.57	18.49	16.13		6.9	24.3	125.1	505.2	160.7	151.4	111.5	130	93.7	115.4		39	0.000373029	0.000200533	4	0.994356	0.953056	3.62135	0	7.32823	7.24222	6.8009	7.02237	6.54998	6.8505	3.88946	3.79922	3.33616	3.56853	3.07288	3.3882	0.316168	0.331741
Q9UHD8	[K].ADTLTLEER.[V]	1xTMT6plex [N-Term]	1	1	0	1276.69	0.689	0.999995	29.4	65.2	44.9	144.34	4.41	10.62	0.6		15.4	55.9	255.9	69.5	65.2	63.9	53.2	44.9	44		45	0.00327082	0.00035197	3	0.999978	0.938329	2.69861	0	6.11894	6.0268	5.99774	5.73335	5.48864	5.45943	3.64514	3.54694	3.51597	3.23421	2.97341	2.94228	0.487352	0.519383
Q15019	[K].ADTLTLK.[E]	1xTMT6plex [K7]; 1xTMT6plex [N-Term]	1	1	0	1219.77	1.242	0.899797	24.3	122.9	152.7	151.39	30.9	32.82	1.5	3.4	24.3	166	479.4	122.9	167.1	89.2	152.7	92	184.4		8	0.0769026	0.00797121	5	0.978071	0.997179	3.45691	0	6.94134	7.38457	6.47897	7.25456	6.52356	7.52669	3.49429	3.93877	3.03061	3.80839	3.07533	4.0813	-0.166644	-0.167116
Q9NUU7	[K].ADTNGIIK.[T]	1xTMT6plex [K8]; 1xTMT6plex [N-Term]	1	1	0	1289.78	0.954	0.999995	104.4	205.4	195.9	138.1	22.26	18.21		11.8	48	227.2	877.1	205.4	230.1	146.1	195.9	141.3	199.5		54	0.002556	0.000321709	4	0.997034	0.951025	4.47931	0	7.68229	7.84612	7.19081	7.61397	7.14262	7.64024	3.36792	3.54019	2.85113	3.29609	2.80046	3.32371	0.107462	0.112996
Q15833	[K].ADTPSLGEGPEK.[T]	1xTMT6plex [K12]; 1xTMT6plex [N-Term]	1	1	0	1658.9	0.97	0.999995	109.3	464	450.1	165.7	17.66	8.03	3.5	26.2	109.3	428.2	2023.6	519	464	362.8	475.9	405.5	450.1		40	0.000457557	0.000200533	5	0.996536	1.00639	5.40239	0	9.01959	8.85798	8.50303	8.89451	8.66356	8.8141	3.59424	3.43366	3.08096	3.46996	3.24047	3.39006	0.00280929	0.00279146
P84090	[R].ADTQTYQPYNK.[D]	1xTMT6plex [K11]; 1xTMT6plex [N-Term]	1	2	0	1786.94	0.358	0.236055	147.7	389.9	139.6	163.32	42.63	60.31		8	112.4	194.1	1937.3	443.5	173.3	389.9	139.6	214.7	51.6		64	5.72074e-06	5.8751e-05	4	0.961285	1.12575	4.46934	0	8.79279	7.43713	8.60696	7.12516	7.74618	5.6893	3.84051	2.63628	3.67544	2.35916	2.91081	1.08369	1.42542	1.26619
O76080	[R].ADTSLNNCEGAAGSTSEK.[S]	1xCarbamidomethyl [C8]; 1xTMT6plex [K18]; 1xTMT6plex [N-Term]	1	1	0	2270.1	0.153	0.000124939	82.6	253.7	38.8	137.73	24.93	19.83		7.2	33.6	203	726.7	264.2	253.7	161.6	49.6	33.8	38.8		54	2.41294e-06	5.8751e-05	4	0.992306	1.02656	3.88863	0	8.04549	7.98698	7.33628	5.63227	5.07895	5.27798	4.0493	3.99231	3.35845	1.69852	1.15952	1.3534	2.45985	2.3962
P52948	[K].ADTSQEICSPR.[L]	1xCarbamidomethyl [C8]; 1xTMT6plex [N-Term]	1	2	0	1492.73	0.777	0.999995	20.9	16.2	12.6	122.74	3.49	14.47			4.5	20.9	101.3	15.3	16.3	16.2	16	12.6	12.5		35	0.000104889	5.8751e-05	3	0.998771	1.03792	0.846689	0	3.93546	4.0268	4.01792	4	3.65535	3.64386	2.97594	3.06394	3.05539	3.03812	2.70606	2.69498	0.226991	0.218699
Q7Z417	[K].ADTSSQGALVFLSK.[D]	1xTMT6plex [K14]; 1xTMT6plex [N-Term]	1	1	0	1882.07	0.573	0.886992	191.4	418.9	239.9	151.45	29.07	1.18		19.9	117.9	310.8	1948.1	442.5	245.9	418.9	244.4	239.9	239.1		33	0.00532619	0.000708427	4	0.992887	0.970771	5.34689	0	8.78953	7.94193	8.71046	7.9331	7.90629	7.90147	3.5463	2.67317	3.46484	2.66408	2.63646	2.63149	0.567021	0.584094
Q15059	[K].ADTTTPTTSAITASR.[S]	1xTMT6plex [N-Term]	1	1	0	1722.91	0.789	0.999995	25.5	24.2	19.1	107.41	3.52	11.59			6.1	25.5	88.1	24.3	22.8	24.2	23	19.1	18.8		74	1.09978e-05	5.8751e-05	3	0.992933	0.888107	1.53524	0	4.60288	4.51096	4.59694	4.52356	4.2555	4.23266	3.45414	3.35064	3.44744	3.36482	3.06299	3.03727	0.233019	0.262378
O00214	[R].ADVAFHFNPR.[F]	1xTMT6plex [N-Term]	1	1	0	1402.74	1.341	0.884001	20.7	73.9	99.1	173.33	2.05	15.08	2.1	6.6	20.7	81.4	480.2	75.7	72.7	73.9	79.2	99.1	107.1		3	0.0191987	0.00264922	5	0.988289	0.866045	3.65045	0	6.24222	6.18388	6.2075	6.30743	6.63081	6.74281	2.99266	2.9253	2.95257	3.06795	3.44136	3.57068	-0.34915	-0.403154
P03956	[R].ADVDHAIEK.[A]	1xTMT6plex [K9]; 1xTMT6plex [N-Term]	1	1	0	1455.82	0.25	0.0219256	78.2	610.7	152.6	153.38	19.77	29.11	3.1	32	78.2	446.3	1481.9	610.7	712.4	476.1	227.9	152.6	133.6		17	0.0016135	0.000300397	5	0.981711	0.970511	5.29332	0	9.25432	9.47654	8.89512	7.83226	7.25361	7.06178	4.08135	4.31033	3.71124	2.61608	2.01985	1.82219	1.82611	1.8816
Q9BZE4	[R].ADVDVQPYAFTTK.[S]	1xTMT6plex [K13]; 1xTMT6plex [N-Term]	1	1	0	1913.04	0.441	0.451359	118.8	689.9	304.1	166.12	15.4	38.43	3.2	21.6	118.8	464	2183.7	689.9	737.7	543.5	304.1	329.3	145.3		28	0.000368369	0.000200533	5	0.998016	1.04565	5.34317	0	9.43024	9.52689	9.08614	8.2484	8.36326	7.18289	3.90865	4.00107	3.57956	2.7784	2.88824	1.75941	1.41624	1.35441
Q09666	[K].ADVDVSGPK.[MV]	1xTMT6plex [K9]; 1xTMT6plex [N-Term]	1	2	0	1345.77	1.267	0.784444	190.5	857.2	1085.7	147.43	37.9	33.72	0.4	72.4	190.5	1259.6	3460.4	857.2	1528.3	805.6	1085.7	625.1	1279.5		60	0.000211404	0.00011429	4	0.973941	0.883138	6.90118	0	9.74349	10.5777	9.65392	10.0844	9.28794	10.3214	3.21842	4.16304	3.117	3.60446	2.7026	3.87277	0.0938008	0.106213
Q9NW97	[R].ADVEASPGNPPDRQNSK.[L]	1xTMT6plex [K17]; 1xTMT6plex [N-Term]	1	1	1	2240.17	1.066	0.999995	9.4	31.9	34	165.86	12.69	19.91	0.3	0.9	9.4	42.9	188.9	31.9	32.3	25.6	43.4	34	29.5		19	0.000242284	0.00011429	5	0.9894	1.08551	1.57043	0	4.99548	5.01346	4.67807	5.43962	5.08746	4.88264	3.15525	3.17181	2.86284	3.5644	3.23998	3.05129	-0.240903	-0.221926
Q86VP6	[K].ADVFHAYLSLLK.[Q]	1xTMT6plex [K12]; 1xTMT6plex [N-Term]	1	1	0	1835.08	0.864	0.999995	64	254.4	219.7	162.24	23.8	12.41	2.1	15.1	64	246	1077.2	254.4	282.9	174	265	211.5	219.7		15	0.00235252	0.000321709	5	0.996427	0.990664	4.61847	0	7.99095	8.14415	7.44294	8.04985	7.72451	7.77939	3.40426	3.5589	2.85109	3.46371	3.13531	3.19071	0.00809775	0.00817407
P24386	[R].ADVFNSK.[QE]	1xTMT6plex [K7]; 1xTMT6plex [N-Term]	1	1	0	1238.71	0.685	0.999995	33.3	223.6	153.1	168.26	18.5	14.58	3	9.5	33.3	196.6	907.3	234.6	223.6	163.4	188.9	153.1	144.3		11	0.260836	0.0291747	5	0.988821	0.934783	4.35164	0	7.87406	7.80478	7.35226	7.56148	7.25833	7.17293	3.76817	3.69405	3.20997	3.43378	3.10948	3.01812	0.346121	0.370269
Q08945	[K].ADVIQATGDAICIFR.[E]	1xCarbamidomethyl [C12]; 1xTMT6plex [N-Term]	1	1	0	1878.99	0.737	0.999995	14.7	56	41.3	154.35	18.08	19.1	1.8	3.6	14.7	65.8	235.6	56	65.3	45.2	55.1	39.2	41.3		53	6.06953e-05	5.8751e-05	5	0.983088	0.818273	3.12246	0	5.80735	6.02901	5.49825	5.78398	5.29278	5.36807	3.28117	3.55205	2.90342	3.2526	2.65232	2.74433	0.296595	0.362464
P51636	[K].ADVQLFMDDDSYSHHSGLEYADPEK.[F]	1xTMT6plex [K25]; 1xTMT6plex [N-Term]	1	1	0	3327.55	2.027	0.220519	16.7	40.3	81.8	162.72	21.06	15.41	0.2	4.1	16.7	65.3	286.6	40.3	56.9	40.1	97.1	71.6	81.8		12	0.000305461	0.000174145	5	0.971705	1.1242	2.25213	0	5.33271	5.83036	5.32553	6.6014	6.16189	6.35403	2.74024	3.18291	2.73386	3.86877	3.47782	3.64873	-0.87624	-0.779436
Q13263	[K].ADVQSIIGLQR.[F]	1xTMT6plex [N-Term]	1	1	0	1428.84	0.788	0.999995	53.8	107.7	84.8	146.54	7.15	12.08		2.6	27.9	103.7	506	107.7	104.4	119.5	103.4	84.8	84.1		69	4.45289e-06	5.8751e-05	4	0.987279	1.12817	2.84545	0	6.75087	6.70598	6.90087	6.69209	6.40599	6.39403	3.46172	3.42192	3.59467	3.40961	3.15602	3.14542	0.288534	0.255753
Q8IVF2	[EK].ADVSLPSMQGDLK.[TA]	1xTMT6plex [K13]; 1xTMT6plex [N-Term]	1	1	0	1819	0.781	0.999995	154.1	594.2	464.3	161.62	20.55	22.4	0.5	36.4	154.1	555.8	2427.2	434	658.2	594.2	569.8	361.5	464.3		25	0.00653225	0.000947467	4	0.999959	0.913111	6.08409	0	8.76155	9.36238	9.2148	9.15431	8.49785	8.85891	2.93224	3.59024	3.42862	3.36237	2.64344	3.03886	0.275887	0.30214
Q8IVF2	[EK].ADVSLPSMQGDLK.[TA]	1xOxidation [M8]; 1xTMT6plex [K13]; 1xTMT6plex [N-Term]	1	1	0	1835	0.986	0.999995	52.6	231	227.7	164.77	26.19	17.47	0.7	12.5	52.6	182.2	869.2	231	322.2	195.5	227.7	182.7	260.6		10	0.132111	0.0139926	5	0.974924	1.1	3.91136	0	7.85175	8.33181	7.61102	7.83099	7.51333	8.02569	3.58216	4.01858	3.36332	3.56329	3.27451	3.74029	0.141523	0.128657
P41214	[R].ADVTTAFPTLGTDQVSELVPGK.[E]	1xTMT6plex [K22]; 1xTMT6plex [N-Term]	1	1	0	2704.48	0.908	0.999995	58.8	119.1	108.2	144.33	10.38	31.33		8.1	30	115.3	550.7	141.1	117.9	119.1	108.2	110.9	59.3		21	0.00259183	0.000321709	4	0.998083	0.920782	3.83181	0	7.14057	6.88142	6.89603	6.75756	6.79312	5.88996	3.59343	3.31198	3.32785	3.17746	3.21608	2.23522	0.492464	0.534832
Q6UW63	[K].ADVVLPAR.[Y]	1xTMT6plex [N-Term]	1	1	0	1069.66	0.925	0.999995	38.7	162.8	150.5	161.09	16.74	12.14	4.4	8.6	38.7	149.6	647.6	162.8	169.5	122.6	150.5	123.8	156.5		21	0.0353359	0.00434409	5	0.983397	0.83073	4.42481	0	7.34696	7.40514	6.93782	7.23362	6.95187	7.29002	3.51756	3.5876	3.02505	3.38113	3.04197	3.44902	0.0714692	0.0860318
Q09666	[K].ADVVVSGPK.[V]	1xTMT6plex [K9]; 1xTMT6plex [N-Term]	1	1	0	1329.81	1.644	0.413446	37.9	228	374.8	140.31	62.5	42.74	1.7	24.5	37.9	355.3	792.8	228	575.1	200	374.8	168.3	432.8		59	0.00015677	0.00011429	5	0.951476	0.968637	4.58988	0	7.83289	9.16767	7.64386	8.54998	7.39489	8.75756	3.34801	4.72601	3.15286	4.08832	2.89583	4.30262	-0.0193367	-0.0199628
Q9H300	[K].ADWLDSIRPQK.[E]	1xTMT6plex [K11]; 1xTMT6plex [N-Term]	1	1	0	1787.02	1.751	0.443851	40.1	112	196.1	167.42	25.79	20.28	1.9	10.9	40.1	183.1	873.6	104.4	164.5	112	240.7	196.1	160.2		3	0.0709741	0.00733007	5	0.99828	0.977431	4.23079	0	6.70598	7.36194	6.80735	7.91109	7.61545	7.32373	2.53234	3.20345	2.63606	3.76528	3.46281	3.16435	-0.658331	-0.673532
P08243	[R].ADWLSHYWMPK.[W]	1xTMT6plex [K11]; 1xTMT6plex [N-Term]	1	1	0	1891.99	1.392	0.820168	71.9	206.2	287	162.54	17.34	21.54	1.6	15.8	71.9	288.4	1247	206.2	260.1	187.3	287	218.4	339.4		21	0.0184915	0.00253649	5	0.991476	1.05278	4.60068	0	7.6879	8.02292	7.54921	8.16491	7.77083	8.40684	2.93246	3.25069	2.80072	3.38555	3.01123	3.61536	-0.36085	-0.34276
Q9Y446	[R].ADYDTLSLR.[S]	1xTMT6plex [N-Term]	1	1	0	1282.68	0.714	0.999995	30.5	174.4	124.5	164.86	13.68	16.32	2.4	5.9	30.5	141	623.5	174.4	175.1	136.4	129.1	124.5	94.3		32	0.0060248	0.000881096	5	0.989545	0.924992	3.932	0	7.44626	7.45204	7.0917	7.01235	6.96	6.55919	3.79923	3.80548	3.41593	3.33014	3.27355	2.84023	0.486153	0.525575
Q9NQ29; Q9Y383	[R].ADYEIASK.[E]	1xTMT6plex [K8]; 1xTMT6plex [N-Term]	2	1	0	1354.76	0.538	0.892044	60.1	326.7	175.8	168.65	21	28.03	6.6	12.3	60.1	198.7	1074.6	363.9	237.5	326.7	181.8	175.8	104.2	NotUnique	32	0.00631663	0.000913221	5	0.979625	0.839445	4.98969	0	8.5074	7.89178	8.35182	7.50621	7.45779	6.70321	4.19052	3.45716	4.00519	2.99784	2.94016	2.04126	1.02793	1.22454
Q96RU3	[K].ADYSSILQK.[F]	1xTMT6plex [K9]; 1xTMT6plex [N-Term]	1	1	0	1482.86	0.868	0.999995	80.8	156.9	136.2	144.44	6.28	10.52		7.7	37.8	172.6	776.6	156.9	145.3	164.7	136.2	115.7	142		46	0.000345997	0.000174145	4	0.999184	1.00963	3.96008	0	7.2937	7.18289	7.3637	7.08958	6.85425	7.14975	3.30182	3.19206	3.37115	3.09965	2.86655	3.15924	0.248905	0.24653
Q92616	[K].ADYTSHLR.[S]	1xTMT6plex [N-Term]	1	1	0	1191.63	1.121	0.972589	33.3	132.2	148.2	146.39	48.75	34.35	4.9	18.8	33.3	213.1	615.5	132.2	257.9	107.1	256.6	148.2	146.4		39	0.010253	0.00149669	5	0.975112	0.781419	4.78442	0	7.04658	8.01067	6.74281	8.00338	7.2114	7.19377	2.89493	4.1287	2.5062	4.11937	3.10586	3.0833	-0.20283	-0.259566
O43633	[K].AEAAASALADADADLEER.[L]	1xTMT6plex [N-Term]	1	2	0	2017.99	0.81	0.999995	11.6	62	50.2	162.02	17.15	8.61	0.2	0.4	11.6	53.2	210	69.2	62	48.9	52.1	44.1	50.2		40	1.20244e-06	5.8751e-05	5	0.962479	1.21844	1.21417	0	6.1127	5.9542	5.61176	5.70321	5.46271	5.64962	4.02034	3.89025	3.60921	3.68426	3.48687	3.64027	0.287708	0.236129
Q5TZA2	[R].AEAAELGLR.[L]	1xTMT6plex [N-Term]	1	1	0	1158.67	0.651	0.995702	27.8	65.5	42.7	155.57	23.73	16.29		4.1	18.7	41.2	312.9	74.1	45.5	65.5	35.8	49.7	42.7		28	0.0107056	0.00149669	4	0.980905	0.910442	2.8647	0	6.2114	5.50779	6.03342	5.16189	5.63517	5.41616	3.67591	2.90309	3.48042	2.52316	3.043	2.80245	0.513131	0.563606
Q969G3	[R].AEAALEEESR.[Q]	1xTMT6plex [N-Term]	1	1	0	1333.68	0.781	0.999995	14.8	44.6	34.8	168.77	27.44	19.6	1.1	2.3	14.8	42.4	235.7	67.3	41.6	44.6	34.8	37.8	25.5		38	0.000263165	0.00011429	5	0.984906	0.884461	2.64739	0	6.07253	5.37851	5.47897	5.12102	5.24031	4.67243	3.87258	3.08789	3.20147	2.79676	2.93164	2.28957	0.632088	0.714658
O60220	[R].AEACFVNCVER.[F]	2xCarbamidomethyl [C4; C8]; 1xTMT6plex [N-Term]	1	1	0	1583.75	0.52	0.788039	15.1	43.9	22.8	159.83	35.89	14.9		2.1	4.9	45.9	283.8	43.9	26.6	57	28.7	22	22.8		65	5.02385e-06	5.8751e-05	4	0.965998	1.11096	1.6785	0	5.45615	4.73335	5.83289	4.84298	4.45943	4.51096	3.40033	2.74973	3.73944	2.84841	2.50317	2.54955	0.73634	0.662794
Q13572	[K].AEADAGGTAK.[L]	1xTMT6plex [K10]; 1xTMT6plex [N-Term]	1	1	0	1348.75	1.132	0.982383	85.8	226.9	256.9	168.92	19.02	24.14	6.5	7.4	85.8	276	1454.3	226.9	223	308.1	182.6	256.9	300.3		52	6.15221e-05	5.8751e-05	5	0.953248	0.934805	5.00973	0	7.82591	7.8009	8.26725	7.51254	8.00506	8.23026	3.01259	2.98583	3.48471	2.67736	3.20423	3.44513	0.0487336	0.0521324
P46821	[K].AEADAYIR.[E]	1xTMT6plex [N-Term]	1	1	0	1137.61	0.818	0.999995	83.4	236.4	193.3	177.56	26.47	19.49	0.8	11.1	83.4	206.5	1471.9	284.9	164.6	236.4	190.4	264.8	193.3		53	0.000912584	0.000269597	5	0.98216	1.16778	4.15586	0	8.15431	7.36282	7.88509	7.57289	8.04876	7.5947	3.42399	2.74621	3.19344	2.9261	3.3336	2.94478	0.0619573	0.0530558
Q8IVF2	[K].AEADVSLPSMQGDLK.[T]	1xTMT6plex [K15]; 1xTMT6plex [N-Term]	1	1	0	2019.08	0.835	0.999995	74.5	324.3	270.9	163.1	14.94	19.68	1.6	19.1	74.5	342.3	1456.6	255.2	342	324.3	308.9	206.8	270.9		26	6.82295e-05	5.8751e-05	5	0.987965	1.07155	4.73752	0	7.99548	8.41785	8.34119	8.271	7.69209	8.08162	3.04042	3.43459	3.36304	3.29754	2.75729	3.1208	0.236606	0.220807
Q8IVF2	[K].AEADVSLPSMQGDLK.[T]	1xOxidation [M10]; 1xTMT6plex [K15]; 1xTMT6plex [N-Term]	1	1	0	2035.08	0.913	0.999995	35	116.5	106.3	159.21	28.12	19.72	0.7	6.1	35	94.4	424.5	116.5	165	96.1	106.3	91.8	134.8		6	0.137146	0.0145565	5	0.987533	1.01067	3.29689	0	6.86419	7.36632	6.58646	6.732	6.52042	7.07468	3.52965	4.02648	3.25486	3.39885	3.18951	3.73792	0.163292	0.161569
Q5T8P6	[R].AEAEAAAVHGAR.[F]	1xTMT6plex [N-Term]	1	1	0	1381.74	0.842	0.999995	69.2	280.6	236.4	169.23	16.77	21.33	1.8	6.3	69.2	276.8	1365.8	286.4	208.6	280.6	236.4	254.6	166.1		56	3.2226e-05	5.8751e-05	5	0.991851	1.10511	4.31029	0	8.16189	7.7046	8.13237	7.88509	7.99209	7.37591	3.48527	3.07147	3.45856	3.2348	3.33162	2.77405	0.24859	0.224947
P11498	[R].AEAEAQAEELSFPR.[S]	1xTMT6plex [N-Term]	1	1	0	1776.9	1.003	0.999995	107.1	178.8	179.4	145.3	7.32	20.28		8.8	54.8	209	998	178.8	170.2	196.3	218.3	179.4	145		33	0.000102622	5.8751e-05	4	0.998267	1.0222	4.2725	0	7.4822	7.41109	7.61692	7.77017	7.48704	7.17991	3.14001	3.07043	3.27179	3.42172	3.14473	2.84428	0.0243643	0.0238353
Q5XKE5; P08729	[R].AEAEAWYQTK.[YF]	1xTMT6plex [K10]; 1xTMT6plex [N-Term]	2	2	0	1654.88	0.423	0.368982	131.1	589.8	249.5	178.75	32.49	19.28	6.3	12.2	131.1	342.2	2475.1	699.4	351.7	589.8	249.5	306	208.2	NotUnique	23	0.000382545	0.000200533	5	0.97598	0.990809	5.41594	0	9.44997	8.4582	9.20408	7.9629	8.25739	7.70183	4.07146	3.07048	3.82328	2.57058	2.86781	2.30709	1.06338	1.07325
Q7Z406	[R].AEAELCAEAEETRGR.[L]	1xCarbamidomethyl [C6]; 1xTMT6plex [N-Term]	1	1	1	1920.93	1.815	0.357161	13.3	43.3	78.6	167.51	11.01	9.49	2.8	3	13.3	70.4	331.3	43.3	47.4	38	87.4	78.6	72.4		25	0.000402404	0.000200533	4	0.997623	1.03655	2.55016	0	5.4363	5.56682	5.24793	6.44956	6.29646	6.17792	2.78437	2.91029	2.60264	3.7619	3.6142	3.49984	-0.890966	-0.85955
Q02952	[R].AEAERPEEQAEASGLK.[K]	1xTMT6plex [K16]; 1xTMT6plex [N-Term]	1	1	0	2173.15	0.587	0.944761	51.1	205.7	120.7	166.23	17.29	19.29	2.8	15.8	51.1	155.5	826.6	238.9	168.3	205.7	120.7	134.9	91.2		35	1.93989e-06	5.8751e-05	5	0.995359	0.886369	4.56529	0	7.90026	7.39489	7.6844	6.91528	7.07575	6.51096	3.76251	3.19235	3.51897	2.65125	2.83229	2.1951	0.825854	0.931727
P04264	[K].AEAESLYQSK.[Y]	1xTMT6plex [K10]; 1xTMT6plex [N-Term]	1	1	0	1583.87	1.636	0.530056	47.8	57.8	94.5	142.47	48.06	70.32		8.2	24.1	94.8	437.3	97.1	57.8	36.6	212.4	94.5	50.4		70	1.0796e-05	5.8751e-05	4	0.992755	0.873823	3.71252	0	6.6014	5.853	5.19377	7.73064	6.56224	5.65535	3.30603	2.44956	1.69514	4.59833	3.26122	2.22337	-0.766688	-0.877396
P05787	[R].AEAESMYQIK.[Y]	1xTMT6plex [K10]; 1xTMT6plex [N-Term]	1	2	0	1627.88	0.982	0.999995	58	200.9	197.3	163.31	13.55	21.23	2	8.2	58	200.8	907.8	247.4	200.9	194	197.3	143	220.3		66	8.0628e-06	5.8751e-05	5	0.997212	1.00094	4.27961	0	7.9507	7.65033	7.59991	7.62425	7.15987	7.78333	3.66764	3.36755	3.31718	3.34149	2.87755	3.50042	0.211168	0.21097
P05787	[R].AEAESMYQIK.[Y]	1xOxidation [M6]; 1xTMT6plex [K10]; 1xTMT6plex [N-Term]	1	3	0	1643.87	1.13	0.996254	53.9	151	170.6	158.4	8.02	24.98	4.4	8.8	53.9	152.9	673.9	169.4	151	145.6	170.6	108.3	177		60	1.60722e-05	5.8751e-05	5	0.98593	0.837014	4.53732	0	7.40429	7.2384	7.18587	7.41447	6.75889	7.46761	3.42523	3.22704	3.16428	3.4374	2.65416	3.50088	0.0625308	0.074707
P02538	[R].AEAESWYQTK.[Y]	1xTMT6plex [K10]; 1xTMT6plex [N-Term]	1	1	0	1670.88	0.488	0.755827	27	88.9	43.4	143.73	24.61	13.91		4.4	16.2	44.9	235.2	110.9	88.9	67.1	33.8	43.4	43.6		23	0.225782	0.0251064	4	0.994607	0.853304	2.89914	0	6.79312	6.47411	6.06824	5.07895	5.43962	5.44626	4.56341	4.18956	3.71391	2.55455	2.97723	2.985	1.12355	1.3167
O95707	[R].AEAFVR.[A]	1xTMT6plex [N-Term]	1	1	0	921.536	0.686	0.999995	108.9	235.5	161.6	133.51	20.78	17.15		13.8	55.2	214.7	790.3	235.5	303.9	203.2	161.6	122.4	171.8		20	0.19893	0.0219392	4	0.998828	0.887335	4.67608	0	7.87958	8.24745	7.66676	7.33628	6.93546	7.42459	3.61025	4.02483	3.3704	2.99797	2.54625	3.09749	0.699154	0.787926
P46783	[K].AEAGAGSATEFQFR.[G]	1xTMT6plex [N-Term]	1	2	0	1670.83	0.531	0.851328	23.3	169	89.8	148.17	17.1	22.93	1.1	13.2	23.3	191.9	527.9	169	208.3	149.3	94.5	60	89.8		57	1.51669e-06	5.8751e-05	5	0.966228	0.972654	3.84558	0	7.40088	7.70252	7.22207	6.56224	5.90689	6.48864	3.65525	3.96537	3.47142	2.79304	2.11926	2.71737	1.12256	1.15412
P49411	[R].AEAGDNLGALVR.[G]	1xTMT6plex [N-Term]	1	2	0	1414.79	1.412	0.87447	30.8	134.8	190.4	150.15	29.4	27.34	2.2	12.5	30.8	183.8	563.6	134.8	199	114.8	193.5	113.5	190.4		32	0.000265351	0.00011429	5	0.988753	0.89187	4.21321	0	7.07468	7.63662	6.84298	7.59619	6.82655	7.57289	3.20839	3.83847	2.94861	3.79314	2.93018	3.76701	-0.147116	-0.164952
O95671	[K].AEAGEAGQATAEAECHR.[T]	1xCarbamidomethyl [C15]; 1xTMT6plex [N-Term]	1	1	0	1986.91	1.05	0.999995	22.5	79.4	83.4	163.63	8.42	11.07	1.6	6.5	22.5	113.9	486.4	86.8	79.4	73.4	94.3	75.7	83.4		38	4.59991e-06	5.8751e-05	5	0.996085	0.925562	3.62126	0	6.43962	6.31107	6.19771	6.55919	6.24222	6.38198	3.04503	2.90614	2.78366	3.17421	2.83175	2.98275	-0.0783281	-0.0846276
Q9Y4L1	[K].AEAGPEGVAPAPEGEK.[K]	1xTMT6plex [K16]; 1xTMT6plex [N-Term]	1	2	0	1967.05	0.783	0.999995	315.5	1360.1	1064.4	171.81	13.06	16.44	11.5	93.6	315.5	701.9	4762.5	1365.7	1360.1	1076.4	1071.5	790.4	1064.4		53	2.13005e-05	5.8751e-05	5	0.982809	0.914221	6.91842	0	10.4154	10.4095	10.072	10.0654	9.62644	10.0558	3.82513	3.81864	3.44948	3.44228	2.96211	3.43179	0.38308	0.419024
Q8N5A5	[K].AEAGPESAAGGQEEEEGEDEEELSGTK.[V]	1xTMT6plex [K27]; 1xTMT6plex [N-Term]	1	1	0	3193.45	1.034	0.99598	22.5	37.9	39.2	142.57	26.06	9.24		2.6	9.9	51.5	216.9	58	37.8	37.9	33.2	39.2	39.2		77	4.87916e-08	5.8751e-05	4	0.995631	0.979662	2.25863	0	5.85798	5.24031	5.24413	5.05311	5.29278	5.29278	3.67408	3.04359	3.04748	2.8525	3.09714	3.09714	0.234582	0.239452
Q8N4X5	[K].AEAGPVTLGTTVDTTHLENVSPRPK.[A]	1xTMT6plex [K25]; 1xTMT6plex [N-Term]	1	1	0	3048.67	0.981	0.999995	29.4	102	100.1	166.51	11.2	16.74	1.3	2.8	29.4	102.5	493.7	108.8	102	87.1	100.1	83.8	117.5		43	1.45462e-06	5.8751e-05	5	0.982455	1.00303	3.27696	0	6.76553	6.67243	6.4446	6.6453	6.38888	6.87652	3.47804	3.38521	3.15808	3.35817	3.10252	3.58869	-0.00937752	-0.0093492
P98172	[R].AEAGRPYEYYK.[L]	1xTMT6plex [K11]; 1xTMT6plex [N-Term]	1	1	0	1804.96	1.189	0.973728	21	78	92.8	153.46	24.92	10.55	0.1	6.7	21	97.9	335.8	78	90.3	54	104.4	84.7	92.8		2	0.0331363	0.00420359	4	0.993015	0.871644	3.5114	0	6.2854	6.49665	5.75489	6.70598	6.40429	6.53605	3.1825	3.42486	2.57386	3.665	3.31889	3.47006	-0.369792	-0.424247
Q6L8Q7	[R].AEAGSQTAAGAMER.[A]	1xTMT6plex [N-Term]	1	1	0	1578.77	0.766	0.999995	6.5	29.3	22.5	163.93	1.13	14.13	0.7	0.9	6.5	34.3	142.7	29.2	29.3	29.8	27.6	22.5	21.3		20	0.00174228	0.000321709	5	0.959216	0.922538	1.75744	0	4.8679	4.87283	4.89724	4.7866	4.49185	4.41278	3.37163	3.37698	3.40344	3.28351	2.96402	2.87831	0.315578	0.342076
P21333	[R].AEAGVPAEFSIWTR.[E]	1xTMT6plex [N-Term]	1	2	0	1762.93	1.22	0.946896	73.7	139.3	169.9	145.83	21.73	14.44		7	30.4	178.3	787.4	129.7	191.7	139.3	200.2	169.9	150.5		49	2.29281e-06	5.8751e-05	4	0.995646	1.04637	3.77853	0	7.01903	7.58271	7.12205	7.6453	7.40854	7.23362	3.09691	3.63561	3.19536	3.69543	3.46916	3.30199	-0.187889	-0.179564
Q5VW32	[K].AEALCK.[E]	1xCarbamidomethyl [C5]; 1xTMT6plex [K6]; 1xTMT6plex [N-Term]	1	1	0	1149.67	1.326	0.86505	119.4	212.4	281.7	144.72	29.75	27.97		9.5	55.8	255.5	1148.4	136	253.7	212.4	298.5	169.9	281.7		25	0.173213	0.0188974	4	0.998367	1.04586	4.37476	0	7.08746	7.98698	7.73064	8.22159	7.40854	8.13802	2.59375	3.45382	3.20872	3.67814	2.90075	3.59823	-0.321021	-0.306943
P23229	[R].AEALPLQR.[A]	1xTMT6plex [N-Term]	1	1	0	1126.68	0.794	0.999995	57.1	126.1	100.1	156.02	20.1	42.23		3.5	35.9	90.8	639.5	126.1	89.9	133.8	100.1	119.4	47		30	0.0118762	0.00170689	4	0.984101	1.09254	3.16288	0	6.97842	6.49025	7.06393	6.6453	6.89966	5.55459	3.49237	3.04554	3.57064	3.18746	3.42028	2.18913	0.477687	0.437227
Q8TC07	[K].AEAISLQMVK.[C]	1xTMT6plex [K10]; 1xTMT6plex [N-Term]	1	1	0	1547.92	1.191	0.911192	152.1	476.2	567.3	156.47	16.23	22.12	3.5	28.7	152.1	617.6	2298.3	476.2	575.9	418.7	651.4	414	567.3		22	0.0111751	0.00155488	5	0.992527	1.041	5.62514	0	8.89542	9.16967	8.70977	9.3474	8.69349	9.14797	3.14148	3.40493	2.96314	3.57566	2.9475	3.38408	-0.137994	-0.13256
Q9NX76	[R].AEALTEPLNA.[-]	1xTMT6plex [N-Term]	1	1	0	1257.69	2.387	0.0595268	254.7	254	606.3	151.69	6.73	26.09		11.8	146.5	442.9	2606.8	254	260.1	228.7	606.3	733	427.3		18	0.366952	0.0424194	4	0.982861	1.14103	5.0742	0	7.98868	8.02292	7.83731	9.24389	9.51767	8.73911	2.55425	2.58426	2.42159	3.65431	3.89426	3.21192	-1.21725	-1.0668
P49795	[K].AEANQHVVDEK.[A]	1xTMT6plex [K11]; 1xTMT6plex [N-Term]	1	1	0	1697.92	1.894	0.254714	80.2	230.2	436	165.55	19.79	20.61	11.2	22.2	80.2	410.4	1850.4	230.2	281.7	189.4	500.1	436	328.2		20	0.00619014	0.000913221	5	0.975377	0.848679	5.75098	0	7.84674	8.13802	7.56529	8.96607	8.76818	8.35843	2.46944	2.81264	2.1378	3.78835	3.55517	3.07236	-0.847545	-0.998664
Q9BX95	[K].AEAPLAGDPR.[L]	1xTMT6plex [N-Term]	1	1	0	1225.67	3.275	0.0127194	83.1	67.3	220.3	142.3	27.74	17.77		7.8	39.7	174	749.6	67.3	104.7	66	277.3	220.3	197.4		22	0.162735	0.0177592	4	0.998971	0.997564	4.00059	0	6.07253	6.71012	6.04439	8.1153	7.78333	7.62498	2.077	2.71614	2.04879	4.12476	3.79197	3.63324	-1.56552	-1.56934
Q09666	[K].AEAPLPSPK.[L]	1xTMT6plex [K9]; 1xTMT6plex [N-Term]	1	1	0	1367.83	0.573	0.902766	113	587	336.5	151.69	18.68	27.62	5	27.4	113	512.2	1689	587	735.5	510.9	336.5	202.6	351.5		58	0.000569249	0.000200533	5	0.996667	0.944448	5.60127	0	9.19722	9.52258	8.9969	8.39446	7.66249	8.45738	3.80746	4.15196	3.59536	2.95749	2.18246	3.02411	1.06745	1.13024
O75569	[R].AEAPPLEREDSGTFSLGK.[M]	1xTMT6plex [K18]; 1xTMT6plex [N-Term]	1	1	1	2362.27	0.807	0.999995	27.4	102.9	83	175.88	28.17	11.25	4.2	5.9	27.4	78.4	542	122.5	68.1	102.9	89.4	83	71.4		27	0.000290646	0.00011429	5	0.955277	0.796498	4.00608	0	6.93664	6.08958	6.6851	6.4822	6.37504	6.15785	3.6793	2.61583	3.3635	3.10876	2.97422	2.70154	0.232075	0.291369
Q01167	[K].AEAQENGDHREVK.[V]	1xTMT6plex [K13]; 1xTMT6plex [N-Term]	1	1	1	1941.02	1.368	0.834364	52.4	207.3	283.6	162.89	34.82	41.95	5.2	9.2	52.4	295.2	1185.6	207.3	346.8	189.1	283.6	141.8	357		24	0.000402404	0.000200533	5	0.974449	0.926085	4.83675	0	7.69558	8.43796	7.56301	8.14771	7.14771	8.47978	3.087	3.88863	2.94385	3.57522	2.49541	3.93379	-0.0262219	-0.0283148
Q17RN3	[R].AEAQGEAMR.[A]	1xTMT6plex [N-Term]	1	1	0	1191.6	1.243	0.920976	17.7	54.6	67.8	157.37	46.3	20.65	2.2	2.4	17.7	89.5	323.3	53.3	112.9	54.6	75.4	49.6	67.8		26	0.0653829	0.00671234	4	0.989825	1.07337	2.56503	0	5.73606	6.8189	5.77083	6.23649	5.63227	6.08321	2.95428	3.9631	2.98667	3.4205	2.85758	3.2777	0.124607	0.116089
P00505	[K].AEAQIAAK.[N]	1xTMT6plex [K8]; 1xTMT6plex [N-Term]	1	1	0	1259.77	1.953	0.208528	55.3	240.8	470.3	136.3	52.78	50.3	4.5	31	55.3	433.3	917.1	186.3	488.5	240.8	470.3	167.4	536.9		39	0.0512444	0.00558978	5	0.967751	0.858238	5.27868	0	7.54148	8.93221	7.91169	8.87744	7.38716	9.06851	2.63656	4.25701	3.06792	4.19319	2.45674	4.41582	-0.315904	-0.368085
Q9UQR1	[K].AEAQPVHQAYQMSSFEQPFR.[A]	1xTMT6plex [N-Term]	1	1	0	2580.25	0.699	0.999995	11.6	41.2	28.8	157.18	13.94	27.04	1.4	3.9	11.6	47.8	191.4	37.2	41.2	48.9	35.2	28.8	20.1		61	1.45178e-05	5.8751e-05	5	0.991226	0.79858	2.87604	0	5.21723	5.36457	5.61176	5.1375	4.848	4.32912	2.9317	3.1162	3.42574	2.83186	2.46933	1.81959	0.626314	0.784284
Q9BW92	[R].AEASGGLGGLTR.[L]	1xTMT6plex [N-Term]	1	1	0	1317.73	0.659	0.997112	59.4	125	82.4	141.51	19.81	11.33		6.9	34.6	102.1	486.4	127.8	125	87.6	99.1	82.4	81.4		46	1.77918e-05	5.8751e-05	4	0.99805	0.912149	3.75684	0	6.99774	6.96578	6.45286	6.63081	6.36457	6.34696	3.55304	3.51801	2.95568	3.15077	2.85889	2.83958	0.358015	0.392496
Q09666	[K].AEASIQAGAGDGEWEESEVK.[L]	1xTMT6plex [K20]; 1xTMT6plex [N-Term]	1	2	0	2521.25	0.88	0.999995	52.2	195.6	172.1	158.25	9.63	23.17	2.4	12.9	52.2	209.4	831.4	195.6	223.9	186.6	185.3	116.4	172.1		62	4.65774e-08	5.8751e-05	5	0.998866	0.938856	4.49336	0	7.61176	7.80671	7.54381	7.53372	6.86295	7.4271	3.32149	3.52913	3.24911	3.23836	2.52391	3.1248	0.379503	0.404219
Q96RK0	[R].AEASPNDTAGAR.[T]	1xTMT6plex [N-Term]	1	1	0	1388.7	0.93	0.999995	45.8	83.2	77.4	145.49	34.72	8.86		1.8	24.6	85.2	410.1	83.2	120.3	59.9	77.4	67.7	80.4		81	1.3113e-05	5.8751e-05	4	0.978283	1.15532	2.45773	0	6.37851	6.91049	5.90448	6.27426	6.08108	6.32912	3.39368	3.85414	2.98338	3.30344	3.13624	3.35093	0.169673	0.146863
Q9Y490	[R].AEASQLGHK.[V]	1xTMT6plex [K9]; 1xTMT6plex [N-Term]	1	1	0	1398.81	0.856	0.999995	153.2	318.4	272.5	185.94	28.03	40.59	2.2	13	153.2	231.2	2509.2	318.4	191.2	336	272.5	434.8	195.5		23	0.0076546	0.00106672	5	0.977949	1.10311	4.93246	0	8.3147	7.57894	8.39232	8.09011	8.76421	7.61102	3.06609	2.39911	3.13646	2.8625	3.47359	2.42819	-0.0597976	-0.0542082
Q02790	[K].AEASSGDHPTDTEMK.[E]	1xTMT6plex [K15]; 1xTMT6plex [N-Term]	1	4	0	2033.99	1.247	0.941173	85.1	404.5	504.5	155.16	39.75	32.48	2.9	29.8	85.1	422.3	1498.5	404.5	588.6	257.8	504.5	277.2	542.1		11	0.000177655	0.00011429	5	0.985121	0.982161	5.25129	0	8.66	9.20114	8.01011	8.97871	8.11478	9.08242	3.47062	4.0216	2.80893	3.79512	2.9155	3.90071	-0.101554	-0.103398
Q02790	[K].AEASSGDHPTDTEMK.[E]	1xOxidation [M14]; 1xTMT6plex [K15]; 1xTMT6plex [N-Term]	1	1	0	2049.98	1.523	0.630452	11.2	46	70.1	159.58	53.76	33.64	0.4	2.1	11.2	57.6	216.6	46	90	32.3	70.1	41.7	85.2		21	9.9524e-05	5.8751e-05	5	0.997663	1.03024	2.13892	0	5.52356	6.49185	5.01346	6.13134	5.38198	6.41278	3.2853	4.22516	2.79017	3.87524	3.14786	4.14841	-0.299074	-0.290295
Q9NQT8	[K].AEASWDSAVHGCPQLSR.[G]	1xCarbamidomethyl [C12]; 1xTMT6plex [N-Term]	1	1	0	2100.01	0.813	0.999995	21.8	100	81.3	165.49	4.88	19.46	0	2.3	21.8	123.1	509.5	95.7	105.5	100	102.8	81.3	70.3		41	3.82059e-06	5.8751e-05	5	1	1.17902	2.65852	0	6.58045	6.7211	6.64386	6.6837	6.34518	6.13545	3.32642	3.44571	3.3802	3.41399	3.12688	2.94899	0.260357	0.220824
Q15149	[K].AEATEAAR.[Q]	1xTMT6plex [N-Term]	1	3	0	1047.56	1.388	0.699861	85.8	275.3	382.2	164.2	32.01	6.04	3.8	19.5	85.8	335	1529.5	275.3	356.7	183	385.3	382.2	345		38	0.00343791	0.000390347	5	0.999791	0.962041	5.17237	0	8.10486	8.47857	7.5157	8.58984	8.57818	8.43045	3.0482	3.43665	2.43579	3.55231	3.5402	3.38664	-0.499782	-0.519502
O60841	[R].AEATLK.[L]	1xTMT6plex [K6]; 1xTMT6plex [N-Term]	1	1	0	1090.69	1.164	0.974286	57.3	161.9	188.5	161.91	47.27	20.51	2.2	6.1	57.3	211.9	901.4	90.5	247.9	161.9	188.5	151.2	228.9		27	0.107387	0.0111476	5	0.989207	1.00967	4.22131	0	6.49985	7.95361	7.33896	7.55842	7.24031	7.83857	2.25671	3.69654	3.08778	3.30514	2.99008	3.5826	-0.28163	-0.278931
Q9H5N1	[K].AEAVAAVQR.[Q]	1xTMT6plex [N-Term]	1	1	0	1143.67	0.894	0.999995	47.4	192.2	171.8	164.78	4.21	14.69	4.1	9.9	47.4	181.4	849.3	202.7	186.6	192.2	177.3	133.9	171.8		49	9.19478e-05	5.8751e-05	5	0.990619	0.878864	4.57998	0	7.6632	7.54381	7.58646	7.47005	7.06501	7.42459	3.50819	3.37233	3.42087	3.28841	2.82755	3.23668	0.277942	0.316251
Q14566	[R].AEAVESAQAGDK.[C]	1xTMT6plex [K12]; 1xTMT6plex [N-Term]	1	1	0	1633.88	0.722	0.999995	94.7	244.1	176.2	144.84	34.14	18.54		15.9	46.2	193.8	929.8	244.1	256.4	127	194.6	133.8	176.2		22	0.0379906	0.00455445	4	0.99115	0.896027	4.66448	0	7.93133	8.00225	6.98868	7.60437	7.06393	7.46107	3.64592	3.72508	2.5939	3.28102	2.67788	3.1211	0.264298	0.294966
P28340	[R].AEAVLLRGDHTR.[C]	1xTMT6plex [N-Term]	1	1	1	1566.89	2.698	0.0398226	60.3	118.1	318.7	162.35	27.26	40.69	1	13.7	60.3	237.2	1027.7	102.7	170.5	118.1	318.7	176.4	425.2		21	0.00785639	0.00109977	5	0.983563	1.08583	4.2215	0	6.68229	7.41363	6.88387	8.31606	7.46271	8.732	2.26627	2.9398	2.45191	3.77089	2.985	4.15396	-1.17699	-1.08396
Q13217	[R].AECFIK.[E]	1xCarbamidomethyl [C3]; 1xTMT6plex [K6]; 1xTMT6plex [N-Term]	1	1	0	1225.7	0.659	0.995835	35.8	161.3	106.3	164.54	3.2	25.3	1.8	3.7	35.8	168.8	718.2	164.8	154.7	161.3	155.6	106.3	99.8		21	0.105421	0.0109662	5	0.980739	1.02268	3.73675	0	7.36457	7.27333	7.3336	7.2817	6.732	6.64097	3.54737	3.45815	3.51709	3.46634	2.92883	2.83981	0.438947	0.429212
Q99615	[K].AECLAMLGR.[Y]	1xCarbamidomethyl [C3]; 1xTMT6plex [N-Term]	1	1	0	1249.66	0.538	0.892564	48.7	107.3	57.7	140.28	1.33	39.08		2.8	23.4	101.7	410.3	107.3	107.4	104.9	57.7	65.8	28.2		53	0.000130735	0.00011429	4	0.990251	1.08105	2.83552	0	6.74551	6.74685	6.71287	5.8505	6.04002	4.81762	3.61684	3.61808	3.58665	2.78893	2.96424	1.8335	1.1657	1.0783
Q15257	[K].AECLEK.[F]	1xCarbamidomethyl [C3]; 1xTMT6plex [K6]; 1xTMT6plex [N-Term]	1	1	0	1207.68	2.373	0.116075	66.9	88	208.9	122.44	68.07	47.26		15.9	24.8	181.1	468	79.7	246.4	88	208.9	82.9	242.5		25	0.0528327	0.00568522	2	1	NA	NA	1	6.31651	7.94486	6.45943	7.70667	6.3733	7.92184	2.72363	4.40199	2.87094	4.15649	2.78216	4.37827	-0.427004	-0.44012
Q6ZQX7	[K].AECPNLCFEGNLTPK.[L]	2xCarbamidomethyl [C3; C7]; 1xTMT6plex [K15]; 1xTMT6plex [N-Term]	1	1	0	2208.12	0.856	0.999995	6.3	24.3	20.8	156.05	36.73	31.56	1.2	1	6.3	30.2	109.6	30.6	13.9	24.3	21	11.2	20.8		2	0.320658	0.0362691	4	0.992959	1.0291	1.19749	0	4.93546	3.79701	4.60288	4.39232	3.48543	4.37851	3.63227	2.52602	3.3091	3.10449	2.22324	3.09107	0.3597	0.349529
P13984	[R].AECRPAASENYMR.[L]	1xCarbamidomethyl [C3]; 1xTMT6plex [N-Term]	1	1	0	1783.84	0.458	0.686598	13.3	32.9	15	149.83	23.36	15.23		2.3	9.8	18.2	127.8	36	32.9	22.4	15	19.3	14.9		1	0.0302448	0.00382931	4	0.97331	0.837017	1.97601	0	5.16993	5.04002	4.48543	3.90689	4.27053	3.89724	3.81583	3.66062	2.99804	2.30686	2.7413	2.29533	0.873569	1.04367
P48163	[K].AECSAEQCYK.[I]	2xCarbamidomethyl [C3; C8]; 1xTMT6plex [K10]; 1xTMT6plex [N-Term]	1	1	0	1703.81	1.889	0.338848	15.7	49.7	94	155.05	30.52	42.71	0.5	5.7	15.7	108.5	352.6	49.7	75.6	43.2	108.2	42.1	94		32	4.97319e-05	5.8751e-05	5	0.982191	1.0408	2.89958	0	5.63517	6.24031	5.43296	6.75756	5.39575	6.55459	2.62835	3.20977	2.43406	3.70673	2.39831	3.51172	-0.466482	-0.448194
O94776	[K].AECSIR.[L]	1xCarbamidomethyl [C3]; 1xTMT6plex [N-Term]	1	1	0	964.508	0.856	0.999995	44.3	90	77	146.4	26.55	16.12		5.3	23.7	82.5	422.9	65.6	113.2	90	81.9	77	59.5		9	0.338906	0.0388581	4	0.999328	0.946724	3.3176	0	6.03562	6.82273	6.49185	6.35579	6.26679	5.89482	2.87098	3.70238	3.35288	3.20916	3.11515	2.72225	0.277604	0.293226
Q9BW04	[R].AEDAPLSSGEDPNSR.[L]	1xTMT6plex [N-Term]	1	1	0	1773.85	0.46	0.570806	27	48.9	22.5	132.07	7.46	7.62		5.3	15.3	47.6	188.1	53.3	45.9	48.9	22.5	20.4	23.7		62	2.52596e-05	5.8751e-05	4	0.99626	0.778684	3.05938	0	5.73606	5.52042	5.61176	4.49185	4.3505	4.56682	3.43745	3.16052	3.27782	1.83961	1.65808	1.93588	1.15303	1.48074
P46821	[K].AEDAREEEYEPEK.[M]	1xTMT6plex [K13]; 1xTMT6plex [N-Term]	1	1	1	2053.01	0.866	0.999995	59.4	290.7	251.9	165.43	12.91	29.19	3.8	13.1	59.4	253.6	1165.8	290.7	297.6	233.2	293.6	251.9	159.6		30	0.000329146	0.000174145	5	0.997382	0.933625	4.82672	0	8.18339	8.21723	7.86542	8.19771	7.97671	7.31832	3.59531	3.63156	3.25474	3.61065	3.37393	2.66874	0.25777	0.276096
Q9BQ04; Q9BWF3	[R].AEDAVEAIR.[G]	1xTMT6plex [N-Term]	2	1	0	1202.66	0.521	0.83317	85.7	374.2	195	164.76	8.01	30.87	3.1	12.9	85.7	283.8	1349.7	422.5	364.7	374.2	195	214.9	113.3	NotUnique	61	0.000182136	0.00011429	5	0.997918	0.988698	4.87832	0	8.72281	8.51057	8.54767	7.60733	7.74752	6.824	3.88844	3.67377	3.71129	2.76021	2.902	1.96793	1.20073	1.21445
Q9BQ04; Q9BWF3	[R].AEDAVEAIRGLDNTEFQGK.[R]	1xTMT6plex [K19]; 1xTMT6plex [N-Term]	2	1	1	2521.33	3.226	0.00746041	36.7	36.4	117.5	148.64	4.49	65.3		1.4	15.1	89.5	413.4	38	36.4	34.7	117.5	51.7	219.6	NotUnique	15	0.00346248	0.000390347	4	0.989862	1.23916	2.01705	0	5.24793	5.18587	5.11686	6.87652	5.69209	7.77873	2.60732	2.55724	2.50155	3.9216	2.96577	4.64969	-1.5989	-1.29031
O75153	[R].AEDAYTSR.[L]	1xTMT6plex [N-Term]	1	1	0	1141.57	1.11	0.994042	92.9	166.2	184.4	141.82	40.27	18.52		9.9	49.7	173.7	789.4	166.2	244.7	106.3	184.8	131.1	184.4		53	0.00241821	0.000321709	4	0.999564	0.946827	4.30345	0	7.37678	7.93487	6.732	7.52982	7.03452	7.52669	3.24592	3.83535	2.56493	3.40756	2.88445	3.40426	-0.0157983	-0.0166856
Q8IYS1	[K].AEDCFR.[A]	1xCarbamidomethyl [C4]; 1xTMT6plex [N-Term]	1	1	0	1026.49	0.731	0.999995	120.6	229.8	167.9	145.75	5.57	20.44		8.3	57	255.2	1177.4	229.8	217.7	243.4	204.4	167.9	135.3		27	0.11608	0.0121495	4	0.997054	1.07637	4.27147	0	7.84423	7.7662	7.92719	7.67525	7.39146	7.08002	3.31928	3.24678	3.39634	3.16228	2.89863	2.60928	0.46363	0.430735
Q96RE7	[K].AEDDAYTTFISETGK.[I]	1xTMT6plex [K15]; 1xTMT6plex [N-Term]	1	1	0	2106.06	1.016	0.999995	23	103.8	105.4	164.12	12.91	14.3	3.7	2.9	23	137.8	563.3	102.5	128.1	103.8	105.4	82.3	107.8		11	0.0414987	0.00486723	4	0.991732	1.15641	2.89086	0	6.67948	7.00113	6.69766	6.71973	6.36282	6.75221	3.2762	3.55434	3.29192	3.31101	3.00237	3.3391	0.181168	0.156665
Q9Y4B5	[K].AEDENETLR.[Q]	1xTMT6plex [N-Term]	1	1	0	1305.65	0.943	0.999995	22.3	44.4	41.8	143.08	25.9	35.22		3.1	11.1	44.9	205.6	35.1	58.8	44.4	46.4	41.8	22		19	0.0201923	0.00281751	4	0.997604	0.918911	2.43563	0	5.1334	5.87774	5.47249	5.53605	5.38543	4.45943	2.93583	3.74586	3.30485	3.37402	3.21011	2.20239	0.367572	0.400008
P0DMV9; P34931	[K].AEDEVQR.[E]	1xTMT6plex [N-Term]	2	3	0	1075.56	0.982	0.999995	78.8	223.2	219.3	161.98	23.77	22.39	0.2	18.7	78.8	262.5	1185.6	223.2	315.1	205.2	219.3	166	262.5	NotUnique	43	0.00276022	0.00035197	4	0.999768	0.898304	5.10737	0	7.80219	8.29967	7.68089	7.77676	7.37504	8.03617	2.9999	3.55369	2.86486	2.97159	2.52439	3.26037	0.198257	0.220701
P0DMV9	[K].AEDEVQRER.[V]	1xTMT6plex [N-Term]	1	2	1	1360.7	1.482	0.652445	59.6	179.6	266.3	162.75	22.54	28.9	0.4	14.2	59.6	243.5	1053.4	179.6	216.3	136.4	266.3	152.5	267.9		36	0.00399246	0.000494316	5	0.955801	1.20877	3.83209	0	7.48864	7.75689	7.0917	8.05691	7.25267	8.06555	3.02501	3.24693	2.69662	3.49513	2.82979	3.50228	-0.345964	-0.286211
Q14980	[K].AEDEWK.[A]	1xTMT6plex [K6]; 1xTMT6plex [N-Term]	1	1	0	1235.67	1.208	0.957844	67.1	227.9	275.3	151.9	22.39	25.55	3.1	15.9	67.1	257.3	897.2	227.9	275.3	174.2	305.2	181	275.3		27	0.102177	0.0106153	5	0.998012	0.91544	4.80935	0	7.83226	8.10486	7.4446	8.25361	7.49985	8.10486	3.30214	3.59992	2.87867	3.76241	2.93902	3.59992	-0.158866	-0.173541
P29966	[K].AEDGATPSPSNETPK.[K]	1xTMT6plex [K15]; 1xTMT6plex [N-Term]	1	1	0	1959.01	1.315	0.900077	63.2	216.1	284.2	168.15	18.33	9.03	3.2	11.6	63.2	259.1	1272	267.5	216.1	186.6	297.1	248.8	284.2		25	0.000343126	0.000174145	5	0.998055	0.976839	4.73972	0	8.0634	7.75556	7.54381	8.2148	7.95884	8.15076	3.40248	3.08734	2.87057	3.55748	3.29545	3.49192	-0.320552	-0.328152
P29966	[K].AEDGATPSPSNETPKK.[K]	2xTMT6plex [K15; K16]; 1xTMT6plex [N-Term]	1	1	1	2316.27	2.156	0.174462	20.7	33.3	71.9	183.54	38.14	8.1	0.3	3	20.7	55.9	462	58.2	29.9	33.3	71.9	82.4	71.9		32	0.000111967	5.8751e-05	5	0.991006	1.14389	2.41038	0	5.86295	4.90207	5.05745	6.16792	6.36457	6.16792	3.01828	2.17827	2.3141	3.28489	3.4568	3.28489	-0.959314	-0.838644
O75347	[R].AEDGENYDIK.[K]	1xTMT6plex [K10]; 1xTMT6plex [N-Term]	1	2	0	1611.83	0.78	0.999995	107.1	401.5	313	165.72	14.36	25.83	0.1	18.2	107.1	367.9	1762.4	472	355.2	401.5	381.8	313	224		49	6.64153e-05	5.8751e-05	4	0.998228	0.984472	5.27292	0	8.88264	8.47249	8.64926	8.57667	8.29002	7.80735	3.66666	3.25003	3.42959	3.35586	3.06469	2.57441	0.443447	0.450441
O75347	[R].AEDGENYDIKK.[Q]	2xTMT6plex [K10; K11]; 1xTMT6plex [N-Term]	1	2	1	1969.08	3.12	0.012512	46.2	56.9	177.4	170.13	30.5	44.48	2.1	5.9	46.2	134.2	755.1	92.8	56.9	56.3	177.4	106.8	270.9		16	0.00854277	0.00118227	5	0.991476	0.965853	4.00552	0	6.53605	5.83036	5.81506	7.47086	6.73877	8.08162	2.61999	1.88935	1.87351	3.58785	2.82988	4.2202	-1.36992	-1.41836
Q03252	[K].AEDGHAVAK.[K]	1xTMT6plex [K9]; 1xTMT6plex [N-Term]	1	2	0	1355.77	0.804	0.999995	286	890.9	716.6	183.56	6.61	22.23	2.3	45.4	286	528.7	5027.9	798.2	890.9	902.4	716.6	705.2	1024.8		16	0.161165	0.0175364	5	0.966156	1.16108	5.85628	0	9.64061	9.79912	9.81762	9.48502	9.46189	10.0011	3.25931	3.39583	3.41177	3.12531	3.10539	3.56981	0.103103	0.0887994
P07355	[R].AEDGSVIDYELIDQDAR.[D]	1xTMT6plex [N-Term]	1	7	0	2138.05	0.996	0.999995	154.1	599.1	596.6	163.71	7.7	12.91	5.7	27	154.1	669.1	2889	617.2	599.1	532	596.6	488.4	629.3		60	3.2226e-05	5.8751e-05	5	0.999129	1.01544	5.87162	0	9.26959	9.22665	9.05528	9.22062	8.93192	9.2976	3.3463	3.30401	3.13525	3.29807	3.01376	3.37389	0.0337953	0.0332814
P07355	[R].AEDGSVIDYELIDQDARDLYDAGVK.[R]	1xTMT6plex [K25]; 1xTMT6plex [N-Term]	1	1	1	3228.63	1.625	0.442614	15.9	35.7	58	162.47	20.78	52.99	1.2	1.4	15.9	46.9	218.5	37.7	35.7	25	58	37.5	107.1		39	0.00023733	0.00011429	5	0.954197	0.901423	2.53694	0	5.23649	5.15785	4.64386	5.85798	5.22882	6.74281	2.99476	2.90752	2.33732	3.68421	2.98625	4.66581	-0.930471	-1.03222
O95980	[R].AEDHACQNACK.[R]	2xCarbamidomethyl [C6; C10]; 1xTMT6plex [K11]; 1xTMT6plex [N-Term]	1	1	0	1761.84	1.108	0.979125	4.3	37.8	41.9	171.94	26.38	28.26	2.5	0.8	4.3	48.3	226.3	38.1	37.8	22.9	47.8	41.9	26.6		10	0.000989253	0.000269597	4	0.987168	1.26892	0.853268	0	5.25172	5.24031	4.51728	5.57894	5.38888	4.73335	3.46629	3.4573	2.8875	3.72416	3.57438	3.05778	-0.230621	-0.181745
P49792	[K].AEDIENDALSPEEQEECK.[N]	1xCarbamidomethyl [C17]; 1xTMT6plex [K18]; 1xTMT6plex [N-Term]	1	1	0	2564.21	0.999	0.999995	59.4	95.9	95.8	145.12	9.21	37.23		6.2	26.1	134.9	603	89.7	95.9	107.4	118.9	95.8	53.3		29	0.000214041	0.00011429	4	0.997208	1.00983	3.56776	0	6.48704	6.58346	6.74685	6.8936	6.58195	5.73606	2.89087	2.98636	3.14816	3.29348	2.98487	2.14721	0.201908	0.199943
Q96SZ5	[R].AEDLNIAPRK.[A]	1xTMT6plex [K10]; 1xTMT6plex [N-Term]	1	1	1	1584.95	2.588	0.0514714	22.1	52	134.6	170.62	24.62	42.31	0.2	5.9	22.1	86.1	461.1	67.6	52	41.3	134.6	81.9	198.9		14	0.00422582	0.000494316	5	0.96406	1.18076	2.58749	0	6.07895	5.70044	5.36807	7.07253	6.35579	7.6359	2.95695	2.63638	2.3549	3.79842	3.19141	4.27554	-1.30559	-1.10571
Q9Y3B3	[R].AEDLNTR.[V]	1xTMT6plex [N-Term]	1	1	0	1047.56	0.946	0.999995	32.9	125.2	118.4	168.17	22.53	45.76	1.1	6.9	32.9	108.7	570.1	125.2	170.6	112.3	121.1	118.4	44.7		19	0.341979	0.0391644	5	0.998047	0.990106	3.59533	0	6.96809	7.41447	6.81121	6.92006	6.88753	5.4822	3.40647	3.85731	3.24802	3.35795	3.3251	1.90573	0.634665	0.641007
Q9HC36	[R].AEDLSR.[D]	1xTMT6plex [N-Term]	1	1	0	919.505	1.038	0.999995	46.2	156.5	162.5	164.24	23.08	10.34	0.2	15.3	46.2	165.5	788.7	129.9	204.4	156.5	164.3	135.8	162.5		33	0.0964537	0.00992303	4	0.993552	0.861455	4.61459	0	7.02126	7.67525	7.29002	7.36019	7.08534	7.3443	2.79373	3.5529	3.10571	3.18717	2.86811	3.16872	0.0655679	0.076113
P01024	[R].AEDLVGK.[S]	1xTMT6plex [K7]; 1xTMT6plex [N-Term]	1	1	0	1189.72	0.204	0.00250595	79.2	500.3	102	162.25	13.45	18.4	2.2	18.2	79.2	318.4	1372	544.4	500.3	415.6	122.9	84.9	102		11	0.416356	0.0483322	5	0.994543	1.02076	4.85559	0	9.08852	8.96665	8.69905	6.94134	6.40769	6.67243	4.14685	4.02746	3.7653	2.04334	1.52054	1.77989	2.24426	2.19861
Q8IZ69	[R].AEDLVPTLVSR.[L]	1xTMT6plex [N-Term]	1	1	0	1428.83	0.581	0.933974	41.9	156.6	91	160.41	11.49	19.7	3.1	10.4	41.9	120.1	564.5	156.6	164.5	131.4	125.9	91	90.9		29	0.000884155	0.000269597	5	0.998187	0.83352	4.2952	0	7.29094	7.36194	7.03782	6.97613	6.50779	6.50621	3.59409	3.67927	3.29041	3.21641	2.65452	2.65262	0.566856	0.680075
P12004	[R].AEDNADTLALVFEAPNQEK.[V]	1xTMT6plex [K19]; 1xTMT6plex [N-Term]	1	1	0	2533.32	0.6	0.948816	27.4	79.1	47.4	144.36	27.36	23.8		2.2	10.3	72.9	297.6	79.1	101.7	58.2	62.1	38.8	47.4		46	0.000541404	0.000200533	4	0.992107	1.09436	2.18577	0	6.30561	6.66818	5.86295	5.95652	5.27798	5.56682	3.76462	4.09593	3.36013	3.44563	2.8256	3.08953	0.678469	0.619971
Q9Y6G9	[K].AEDNFEDIITKPPVR.[K]	1xTMT6plex [K11]; 1xTMT6plex [N-Term]	1	1	0	2202.22	0.448	0.600865	30.8	154.2	69.1	159.17	8.54	23.36	1.1	9.5	30.8	130.5	526.4	154.2	161.4	136.4	69.1	86.6	54		15	6.73166e-05	5.8751e-05	5	0.991245	0.970436	3.72176	0	7.26866	7.3345	7.0917	6.11061	6.4363	5.75489	3.65496	3.7228	3.47261	2.46163	2.79723	2.09507	1.13102	1.16548
Q53RE8	[K].AEDPSQPDSAGYTALHYASR.[N]	1xTMT6plex [N-Term]	1	1	0	2365.13	0.57	0.919241	45.1	220	125.5	161.11	2.96	15.35	0.9	11.9	45.1	193.1	800.6	220	211.7	224.5	130.2	96.9	125.5		75	2.30163e-07	5.8751e-05	5	0.983815	1.06248	3.96311	0	7.78136	7.72588	7.81057	7.02459	6.59842	6.97154	3.59372	3.5415	3.62121	2.88144	2.48034	2.83152	0.907752	0.854371
P30622	[K].AEDQHLVEMEDTLNK.[L]	1xTMT6plex [K15]; 1xTMT6plex [N-Term]	1	1	0	2230.14	0.81	0.999995	85.4	166.8	135.1	143.97	11.39	15.12		8.8	43	169.7	784.8	153.4	166.8	191.7	135.1	102.6	135.3		51	1.3358e-05	5.8751e-05	4	0.999913	0.976397	4.12957	0	7.26115	7.38198	7.58271	7.07788	6.68089	7.08002	3.20728	3.33102	3.53661	3.01958	2.61299	3.02177	0.462349	0.473526
Q9BU76	[R].AEDQTESSCESHRK.[S]	1xCarbamidomethyl [C9]; 1xTMT6plex [K14]; 1xTMT6plex [N-Term]	1	1	1	2122.02	1.43	0.776747	60.2	158.1	226	166.63	21.76	42.98	5.9	13.6	60.2	264.3	1251.6	190.8	158.1	122.4	226	115.3	296.6		32	0.000150331	0.00011429	5	0.986778	0.885213	5.05851	0	7.57592	7.30469	6.93546	7.82018	6.84925	8.21237	2.84384	2.53745	2.12034	3.11978	2.02295	3.56283	-0.355244	-0.401309
Q13268	[K].AEDREQLVAK.[A]	1xTMT6plex [K10]; 1xTMT6plex [N-Term]	1	1	1	1616.94	0.955	0.999995	37.7	146.2	139.6	164.27	5.85	19.81	1.5	11.2	37.7	145.6	678.9	157.8	140.9	146.2	173.2	116.8	139.6		10	0.125743	0.0132726	5	0.994667	0.959663	4.03493	0	7.30195	7.13853	7.1918	7.4363	6.8679	7.12516	3.40434	3.23405	3.28956	3.54433	2.95204	3.22011	0.0676447	0.0704879
Q9Y639	[R].AEDSGEYHCVYHFVSAPK.[A]	1xCarbamidomethyl [C9]; 1xTMT6plex [K18]; 1xTMT6plex [N-Term]	1	1	0	2554.24	1.217	0.957936	146.6	232.7	283.2	144.07	4.17	17.01		16.3	71.1	302.2	1380.8	243.8	232.7	224.3	354.9	256.9	283.2		26	0.000318394	0.000174145	4	0.999436	0.970604	4.95863	0	7.92955	7.86233	7.80929	8.47127	8.00506	8.14568	3.0609	2.99164	2.93699	3.61902	3.13869	3.28357	-0.340281	-0.350587
Q9Y2T7	[R].AEDSGQRPR.[R]	1xTMT6plex [N-Term]	1	1	0	1244.65	0.392	0.300199	11.8	67	26.3	164.15	20.81	13.52	0.7	4.4	11.8	52.9	240.5	67	79.1	51.7	30.4	26.3	23.2		23	0.166706	0.0181647	5	0.993468	0.917931	2.66851	0	6.06609	6.30561	5.69209	4.926	4.71699	4.53605	3.70134	3.96227	3.29391	2.45932	2.23163	2.03451	1.29491	1.41069
Q86VS8	[K].AEDSVLLK.[K]	1xTMT6plex [K8]; 1xTMT6plex [N-Term]	1	1	0	1332.81	0.782	0.999995	52.9	196.4	153.5	163.32	10.6	15.14	2.3	1.9	52.9	171.8	770.9	220.8	178.8	196.4	168.1	124	153.5		36	0.00463243	0.000607411	3	0.999294	0.895348	4.5097	0	7.7866	7.4822	7.61765	7.39318	6.9542	7.26209	3.65991	3.31994	3.47122	3.22051	2.73022	3.07411	0.425661	0.475414
Q66GS9	[R].AEDWEVK.[A]	1xTMT6plex [K7]; 1xTMT6plex [N-Term]	1	1	0	1334.74	0.697	0.999995	42.1	167.4	116.6	159.4	20.36	17.11	0.8	6.5	42.1	153.3	623.6	191.1	167.4	126.1	134	94.7	116.6		33	0.0284222	0.0035615	5	0.992204	1.06964	3.58755	0	7.57818	7.38716	6.97842	7.06609	6.56529	6.86542	3.73083	3.55224	3.17012	3.25208	2.78389	3.06448	0.482319	0.450919
O75116	[K].AEDYDVVK.[V]	1xTMT6plex [K8]; 1xTMT6plex [N-Term]	1	1	0	1396.77	0.897	0.999995	95.4	197.7	177.4	139.58	20.72	7.34		11.4	48.3	188.4	793.4	197.7	218.9	143.8	190.4	164.4	177.4		48	0.000587929	0.000200533	4	0.999674	0.926325	4.42276	0	7.62717	7.77413	7.16792	7.57289	7.36107	7.47086	3.45927	3.61792	2.9635	3.40068	3.17201	3.29053	0.0547996	0.059158
Q9HBH5	[R].AEEAAGQLR.[R]	1xTMT6plex [N-Term]	1	1	0	1173.64	1.03	0.999995	41.3	78.7	81.1	137.53	25.18	23.15		5.7	19.7	86.7	340.2	63	103.8	78.7	81.1	83.2	53.2		31	0.00134865	0.000300397	4	0.996524	0.902968	3.31819	0	5.97728	6.69766	6.29829	6.34163	6.37851	5.73335	2.94483	3.74262	3.30034	3.34833	3.38918	2.67469	0.173246	0.191863
P82094	[K].AEEAEELRLDLEDVK.[N]	1xTMT6plex [K15]; 1xTMT6plex [N-Term]	1	1	1	2217.2	0.501	0.833278	72.1	337.7	169.1	167.17	13.13	8.61	0.3	10.7	72.1	257.8	1258.2	396.1	306.4	337.7	190.8	162.1	169.1		33	8.95435e-05	5.8751e-05	5	0.960509	1.29193	3.69087	0	8.62972	8.25927	8.3996	7.57592	7.34074	7.40173	3.82284	3.5361	3.64472	3.00716	2.82512	2.87234	0.990067	0.766347
Q13033	[R].AEEAEPITFPSGGGK.[S]	1xTMT6plex [K15]; 1xTMT6plex [N-Term]	1	1	0	1948.04	0.624	0.965443	52.1	240	149.9	160.46	11.87	12.62	6.2	10.9	52.1	215.2	897.7	255.2	240	201.7	164.7	127.8	149.9		28	0.00158319	0.000300397	5	0.978274	0.836481	4.87022	0	7.99548	7.90689	7.65607	7.3637	6.99774	7.22786	3.73621	3.63029	3.33044	2.98091	2.54342	2.81852	0.656382	0.784694
Q6Y2X3	[R].AEEAFK.[V]	1xTMT6plex [K6]; 1xTMT6plex [N-Term]	1	1	0	1152.67	0.634	0.992926	20.5	86	54.6	136.81	31	14.67	0.3	20.5	6.3	315	156.7	87.7	47.3	86	65.8	49.6	54.6		19	0.370126	0.0428055	2	1	NA	NA	1	6.4545	5.56377	6.42626	6.04002	5.63227	5.77083	3.78982	2.92726	3.76248	3.38845	2.9936	3.12777	0.333808	0.323249
O15031	[R].AEEASHWLWSR.[S]	1xTMT6plex [N-Term]	1	1	0	1600.81	1.014	0.999995	96.5	186.1	188.7	150.41	17.29	4.25		5.5	51.9	179.4	989.1	238.9	186.1	174	195.4	179.5	188.7		33	0.000333276	0.000174145	4	0.991625	1.1081	3.8256	0	7.90026	7.53993	7.44294	7.61029	7.48784	7.55995	3.67716	3.35199	3.26446	3.41548	3.30498	3.37005	0.0750212	0.0677025
O75683	[K].AEEATEAQEVVEATPEGACTEPR.[E]	1xCarbamidomethyl [C19]; 1xTMT6plex [N-Term]	1	1	0	2703.26	0.166	0.00058935	30.7	85.3	14.1	138.74	9.1	6.44		5	13.4	70.4	275.5	94	78.4	85.3	15.6	14.1	13.9		41	4.90864e-06	5.8751e-05	4	0.986292	0.897671	2.99305	0	6.55459	6.29278	6.41447	3.96347	3.81762	3.79701	3.96754	3.67588	3.81145	1.08105	0.918572	0.895612	2.56124	2.85321
Q15149	[R].AEEDAQR.[F]	1xTMT6plex [N-Term]	1	1	0	1047.53	2.08	0.201965	60.3	122	253.7	163.61	32.66	13.37	0.9	8.6	60.3	212.7	958.4	75.9	122	151.3	204.3	253.7	264.8		35	0.017815	0.00251373	5	0.990494	1.11361	3.97201	0	6.24603	6.93074	7.24127	7.67455	7.98698	8.04876	2.04203	2.65689	2.93574	3.32481	3.60537	3.66085	-1.09742	-0.98546
P27824	[K].AEEDEILNR.[S]	1xTMT6plex [N-Term]	1	1	0	1317.68	6.19	1.34504e-06	21.6	27.7	171.4	167.59	28.16	45.69	2.3	7.1	21.6	102.6	498.1	27.7	35.8	20.1	171.4	205.4	73.4		18	0.00218236	0.000321709	5	0.988788	0.868671	3.78426	0	4.79181	5.16189	4.32912	7.42122	7.68229	6.19771	1.15988	1.58591	0.627241	4.18682	4.48736	2.77833	-2.33947	-2.69316
P27824	[K].AEEDEILNRSPR.[N]	1xTMT6plex [N-Term]	1	1	1	1657.87	16.687	1.52342e-14	72	25	417.6	162.39	24.73	68.62	6.1	13.6	72	268.2	1191	25	30.4	18.3	417.6	162.8	783.3		46	0.00209569	0.000321709	5	0.988953	0.875979	5.1207	0	4.64386	4.926	4.19377	8.70598	7.34696	9.61342	-0.544353	-0.222264	-1.05816	4.09288	2.54145	5.1288	-3.96758	-4.5293
Q00169	[K].AEEDPAK.[F]	1xTMT6plex [K7]; 1xTMT6plex [N-Term]	1	1	0	1217.68	0.966	0.999995	276.8	584.1	564	149.45	30.22	3.37		43.3	168.1	455.8	2759.3	584.1	813.4	445.7	564	542.9	580.7		26	0.0725589	0.00745092	4	0.991421	0.886982	6.21344	0	9.19007	9.66782	8.79993	9.13955	9.08454	9.18165	3.3559	3.89453	2.91605	3.29895	3.23693	3.34641	0.0840262	0.0947327
Q14683	[K].AEEDTQFNYHRK.[K]	1xTMT6plex [K12]; 1xTMT6plex [N-Term]	1	1	1	1996.03	0.892	0.999995	51.9	152.4	136	172.02	36.78	29.34	2.9	10	51.9	175.9	1008.5	140.3	152.4	264.1	136	183.7	101.7		26	0.0041663	0.000494316	5	0.996911	0.944435	4.47159	0	7.13237	7.25172	8.04494	7.08746	7.52121	6.66818	2.81732	2.94369	3.78358	2.76977	3.22904	2.32582	0.384061	0.406657
Q9UJU6	[R].AEEDVEPECIMEK.[V]	1xCarbamidomethyl [C9]; 1xTMT6plex [K13]; 1xTMT6plex [N-Term]	1	1	0	2036.99	0.86	0.999995	55.8	332.7	286.1	159.49	12.86	28	4.3	20.8	55.8	399.3	1442.8	325.6	408.1	332.7	320.6	179.8	286.1		20	0.00750609	0.00103625	5	0.988367	0.943378	5.15861	0	8.34696	8.67278	8.37808	8.32463	7.49025	8.16038	3.37972	3.72509	3.41271	3.35605	2.47159	3.18194	0.474186	0.502647
P00450	[K].AEEEHLGILGPQLHADVGDK.[V]	1xTMT6plex [K20]; 1xTMT6plex [N-Term]	1	1	0	2586.39	1.023	0.999995	164.9	279.5	285.8	140.52	4.63	13.8		16.4	84	323.4	1383.4	279.5	280.8	258.3	319.9	242.2	285.8		33	0.00137332	0.000300397	4	0.999238	0.963831	5.06183	0	8.1267	8.1334	8.0129	8.32148	7.92006	8.15886	3.17988	3.18683	3.06181	3.38197	2.96548	3.21325	-0.0424623	-0.0440558
Q9UQE7	[K].AEEELGELEAK.[L]	1xTMT6plex [K11]; 1xTMT6plex [N-Term]	1	2	0	1675.92	0.84	0.999995	92.1	414.1	348	164.07	20.58	11.55	1.1	12.9	92.1	366.1	1609.6	427.3	414.1	287.1	348	302.8	382		75	4.95441e-06	5.8751e-05	5	0.988188	1.16377	4.51555	0	8.73911	8.69384	8.16541	8.44294	8.24222	8.57743	3.62921	3.59031	3.13625	3.37473	3.20225	3.49029	0.111919	0.0961695
Q8N0X7	[R].AEEENEFQIPGR.[T]	1xTMT6plex [N-Term]	1	1	0	1647.82	0.669	0.999995	24.8	22.1	14.7	111.15	11.1	19.98			7.1	24.8	97.5	22.1	20.2	25.1	17	14.7	11.3		49	2.37918e-05	5.8751e-05	3	0.999714	0.873861	1.69246	0	4.46597	4.33628	4.64962	4.08746	3.87774	3.49825	3.17386	3.02545	3.38401	2.74071	2.50072	2.06645	0.662805	0.758479
Q6PI47	[K].AEEEVLDVLR.[L]	1xTMT6plex [N-Term]	1	1	0	1401.78	0.713	0.999995	50.9	62.8	44.7	122.63	2.18	21.59			12.4	50.9	253.6	62	64.6	62.8	44.7	53.3	34.3		21	0.0208443	0.00292196	3	0.999965	1.0072	2.30884	0	5.9542	6.01346	5.97269	5.4822	5.73606	5.10014	3.61931	3.67815	3.63767	3.15069	3.40273	2.77135	0.540649	0.536786
Q13796	[R].AEEGQSTPR.[Q]	1xTMT6plex [N-Term]	1	1	0	1203.62	0.835	0.999995	54.7	107.3	89.6	143.27	19.8	7.8		8.8	29.5	101.3	491.8	107.3	118.3	79.3	89.6	93.8	80.4		35	0.000104432	5.8751e-05	4	0.996116	0.875005	3.87444	0	6.74551	6.88631	6.30925	6.48543	6.55152	6.32912	3.2812	3.44211	2.78262	2.98397	3.0595	2.80533	0.191665	0.219045
Q04323	[K].AEELAAR.[Q]	1xTMT6plex [N-Term]	1	2	0	988.562	0.941	0.999995	260.4	548.8	516.4	145.22	13.02	12.31		26	129.3	524.6	2481.6	670.6	531.1	548.8	516.4	418.2	527		45	0.00168712	0.000300397	4	0.999913	0.991572	5.70443	0	9.38931	9.05284	9.10014	9.01235	8.70805	9.04166	3.7162	3.37687	3.42457	3.33603	3.02915	3.3656	0.260077	0.262288
O75129	[K].AEEIADK.[I]	1xTMT6plex [K7]; 1xTMT6plex [N-Term]	1	1	0	1233.71	0.537	0.86688	57.5	168.8	90.6	134.67	28.25	70.13		5	31.5	105.1	406.3	173.5	168.8	99.3	90.6	174.8	35.2		19	0.397695	0.0464459	4	0.993677	0.947812	3.46956	0	7.43879	7.39917	6.63372	6.50144	7.44956	5.1375	4.18779	4.14599	3.33839	3.19882	4.19915	1.75979	0.794394	0.838134
P49588	[K].AEEIANEMIEAAK.[A]	1xTMT6plex [K13]; 1xTMT6plex [N-Term]	1	1	0	1877.01	1.025	0.999995	29.4	23.5	24.1	115.67	42.34	5.66			4.1	29.4	110.2	23.5	32	12.8	24.1	25	22.4		48	4.0582e-06	5.8751e-05	3	0.975773	1.09127	0.823554	0	4.55459	5	3.67807	4.59096	4.64386	4.48543	3.41898	3.82714	2.61577	3.45231	3.50078	3.3556	-0.162528	-0.148934
P36543	[K].AEEIDAK.[A]	1xTMT6plex [K7]; 1xTMT6plex [N-Term]	1	1	0	1233.71	1.096	0.995659	28	86.6	94.9	160.67	10.41	22.11	0.2	5.6	28	115.8	471.6	84.5	101.8	86.6	94.9	71.6	112.6		20	0.0983446	0.0101387	5	0.964024	1.20627	2.70229	0	6.40088	6.66959	6.4363	6.56834	6.16189	6.81506	3.06614	3.28891	3.0955	3.20497	2.86802	3.4095	-0.0128395	-0.010644
Q13136	[R].AEEIESR.[V]	1xTMT6plex [N-Term]	1	2	0	1062.56	1.377	0.791207	120.1	185.1	254.9	142.73	25.5	16.8		11.3	61.7	233.8	1056.1	185.1	260.7	162	290.1	206.3	254.9		44	0.00893233	0.00118227	4	0.99915	0.98329	4.55665	0	7.53216	8.02625	7.33985	8.18041	7.6886	7.99379	3.02608	3.52856	2.8305	3.68534	3.18517	3.49555	-0.321512	-0.326976
Q86TU7	[K].AEELFLWVPRK.[L]	1xTMT6plex [K11]; 1xTMT6plex [N-Term]	1	1	1	1846.1	1.447	0.756328	42.5	65.8	95.2	141.54	23.97	20.36		1.2	22	81.9	349.3	65.8	72.9	44.7	95.2	72.1	109.2		29	0.00027202	0.00011429	4	0.965545	1.20843	2.07577	0	6.04002	6.18785	5.4822	6.57289	6.17193	6.77083	3.28051	3.40284	2.8189	3.72147	3.38967	3.88527	-0.60186	-0.498053
Q14980	[R].AEELGQELK.[A]	1xTMT6plex [K9]; 1xTMT6plex [N-Term]	1	1	0	1474.85	1.067	0.999995	65.1	120.1	128.1	143.31	19.92	16.64		7.4	30.1	140.8	617.7	131	120.1	87.7	165.1	128.1	122.7		55	0.000103524	5.8751e-05	4	0.998013	0.973414	3.79167	0	7.03342	6.90809	6.4545	7.3672	7.00113	6.93899	3.33029	3.20154	2.73556	3.67318	3.29711	3.23328	-0.303765	-0.312061
Q14257	[K].AEELHYPLGER.[R]	1xTMT6plex [N-Term]	1	1	0	1542.81	1.061	0.999995	43.1	215.8	229	153.43	22.42	30.4	3.5	16	43.1	211.7	735.8	215.8	247.3	156.2	229	127.4	232.4		19	0.0198127	0.00276437	5	0.994081	0.859638	4.67152	0	7.75355	7.95012	7.28725	7.8392	6.99322	7.86047	3.58526	3.81393	3.04283	3.6849	2.70079	3.70964	0.0993429	0.115564
O00429	[K].AEELLAEEK.[S]	1xTMT6plex [K9]; 1xTMT6plex [N-Term]	1	1	0	1489.85	1.23	0.916797	62.2	259.9	319.6	148.03	34.29	35.77	4.4	18.6	62.2	269	848	259.9	334.1	161.9	319.6	161.1	339.5		43	9.73636e-05	5.8751e-05	5	0.997298	0.854554	5.00298	0	8.02181	8.38414	7.33896	8.32012	7.33181	8.40727	3.53265	3.95664	2.73357	3.88173	2.72521	3.98371	-0.104765	-0.122597
P62913	[K].AEEILEK.[G]	1xTMT6plex [K7]; 1xTMT6plex [N-Term]	1	1	0	1289.77	0.568	0.895574	52.5	314.4	178.5	168	7.7	9.15	4	7.8	52.5	216.1	1053.7	323.9	314.4	279.2	200.9	168.2	178.5		39	0.0195644	0.00273489	5	0.982143	0.936508	4.5775	0	8.3394	8.29646	8.12516	7.65033	7.39403	7.47978	4.01695	3.97109	3.78817	3.28116	3.00748	3.09904	0.745623	0.796174
Q5SW79	[K].AEEILK.[S]	1xTMT6plex [K6]; 1xTMT6plex [N-Term]	1	1	0	1160.73	0.904	0.999995	138.3	279.5	252.7	145.36	7.57	8.87		15.3	70.3	272.2	1314.1	307	264.7	279.5	252.7	218.1	257.6		31	0.0340928	0.00429388	4	0.999936	0.967763	4.88275	0	8.26209	8.04821	8.1267	7.98128	7.76885	8.00899	3.49192	3.27091	3.35202	3.20175	2.98224	3.23038	0.225966	0.233493
Q9H5N1	[R].AEELIQEIQR.[R]	1xTMT6plex [N-Term]	1	1	0	1457.82	0.635	0.98215	30	143.9	91.4	168.01	12.77	12.93	0.9	3.8	30	151	689.3	143.9	120.5	155.6	112.5	91.4	89.8		25	0.00138167	0.000300397	5	0.996505	1.0992	3.35814	0	7.16892	6.91289	7.2817	6.81378	6.51412	6.48864	3.46687	3.23394	3.56946	3.14378	2.87116	2.84798	0.515654	0.469117
A5YM69	[R].AEELSPAALSPLLEPIR.[C]	1xTMT6plex [N-Term]	1	1	0	2035.16	0.483	0.729011	7.3	18.8	9.1	141.37	13.97	11.41		1.7	3.6	14.8	67.8	22.3	17	18.8	9.1	7.5	9.3		53	0.000296728	0.00011429	4	0.975916	0.818618	1.2453	0	4.47897	4.08746	4.23266	3.18587	2.90689	3.21723	3.95017	3.47191	3.64928	2.37055	2.02976	2.40886	1.16304	1.42073
Q8N3D4	[K].AEEMDTEDRPEASGVDTEPR.[S]	1xTMT6plex [N-Term]	1	1	0	2463.11	1.322	0.863829	12	42.5	56.2	160.44	31.82	12.53	0.6	3.6	12	59.4	236.1	40	69	42.5	62	48.1	56.2		22	0.000469658	0.000200533	5	0.996461	0.955861	2.55384	0	5.32193	6.10852	5.40939	5.9542	5.58796	5.8125	2.89591	3.71883	2.98742	3.55738	3.17424	3.40914	-0.171605	-0.17953
Q9Y2H5	[R].AEEPGGHAYETPREEIAR.[L]	1xTMT6plex [N-Term]	1	1	1	2241.11	0.704	0.999995	29.3	140.6	98.9	166.09	17.74	16.88	2.5	8.3	29.3	120.6	579.9	111.8	140.6	160.4	106.4	98.9	76		34	0.000252507	0.00011429	5	0.994988	0.878603	4.02001	0	6.80478	7.13545	7.32553	6.73335	6.6279	6.24793	3.16954	3.5459	3.76224	3.08825	2.96822	2.53575	0.552193	0.62849
Q8N5F7	[K].AEEPSDLIGPEAPK.[T]	1xTMT6plex [K14]; 1xTMT6plex [N-Term]	1	1	0	1911.05	0.839	0.999995	67.9	134.7	113.1	135.4	12.62	11.17		6.4	34	135.6	508.5	147.9	134.7	114.7	120.9	96.8	113.1		41	6.95107e-06	5.8751e-05	4	0.996937	0.954029	3.74453	0	7.20848	7.07361	6.84172	6.91767	6.59694	6.82146	3.63087	3.4895	3.24644	3.32605	2.98986	3.22519	0.262582	0.275235
Q15149	[K].AEEQAVR.[Q]	1xTMT6plex [N-Term]	1	4	0	1031.57	1.947	0.207443	118.1	258.8	503.8	161.02	34.78	10.93	0.1	22.5	118.1	469.1	1939.3	258.8	420	223.8	518	420.7	503.8		50	0.00336525	0.000390347	4	0.998632	0.969992	5.54045	0	8.01569	8.71425	7.80607	9.01681	8.71665	8.97671	2.55182	3.27199	2.33571	3.58391	3.27446	3.54257	-0.724719	-0.747139
P67936	[R].AEERAEVSELK.[C]	1xTMT6plex [K11]; 1xTMT6plex [N-Term]	1	1	1	1718.97	0.632	0.986414	65.2	261.1	164.9	178.07	29.41	5.24	7.2	7.1	65.2	163.5	1205.1	314.9	170.2	261.1	154.3	171.3	164.9		27	0.000285871	0.00011429	4	0.985908	1.07735	4.10915	0	8.29875	7.41109	8.02846	7.26959	7.42038	7.36545	3.8888	3.06487	3.63792	2.93354	3.0735	3.02251	0.560958	0.520683
Q8NDT2	[K].AEETRYPQQYQPSPLPVHYELLTDGYTR.[H]	1xTMT6plex [N-Term]	1	1	1	3580.79	0.909	0.999995	15.4	63.4	57.6	163.16	8.67	23.31	0.9	3.3	15.4	81.7	334.7	58.7	63.4	69.8	57.6	45.8	73.2		36	1.62215e-05	5.8751e-05	5	0.996176	0.974029	2.88869	0	5.87529	5.98641	6.12516	5.848	5.51728	6.19377	3.06623	3.18031	3.32276	3.03821	2.69867	3.3932	0.142603	0.146406
P11387	[K].AEEVATFFAK.[M]	1xTMT6plex [K10]; 1xTMT6plex [N-Term]	1	1	0	1570.89	2.044	0.213678	16.2	37.3	76.3	163.22	14.11	15.1	1.9	7.7	16.2	58.3	288.2	37.3	45.2	34.6	79.7	76.3	59.4		42	0.000210532	0.00011429	5	0.986097	0.781596	3.45246	0	5.2211	5.49825	5.1127	6.31651	6.25361	5.89239	2.26286	2.61745	2.12417	3.66436	3.58389	3.12173	-0.876818	-1.12183
P46821	[K].AEEVDVTK.[D]	1xTMT6plex [K8]; 1xTMT6plex [N-Term]	1	1	0	1348.77	0.97	0.999995	120.5	255.1	247.6	144.98	14.32	13.6		10.5	64.3	225.8	1096	276.5	255.1	207.6	301.4	234.3	247.6		45	0.000818095	0.000269597	4	0.998027	1.00073	4.50537	0	8.11114	7.99492	7.69766	8.23554	7.87221	7.95187	3.60313	3.48699	3.18995	3.72743	3.36438	3.44397	-0.0852996	-0.0852371
Q9H0B6	[K].AEEVEYYYRR.[A]	1xTMT6plex [N-Term]	1	1	1	1606.81	2.249	0.131858	28.9	71.2	160.2	155.52	18.97	40.99	3.4	7.8	28.9	136.5	496	71.2	91.9	64.2	160.2	107.8	247.2		4	0.334315	0.0382254	5	0.986428	0.829524	4.13604	0	6.15381	6.52199	6.0045	7.32373	6.75221	7.94953	2.43244	2.87629	2.25245	3.8428	3.15383	4.59721	-1.11506	-1.34422
Q9BYN8	[K].AEEVQAWAQR.[K]	1xTMT6plex [N-Term]	1	1	0	1416.74	0.468	0.717585	40.8	114.4	53.5	144.28	19.95	26.29		4	21.1	78.8	372.1	127.4	85	114.4	53.5	57.3	33.7		44	0.000175455	0.00011429	4	0.999635	0.981489	3.03076	0	6.99322	6.40939	6.83794	5.74147	5.84046	5.07468	4.03719	3.44235	3.87898	2.76183	2.86269	2.08246	1.19465	1.21718
P11234	[K].AEEWGVQYVETSAK.[T]	1xTMT6plex [K14]; 1xTMT6plex [N-Term]	1	1	0	2055.08	1.176	0.948337	69.2	126.7	149	147.47	10.66	12.5		11.1	30.6	156.5	763.1	129.1	126.7	105.7	177.4	140.2	149		27	0.00221219	0.000321709	4	0.986464	0.94012	4.13553	0	7.01235	6.98527	6.72383	7.47086	7.13134	7.21917	3.06005	3.03125	2.75316	3.54777	3.18662	3.28004	-0.366641	-0.389994
P52565	[R].AEEYEFLTPVEEAPK.[G]	1xTMT6plex [K15]; 1xTMT6plex [N-Term]	1	2	0	2210.16	0.483	0.703367	32.2	107	51.7	144.53	27.24	7.76		3.6	16.6	62.5	297.9	116.3	66.7	107	47.3	51.7	55.2		17	0.0119483	0.00173889	4	0.999974	0.958672	2.79543	0	6.86171	6.05961	6.74147	5.56377	5.69209	5.7866	4.24158	3.40491	4.11615	2.88768	3.02154	3.12012	0.873444	0.911098
O43148	[K].AEEYEK.[M]	1xTMT6plex [K6]; 1xTMT6plex [N-Term]	1	1	0	1226.67	1.186	0.946727	20.8	69.9	82.9	159.59	32.22	11.43	0.5	5.5	20.8	74.8	316.1	69.9	98.9	51.9	84.2	68.1	82.9		12	0.179938	0.0198441	5	0.98578	1.00693	2.87201	0	6.12722	6.6279	5.69766	6.39575	6.08958	6.3733	3.23282	3.73005	2.80622	3.4995	3.19544	3.4772	-0.135283	-0.134352
Q9Y2W1	[K].AEEYTEETEER.[E]	1xTMT6plex [N-Term]	1	1	0	1614.73	1.025	0.999995	8.1	13.2	13.5	152.16	23.96	86.56		0.1	3.1	20.9	103.5	15.4	13.2	9.4	13.5	11.2	49.3		66	1.03074e-05	5.8751e-05	4	0.968005	1.49659	-1.12767	0	3.94486	3.72247	3.23266	3.75489	3.48543	5.62352	3.38938	3.24078	2.9135	3.26245	3.0824	4.51103	-0.654615	-0.437403
Q9Y2W1	[K].AEEYTEETEEREESTTGFDK.[S]	1xTMT6plex [K20]; 1xTMT6plex [N-Term]	1	2	1	2838.32	0.836	0.999995	10.8	65.9	55.1	171.26	21.57	5.19	0.8	7	10.8	54.9	301.9	93.9	65.9	65.6	60	55.1	54.7		22	4.6453e-05	5.8751e-05	5	0.970753	0.902162	2.91059	0	6.55305	6.04221	6.03562	5.90689	5.78398	5.77347	4.03748	3.47124	3.46394	3.32124	3.18501	3.17335	0.388848	0.431018
P67936; P09493; P07951; P06753	[R].AEFAER.[TS]	1xTMT6plex [N-Term]	4	1	0	951.51	0.629	0.984392	78.8	349.7	219.9	168.41	16.13	8.41	0.4	13	78.8	261.4	1350.6	418.9	304.4	349.7	251.3	219.9	216.3	NotUnique	46	0.0234104	0.0032352	5	0.961499	1.25206	3.92773	0	8.71046	8.24982	8.44997	7.97327	7.7807	7.75689	3.8199	3.452	3.61185	3.23111	3.07732	3.0583	0.633133	0.505675
Q14692	[R].AEFEDQDDEAR.[V]	1xTMT6plex [N-Term]	1	1	0	1553.69	0.198	0.00366758	13.3	88.8	17.6	167.09	13.56	30.16	1.5	2.6	13.3	57.3	274.6	88.8	101.6	77.4	26	17.6	14.7		87	3.58023e-06	5.8751e-05	5	0.97573	0.87392	2.88497	0	6.47249	6.66676	6.27426	4.70044	4.1375	3.87774	4.10509	4.32738	3.87826	2.07738	1.43323	1.136	2.23261	2.5547
Q9UHY7	[K].AEFFADVVPAVR.[K]	1xTMT6plex [N-Term]	1	1	0	1549.86	0.493	0.775385	44.8	119.6	58.9	151.06	23.83	38.68		5	26.3	76.3	461.4	144	88.3	119.6	58.9	74.4	32.2		16	0.00322464	0.00035197	4	0.995809	0.964752	3.29552	0	7.16993	6.46434	6.90207	5.8802	6.21723	5.00899	4.01596	3.2846	3.73833	2.67911	3.02846	1.77608	1.14331	1.18508
Q9UHY7	[K].AEFFADVVPAVRK.[W]	1xTMT6plex [K13]; 1xTMT6plex [N-Term]	1	1	1	1907.12	1.156	0.919241	156	578.7	669.1	168.4	19.38	19.93	2.7	38.4	156	514.5	2729.5	648.8	578.7	437.6	669.1	488.7	729.8		28	0.0284222	0.0035615	5	0.981615	1.06758	5.60678	0	9.34163	9.17667	8.77347	9.38608	8.93281	9.51136	3.49843	3.34391	2.96623	3.54007	3.11549	3.65741	-0.17949	-0.168128
Q9H4A4	[R].AEFGPPGPGAGSR.[G]	1xTMT6plex [N-Term]	1	1	0	1428.74	0.749	0.999995	25.4	122.1	91.5	174.1	16.16	25.57	3.2	7.1	25.4	100	600.8	149.2	109	122.1	91.5	98.7	58.8		63	3.43375e-06	5.8751e-05	5	0.978493	0.848567	3.99698	0	7.2211	6.76818	6.93192	6.5157	6.62498	5.87774	3.7995	3.26575	3.45871	2.96821	3.09699	2.21641	0.634262	0.74745
Q7Z3J2	[R].AEFIATR.[S]	1xTMT6plex [N-Term]	1	1	0	1036.6	0.811	0.999995	39.5	125	101.4	173.75	17.48	24.44	0.5	2.5	39.5	118.7	704.5	143.8	100.8	125	101.4	120.4	72.7		30	0.0377146	0.00451687	5	0.988208	1.19215	2.97305	0	7.16792	6.65535	6.96578	6.66391	6.91169	6.18388	3.51876	3.0888	3.3492	3.09598	3.30383	2.69332	0.343189	0.287875
Q05682	[R].AEFLNK.[S]	1xTMT6plex [K6]; 1xTMT6plex [N-Term]	1	1	0	1179.71	0.368	0.240953	50.6	204.9	75.3	183.46	37.55	26.5	1.4	8.6	50.6	108.2	979	251.3	111.7	204.9	75.3	116	75.1		22	0.214981	0.0239027	5	0.98928	1.01574	3.97678	0	7.97327	6.80349	7.67878	6.23458	6.85798	6.23074	3.93457	2.78292	3.64465	2.22282	2.83657	2.21904	1.04408	1.0279
P15924	[K].AEFQEEAK.[R]	1xTMT6plex [K8]; 1xTMT6plex [N-Term]	1	1	0	1409.77	0.736	0.999995	54.9	115.8	85.2	149.73	26.61	20.32		7.5	30.4	99.3	567.5	174.9	115.8	110.9	85.2	87	59.1		35	0.0653829	0.00671234	4	0.996435	0.932341	3.73894	0	7.45039	6.85549	6.79312	6.41278	6.44294	5.88509	3.98078	3.34271	3.27581	2.86788	2.90023	2.30189	0.786061	0.843105
Q6UN15	[K].AEFTSPPSLFK.[T]	1xTMT6plex [K11]; 1xTMT6plex [N-Term]	1	1	0	1681.96	0.751	0.999995	69	157.1	118	148.78	7.63	17.15		12.9	37.5	126.9	717.4	174	150.3	157.1	118	101.4	142.5		61	0.00015352	0.00011429	4	0.987607	0.873149	4.32069	0	7.44294	7.2317	7.29554	6.88264	6.66391	7.15482	3.57586	3.33393	3.40704	2.93416	2.68365	3.24587	0.422936	0.48438
P80723	[K].AEGAATEEEGTPK.[E]	1xTMT6plex [K13]; 1xTMT6plex [N-Term]	1	3	0	1747.91	1.25	0.883024	75.4	266.5	333.1	162.08	39.66	21.18	2.5	12.8	75.4	256.8	1142.2	266.5	289.4	123.6	339.4	226.5	333.1		98	3.59104e-08	5.8751e-05	5	0.998395	0.989166	4.69949	0	8.05799	8.17692	6.94953	8.40684	7.82337	8.37981	3.39529	3.51552	2.27469	3.74796	3.15809	3.72063	-0.475191	-0.480396
Q9P2E9	[K].AEGAPNQGR.[K]	1xTMT6plex [N-Term]	1	4	0	1128.6	0.555	0.890132	30.2	139.1	77.3	155.24	25.41	22.05	1.6	7.1	30.2	143.3	505	139.1	189.5	115.8	101.6	66.4	77.3		22	0.005253	0.000708427	5	0.99795	0.940122	3.79137	0	7.11998	7.56605	6.85549	6.66676	6.05311	6.2724	3.54062	4.0151	3.25928	3.05853	2.4058	2.63905	0.849753	0.903876
Q9P2E9	[K].AEGAQNQGK.[K]	1xTMT6plex [K9]; 1xTMT6plex [N-Term]	1	2	0	1360.76	0.647	0.995597	8.2	23.4	15.1	154.55	42.08	15.63		3.2	1.6	21.3	120.7	16.3	23.4	37.5	15.1	11.4	15.2		33	0.0467823	0.00527508	3	0.975692	1.43342	-0.913508	0	4.0268	4.54844	5.22882	3.91648	3.51096	3.926	3.44651	3.81042	4.28507	3.36954	3.08664	3.37619	0.816872	0.569875
Q9UBB4	[R].AEGDISNVANGFK.[S]	1xTMT6plex [K13]; 1xTMT6plex [N-Term]	1	1	0	1779.96	0.895	0.999995	47.6	88.6	79.3	127.56	36.8	28.16		5.4	19.7	114.5	330.3	88.6	142.5	71.4	90.6	50.5	79.3		82	3.35285e-07	5.8751e-05	4	0.986179	0.924523	3.33831	0	6.46923	7.15482	6.15785	6.50144	5.65821	6.30925	3.38654	4.12809	3.04973	3.42137	2.5093	3.21349	0.437668	0.473399
P16219	[R].AEGDSWVLNGTK.[A]	1xTMT6plex [K12]; 1xTMT6plex [N-Term]	1	1	0	1734.94	0.923	0.999995	69.1	143.5	132.5	146.81	6.89	12.68		6.6	33	144.5	697.1	151.8	143.5	132.2	139.1	132.5	108.6		15	0.00493422	0.000640073	4	0.999763	1.01631	3.73695	0	7.24603	7.16491	7.04658	7.11998	7.04985	6.76288	3.45276	3.37294	3.25651	3.32873	3.25973	2.97737	0.174935	0.172128
P67936	[K].AEGDVAALNR.[R]	1xTMT6plex [N-Term]	1	2	0	1244.68	0.547	0.86624	71.8	392.4	214.6	157.81	6.19	20.34	4.8	19.6	71.8	352.5	1319.7	404.9	392.4	358.8	290.8	202.2	214.6		67	2.03403e-05	5.8751e-05	5	0.997171	0.914375	5.21885	0	8.66142	8.61618	8.48704	8.18388	7.65964	7.74551	3.76495	3.71547	3.57423	3.24269	2.66936	2.76326	0.725203	0.793114
P67936	[K].AEGDVAALNRR.[I]	1xTMT6plex [N-Term]	1	1	1	1400.78	0.903	0.999995	71.2	317.3	286.6	164.92	8.78	23.72	6.2	16.8	71.2	323.9	1457.3	365.5	317.3	313	286.6	202.5	329.9		50	9.99613e-05	5.8751e-05	5	0.991594	0.898151	5.26936	0	8.51373	8.3097	8.29002	8.16289	7.66178	8.36588	3.61228	3.38512	3.3632	3.22166	2.66372	3.44767	0.307631	0.342516
Q9NYF8	[K].AEGEPQEESPLK.[S]	1xTMT6plex [K12]; 1xTMT6plex [N-Term]	1	1	0	1771.95	1.426	0.624482	86.1	281.9	402.1	167.88	15.6	7.76	0.5	11.4	86.1	396.2	1834.6	289	214.9	281.9	445.9	383.9	402.1		29	0.0051092	0.000675048	5	0.977918	1.2969	4.13464	0	8.17493	7.74752	8.13904	8.80058	8.58459	8.65141	3.11533	2.78578	3.08766	3.59775	3.43121	3.48274	-0.658362	-0.507642
Q96K76	[K].AEGFFR.[S]	1xTMT6plex [N-Term]	1	1	0	955.52	0.933	0.999995	50.3	214	199.8	163.48	21.28	7.68	0.8	13	50.3	209.7	924.1	239.4	214	155.2	199.8	203.7	176.2		31	0.0774574	0.00807315	5	0.979359	1.09643	4.01081	0	7.90328	7.74147	7.27798	7.64241	7.6703	7.46107	3.55014	3.40256	2.97984	3.31222	3.33766	3.14682	0.0496487	0.0452823
Q96I24	[K].AEGFVDALHR.[V]	1xTMT6plex [N-Term]	1	1	0	1343.73	0.453	0.601512	103.4	458.9	208	179.26	28.95	13.91	3.1	8.7	103.4	271.1	1969.8	464.2	263.3	458.9	208	256.7	199.7		43	0.000118959	5.8751e-05	5	0.985373	1.0607	4.82879	0	8.8586	8.04056	8.84204	7.70044	8.00394	7.64169	3.79919	3.02796	3.78357	2.7073	2.99344	2.65192	0.798378	0.752687
Q10570	[K].AEGGGAEEGAGAR.[G]	1xTMT6plex [N-Term]	1	1	0	1360.67	0.608	0.970888	80.6	204.5	124.4	144.41	32.14	21.1		9.7	42.7	151.9	736	204.5	210.5	110.2	173.7	124.4	121.1		95	1.20244e-06	5.8751e-05	4	0.999721	0.938005	4.18819	0	7.67596	7.71768	6.78398	7.44045	6.95884	6.92006	3.71828	3.76276	2.76735	3.46721	2.95377	2.91242	0.286087	0.304996
Q00839	[K].AEGGGGGGRPGAPAAGDGK.[T]	1xTMT6plex [K19]; 1xTMT6plex [N-Term]	1	4	0	1997.06	1.157	0.971229	27.8	93.4	108.1	173.12	24.9	28.3	3.1	3.6	27.8	118.9	656	93.4	131.2	82.6	108.1	72.5	130.8		22	0.000781592	0.000269597	5	0.953549	0.918564	3.8097	0	6.54535	7.03562	6.36807	6.75622	6.17991	7.03122	2.97819	3.51193	2.78519	3.20775	2.58035	3.50713	-0.00610203	-0.00664302
O00443	[K].AEGIAR.[S]	1xTMT6plex [N-Term]	1	1	0	845.504	1.485	0.742644	17.2	11.7	17.3	111.47	23.55	31.3			2.8	17.2	60	8.7	14	11.7	21.7	11.2	17.3		33	0.0207119	0.00290094	3	0.977911	1.01646	0.346533	0	3.12102	3.80735	3.54844	4.43962	3.48543	4.1127	2.72955	3.40478	3.15005	4.02681	3.08806	3.70518	-0.520314	-0.511888
Q8NHQ9	[K].AEGLDLASCVR.[S]	1xCarbamidomethyl [C9]; 1xTMT6plex [N-Term]	1	1	0	1419.75	0.637	0.988824	13.2	53.2	33.9	162.57	8.54	7.42	1.6	5.6	13.2	41.5	210.3	53.2	54.7	46.5	30.3	33.9	35		31	0.000189061	0.00011429	5	0.988106	0.761853	3.08645	0	5.73335	5.77347	5.53916	4.92125	5.08321	5.12928	3.47429	3.52695	3.2194	2.40833	2.62093	2.6814	0.637413	0.836661
Q9NRG4	[R].AEGLGGLER.[F]	1xTMT6plex [N-Term]	1	1	0	1130.64	0.939	0.999995	99.1	162.9	153	129.44	26.15	14.82		5.9	50.2	195.7	633.4	162.9	208.2	122.2	153	117.3	154.3		51	0.00148723	0.000300397	4	0.980602	1.01259	3.93129	0	7.34784	7.70183	6.9331	7.25739	6.87406	7.26959	3.37407	3.72366	2.96449	3.28474	2.90618	3.2968	0.193909	0.191498
Q15155	[K].AEGNDHIER.[A]	1xTMT6plex [N-Term]	1	1	0	1269.64	1.159	0.979715	55.8	97.7	113.2	147.27	10.27	7.54		6.7	25.9	120	584.4	97.7	104.9	85.4	123.2	106.1	113.2		46	0.000323723	0.000174145	4	0.997354	0.981592	3.605	0	6.61029	6.71287	6.41616	6.94486	6.72928	6.82273	3.06165	3.16615	2.86388	3.40249	3.18287	3.27807	-0.252516	-0.257251
Q92626	[R].AEGNPKPEIIWLR.[N]	1xTMT6plex [K6]; 1xTMT6plex [N-Term]	1	1	0	1981.16	0.763	0.999995	27.1	110.2	84.1	155.18	12.24	10.13	0.5	11.3	27.1	119.7	445.1	110.2	121.1	94.6	85.3	70.7	84.1		14	0.0103166	0.00149669	5	0.95676	1.03543	3.35652	0	6.78398	6.92006	6.56377	6.41447	6.14364	6.39403	3.31018	3.4416	3.09751	2.95332	2.69175	2.93358	0.438553	0.423546
Q09666	[K].AEGPDVAVDLPK.[G]	1xTMT6plex [K12]; 1xTMT6plex [N-Term]	1	1	0	1668.96	0.944	0.999995	241.4	500.7	472.7	134.74	19.15	20.07		31.3	113.1	515.2	1872.4	500.7	666.9	473.3	488.5	331.4	472.7		71	4.08861e-05	5.8751e-05	4	0.996097	0.905489	5.81482	0	8.9678	9.38133	8.88661	8.93221	8.37243	8.88478	3.48208	3.93876	3.39241	3.44277	2.82456	3.39039	0.348772	0.385175
Q09666	[K].AEGPEVDVNLPK.[A]	1xTMT6plex [K12]; 1xTMT6plex [N-Term]	1	4	0	1725.98	0.885	0.999995	201.6	949.2	840.3	179.96	10.91	18.8	11.7	69.9	201.6	370.2	3456.2	949.2	1110.7	906.2	919.1	629.6	840.3		76	3.06396e-05	5.8751e-05	5	0.970556	0.847724	6.51216	0	9.89057	10.1173	9.82369	9.84408	9.29829	9.71476	3.98527	4.25267	3.90637	3.93043	3.2866	3.77788	0.324792	0.383134
O75369	[K].AEGPGLSK.[A]	1xTMT6plex [K8]; 1xTMT6plex [N-Term]	1	1	0	1216.73	0.945	0.999995	58.6	163	154	180.06	20.98	40.95	1.5	9.1	58.6	117.8	984.1	163	123	189	154	207.4	85.6		37	0.00157324	0.000300397	5	0.988715	1.00955	4.08875	0	7.34873	6.94251	7.56224	7.26679	7.69627	6.41954	3.22914	2.82677	3.44063	3.14797	3.57339	2.30874	0.156963	0.155478
P21333	[K].AEGPGLSR.[T]	1xTMT6plex [N-Term]	1	2	0	1015.57	1.228	0.899797	122.3	380.7	467.6	172.04	12.82	17.08	0.3	17.6	122.3	403.2	2271.2	365.1	380.7	461.2	467.8	467.6	341.8		40	0.182524	0.0202161	4	0.996452	1.03918	5.30619	0	8.51215	8.57251	8.84925	8.86975	8.86913	8.41701	3.08508	3.14317	3.40947	3.4292	3.4286	2.99353	-0.0739935	-0.0712035
Q9NVI7	[K].AEGPGRGDEPSPS.[-]	1xTMT6plex [N-Term]	1	1	1	1484.72	0.876	0.999995	10.8	11.9	10.5	115.99	37.14	32.17			3.4	10.8	48.5	11.9	13.1	6	7.5	10.5	14.4		26	0.106075	0.0110367	3	0.99897	0.888418	0.552872	0	3.57289	3.71149	2.58496	2.90689	3.39232	3.848	3.39932	3.55533	2.28731	2.64967	3.19607	3.70898	-0.0926193	-0.104252
Q9UK33	[K].AEGPSSTPSSAAGPRPPR.[L]	1xTMT6plex [N-Term]	1	1	0	1951.02	1.256	0.938684	10.7	15.8	19.9	124.23	31.5	21.59		3.4	7.9	14.6	63	19.3	15.8	9.9	19.9	13.3	20		28	0.000805681	0.000269597	4	0.971862	0.618068	2.21303	0	4.27053	3.98185	3.30743	4.3147	3.73335	4.32193	3.32892	2.86186	1.77067	3.40038	2.4598	3.41208	-0.270056	-0.436936
Q8N3Y1	[R].AEGQDVASR.[S]	1xTMT6plex [N-Term]	1	1	0	1161.61	1.047	0.999995	32.2	53.1	55.6	148.77	30.52	14.14		3.3	18	57.8	318.3	53.1	59.5	31.5	50	55.6	65.9		35	0.00240159	0.000321709	4	0.9982	0.979646	2.74024	0	5.73064	5.89482	4.97728	5.64386	5.79701	6.04221	3.05253	3.22012	2.28352	2.96394	3.12028	3.37057	-0.293446	-0.299543
P14618	[R].AEGSDVANAVLDGADCIMLSGETAK.[G]	1xCarbamidomethyl [C16]; 1xTMT6plex [K25]; 1xTMT6plex [N-Term]	1	3	0	2952.47	0.799	0.999995	87.8	168.4	134.7	142.25	11.68	27.33		12.1	36.2	212.6	874.8	168.4	191.9	152.2	199.4	134.7	121.9		60	2.64574e-07	5.8751e-05	4	0.987747	0.958434	4.3445	0	7.39575	7.58421	7.24982	7.63952	7.07361	6.92955	3.18358	3.38021	3.03132	3.43792	2.84746	2.69716	0.195701	0.204188
P14618	[R].AEGSDVANAVLDGADCIMLSGETAK.[G]	1xCarbamidomethyl [C16]; 1xOxidation [M18]; 1xTMT6plex [K25]; 1xTMT6plex [N-Term]	1	3	0	2968.46	0.837	0.999995	47.1	106.8	89.4	138.06	23.83	6.47		3.5	27.5	80.8	348.2	106.8	118.7	73	96.3	89.4	84.7		64	9.14264e-07	5.8751e-05	4	0.988145	0.980483	3.06558	0	6.73877	6.89118	6.18982	6.58946	6.4822	6.40429	3.7463	3.90175	3.18643	3.59403	3.48463	3.40517	0.114604	0.116885
P07237	[K].AEGSEIR.[L]	1xTMT6plex [N-Term]	1	4	0	990.542	1.089	0.970388	231.4	787.5	857.6	170.89	11.43	13.7	5.8	43.5	231.4	799.2	4388.2	754.5	931.8	787.5	857.6	685.6	894		30	0.103469	0.0107541	5	0.996875	1.0494	6.26291	0	9.55938	9.86388	9.62114	9.74416	9.42122	9.80413	3.14128	3.43144	3.20013	3.31736	3.00963	3.37451	0.0249581	0.0237831
Q9P2E9	[K].AEGSPSEGK.[K]	1xTMT6plex [K9]; 1xTMT6plex [N-Term]	1	1	0	1319.72	1.326	0.858938	23.5	41.9	55.5	127.15	38.1	17.2		8.2	9.6	57.4	182.3	36.7	72.1	41.9	55.5	49.8	69.3		19	0.00127799	0.000300397	3	0.972557	0.975647	2.193	0	5.19771	6.17193	5.38888	5.79442	5.63807	6.11478	3.07971	4.07824	3.27565	3.69131	3.53106	4.01967	-0.26292	-0.269483
Q9P2E9	[K].AEGSPSEGKK.[A]	2xTMT6plex [K9; K10]; 1xTMT6plex [N-Term]	1	1	1	1676.98	0.987	0.999995	33.6	111.3	109.8	164.23	28.52	22.41	3	1.6	33.6	116.2	531.5	65.3	115.2	111.3	100.3	109.8	151.1		7	0.0101266	0.00143976	4	0.961626	1.23031	2.55902	0	6.02901	6.848	6.79831	6.64818	6.77873	7.23936	2.82042	3.48609	3.44571	3.32368	3.4298	3.80419	-0.330318	-0.268484
Q9NZB2	[K].AEGSSTASSGSQLAEGK.[G]	1xTMT6plex [K17]; 1xTMT6plex [N-Term]	1	2	0	2025.05	1.923	0.204192	86.5	230.4	443.1	158.93	31.86	25.33	3.5	21.7	86.5	403.1	1554.5	220.4	377.5	230.4	450.1	275.8	443.1		89	8.17029e-08	5.8751e-05	5	0.99737	0.979626	5.21892	0	7.78398	8.56033	7.848	8.8141	8.10748	8.79149	2.61841	3.41091	2.68376	3.66995	2.94863	3.64687	-0.50692	-0.517462
Q8WUM4	[R].AEGTNFR.[T]	1xTMT6plex [N-Term]	1	2	0	1023.54	0.673	0.999995	61.3	299.1	201.4	155.77	23.84	29.03	5.4	21.6	61.3	284.7	1057.7	274.3	422.1	299.1	225.4	201.4	123.5		29	0.0683888	0.00708374	5	0.995074	0.850179	5.18635	0	8.09961	8.72144	8.22448	7.81634	7.65392	6.94837	3.42664	4.15805	3.57352	3.09346	2.90241	2.07252	0.875635	1.02994
Q9P2E9	[K].AEGTPNQGK.[K]	1xTMT6plex [K9]; 1xTMT6plex [N-Term]	1	1	0	1359.76	0.507	0.800762	55.4	126.4	64	187.24	52.84	50.61	0.5	6.1	55.4	108.7	1114.2	126.4	95.5	253.5	64	137.3	58.8		41	0.0474952	0.00527508	5	0.980879	1.1904	3.43699	0	6.98185	6.57743	7.98584	6	7.10119	5.87774	2.97787	2.63813	3.82127	2.15306	3.07812	2.05036	0.855397	0.718578
O14617	[K].AEGTTYR.[D]	1xTMT6plex [N-Term]	1	1	0	1026.54	1.787	0.390913	16.4	37.9	67.7	165	37.81	22.99	0.1	4.1	16.4	63	293.4	37.9	55.5	25.7	67.7	56.4	88.6		31	0.0872661	0.00900915	5	0.950449	1.21606	1.93371	0	5.24413	5.79442	4.6837	6.08108	5.81762	6.46923	2.72224	3.17476	2.26138	3.41049	3.19384	3.72968	-0.881901	-0.72521
O14617	[K].AEGTTYRDELLTK.[I]	1xTMT6plex [K13]; 1xTMT6plex [N-Term]	1	1	1	1955.08	1.104	0.994058	65.2	119.8	132.3	134.48	21.99	20.96		11.2	29.7	142.8	519.7	119.8	149.4	96	180.2	123.6	132.3		17	0.00306834	0.00035197	4	0.987928	0.85815	4.14674	0	6.90448	7.22304	6.58496	7.49346	6.94953	7.04767	3.21359	3.5848	2.84126	3.89992	3.26609	3.38045	-0.259392	-0.302269
Q86WX3	[K].AEGTVFTEEDFQK.[F]	1xTMT6plex [K13]; 1xTMT6plex [N-Term]	1	1	0	1959.01	0.07	2.93865e-07	16.1	49.6	3.5	134.74	8.11	37.96		2.5	10.6	24.5	110.9	53.2	49.6	45.2	3.1	3.5	6.1		46	1.53797e-06	5.8751e-05	4	0.994249	0.805288	2.16412	0	5.73335	5.63227	5.49825	1.63227	1.80735	2.60881	4.43225	4.30672	4.1403	-0.660445	-0.443023	0.552216	3.60515	4.47684
Q96EH3	[R].AEGTVNEGRPESDAADHTGPK.[F]	1xTMT6plex [K21]; 1xTMT6plex [N-Term]	1	1	0	2596.3	0.651	0.997773	71.8	175.2	114.1	140.23	6.85	14.1		10.9	32.4	159.1	652.1	180.2	175.2	157.8	141.2	114.1	109.5		21	0.00224251	0.000321709	4	0.991189	0.910005	4.16876	0	7.49346	7.45286	7.30195	7.1416	6.83415	6.77479	3.65349	3.60888	3.44305	3.26683	2.92899	2.86375	0.499243	0.548616
P29590	[R].AEGVSTPLAGR.[G]	1xTMT6plex [N-Term]	1	1	0	1286.73	1.331	0.877889	35	60.2	80.1	118.07	39.73	28.89		5.5	15.4	79.5	195.1	60.2	101.2	48.3	80.1	46.4	82.4		45	0.00126295	0.000300397	4	0.980338	0.808936	3.20302	0	5.91169	6.66107	5.59395	6.32373	5.53605	6.36457	3.34844	4.27481	2.95565	3.8578	2.88408	3.90828	-0.0192158	-0.0237544
P53041	[K].AEGYEVAHGGR.[C]	1xTMT6plex [N-Term]	1	1	0	1374.7	1.416	0.861843	30.2	133.6	189.2	141.74	29.42	35.29	0.9	17.2	30.2	201.3	505.8	133.6	214.6	132.4	189.2	103.8	220.6		32	0.000978542	0.000269597	2	1	NA	NA	1	7.06178	7.74551	7.04876	7.56377	6.69766	7.78529	3.29791	4.03235	3.28393	3.83713	2.9068	4.07508	-0.0635594	-0.0682727
P20700	[K].AEHDQLLLNYAK.[K]	1xTMT6plex [K12]; 1xTMT6plex [N-Term]	1	1	0	1873.06	0.752	0.999995	111.5	473.8	356.2	162.53	7.18	13.77	7.2	28.9	111.5	446.7	1971.1	494	428.7	473.8	356.2	277.7	356.8		43	0.000213158	0.00011429	5	0.999018	0.904595	5.77065	0	8.94837	8.74382	8.88813	8.47654	8.11738	8.47897	3.51287	3.28675	3.44628	2.99128	2.59424	2.99397	0.502476	0.555471
P26639	[K].AEHDSILAEK.[A]	1xTMT6plex [K10]; 1xTMT6plex [N-Term]	1	2	0	1570.88	1.285	0.755827	312.2	1276.5	1640.9	161.79	30.18	21.92	10.3	102.5	312.2	1088.6	4980.3	1276.5	1592.3	847.4	1646.9	1089.9	1640.9		41	0.000789514	0.000269597	5	0.986143	0.955862	6.99964	0	10.318	10.6369	9.7269	10.6855	10.09	10.6803	3.47157	3.80521	2.8532	3.8561	3.23304	3.85059	-0.258005	-0.269919
Q6WCQ1	[K].AEHMETNAVGPSPSSDTR.[Q]	1xTMT6plex [N-Term]	1	2	0	2115	1.144	0.989016	47.5	155.1	177.5	158.16	14.39	17.33	6	11.6	47.5	179.5	738.5	155.1	191.8	147.4	177.5	136.1	192.6		30	4.6242e-05	5.8751e-05	5	0.983273	0.799932	4.78699	0	7.27705	7.58346	7.20359	7.47168	7.08852	7.58946	3.11285	3.49588	3.02101	3.35614	2.87716	3.50339	-0.0285186	-0.0356513
Q8NBI6	[K].AEHNAALQAK.[A]	1xTMT6plex [K10]; 1xTMT6plex [N-Term]	1	1	0	1510.87	2.134	0.182259	297.4	288.4	615.4	145.33	31.13	19.97		32.2	165.6	533.8	2704.4	264.7	456.9	288.4	839.6	593.2	615.4		43	0.000937223	0.000269597	4	0.99883	0.952319	5.99923	0	8.04821	8.83573	8.17193	9.71356	9.21237	9.26538	2.15157	2.97852	2.28148	3.9003	3.37402	3.42968	-1.04515	-1.09747
Q9NSY1	[K].AEHSSINQENGTANPIK.[N]	1xTMT6plex [K17]; 1xTMT6plex [N-Term]	1	1	0	2268.2	0.425	0.44274	34.4	163.3	69.5	161.28	4.59	17.31	4.1	10.6	34.4	157.2	663.1	159.2	163.3	173.9	84.4	69.5	59.9		61	6.0474e-07	5.8751e-05	5	0.987798	0.832356	4.44997	0	7.3147	7.35138	7.44211	6.39917	6.11894	5.90448	3.44171	3.48578	3.59479	2.34179	2.00512	1.74747	1.22853	1.47597
Q9Y2X7	[R].AEHTPMAPGGSTHRR.[D]	1xTMT6plex [N-Term]	1	1	1	1833.93	1.963	0.308138	30.8	47.5	93.2	140.59	18.2	44.46		2.8	13.5	70.5	279.2	36.5	52.7	47.5	93.2	43.8	118.2		6	0.0610795	0.00647739	4	0.99645	1.01541	2.51854	0	5.18982	5.71973	5.56986	6.54226	5.45286	6.88509	2.63074	3.1526	3.005	3.96265	2.88978	4.30027	-0.800264	-0.788118
Q14149	[K].AEHVVVPIVAFNK.[H]	1xTMT6plex [K13]; 1xTMT6plex [N-Term]	1	1	0	1881.14	0.748	0.999995	87.7	390.3	291.8	163.52	15.06	9.75	6.7	23.1	87.7	346.1	1575.4	390.3	412.1	306.6	311.8	256.6	291.8		52	1.92446e-05	5.8751e-05	5	0.997331	0.882609	5.50392	0	8.60844	8.68685	8.26021	8.28448	8.00338	8.18884	3.51744	3.60628	3.1229	3.15039	2.8319	3.04203	0.359605	0.407434
Q9C0A1; Q9BUJ2; Q8N8D1	[KR].AELAER.[EL]	1xTMT6plex [N-Term]	3	1	0	917.525	0.938	0.999995	38.1	205.9	193.1	159.54	22.08	23.09	0.7	13.2	38.1	187.2	732.9	166.2	258.8	205.9	206.2	130	193.1	NotUnique	16	0.158829	0.0171546	5	0.971165	1.07489	3.82259	0	7.37678	8.01569	7.6858	7.6879	7.02237	7.5932	3.30655	3.90096	3.59405	3.596	2.97684	3.5079	0.258266	0.240272
Q9H3S7	[K].AELAEVRR.[E]	1xTMT6plex [N-Term]	1	1	1	1172.69	1.294	0.856317	25.5	84.6	109.4	167.16	15.75	22.4	0.4	5.5	25.5	88	443.1	84.6	104.8	77.8	121.4	109.4	77		17	0.0958272	0.00992303	5	0.983919	1.09086	2.9106	0	6.40259	6.71149	6.2817	6.92362	6.77347	6.26679	3.20113	3.48431	3.09031	3.67877	3.54112	3.07664	-0.189367	-0.173594
Q8NAF0	[R].AELALAAGRQEEK.[Q]	1xTMT6plex [K13]; 1xTMT6plex [N-Term]	1	1	1	1844.06	1.39	0.740574	50.5	65.6	91.2	137.75	6.68	1.72		5.5	27.4	93.1	388.3	64.9	73.1	65.6	93.6	91.2	90.7		4	0.0355911	0.0043702	4	0.999037	0.920904	3.45604	0	6.02015	6.1918	6.03562	6.54844	6.51096	6.50303	2.78433	2.97073	2.80114	3.35799	3.3173	3.30869	-0.438286	-0.47593
Q12797	[K].AELDAAEK.[L]	1xTMT6plex [K8]; 1xTMT6plex [N-Term]	1	2	0	1304.75	1.92	0.229439	92.3	127.5	244.9	142.67	18.47	20.42		16.3	41.9	203.4	896.4	127.5	155.2	107.4	327	244.9	224.5		47	0.000758445	0.000269597	4	0.985385	0.892549	4.65053	0	6.99435	7.27798	6.74685	8.35315	7.93605	7.81057	2.62599	2.94377	2.34869	4.14836	3.68105	3.54047	-1.02686	-1.15048
O43824	[K].AELDAAVLK.[A]	1xTMT6plex [K9]; 1xTMT6plex [N-Term]	1	1	0	1387.86	0.789	0.999995	65.1	281.3	222	172.95	8.24	10.98	0.7	13.8	65.1	290.3	1570.2	295.5	251	281.3	239.5	222	192.2		58	0.000127972	5.8751e-05	5	0.981678	1.19999	4.18718	0	8.20701	7.97154	8.13597	7.90388	7.79442	7.58646	3.3499	3.15368	3.2907	3.09729	3.00607	2.83277	0.343254	0.286048
Q96EV8	[K].AELDAEHAQK.[V]	1xTMT6plex [K10]; 1xTMT6plex [N-Term]	1	1	0	1569.86	0.441	0.505598	111.5	449.3	198.2	180.14	37.52	14.1	9.2	18.9	111.5	273.6	2174	479.5	217.5	449.3	198.2	249.9	196.7		23	0.000154165	0.00011429	5	0.975855	0.881802	5.63285	0	8.90539	7.76487	8.81154	7.63081	7.96521	7.61985	3.71119	2.4178	3.60476	2.26577	2.64498	2.25334	0.755307	0.856549
P23246	[K].AELDDTPMR.[G]	1xTMT6plex [N-Term]	1	3	0	1276.64	0.502	0.63288	149.8	778.2	390.8	163.15	3.72	19.81	5.8	40.7	149.8	652.2	2840.1	777.7	829.1	778.2	530.4	374.8	390.8		40	0.00175358	0.000321709	5	0.996557	0.983047	6.01323	0	9.60307	9.6954	9.604	9.05094	8.54998	8.61029	3.65175	3.74567	3.65269	3.09009	2.58049	2.64184	0.89709	0.91256
P23246	[K].AELDDTPMR.[G]	1xOxidation [M8]; 1xTMT6plex [N-Term]	1	1	0	1292.64	0.587	0.946338	57.4	123.7	72.7	135.22	14.89	19.12		8.5	28	117.7	445.6	123.7	158.1	122.9	90.8	62.4	72.7		10	0.120184	0.0125531	4	0.996378	0.874391	3.86308	0	6.9507	7.30469	6.94134	6.50462	5.96347	6.18388	3.53117	3.93602	3.52047	3.02101	2.40213	2.6542	0.848253	0.970107
P23246	[K].AELDDTPMRGR.[Q]	1xTMT6plex [N-Term]	1	2	1	1489.76	1.049	0.999995	140.6	463.9	486.5	157.45	20.25	71.25	2.2	38.4	140.6	511.2	2052.7	495.6	463.9	331.4	486.5	323.8	1234.3		20	0.0421199	0.00489003	5	0.970994	1.05679	5.4465	0	8.95303	8.85767	8.37243	8.9263	8.33896	10.2695	3.31811	3.22788	2.76871	3.29281	2.73704	4.56382	-0.450533	-0.426324
P09525	[R].AEIDMLDIR.[A]	1xTMT6plex [N-Term]	1	3	0	1304.71	0.8	0.999995	354	811.9	649.3	140.2	15.94	14.61		37.1	191.5	654.3	2878.5	869	811.9	633.3	660.1	649.3	502.1		34	0.000457557	0.000200533	4	0.99908	0.940028	6.22719	0	9.76321	9.66516	9.30675	9.36654	9.34274	8.97183	3.76162	3.65731	3.27603	3.33964	3.31432	2.91975	0.351334	0.373749
P09525	[R].AEIDMLDIR.[A]	1xOxidation [M5]; 1xTMT6plex [N-Term]	1	1	0	1320.7	0.708	0.999995	47.7	113.6	80.5	143.76	13.38	19.95		6.4	21	108.3	474.7	113.6	134.7	103.9	107.9	80.5	75.2		27	0.09458	0.00984446	4	0.99293	0.95574	3.46088	0	6.82782	7.07361	6.69905	6.75355	6.33092	6.23266	3.52286	3.78003	3.38813	3.44516	3.00295	2.90014	0.427783	0.447593
P13647	[R].AEIDNVK.[K]	1xTMT6plex [K7]; 1xTMT6plex [N-Term]	1	1	0	1246.74	0.527	0.772481	77.3	255.3	134.5	126.82	31.75	24.45		14.1	28.3	211	585	255.3	360.2	191.1	139.4	86.3	134.5		38	0.0123892	0.00192767	4	0.956897	0.862164	4.38655	0	7.99605	8.49265	7.57818	7.12309	6.43129	7.07146	4.18655	4.76255	3.70188	3.17403	2.37163	3.11415	1.14702	1.33039
P46100	[K].AELEENQR.[S]	1xTMT6plex [N-Term]	1	1	0	1217.63	1.143	0.981118	41.9	124.9	142.8	163.76	21.34	20.2	1.4	8.5	41.9	163.3	732.1	124.9	166.9	112	170.1	112.8	142.8		37	0.000645833	0.000200533	5	0.998758	1.00363	3.96832	0	6.96463	7.38284	6.80735	7.41024	6.81762	7.15785	2.98547	3.40217	2.82877	3.42947	2.839	3.178	-0.0769633	-0.0766851
Q9Y3X0	[K].AELEGVAVTAPR.[K]	1xTMT6plex [N-Term]	1	1	0	1441.82	0.444	0.628147	25.5	114.3	50.7	158.94	9.73	26.83	3.3	4.4	25.5	78.4	345.9	131.4	109.5	114.3	50.7	53.1	31.1		57	1.83476e-06	5.8751e-05	5	0.965625	0.788465	3.71111	0	7.03782	6.77479	6.83668	5.66391	5.73064	4.95884	4.21922	3.88561	3.96411	2.47671	2.56134	1.58248	1.43196	1.81614
Q9Y3X0	[K].AELEGVAVTAPRK.[G]	1xTMT6plex [K13]; 1xTMT6plex [N-Term]	1	1	1	1799.08	1.27	0.931636	42.2	109.5	139	166.86	30.36	25.63	4.4	7.4	42.2	122.1	655.1	151.3	82.4	109.5	139	121.4	196		33	1.28725e-05	5.8751e-05	5	0.976158	0.829553	4.35255	0	7.24127	6.36457	6.77479	7.11894	6.92362	7.61471	3.48226	2.42543	2.91993	3.3348	3.09935	3.93243	-0.425549	-0.512986
Q15149	[K].AELELELGR.[I]	1xTMT6plex [N-Term]	1	1	0	1258.72	1.044	0.999107	85.3	138.5	144.7	138.52	17.13	20.75		2.8	46.2	157.4	641.1	145.9	138.5	104.3	189.6	144.7	127.8		61	0.000264256	0.00011429	4	0.964612	1.15532	3.22692	0	7.18884	7.11374	6.7046	7.56682	7.17692	6.99774	3.42928	3.36429	3.01014	3.75645	3.41897	3.26388	-0.244769	-0.211863
Q2TB90	[R].AELEYGLK.[K]	1xTMT6plex [K8]; 1xTMT6plex [N-Term]	1	1	0	1380.81	1.686	0.480006	77.4	201.5	339.8	166.22	14.38	26.86	2.6	13.3	77.4	295.4	1401.8	201.5	249.6	192.2	482.1	339.8	290.3		48	0.000467614	0.000200533	5	0.999426	1.01688	4.79585	0	7.65464	7.96347	7.58646	8.91319	8.40854	8.1814	2.81134	3.11505	2.7443	4.049	3.55273	3.32936	-0.766186	-0.753468
Q01082	[K].AELFTQSCADLDK.[W]	1xCarbamidomethyl [C8]; 1xTMT6plex [K13]; 1xTMT6plex [N-Term]	1	1	0	1956.01	0.841	0.999995	249.7	435.5	366.2	142.95	4.18	25.06		32.3	123.5	504.9	2286.4	463	427.9	435.5	528.8	338	366.2		31	1.44509e-05	5.8751e-05	4	0.998569	0.932517	5.8599	0	8.85487	8.74113	8.76653	9.04658	8.40088	8.51649	3.21171	3.08974	3.11697	3.41729	2.72486	2.84884	0.13286	0.142475
Q9BYT8	[K].AELGALPDDFIDSLEK.[T]	1xTMT6plex [K16]; 1xTMT6plex [N-Term]	1	1	0	2191.19	0.975	0.999995	67.3	110.8	108	135.05	22.37	14.05		1.6	40.1	112.9	447.4	120.7	110.8	76.9	108	87.5	115.7		109	5.32369e-09	5.8751e-05	3	0.998506	0.806512	4.21756	0	6.91528	6.79181	6.26491	6.75489	6.45121	6.85425	3.34492	3.19183	2.53852	3.14605	2.76952	3.26924	-0.0294453	-0.0365095
Q14204	[R].AELGEYIR.[R]	1xTMT6plex [N-Term]	1	1	0	1179.66	0.939	0.999995	34.3	142.3	133.7	164.83	16.09	47.3	1.3	9.6	34.3	139.4	645.3	141.5	185.5	142.3	161.6	133.7	55.1		32	0.00854277	0.00118227	5	0.99573	0.978689	3.87199	0	7.14466	7.53528	7.15279	7.33628	7.06286	5.78398	3.34393	3.74305	3.35224	3.53973	3.26035	1.95362	0.549869	0.561842
Q13907	[K].AELGIPLEEVPPEEINYLTR.[I]	1xTMT6plex [N-Term]	1	1	0	2511.35	0.477	0.678391	10.2	71.8	34.3	159.36	15.78	5.12	0.5	1.6	10.2	75.3	258.7	71.8	85.9	62.9	35.6	34.3	32.2		43	0.00311216	0.00035197	5	0.98805	1.05754	2.19384	0	6.16591	6.42459	5.97499	5.15381	5.10014	5.00899	3.75594	4.00054	3.5754	2.7989	2.74816	2.66197	1.10085	1.04095
P46939	[K].AELHVLDVK.[D]	1xTMT6plex [K9]; 1xTMT6plex [N-Term]	1	1	0	1481.91	1.183	0.925716	126.2	465.8	551.3	167.07	23.41	10.09	0.7	23.7	126.2	505.5	2408.4	558.9	465.8	345.6	652.1	549	551.3		30	0.000805681	0.000269597	5	0.962701	1.25774	4.74877	0	9.12645	8.86357	8.43296	9.34895	9.10066	9.10669	3.48059	3.27159	2.92922	3.6575	3.46009	3.46489	-0.377778	-0.300363
Q13151	[K].AEIIADK.[Q]	1xTMT6plex [K7]; 1xTMT6plex [N-Term]	1	1	0	1217.75	0.92	0.999995	76.8	482.4	444	137.61	45.39	40.32	5.2	32.2	76.8	536.4	1177.1	482.4	863.1	367.9	444	205.6	492.2		41	0.0120937	0.00183484	5	0.979009	0.88361	5.52946	0	8.91409	9.75338	8.52317	8.79442	7.6837	8.9431	3.83046	4.78031	3.38805	3.69502	2.438	3.86329	0.589809	0.667499
Q7L7V1	[R].AELLEIIK.[R]	1xTMT6plex [K8]; 1xTMT6plex [N-Term]	1	1	0	1386.9	0.547	0.905733	32.6	72.7	39.8	138.92	14.86	8.75		6.8	19	56	263.4	72.7	81.1	60	43.1	39.8	36.2		49	0.00101115	0.000269597	4	0.990734	0.792862	3.37451	0	6.18388	6.34163	5.90689	5.42962	5.3147	5.17792	3.54333	3.74229	3.19397	2.59201	2.44706	2.27455	0.836725	1.05532
O75113	[K].AELLEQSR.[G]	1xTMT6plex [N-Term]	1	1	0	1174.66	0.738	0.999995	34.7	61.4	45.4	141.96	12.83	3.32		2.3	18.6	64.7	289.5	61.4	65.4	50.7	47.3	44.3	45.4		20	0.00428615	0.000494316	4	0.99143	1.03744	2.49414	0	5.94017	6.03122	5.66391	5.56377	5.46923	5.50462	3.32167	3.40944	3.05539	2.95886	2.86774	2.90184	0.365892	0.352689
P54886	[R].AEIIHHLADLLTDQR.[D]	1xTMT6plex [N-Term]	1	1	0	1974.1	0.88	0.999995	34.1	58.3	51.3	147.16	11.17	20.88		1.3	19.1	60.8	312.3	58.3	66	52.9	51.3	45.3	67.4		6	0.0785745	0.00814124	4	0.975755	1.16081	2.01638	0	5.86542	6.04439	5.7252	5.68089	5.50144	6.07468	3.31582	3.47	3.19502	3.15685	3.00226	3.49609	0.126004	0.108548
Q12981	[K].AELLQGGDLLR.[Q]	1xTMT6plex [N-Term]	1	1	0	1413.83	1.928	0.278372	31.2	36.9	71.2	146.48	7.85	10.32		0	16.3	59.8	284.8	32.3	36.9	37.3	80.2	65.3	71.2		36	0.00105695	0.000269597	4	1			0	5.01346	5.20555	5.2211	6.32553	6.02901	6.15381	NA	NA	NA	NA	NA	NA	-1.02274	NA
Q9BXP5	[R].AEIISLCK.[R]	1xCarbamidomethyl [C7]; 1xTMT6plex [K8]; 1xTMT6plex [N-Term]	1	1	0	1391.83	0.603	0.953551	91.8	195.7	118.1	160.78	27.8	27.54		6.8	55.3	152.2	1210.6	195.7	124.6	221.6	118.1	146.1	82.6		42	0.000917442	0.000269597	4	0.990132	1.09243	3.97497	0	7.6125	6.96116	7.79181	6.88387	7.19081	6.36807	3.32976	2.73353	3.4939	2.66277	2.94375	2.19062	0.640909	0.586682
Q8ND24	[K].AEILSLESR.[K]	1xTMT6plex [N-Term]	1	1	0	1246.72	0.5	0.812734	61.3	164	82	139.12	2.2	32.27		6.8	29.7	126.3	512.8	168.9	161.8	164	97.1	82	49.1		41	0.000232478	0.00011429	4	0.998929	0.947481	3.71024	0	7.40003	7.33807	7.35755	6.6014	6.35755	5.61765	3.89431	3.82892	3.84948	3.05142	2.79405	2.01314	1.17301	1.23804
P12081	[K].AELLYK.[K]	1xTMT6plex [K6]; 1xTMT6plex [N-Term]	1	1	0	1194.75	1.019	0.99891	64.6	369.6	376.6	148.4	31.48	21.87	2.1	25.9	64.6	409	1174.9	369.6	534.3	288.7	426	272.4	376.6		27	0.161165	0.0175364	5	0.975318	0.999006	4.93863	0	8.52982	9.06151	8.17343	8.73471	8.08958	8.55689	3.59476	4.12698	3.23801	3.79986	3.15409	3.62186	0.127858	0.127985
P05455	[K].AELMEISEDK.[T]	1xTMT6plex [K10]; 1xTMT6plex [N-Term]	1	3	0	1622.87	0.776	0.999995	383.9	946.2	734.6	142.78	9.28	15.38		55	219.3	672.2	3306.2	1046.6	946.2	870	848.4	622.4	734.6		37	0.000123128	5.8751e-05	4	0.998132	0.882712	6.61086	0	10.0315	9.886	9.76487	9.7286	9.2817	9.52082	3.87514	3.71031	3.57309	3.532	3.02572	3.2966	0.383751	0.434741
Q14683	[K].AEIMESIK.[R]	1xTMT6plex [K8]; 1xTMT6plex [N-Term]	1	1	0	1378.8	1.421	0.77894	76.2	128	182	133.74	22.13	27.02	2.6		34.4	169.1	560.6	128	184.3	128	182	111.7	192		29	0.00159321	0.000300397	3	0.984632	0.926664	4.03455	0	7	7.52591	7	7.50779	6.80349	7.58496	3.20014	3.76767	3.20014	3.74812	2.98807	3.83139	-0.123443	-0.133213
P23396	[K].AELNEFLTR.[E]	1xTMT6plex [N-Term]	1	1	0	1321.73	0.414	0.536999	39.2	100.3	41.5	153.96	7.66	16.72		0.5	21.6	71	426.9	100.3	87.6	100.5	41.5	52	37.9		29	0.219227	0.0244988	3	0.994631	0.999193	3.01368	0	6.64818	6.45286	6.65105	5.37504	5.70044	5.24413	3.63743	3.44195	3.64031	2.36326	2.68893	2.23224	1.14416	1.14509
P26639	[R].AELNPWPEYIYTR.[L]	1xTMT6plex [N-Term]	1	1	0	1880.97	0.979	0.999995	6.1	42.2	41.3	162.2	20.33	17.33	1.4	3.7	6.1	39.6	165.9	42.2	46.8	31	41.3	45.7	32.2		16	0.0146588	0.00223665	5	0.953729	0.769341	2.61473	0	5.39917	5.54844	4.9542	5.36807	5.51412	5.00899	3.61926	3.81328	3.04087	3.57883	3.76867	3.11209	0.00354104	0.00460269
Q10567	[K].AELNSDK.[K]	1xTMT6plex [K7]; 1xTMT6plex [N-Term]	1	1	0	1234.7	0.718	0.999995	50.8	190.9	137.2	168.37	37.26	11.2	0.8	13.5	50.8	167.3	891.4	112.5	249.3	190.9	136.6	137.2	165.3		19	0.103469	0.0107541	5	0.9759	1.07539	3.97408	0	6.81378	7.96174	7.57667	7.09381	7.10014	7.36894	2.64063	3.70812	3.35004	2.90103	2.90691	3.15688	0.2631	0.244657
P35658	[R].AELPVTDK.[S]	1xTMT6plex [K8]; 1xTMT6plex [N-Term]	1	1	0	1330.8	0.849	0.999995	58.3	93.9	79.7	128.02	39.58	19.6		7	25.5	133.5	399.9	83.2	166.4	93.9	109.7	79.7	79		24	0.179938	0.0198441	4	0.989815	0.904659	3.69544	0	6.37851	7.37851	6.55305	6.77742	6.31651	6.30378	2.96584	4.07123	3.15877	3.40679	2.8973	2.88323	0.304123	0.336174
Q08378	[K].AELQAQLAALSTK.[L]	1xTMT6plex [K13]; 1xTMT6plex [N-Term]	1	1	0	1802.08	1.191	0.948337	60.1	259.8	309.5	166.5	9.35	27.29	1.7	10.4	60.1	292.7	1309.8	282.7	234.3	259.8	319.3	186.2	309.5		18	0.00106287	0.000269597	5	0.998804	1.07812	4.43398	0	8.14313	7.87221	8.02126	8.31877	7.54071	8.2738	3.44038	3.18909	3.32734	3.60329	2.88161	3.56158	-0.0322249	-0.0298899
O43815	[R].AELQAQIAFLQGERK.[G]	1xTMT6plex [K15]; 1xTMT6plex [N-Term]	1	1	1	2160.25	0.996	0.999995	18.9	65.4	65.1	160.95	8.84	28.96	1.9	8.6	18.9	72.1	329	69.7	65.4	58.4	86.8	65.1	48.3		19	0.000105809	5.8751e-05	5	0.98973	0.80544	3.59989	0	6.12309	6.03122	5.8679	6.43962	6.02459	5.59395	3.1327	3.01864	2.81586	3.52569	3.0104	2.47574	-0.011986	-0.0148814
Q13435	[K].AELQLPPPPPPGHYGAWAAQELQAK.[L]	1xTMT6plex [K25]; 1xTMT6plex [N-Term]	1	1	0	3124.7	0.823	0.999995	12.2	24.5	20.1	136.18	11.16	37.93		2.5	4	37.8	126	29.4	24.3	24.5	20.1	13.6	29.5		11	0.0234104	0.0032352	3	0.954221	1.14089	0.826824	0	4.87774	4.60288	4.61471	4.32912	3.76553	4.88264	3.55067	3.30976	3.32012	3.0698	2.57581	3.55497	0.372679	0.326657
P30049	[R].AEIQIR.[I]	1xTMT6plex [N-Term]	1	1	0	958.588	0.879	0.999995	182.5	394.9	347	134.04	9.78	20.83		18.1	84.5	394.2	1379.7	394.9	406.5	337.3	398.1	260	347		30	0.0890666	0.00938229	4	0.995642	0.95517	5.19009	0	8.62534	8.66711	8.39789	8.63699	8.02237	8.43879	3.59648	3.64021	3.35835	3.60867	2.9652	3.40117	0.197399	0.206664
Q8WTW3	[R].AELQSIEEGVQGQQDALNSAK.[L]	1xTMT6plex [K21]; 1xTMT6plex [N-Term]	1	1	0	2673.41	0.864	0.999995	36.4	91.6	79.1	163.4	0.82	17.65	2	6.5	36.4	112.2	536.1	92.7	91.6	91.3	103	75	79.1		46	1.37977e-05	5.8751e-05	5	0.997228	0.909707	3.8671	0	6.5345	6.51728	6.51254	6.6865	6.22882	6.30561	2.93215	2.91322	2.90802	3.09924	2.59614	2.68054	0.114464	0.125825
Q8TDY2	[R].AELQSLEQSHLK.[E]	1xTMT6plex [K12]; 1xTMT6plex [N-Term]	1	1	0	1841.05	1.116	0.991317	33.8	98.1	109.5	160.5	4.04	17.33	2.4	6.4	33.8	152.6	611.2	98.1	100.3	92.7	138.1	99.5	109.5		39	2.45714e-05	5.8751e-05	5	0.992361	0.922501	4.00515	0	6.61618	6.64818	6.5345	7.10957	6.63662	6.77479	2.83039	2.86507	2.74184	3.36523	2.85255	3.00232	-0.240708	-0.26093
Q08379	[K].AELQTALAHTQHAAR.[Q]	1xTMT6plex [N-Term]	1	1	0	1847.01	0.72	0.999995	34.5	158.1	113.9	160.45	11.04	6.24	1.9	16.2	34.5	175.7	718.2	156.5	158.1	189.4	123	108.8	113.9		35	0.000492891	0.000200533	5	0.984085	0.923628	4.2975	0	7.29002	7.30469	7.56529	6.94251	6.76553	6.83162	3.23996	3.25585	3.538	2.86373	2.67211	2.74367	0.540111	0.584771
O00231	[R].AELRDDPIISTHLAK.[L]	1xTMT6plex [K15]; 1xTMT6plex [N-Term]	1	1	1	2137.24	0.663	0.999995	101.3	433.2	287.2	168.37	11.62	3.75	0.7	22.2	101.3	349.4	1808.8	513.7	433.2	414.4	300.6	287.2	279.2		24	0.000495074	0.000200533	5	0.960255	1.2011	4.54489	0	9.00478	8.75889	8.69488	8.2317	8.16591	8.12516	3.71317	3.50845	3.45516	3.06953	3.01475	2.98082	0.645261	0.537225
O75369	[K].AEISCIDNK.[D]	1xCarbamidomethyl [C5]; 1xTMT6plex [K9]; 1xTMT6plex [N-Term]	1	1	0	1507.82	1.808	0.43676	46.6	52.1	94.2	120.91	36.03	37.56		5	21.1	103	265.9	45	86.2	52.1	130.9	59.6	94.2		37	0.000932224	0.000269597	4	0.985905	0.886205	3.30788	0	5.49185	6.42962	5.70321	7.03232	5.89724	6.55766	2.46441	3.52259	2.70291	4.20269	2.92185	3.66707	-0.620845	-0.700566
P21333	[K].AEISFEDRK.[D]	1xTMT6plex [K9]; 1xTMT6plex [N-Term]	1	1	1	1552.87	0.905	0.999995	57.6	157.7	142.7	184.13	34.59	49.67	0.5	10.2	57.6	108.1	1046.6	157.7	93.1	194.6	142.7	213.6	71.9		23	0.00108699	0.000269597	5	0.964773	1.14927	3.62598	0	7.30104	6.54071	7.60437	7.15684	7.73877	6.16792	3.19773	2.53616	3.46167	3.07226	3.57861	2.21179	0.127529	0.110965
Q8N3D4	[K].AEISGVQGSETQVLR.[V]	1xTMT6plex [N-Term]	1	1	0	1802.98	1.008	0.999995	26.7	35.2	35.4	133.71	20.07	17.88		2.4	15.1	47.3	182.5	26.7	35.2	40.3	44	35.4	31		88	3.33386e-08	5.8751e-05	4	0.992884	0.930814	2.40247	0	4.73877	5.1375	5.33271	5.45943	5.14568	4.9542	2.50995	2.93832	3.14803	3.28418	2.9471	2.74139	-0.116775	-0.125455
Q8IWR0	[RK].AELSLK.[SD]	1xTMT6plex [K6]; 1xTMT6plex [N-Term]	1	1	0	1118.72	0.903	0.999995	116.1	254.1	229.5	144.71	6.4	6.95		11.6	56.9	236.8	1099.1	254.1	279.6	248.3	249.4	229.5	217.5		23	0.174872	0.0191423	4	0.999807	0.991638	4.5365	0	7.98925	8.12722	7.95594	7.96232	7.84235	7.76487	3.48187	3.621	3.44828	3.45471	3.33373	3.2556	0.167625	0.169038
P33121	[K].AELSLVFVDKPEK.[A]	2xTMT6plex [K10; K13]; 1xTMT6plex [N-Term]	1	1	0	2162.3	0.804	0.999995	26.8	145.1	116.6	159.27	23.6	26.43	1.6	8.1	26.8	176.1	636.1	145.1	203.3	132.3	168.8	116.6	104.1		27	8.40628e-06	5.8751e-05	5	0.993326	0.973941	3.88064	0	7.1809	7.66747	7.04767	7.39917	6.86542	6.70183	3.38857	3.88815	3.25177	3.61268	3.06465	2.89667	0.309873	0.318164
Q7Z406	[R].AELSSLQTAR.[Q]	1xTMT6plex [N-Term]	1	2	0	1304.74	1.322	0.844333	20.2	68.7	90.8	168.31	14.73	19.27	1.6	3.6	20.2	87.4	427	67	86.7	68.7	102.1	90.8	69		49	0.000116418	5.8751e-05	5	0.986915	0.929595	3.30085	0	6.06609	6.43796	6.10224	6.67384	6.50462	6.10852	2.97467	3.37471	3.01356	3.62845	3.44642	3.02032	-0.226899	-0.244083
Q9P0K7	[K].AEISSIRENK.[D]	1xTMT6plex [K10]; 1xTMT6plex [N-Term]	1	1	1	1604.94	1.268	0.900151	37.1	186.5	236.4	156.39	22	30.61	2.8	15.7	37.1	212.1	761.1	186.5	203.4	130.5	236.4	148.7	282.9		9	0.0315395	0.00401401	5	0.989515	0.894116	4.52758	0	7.54303	7.66818	7.02791	7.88509	7.21626	8.14415	3.37255	3.51251	2.79642	3.75511	3.00708	4.04485	-0.335461	-0.375187
Q14247	[K].AELSYR.[G]	1xTMT6plex [N-Term]	1	2	0	967.541	0.48	0.639386	67.2	375.2	180.2	146.79	22.19	45.97	2	27	67.2	365.5	1057.7	375.2	505.1	332.9	229.8	180.2	81.7		21	0.23028	0.0255824	5	0.971485	0.982325	4.90508	0	8.55152	8.98043	8.37895	7.84423	7.49346	6.35226	3.71205	4.14868	3.53637	2.99204	2.63495	1.47323	1.40698	1.43229
Q14247	[K].AELSYRGPVSGTEPEPVYSMEAADYR.[E]	1xTMT6plex [N-Term]	1	2	1	3103.49	1.047	0.998093	35	36.7	38.4	115.55	19.54	27.9			6.7	35	138.3	43.3	36.7	29.1	38.4	23.4	41.4		64	2.96839e-08	5.8751e-05	3	0.99078	1.00637	1.54396	0	5.4363	5.19771	4.86295	5.26303	4.54844	5.37156	3.86771	3.63063	3.29799	3.69554	2.98547	3.80338	0.10464	0.103978
Q14203	[R].AEITDAEGLGLK.[L]	1xTMT6plex [K12]; 1xTMT6plex [N-Term]	1	1	0	1674.97	1.595	0.681097	10.1	68.5	109.3	143.44	54.67	35.5	1.1	8.8	10.1	110.8	266.7	68.5	163	68.2	126.1	59.1	109.3		57	0.000405828	0.000200533	2	1	NA	NA	1	6.09803	7.34873	6.0917	6.97842	5.88509	6.77215	3.46229	4.6223	3.45642	4.27884	3.26479	4.08753	-0.0324001	-0.0300506
O75369	[K].AEITFDDHK.[N]	1xTMT6plex [K9]; 1xTMT6plex [N-Term]	1	1	0	1533.83	1.885	0.2503	26.3	73.8	139.1	159.52	30.45	19.7	0	7.3	26.3	121.6	475	68	115.9	73.8	139.1	100.7	148.9		8	0.102822	0.0107371	5	1	0.923122	3.70724	0	6.08746	6.85674	6.20555	7.11998	6.65392	7.2182	2.57844	3.41178	2.70636	3.69695	3.19208	3.80335	-0.614117	-0.66526
O75382	[R].AEITGPDGTRLPVPVVDHK.[N]	1xTMT6plex [K19]; 1xTMT6plex [N-Term]	1	1	1	2459.4	0.777	0.999995	27.3	123.4	95.9	165.52	13.32	12.88	2.9	3.4	27.3	105.4	493	123.4	134.7	103.1	104.4	95.9	80.6		8	0.000718285	0.000269597	5	0.956235	0.886428	3.68987	0	6.9472	7.07361	6.6879	6.70598	6.58346	6.33271	3.67467	3.81727	3.38215	3.40254	3.26432	2.98145	0.362187	0.408591
P42566	[K].AELTSQESQISTYEEELAK.[A]	1xTMT6plex [K19]; 1xTMT6plex [N-Term]	1	1	0	2614.35	0.53	0.856773	27.8	20.4	10.8	112.88	2.41	11.36			4.3	27.8	99	20.8	19.8	20.4	10.8	11.6	9.2		7	0.217092	0.0242746	3	0.97698	1.04012	0.9434	0	4.37851	4.30743	4.3505	3.43296	3.53605	3.20163	3.3026	3.23425	3.27566	2.39352	2.49264	2.17112	0.955264	0.918413
Q9UPN3	[R].AELVAISSSEDEGNLR.[F]	1xTMT6plex [N-Term]	1	1	0	1918.99	1.089	0.995597	28.1	59.9	65.2	142.37	13.67	54.67		3.7	14.3	55.4	251	63.9	59.9	48.8	65.2	66.7	18.5		14	0.00109933	0.000269597	4	0.99902	0.920821	2.73413	0	5.99774	5.90448	5.60881	6.0268	6.05961	4.20945	3.54425	3.44297	3.12187	3.5758	3.61144	1.60219	0.405056	0.439886
Q8WZ82	[R].AELVCLSGPHPVPDPPGPEGAR.[S]	1xCarbamidomethyl [C5]; 1xTMT6plex [N-Term]	1	1	0	2481.28	0.872	0.999995	70.1	124.4	108.5	144.79	1.09	14.68		7.8	34.5	142.5	667.8	123.8	126.4	124.4	116.4	86.9	108.5		13	0.0791369	0.00816076	4	0.999662	0.971001	3.89793	0	6.95187	6.98185	6.95884	6.86295	6.44128	6.76155	3.14515	3.17603	3.15233	3.05357	2.61931	2.94915	0.275593	0.283824
Q9H008	[R].AELVGQLQR.[L]	1xTMT6plex [N-Term]	1	1	0	1242.74	0.709	0.999995	47.8	80.9	57.4	150.25	23.98	38.39		2.4	31	73.5	450	80.9	55	89.7	57.4	69.9	30.4		34	0.00134865	0.000300397	4	0.973825	1.09381	2.76792	0	6.33807	5.78136	6.48704	5.84298	6.12722	4.926	3.26395	2.75499	3.40014	2.81132	3.07119	1.97299	0.570088	0.521194
O60610	[R].AEMDEVER.[F]	1xTMT6plex [N-Term]	1	1	0	1207.58	0.949	0.999995	46.6	72.2	68.5	137.65	27.06	13.65		3.2	23.8	91.3	360	64.9	106	72.2	79.2	60.4	68.5		15	0.00735999	0.00103625	4	0.991494	1.02094	2.94328	0	6.02015	6.72792	6.17393	6.30743	5.91648	6.09803	3.01375	3.707	3.16437	3.29513	2.9122	3.09003	0.200019	0.195916
P19367	[R].AEMELGLR.[K]	1xTMT6plex [N-Term]	1	1	0	1147.63	0.779	0.999995	57.3	133.4	103.9	146.89	7.27	24.9		7.8	32.2	102.1	547.1	133.4	146.5	127.1	112.3	103.9	67.9		24	0.259532	0.0290137	4	0.997506	0.915461	3.80986	0	7.05961	7.19476	6.98982	6.81121	6.69905	6.08534	3.54986	3.69748	3.47362	3.27852	3.156	2.48561	0.549529	0.600275
Q9BPU6	[K].AEMETLVR.[E]	1xTMT6plex [N-Term]	1	1	0	1177.64	0.914	0.999995	12.2	74	67.6	168.53	15.67	19.49	0.7	3	12.2	87.7	386.6	74	94.8	72.1	75.7	51	67.6		36	0.00324764	0.00035197	5	0.993087	1.03535	2.71035	0	6.20945	6.56682	6.17193	6.24222	5.67243	6.07895	3.37964	3.7248	3.34339	3.41129	2.86095	3.25359	0.318199	0.307335
Q15149	[R].AEMEVLLASK.[A]	1xTMT6plex [K10]; 1xTMT6plex [N-Term]	1	1	0	1548.91	1.337	0.793984	280.2	421.7	563.9	133.1	35.41	28.87		31.6	116.4	674.2	2209.4	421.7	674.6	349.6	837.1	563.9	491.8		20	0.11405	0.0118917	4	0.989766	0.950939	5.87981	0	8.72007	9.39789	8.44956	9.70926	9.1393	8.94193	2.9868	3.69959	2.70233	4.02702	3.42765	3.2201	-0.407652	-0.428684
O94992	[R].AEMFAK.[G]	1xTMT6plex [K6]; 1xTMT6plex [N-Term]	1	1	0	1154.66	0.517	0.845375	46.3	231.5	119.8	163.74	8.41	11.34	2.1	14.2	46.3	156.9	756.3	251.5	231.5	212.5	134.3	119.8	107		19	0.162735	0.0177592	5	0.994734	0.919672	4.36022	0	7.97441	7.85487	7.73132	7.06932	6.90448	6.74147	3.92987	3.79989	3.66555	2.94572	2.76649	2.58924	0.948445	1.03129
P61601	[K].AEMLEIVQAIYK.[M]	1xOxidation [M3]; 1xTMT6plex [K12]; 1xTMT6plex [N-Term]	1	1	0	1882.08	0.879	0.999995	59.6	142.9	125.6	152.56	7.59	18.45		4.3	25.5	139.3	738.1	132.3	154	142.9	133.3	125.6	92.6		26	0.00893233	0.00118227	4	0.999091	1.12625	3.24154	0	7.04767	7.26679	7.15886	7.05853	6.97269	6.53294	3.37946	3.57401	3.47819	3.3891	3.31289	2.92243	0.303051	0.269078
Q8NCE0	[R].AEMINNNVIVR.[N]	1xTMT6plex [N-Term]	1	1	0	1501.84	0.75	0.999995	16.1	30.6	23	144.75	13.76	24.47		2.9	8.4	31	154.1	37.6	30.6	29.3	34.1	22.7	23		41	0.0213841	0.00297626	4	0.991103	0.869283	2.18868	0	5.23266	4.93546	4.87283	5.0917	4.50462	4.52356	3.50172	3.15982	3.08778	3.33956	2.6642	2.68599	0.307022	0.35319
O75828	[K].AEMTLK.[T]	1xTMT6plex [K6]; 1xTMT6plex [N-Term]	1	1	0	1150.69	1.04	0.999995	47.6	144.9	150.7	164.64	5.38	19.65	0.3	10.9	47.6	156.7	754.7	158.8	144.9	144.8	150.7	111.7	166.2		25	0.137871	0.0146451	5	0.951332	1.19211	3.40439	0	7.31107	7.17891	7.17792	7.23554	6.80349	7.37678	3.27712	3.16626	3.16543	3.21376	2.85134	3.33224	0.0840337	0.0704918
Q9Y5Z4	[R].AEMTVFVR.[S]	1xTMT6plex [N-Term]	1	3	0	1181.65	0.797	0.999995	88.5	336.8	268.3	156.38	16.91	13.07	4.4	18.7	88.5	280.7	1143.4	386.4	336.8	274.2	321.7	251.5	268.3		18	0.00363955	0.000467994	5	0.999448	0.896901	5.15427	0	8.59395	8.39575	8.09908	8.32957	7.97441	8.0677	3.83507	3.61409	3.28332	3.5403	3.14432	3.24833	0.239031	0.266508
P59998	[R].AENFFILR.[R]	1xTMT6plex [N-Term]	1	1	0	1238.71	0.646	0.984392	122.1	277.8	179.5	135.93	11.35	45.4		17.5	63.3	235.6	935.1	277.8	310.6	247.3	201.9	179.5	73.2		45	0.0041663	0.000494316	4	0.999044	0.8709	4.94348	0	8.1179	8.27891	7.95012	7.6575	7.48784	6.19377	3.64499	3.82987	3.45234	3.11634	2.92153	1.43563	1.00261	1.15123
Q92544	[K].AENLGEVLRGDR.[I]	1xTMT6plex [N-Term]	1	1	1	1557.85	2.015	0.250624	32.8	69.2	139.5	163.42	31.33	20.9	4.6	9	32.8	118.9	565.3	55.8	101.9	69.2	193	139.5	134.2		23	0.00109933	0.000269597	5	0.980152	0.789516	4.34672	0	5.80219	6.67101	6.1127	7.59246	7.12412	7.06824	1.84351	2.94395	2.23679	4.11105	3.51786	3.44708	-1.06631	-1.35058
Q08211	[K].AENNSEVGASGYGVPGPTWDRGANLK.[D]	1xTMT6plex [K26]; 1xTMT6plex [N-Term]	1	1	1	3104.58	1.101	0.983404	30.8	35.1	38.7	144.74	21.67	100.37		3	15.3	62	289.7	35.1	37.5	24.3	38.7	24	159.4		32	0.000718285	0.000269597	4	0.99981	0.993822	2.60567	0	5.1334	5.22882	4.60288	5.27426	4.58496	7.31651	2.54344	2.63945	2.00962	2.68518	1.99159	4.74012	-0.736877	-0.741457
Q8IXT5	[K].AENPYLFLR.[G]	1xTMT6plex [N-Term]	1	1	0	1351.76	0.666	0.999995	20.7	83.3	55.5	161.15	7.55	9.1	0.5	3.6	20.7	74.4	318.5	94.2	83.3	82.5	56.8	55.5	47.8		50	0.0020266	0.000321709	5	0.995304	1.03462	2.71592	0	6.55766	6.38024	6.36632	5.82782	5.79442	5.57894	3.71318	3.54171	3.52825	3.00777	2.97548	2.76722	0.701016	0.67756
Q6NZY4	[R].AENQELK.[R]	1xTMT6plex [K7]; 1xTMT6plex [N-Term]	1	1	0	1289.75	0.731	0.999995	51.9	165.4	120.9	166.15	17.22	10.26	1.7	12	51.9	171.1	859.9	151.8	209.6	165.4	132.1	107.5	120.9		30	0.0520321	0.00561357	5	0.996225	0.980631	4.27293	0	7.24603	7.71149	7.36982	7.04549	6.74819	6.91767	3.03182	3.50648	3.15806	2.82732	2.52415	2.69698	0.538663	0.549302
P42704	[K].AENQPIR.[D]	1xTMT6plex [N-Term]	1	1	0	1056.6	0.76	0.999995	29.3	129	98	159.44	28.72	30.19	0.1	10.8	29.3	165.9	624.8	129	187.9	109.5	150.8	98	87.7		28	0.006107	0.000881096	4	0.984923	0.911861	4.12453	0	7.01123	7.55382	6.77479	7.23649	6.61471	6.4545	3.16572	3.76076	2.90643	3.41276	2.73088	2.55519	0.344709	0.378028
P42704	[K].AENQPIRDVLK.[Q]	1xTMT6plex [K11]; 1xTMT6plex [N-Term]	1	1	1	1741.04	1.26	0.910712	69.5	231.7	291.8	162.83	16.69	23.44	2	17.9	69.5	264.5	1182.7	274.2	231.7	196.2	302.6	191.3	291.8		22	0.00182332	0.000321709	5	0.992371	1.00313	4.71028	0	8.09908	7.85611	7.61618	8.24127	7.57969	8.18884	3.37825	3.13603	2.89685	3.51999	2.86047	3.46772	-0.146139	-0.145684
Q8IWZ3	[K].AENSHNAGQVDTR.[S]	1xTMT6plex [N-Term]	1	3	0	1627.8	1.514	0.554491	81.7	265.5	402.1	166.92	33.17	22.36	10.6	25.6	81.7	444.2	2048.4	262.8	451.9	265.5	416.7	269.5	402.1		39	1.83763e-05	5.8751e-05	5	0.979898	0.864965	5.8143	0	8.03782	8.81986	8.05257	8.70287	8.07414	8.65141	2.57065	3.47478	2.5877	3.33952	2.61264	3.28003	-0.172723	-0.199687
Q9P2E9	[R].AENSQLTER.[I]	1xTMT6plex [N-Term]	1	1	0	1276.67	1.288	0.927616	90	59.3	76.4	116.4	9.94	20.45			23.5	90	390.6	52.5	64.1	59.3	87.5	76.4	57.6		39	0.0023851	0.000321709	3	0.999701	0.937532	3.33698	0	5.71425	6.00225	5.88996	6.45121	6.2555	5.848	2.53567	2.84286	2.72309	3.32174	3.11299	2.67833	-0.316084	-0.337144
P30519	[R].AENTQFVK.[D]	1xTMT6plex [K8]; 1xTMT6plex [N-Term]	1	1	0	1394.8	1.507	0.692805	35	52.2	78.6	141.46	12.67	40.1		7.8	18.1	67.5	316	52.2	62.2	49	81.3	78.6	34.9		35	0.000967986	0.000269597	4	0.98191	0.815898	3.48604	0	5.70598	5.95884	5.61471	6.34518	6.29646	5.12516	2.72085	3.03077	2.60899	3.50429	3.44457	2.00897	-0.162422	-0.199071
Q9H2Y7	[R].AENVATQR.[R]	1xTMT6plex [N-Term]	1	1	0	1117.62	0.932	0.999995	32.3	59	55	143.48	29.19	7.72		3.9	15.9	65.7	299.2	59	86.9	50.3	55	52.3	60.7		27	0.0107056	0.00149669	4	0.999152	0.949177	2.85038	0	5.88264	6.44128	5.65249	5.78136	5.70874	5.92362	3.19462	3.78317	2.95214	3.08791	3.0114	3.2378	0.187563	0.197606
O15085	[K].AENVPR.[S]	1xTMT6plex [N-Term]	1	1	0	914.526	1.117	0.996688	87.1	112.2	125.3	137.48	28.06	6.26		9.3	51	148.8	644.8	93.7	160	112.2	138.3	125.3	123.5		21	0.214981	0.0239027	4	0.996534	0.908168	4.2512	0	6.54998	7.32193	6.80993	7.11166	6.96924	6.94837	2.53123	3.38124	2.81746	3.1497	2.99289	2.9699	-0.115811	-0.127522
P61088	[K].AEPDESNAR.[Y]	1xTMT6plex [N-Term]	1	2	0	1217.6	0.841	0.999995	44.8	216.6	182.3	164.72	26.55	11.29	1.7	2.9	44.8	223.5	932	254.5	216.6	146.7	182.3	150.7	186.5		22	0.00827316	0.00118227	5	0.968645	1.09775	3.78127	0	7.99152	7.75889	7.19673	7.51017	7.23554	7.54303	3.83533	3.62342	3.11131	3.39684	3.14667	3.42678	0.219466	0.199923
Q16718	[K].AEPDVK.[K]	1xTMT6plex [K6]; 1xTMT6plex [N-Term]	1	1	0	1116.67	1.081	0.986015	118.1	360.6	389.6	165.32	20.12	19.52	2.4	22.8	118.1	386.6	1884	317.7	466.8	360.6	389.6	297.9	443.4		22	0.274246	0.0306586	5	0.991187	1.04955	5.17415	0	8.31152	8.86666	8.49426	8.60585	8.21868	8.79246	2.98925	3.51818	3.16336	3.26968	2.90079	3.44748	0.0184795	0.017607
P61158	[R].AEPEDHYFLLTEPPLNTPENR.[E]	1xTMT6plex [N-Term]	1	2	0	2711.35	0.532	0.868645	43.8	106.8	56.8	144.18	14.21	70.35		4.5	24	80.2	389.4	114.6	106.8	86.4	56.8	69.4	9.2		45	2.57289e-05	5.8751e-05	4	0.998996	0.960423	3.19135	0	6.84046	6.73877	6.43296	5.82782	6.11686	3.20163	3.79949	3.6936	3.37519	2.74511	3.04607	0.01071	1.62196	1.68879
Q7Z2K8	[K].AEPEILGK.[G]	1xTMT6plex [K8]; 1xTMT6plex [N-Term]	1	1	0	1314.8	1.274	0.859333	50.7	122.7	156.3	159.18	10.13	8.52	0.5	6.5	50.7	152.3	647.7	122.7	124	102.9	158.8	135.5	156.3		24	0.421574	0.0490533	5	0.978804	1.13663	3.43469	0	6.93899	6.9542	6.6851	7.31107	7.08215	7.28817	3.08308	3.09645	2.8597	3.41043	3.20903	3.39029	-0.367701	-0.323503
Q8IX01	[K].AEPEPMREEEK.[M]	1xTMT6plex [K11]; 1xTMT6plex [N-Term]	1	1	1	1802.94	1.503	0.639032	84.3	144.8	217.6	138.42	34.56	25.78		12.7	36	197.2	754.9	144.8	219.2	112.2	222	134.5	217.6		8	0.145207	0.015566	4	0.987335	0.915273	4.37989	0	7.17792	7.7761	6.80993	7.79442	7.07146	7.76553	3.05705	3.71061	2.65499	3.73061	2.94074	3.69906	-0.289154	-0.315921
Q9BYK8	[K].AEPGDEALSPASR.[D]	1xTMT6plex [N-Term]	1	1	0	1528.78	0.964	0.999995	26.2	55.3	53.3	144.68	11.48	10.87		4.7	12.9	53.5	257.7	45.3	56.1	55.3	54	44.2	53.3		39	0.000242284	0.00011429	4	0.988945	0.882518	2.8691	0	5.50144	5.80993	5.78921	5.75489	5.46597	5.73606	2.98276	3.33232	3.30884	3.26995	2.94257	3.24862	0.0478833	0.0542576
Q9BTC0	[K].AEPGEGTRPATVGDSSARPAR.[R]	1xTMT6plex [N-Term]	1	1	0	2311.2	1.273	0.922693	20.3	64.4	82	169.57	27.24	31.13	1.1	5.5	20.3	70.6	385.3	48.8	64.4	84.6	82	90.6	47.5		25	0.00025778	0.00011429	5	0.998081	0.925261	3.23037	0	5.60881	6.00899	6.40259	6.35755	6.50144	5.56986	2.57056	3.00306	3.42845	3.37978	3.53529	2.52846	-0.136154	-0.147152
P17676	[K].AEPGFEPADCK.[R]	1xCarbamidomethyl [C10]; 1xTMT6plex [K11]; 1xTMT6plex [N-Term]	1	2	0	1678.85	0.603	0.970958	57.9	180	108.5	161.55	15.62	17.87	2.8	6.9	57.9	193.2	846.4	177.3	180	231.7	138.6	99.1	108.5		52	0.000192219	0.00011429	5	0.988455	0.95626	4.34836	0	7.47005	7.49185	7.85611	7.11478	6.63081	6.76155	3.26447	3.28727	3.6682	2.89296	2.38685	2.52357	0.770289	0.805523
Q9Y6N5	[K].AEPLETFPFDQSK.[E]	1xTMT6plex [K13]; 1xTMT6plex [N-Term]	1	1	0	1967.05	1.193	0.946197	170.6	265	316.2	142.86	12	13.18		13.9	88.2	330.1	1490.9	224.2	284.9	265	347.2	316.2	266.3		51	4.03298e-05	5.8751e-05	4	0.99726	1.00997	4.94704	0	7.80864	8.15431	8.04985	8.43962	8.30469	8.05691	2.83336	3.17562	3.07219	3.45812	3.32452	3.07918	-0.262807	-0.260214
O95777	[R].AEPLNSVAH.[-]	1xTMT6plex [N-Term]	1	1	0	1166.64	0.587	0.957936	16.7	76.1	44.6	166.81	21.38	27.03	0.7	4	16.7	59.2	296.8	77.6	51.5	76.1	54.4	44.6	31.1		48	0.00088881	0.000269597	5	0.998895	0.959548	2.78472	0	6.27798	5.6865	6.24982	5.76553	5.47897	4.95884	3.64053	3.02411	3.61118	3.10647	2.80783	2.26577	0.67032	0.698579
Q8IWE5	[R].AEPPDQSFR.[T]	1xTMT6plex [N-Term]	1	1	0	1275.65	0.955	0.999995	22.8	77.5	74	161.25	22.64	21.8	0.3	2	22.8	85.3	352.3	77.5	85.1	53.8	95.5	74	62.3		25	0.0369008	0.00449465	5	0.989353	1.1612	2.34433	0	6.27612	6.41109	5.74953	6.57743	6.20945	5.96116	3.38596	3.50219	2.93248	3.64544	3.32855	3.11472	-0.103766	-0.0893602
P80723	[K].AEPPKAPEQEQAAPGPAAGGEAPK.[A]	2xTMT6plex [K5; K24]; 1xTMT6plex [N-Term]	1	1	1	2985.62	5.808	2.57149e-06	41.2	29.1	169.2	176.62	20.68	71.47	3.1	9.2	41.2	161.3	1013	39.9	27.7	29.1	169.2	76.8	359.8		17	0.00187172	0.000321709	5	0.99129	0.935334	4.3873	0	5.31832	4.79181	4.86295	7.40259	6.26303	8.49105	0.995385	0.432482	0.508533	3.22375	2.00542	4.38747	-2.39453	-2.56008
Q12906	[K].AEPPQAMNALMR.[L]	1xTMT6plex [N-Term]	1	2	0	1557.81	0.983	0.999995	35	78.9	77.6	138.05	12.05	31.63		8.3	13.9	87.8	335.8	73.9	93	78.9	77.9	41.7	77.6		15	0.0137216	0.00212	4	0.952459	0.847212	3.45727	0	6.2075	6.53916	6.30195	6.28355	5.38198	6.27798	3.24622	3.63769	3.3577	3.33598	2.27181	3.32941	0.368368	0.4348
Q12906	[K].AEPPQAMNALMR.[L]	1xOxidation [M7]; 1xTMT6plex [N-Term]	1	1	0	1573.8	1.072	0.995519	12.9	46.8	50.2	154.39	29.98	25.05	0.9	3.9	12.9	39.7	162	46.8	59.2	31.7	50.2	32.7	54.4		18	0.18871	0.0211431	5	0.999023	0.823941	2.64725	0	5.54844	5.88753	4.98641	5.64962	5.03122	5.76553	3.52111	3.93266	2.83899	3.64391	2.89338	3.7846	-0.0079987	-0.00970785
Q9BQ61	[R].AEPQGR.[E]	1xTMT6plex [N-Term]	1	1	0	886.494	1.336	0.792928	29	33.3	44.4	143.25	28.68	51.26		0.7	18.3	46.2	229.2	33.3	29.3	49.5	44.4	30.4	82.3		23	0.214981	0.0239027	3	0.987924	0.847796	2.94739	0	5.05745	4.87283	5.62936	5.47249	4.926	6.36282	2.48888	2.27111	3.16346	2.97842	2.33383	4.0286	-0.400557	-0.472469
Q9NR30	[K].AEPSEVDMNSPK.[S]	1xTMT6plex [K12]; 1xTMT6plex [N-Term]	1	1	0	1761.91	1.692	0.488113	20.7	30.7	51.9	139.72	25.97	11.41		4	9.1	46.9	191.6	30.7	46.9	30.7	51.9	55	43.9		81	2.78644e-06	5.8751e-05	4	0.978786	0.868639	2.56292	0	4.94017	5.55152	4.94017	5.69766	5.78136	5.45615	2.73675	3.44055	2.73675	3.6088	3.70516	3.33076	-0.501107	-0.576888
Q10570	[R].AEPTHWCLLVR.[E]	1xCarbamidomethyl [C7]; 1xTMT6plex [N-Term]	1	1	0	1610.87	0.847	0.999995	35.4	148	125.4	161.59	3.64	23.4	0.8	8.1	35.4	169.1	683.1	144.6	155.2	148	146.4	125.4	90.5		30	0.000308004	0.000174145	5	0.991558	1.07282	3.65182	0	7.17592	7.27798	7.20945	7.19377	6.97039	6.49985	3.28488	3.38001	3.31614	3.30152	3.0933	2.6547	0.333117	0.310505
Q86YM7	[R].AEPTQNALPFSHSSAISK.[H]	1xTMT6plex [K18]; 1xTMT6plex [N-Term]	1	1	0	2343.27	0.76	0.999995	53.3	202.2	153.6	165.41	11.52	12.85	0.2	6.5	53.3	194.1	896.8	236.5	189.9	202.2	164.1	127.1	153.6		37	3.37059e-06	5.8751e-05	5	0.963174	1.31446	3.13642	0	7.8857	7.5691	7.65964	7.35843	6.98982	7.26303	3.61311	3.37225	3.44113	3.21198	2.93155	3.1394	0.501049	0.381182
Q96K76	[K].AEPYAADEGSGEGHK.[W]	1xTMT6plex [K15]; 1xTMT6plex [N-Term]	1	2	0	1975.98	0.838	0.999995	22.3	77	64.5	162.95	25.63	7.48	1.3	2.1	22.3	70.1	322	77	79.7	48.1	68.4	64.5	58.9		43	7.38297e-06	5.8751e-05	5	0.971735	0.941435	2.95475	0	6.26679	6.31651	5.58796	6.09592	6.01123	5.8802	3.51808	3.57089	2.79703	3.33658	3.24662	3.10744	0.061304	0.0651176
Q9BUJ2	[R].AEPYCSVLPGFTFIQHLPLSER.[I]	1xCarbamidomethyl [C5]; 1xTMT6plex [N-Term]	1	1	0	2790.45	0.536	0.860925	21.7	50.4	27	142.77	9.5	12.13		3.6	10.5	45	204.1	43.1	51.7	50.4	27.7	22	27		35	0.000411026	0.000200533	4	0.991889	0.891145	2.53215	0	5.42962	5.69209	5.65535	4.79181	4.45943	4.75489	3.2514	3.54594	3.50471	2.53569	2.1627	2.49425	0.923642	1.03647
P10588	[R].AEPYPAAAGR.[F]	1xTMT6plex [N-Term]	1	1	0	1231.66	0.611	0.970888	30.7	124.7	76.2	164.76	10.8	21.3	1.7	5.4	30.7	101.8	490.3	124.7	138	111.1	76.2	80.2	52.7		40	0.000432616	0.000200533	5	0.996883	0.92467	3.64588	0	6.96232	7.10852	6.79572	6.25172	6.32553	5.71973	3.58662	3.74474	3.40644	2.81813	2.89795	2.2428	0.856526	0.926304
Q9BZ29	[K].AEPYVASEYK.[T]	1xTMT6plex [K10]; 1xTMT6plex [N-Term]	1	1	0	1614.88	1.192	0.938043	23.9	99.3	118.3	156.51	22.98	26.43	0.8	8	23.9	104.6	395.4	99.3	115.8	72.2	132.5	76.9	118.3		2	0.323677	0.0367	5	0.986371	0.971527	3.3594	0	6.63372	6.85549	6.17393	7.04985	6.26491	6.88631	3.37028	3.59855	2.89701	3.79861	2.99066	3.63027	-0.179309	-0.184564
Q8IVF2	[R].AEQDREVMPAQSMPLPTELGDPR.[L]	1xTMT6plex [N-Term]	1	1	1	2796.39	0.5	0.789384	12.2	22.6	11.3	142.15	35.45	33.93		1.3	7.4	20.1	99.4	15.8	22.6	32.5	18.3	11.3	9.9		22	0.00113099	0.000269597	4	0.995161	0.923365	1.4136	0	3.98185	4.49825	5.02237	4.19377	3.49825	3.30743	2.78141	3.34067	3.90828	3.01092	2.25767	2.05101	0.83434	0.903586
Q86U44	[R].AEQDSTTVAAFASSLVSGLNSSASEPAK.[E]	1xTMT6plex [K28]; 1xTMT6plex [N-Term]	1	1	0	3183.64	0.888	0.999995	37.9	84.9	75.4	148.89	7.28	24.32		3.2	17.6	81.3	407	94.6	84.9	82.6	84.3	75.4	51.3		56	2.26109e-06	5.8751e-05	4	0.999647	1.05651	2.75427	0	6.56377	6.40769	6.36807	6.39746	6.23649	5.68089	3.60574	3.45801	3.42051	3.44832	3.29597	2.77008	0.341564	0.323294
Q9H788	[K].AEQEAEEPRK.[T]	1xTMT6plex [K10]; 1xTMT6plex [N-Term]	1	1	1	1644.9	1.069	0.998093	28.8	50.2	53.6	151.21	8.06	23.92		5.5	15.4	54.1	322.8	56.3	50.2	48.4	53.6	41.8	67.7		14	0.0157608	0.00230823	4	0.98444	0.886119	3.06658	0	5.81506	5.64962	5.59694	5.74416	5.38543	6.08108	3.10171	2.915	2.85555	3.02169	2.61686	3.40192	-0.0496875	-0.0560732
Q5VT06	[K].AEQEALESQR.[Q]	1xTMT6plex [N-Term]	1	1	0	1389.72	0.849	0.999995	14.1	42.4	36	158.9	21.45	14.37	0.8	3.6	14.1	50.5	211.7	37.5	42.4	56.3	45	36	34.9		25	0.00113747	0.000269597	5	0.999826	0.894454	2.67833	0	5.22882	5.40599	5.81506	5.49185	5.16993	5.12516	2.85145	3.04953	3.50687	3.14552	2.7856	2.73555	0.22098	0.247056
Q16204	[R].AEQEEEFISNTLFK.[K]	1xTMT6plex [K14]; 1xTMT6plex [N-Term]	1	1	0	2143.13	0.656	0.994053	81.9	321.9	211.3	163.31	7.19	12.97	3.5	17.1	81.9	333.6	1466	321.9	283.5	322.1	261.6	211.3	209.7		43	0.000103977	5.8751e-05	5	0.99981	0.975309	5.06805	0	8.33047	8.1472	8.33136	8.03122	7.72315	7.71218	3.34501	3.15711	3.34593	3.03819	2.72232	2.71108	0.447496	0.458825
Q15149	[R].AEQESAR.[Q]	1xTMT6plex [N-Term]	1	1	0	1019.53	2.729	0.056417	47.9	39.3	107.4	148.87	28.11	21.19		2.9	25.1	91.2	477.8	39.3	33.5	56.8	107.4	86.7	132.7		41	0.00790752	0.00109977	4	0.993475	1.09365	2.85984	0	5.29646	5.06609	5.82782	6.74685	6.43796	7.05202	2.22796	2.01732	2.71382	3.55415	3.27171	3.83319	-1.34882	-1.23332
Q9UJZ1	[K].AEQINQAAGEASAVLAK.[A]	1xTMT6plex [K17]; 1xTMT6plex [N-Term]	1	3	0	2129.2	0.762	0.999995	110.4	243.9	185.9	144.91	14.21	13.66		14.3	48.7	250.1	1126.5	243.9	189.9	247.4	206.5	156.7	185.9		54	3.76573e-05	5.8751e-05	4	0.99385	0.967479	4.64053	0	7.93015	7.5691	7.9507	7.69	7.29186	7.53838	3.40019	3.02701	3.42144	3.15197	2.74045	2.99526	0.3099	0.320317
P30622	[K].AEQSQQEAAK.[K]	1xTMT6plex [K10]; 1xTMT6plex [N-Term]	1	1	0	1547.84	0.909	0.999995	67.8	216.4	196.6	167.39	30.75	11.97	0.3	13.5	67.8	285	1353.7	143.7	216.4	273.2	196.6	190.7	236.5		18	0.0620141	0.00651786	5	0.954855	1.29255	3.78951	0	7.16692	7.75756	8.09381	7.61912	7.57516	7.8857	2.61297	3.06993	3.33008	2.96282	2.92881	3.16906	-0.0205634	-0.0159091
Q14980	[R].AERDSALETLQGQLEEK.[A]	1xTMT6plex [K17]; 1xTMT6plex [N-Term]	1	1	1	2375.28	1.613	0.492435	12.7	31.1	50.1	164.14	7.37	15.76	1.5	1.7	12.7	45.3	211.3	31.1	29.6	34.1	56.9	41.4	50.1		40	7.41728e-06	5.8751e-05	5	0.954089	0.852358	2.63137	0	4.95884	4.88753	5.0917	5.83036	5.37156	5.64674	2.73063	2.64696	2.8865	3.7531	3.21483	3.53768	-0.636862	-0.747177
Q9NQT8	[K].AEREDEDQDPSMK.[N]	1xTMT6plex [K13]; 1xTMT6plex [N-Term]	1	1	1	2007.97	1.071	0.996254	26.4	98.4	105.4	169.2	34.14	21.21	1.2	8.8	26.4	124.1	621.4	98.4	159.7	86.6	143.8	105.4	98.1		31	0.00157324	0.000300397	5	0.994089	0.981689	3.70024	0	6.62059	7.31922	6.4363	7.16792	6.71973	6.61618	2.97482	3.68648	2.78709	3.53236	3.07581	2.97033	-0.0425767	-0.0433709
P36542	[R].AERELKPAR.[I]	1xTMT6plex [K6]; 1xTMT6plex [N-Term]	1	2	1	1527.94	3.792	0.00260758	51.1	21.1	80.2	139.67	31.14	116.59		13.1	25.7	101.7	455.7	21.1	30.6	16.7	80.2	28.8	381.9		2	0.0774574	0.00807315	4	0.971169	0.789111	4.14157	0	4.39917	4.93546	4.06178	6.32553	4.848	8.57705	0.326448	1.00606	-0.101115	2.76762	0.895222	5.62086	-2.11806	-2.6841
Q9NVI7	[K].AERENADIIR.[E]	1xTMT6plex [N-Term]	1	1	1	1415.78	0.9	0.999995	52.6	218.9	197	164.83	4.98	13.46	1.5	9.8	52.6	210.4	954.5	218.9	234.4	212.9	221.5	168.9	197		30	0.006107	0.000881096	5	0.9982	1.0364	4.20547	0	7.77413	7.87283	7.73403	7.79116	7.40003	7.62205	3.4433	3.53854	3.40462	3.45974	3.08234	3.29657	0.18925	0.182602
Q86TS9	[K].AERETFAR.[R]	1xTMT6plex [N-Term]	1	1	1	1208.66	1.076	0.999995	14.8	62.5	67.3	166.21	12.82	22.42	0.2	1.8	14.8	63.9	288.1	73.4	57.2	62.5	67.3	48.2	76.3		26	0.00252073	0.000321709	5	0.993149	1.17564	1.91363	0	6.19771	5.83794	5.96578	6.07253	5.59096	6.25361	3.64404	3.33802	3.44676	3.53756	3.12794	3.69159	0.0281096	0.02391
P13984	[M].AERGELDLTGAK.[Q]	1xAcetyl [N-Term]; 1xTMT6plex [K12]	1	1	1	1530.83	0.721	0.999995	21.2	47.7	34.3	139.55	10.33	4.09		0.7	10.7	41.8	168.3	54.7	47.7	44.8	34.3	33.5	36.2		55	0.000165521	0.00011429	4	0.970559	1.17325	1.19712	0	5.77347	5.57592	5.48543	5.10014	5.06609	5.17792	3.90058	3.7322	3.65507	3.32667	3.29765	3.39297	0.49689	0.423516
Q9BQK8	[R].AERPESSVVLEGR.[A]	1xTMT6plex [N-Term]	1	1	0	1657.91	1.012	0.999995	33.8	135	136.6	160.78	18.48	5.01	2.2	11.9	33.8	132.8	579.3	150.7	135	103.6	136.6	125.1	136.7		39	0.000119473	5.8751e-05	5	0.995871	0.878776	4.15561	0	7.23554	7.07682	6.69488	7.09381	6.96694	7.09487	3.50479	3.32418	2.88956	3.34352	3.19914	3.34472	-0.0494632	-0.0562865
O75410	[K].AESAALHAGLRK.[E]	1xTMT6plex [K12]; 1xTMT6plex [N-Term]	1	1	1	1682.01	1.088	0.996795	67.4	256.1	278.5	167.99	5.93	23.11	1.4	12.9	67.4	254.7	1267.2	246.7	256.1	276.8	278.5	209.9	336.9		13	0.012615	0.00195464	5	0.994176	1.07742	4.42437	0	7.94661	8.00056	8.1127	8.12153	7.71356	8.39618	3.26916	3.31923	3.42331	3.43151	3.05285	3.68642	-0.0571303	-0.0530253
Q9UDV6	[M].AESAPAR.[H]	1xTMT6plex [N-Term]	1	1	0	930.521	1.125	0.977062	49	90.2	101.5	145.63	34.99	13.9		1.3	23.8	100.6	459.8	64.4	130.3	90.2	101.5	90.1	118.7		29	0.279788	0.031087	4	0.971724	1.25483	2.19857	0	6.00899	7.02569	6.49506	6.66534	6.49346	6.89118	3.03661	3.84684	3.42397	3.55967	3.42269	3.73964	-0.17341	-0.138194
Q14684	[R].AESDFVK.[F]	1xTMT6plex [K7]; 1xTMT6plex [N-Term]	1	1	0	1253.71	0.546	0.919537	60.5	154.4	84.3	149.61	17.68	19.19		3.3	33.4	109.4	598.6	182.3	154.4	127.6	84.3	91.8	62.4		22	0.0119483	0.00173889	4	0.988796	1.10659	3.12637	0	7.51017	7.27053	6.99548	6.39746	6.52042	5.96347	3.96154	3.74498	3.49643	2.95601	3.06713	2.56383	0.964942	0.871997
Q6IN85	[R].AESDGSLLLESK.[I]	1xTMT6plex [K12]; 1xTMT6plex [N-Term]	1	2	0	1706.96	0.86	0.999995	105.1	210.5	181.2	146.4	14.6	23.57		6.1	60	184.1	946.7	221.8	210.5	166.6	182.6	181.2	116.5		81	8.9328e-07	5.8751e-05	4	0.986805	1.07162	3.99348	0	7.79312	7.71768	7.38024	7.51254	7.50144	6.86419	3.5457	3.4753	3.16042	3.28388	3.27351	2.67885	0.337623	0.315059
O75030	[R].AESECPGMNTHSR.[A]	1xCarbamidomethyl [C5]; 1xTMT6plex [N-Term]	1	1	0	1704.76	0.367	0.30807	16.5	65	23.9	163.55	7.38	12.01	1.3	3.5	16.5	58.3	271.8	64.8	73.6	65	28.6	22.9	23.9		34	8.75849e-05	5.8751e-05	5	0.994274	0.874303	2.99324	0	6.01792	6.20163	6.02237	4.83794	4.51728	4.57894	3.45954	3.66966	3.46462	2.10992	1.74315	1.81368	1.43592	1.64236
P34932	[K].AESEEMETSQAGSK.[D]	1xTMT6plex [K14]; 1xTMT6plex [N-Term]	1	4	0	1941.95	1.303	0.824586	115.2	361.2	470.6	164.04	30.67	23.42	7.6	26.6	115.2	414.7	1945.9	361.2	436.9	229.3	470.6	325.9	525.8		32	0.000113926	5.8751e-05	5	0.998491	0.896631	5.75608	0	8.49665	8.77116	7.84109	8.87836	8.34829	9.03837	3.05653	3.36268	2.32539	3.48224	2.89105	3.6607	-0.385369	-0.429797
P34932	[K].AESEEMETSQAGSK.[D]	1xOxidation [M6]; 1xTMT6plex [K14]; 1xTMT6plex [N-Term]	1	2	0	1957.94	1.375	0.777696	83.9	243.9	335.4	159.6	27.46	25.18	0.2	14.8	83.9	258.7	1115.3	243.9	260.5	149.5	390.8	232.3	335.4		40	0.000973245	0.000269597	4	0.996719	0.928071	4.9492	0	7.93015	8.02514	7.224	8.61029	7.85985	8.38974	3.21198	3.31433	2.4511	3.94483	3.13623	3.70719	-0.560195	-0.603612
Q9NR28	[R].AESEQEAYLRED.[-]	1xTMT6plex [N-Term]	1	1	1	1668.79	1.046	0.999995	41.5	62	64.8	139.74	23.38	26.81		2.5	23.1	74.8	322.8	88.1	58.3	62	64.8	49.2	84.6		53	1.99683e-05	5.8751e-05	4	0.985532	1.03822	2.69213	0	6.46107	5.86542	5.9542	6.01792	5.62059	6.40259	3.63019	3.05647	3.14198	3.20336	2.82065	3.57386	0.0798654	0.0769253
P13798	[K].AESFFQTK.[A]	1xTMT6plex [K8]; 1xTMT6plex [N-Term]	1	1	0	1415.79	0.582	0.943042	48.4	96.4	56.1	154.43	27.9	26.06		4.1	32.5	72	513	103.2	58.6	96.4	56.1	77.1	46.6		46	0.000687446	0.000253927	4	0.983177	1.00921	3.21437	0	6.6893	5.87283	6.59096	5.80993	6.26866	5.54226	3.44322	2.6342	3.34578	2.57187	3.02642	2.30664	0.510748	0.506087
Q13126	[R].AESFMFR.[T]	1xTMT6plex [N-Term]	1	1	0	1116.57	0.702	0.999995	43.3	172.1	120.8	164.09	9.4	14.26	0.8	5.3	43.3	151.5	688.9	194.8	172.1	162.5	138.3	120.8	103.8		27	0.0114512	0.0015828	5	0.994269	1.09495	3.53189	0	7.60585	7.4271	7.3443	7.11166	6.91648	6.69766	3.72069	3.55744	3.48182	3.26935	3.09109	2.89125	0.550484	0.50275
Q9UMX0	[M].AESGESGGPPGSQDSAAGAEGAGAPAAAASAEPK.[I]	1xAcetyl [N-Term]; 1xTMT6plex [K34]	1	5	0	3181.47	0.696	0.999995	8.4	17.8	12.4	130.36	16.32	19.92		1.3	3.6	19.7	62.6	21.9	15.9	17.8	17	12.4	12.1		43	6.91891e-06	5.8751e-05	4	0.984907	0.873284	1.09598	0	4.45286	3.99095	4.15381	4.08746	3.63227	3.59694	3.84397	3.31505	3.50153	3.42556	2.90431	2.86385	0.426984	0.488941
P15924	[R].AESGPDLRYEVTSGGGGTSR.[M]	1xTMT6plex [N-Term]	1	1	1	2225.1	1.047	0.999995	52.3	81.5	85.3	130.13	39.86	57.08		6.4	27.9	97.9	343.7	81.5	99.8	41.8	85.3	63.6	181.8		14	0.0044405	0.000494316	4	0.998493	0.868367	3.61334	0	6.34873	6.64097	5.38543	6.41447	5.99095	7.50621	3.15004	3.48658	2.04072	3.22575	2.73803	4.48298	-0.51217	-0.589808
Q16831	[K].AESHNDCPVR.[L]	1xCarbamidomethyl [C7]; 1xTMT6plex [N-Term]	1	1	0	1413.67	1.239	0.94245	56.8	141.3	175	171.32	11.95	14.73	2	6.9	56.8	202.5	1097.7	141.3	165.4	131.5	175.7	134.1	175		32	0.000350351	0.000174145	5	0.995089	1.03702	4.23796	0	7.14262	7.36982	7.03892	7.45697	7.06717	7.45121	2.80096	3.02005	2.70096	3.10409	2.7282	3.09854	-0.141332	-0.136286
Q14683	[K].AESLIGVYPEQGDCVISK.[V]	1xCarbamidomethyl [C14]; 1xTMT6plex [K18]; 1xTMT6plex [N-Term]	1	1	0	2423.29	0.82	0.999995	22.2	104.4	85.6	168.72	4.85	18.36	1	8.5	22.2	125.3	596.9	104.4	100.3	110.4	85.6	96.5	66.4		52	3.90818e-07	5.8751e-05	5	0.989864	1.00261	3.55384	0	6.70598	6.64818	6.7866	6.41954	6.59246	6.05311	3.14394	3.08629	3.22435	2.85825	3.03072	2.49277	0.358548	0.357617
Q14203	[R].AESLQQEVEALK.[E]	1xTMT6plex [K12]; 1xTMT6plex [N-Term]	1	1	0	1803.03	1.067	0.999995	11.7	62	66.2	156.5	14.68	16.36	0.5	9.1	11.7	80.2	289.5	54.7	73.1	62	72.7	52.3	66.2		26	0.000416302	0.000200533	3	0.975284	1.06376	2.36923	0	5.77347	6.1918	5.9542	6.18388	5.70874	6.04876	3.20018	3.59344	3.37008	3.586	3.13933	3.45897	-0.00730569	-0.00686778
Q7Z6Z7	[R].AESPEEVACRK.[E]	1xCarbamidomethyl [C9]; 1xTMT6plex [K11]; 1xTMT6plex [N-Term]	1	1	1	1733.93	0.827	0.999995	39.9	144.5	119.4	164.07	2.78	21.57	5.1	10.6	39.9	140.4	680.2	145.1	144.5	138	162.4	109.4	119.4		21	0.000917442	0.000269597	5	0.983453	0.800516	4.56846	0	7.1809	7.17493	7.10852	7.34341	6.77347	6.89966	3.26345	3.25598	3.17303	3.46644	2.75448	2.91212	0.149273	0.186471
P46063	[R].AESSQTCHSEQGDK.[K]	1xCarbamidomethyl [C7]; 1xTMT6plex [K14]; 1xTMT6plex [N-Term]	1	1	0	2021.96	1.226	0.916284	10.5	33	40.4	169.5	11.8	24.75	2.8	4.1	10.5	66.5	326.2	33	36.5	28.8	58	40.4	37.2		31	0.000419864	0.000200533	4	0.979485	0.982018	2.67803	0	5.04439	5.18982	4.848	5.85798	5.33628	5.21723	2.40969	2.55778	2.2097	3.23818	2.70693	2.58569	-0.443093	-0.451207
Q0JRZ9	[R].AESSSSISSSASLSAANTPTVGVSR.[G]	1xTMT6plex [N-Term]	1	1	0	2582.31	0.826	0.999995	8.1	37.5	31	156.22	19.81	34.89	0.8	4.1	8.1	30.5	127.5	46.6	31.5	37.5	31.8	31	15.6		28	0.000801598	0.000269597	5	0.987182	0.787116	2.39219	0	5.54226	4.97728	5.22882	4.99095	4.9542	3.96347	4.00204	3.28426	3.60383	3.30163	3.25493	1.99626	0.613244	0.779102
O75179	[R].AESTANAGQSDNR.[S]	1xTMT6plex [N-Term]	1	1	0	1549.74	1.061	0.999995	19.7	34.8	36.9	148.44	34.48	15.84		2.4	9.2	42.1	212.3	31.5	57.7	34.8	42.7	36.9	31		96	7.90894e-08	5.8751e-05	4	0.997124	0.983647	2.11364	0	4.97728	5.8505	5.12102	5.41616	5.20555	4.9542	2.91125	3.79899	3.05738	3.35743	3.14332	2.88778	0.124295	0.126362
Q9BZI7	[K].AESTESIGSSEK.[T]	1xTMT6plex [K12]; 1xTMT6plex [N-Term]	1	1	0	1682.88	1.143	0.972743	33.7	121.3	138.6	158.27	20.53	10.82	3.5	8.2	33.7	152.7	592.5	121.3	139.1	91.4	154.8	124.6	138.6		11	0.00324764	0.00035197	5	0.988339	0.853083	4.25871	0	6.92244	7.11998	6.51412	7.27426	6.96116	7.11478	3.12246	3.35403	2.64383	3.53488	3.16786	3.34794	-0.264556	-0.310118
Q13098	[K].AESTPEIAEQR.[G]	1xTMT6plex [N-Term]	1	1	0	1459.76	0.687	0.999995	70.7	129.1	88.7	141.46	12.36	22.03		7.9	38.2	130.9	594.7	148.3	129.1	116.1	126.3	87.1	88.7		48	9.11398e-05	5.8751e-05	4	0.999686	0.934187	3.95231	0	7.21237	7.01235	6.85922	6.98071	6.4446	6.47086	3.48974	3.27561	3.11171	3.24175	2.66787	2.69598	0.395923	0.423816
Q13098	[K].AESTPEIAEQRGER.[D]	1xTMT6plex [N-Term]	1	1	1	1801.92	0.855	0.999995	14.3	69.7	59.6	171.3	17.66	16.61	0.3	0.8	14.3	71.2	348.7	82.8	69.7	58	76.1	56.2	59.6		16	0.00939529	0.00141207	5	0.980983	1.20543	1.83747	0	6.37156	6.12309	5.85798	6.24982	5.8125	5.89724	3.76138	3.55525	3.33532	3.66039	3.29759	3.36789	0.131021	0.108692
Q9UBS8	[K].AESVQGGETR.[I]	1xTMT6plex [N-Term]	1	2	0	1262.65	0.585	0.95087	19.8	120.4	70.5	164.56	32.76	23.29	0.1	3.1	19.8	112.4	459.3	125.2	120.4	64.3	70.5	57.8	91.6		76	3.37382e-05	5.8751e-05	5	0.970955	1.32857	2.06951	0	6.96809	6.91169	6.00675	6.13955	5.853	6.51728	3.68709	3.64464	2.9635	3.06346	2.84778	3.34777	0.458902	0.345409
P12814; O43707	[K].AETAANR.[I]	1xTMT6plex [N-Term]	2	3	0	961.526	1.426	0.713542	119.6	108.2	154.4	144.85	20.76	110.35		7.6	60.9	235.1	1096	94.4	108.2	140.7	154.4	95.3	776.9	NotUnique	24	0.0160506	0.0023339	4	0.993773	1.07076	4.22115	0	6.56071	6.75756	7.13648	7.27053	6.5744	9.60159	2.18495	2.36879	2.72267	2.84786	2.19774	5.02486	-0.997256	-0.93135
[truncated: 38,466 more rows]

## Sheet: PeptideGroups Mix1 Noise 20
Supplementary Table ST3: List of peptides identified and quantified in the TMT-based experiments with increasing backgroud noise (20 Units). – Batch 1
[truncated: 39,597 more rows]

[truncated: 2 more sheets: PeptideGroups Mix1 Noise 50, PeptideGroups Mix1 Noise 200]
