# Supplementary material for: Proteome-Wide Multipoint Internal Calibration Curves for Evaluating Peptide-Level Linearity in Relative Quantitative Proteomics
Source: J Proteome Res. 2025 Dec 23;25(2):1204–10. doi: 10.1021/acs.jproteome.5c00179 (PMC12887998; doi:10.1021/acs.jproteome.5c00179)
Supplement: Supplementary file 5 [file pr5c00179_si_005.xlsx]

## Sheet: Stats Linear Peptides No Noise
Supplementary Table ST4: MSstats relative quantification output with fold-changes and adjusted p-values comparing proteins abundance between untreated and cisplatin-treated (25 µM) SK-OV-3 ovarian cancer cells with higher background noise (Only linear peptides, No Noise)
	Protein	Label	log2FC	SE	DF	pvalue	adj.pvalue	issue
1	A0A0B4J2F0	Cond-A vs Cond-B	0.106683	0.192436	8.32829	0.593888	0.719015	NA
2	A0A0U1RRE5	Cond-A vs Cond-B	0.0679756	0.151762	8.32829	0.665642	0.775852	NA
3	A0AV96	Cond-A vs Cond-B	1.11318	0.12513	8.32829	1.56023e-05	0.000516196	NA
4	A0AVF1	Cond-A vs Cond-B	0.162378	0.192573	5.32829	0.435326	0.580158	NA
5	A0AVT1	Cond-A vs Cond-B	-0.277336	0.130145	8.32829	0.0643538	0.147215	NA
6	A0FGR8	Cond-A vs Cond-B	-0.959019	0.175807	8.32829	0.000527114	0.00492255	NA
7	A0JLT2	Cond-A vs Cond-B	0.229968	0.126131	8.32829	0.104255	0.210408	NA
8	A0JNW5	Cond-A vs Cond-B	0.25756	0.160384	8.32829	0.145475	0.265553	NA
9	A0MZ66	Cond-A vs Cond-B	0.0857644	0.134514	8.32829	0.540872	0.672757	NA
10	A0PJW6	Cond-A vs Cond-B	-0.178471	0.221157	8.32829	0.442109	0.586013	NA
11	A1A4S6	Cond-A vs Cond-B	0.412074	0.207433	8.32829	0.0807995	0.174094	NA
12	A1IGU5	Cond-A vs Cond-B	0.0995369	0.138669	8.32829	0.49252	0.632168	NA
13	A1L0T0	Cond-A vs Cond-B	-1.0214	0.26442	8.32829	0.00443646	0.0219003	NA
14	A1L188	Cond-A vs Cond-B	-0.000643969	0.146925	8.32829	0.996606	0.997656	NA
15	A1L390	Cond-A vs Cond-B	0.342146	0.121566	8.32829	0.0218035	0.0676414	NA
16	A1X283	Cond-A vs Cond-B	-0.289034	0.122235	8.32829	0.0444376	0.111893	NA
17	A1XBS5	Cond-A vs Cond-B	1.06377	0.334743	8.32829	0.0123817	0.0450429	NA
18	A1Z1Q3	Cond-A vs Cond-B	-0.237537	0.117975	8.32829	0.0774554	0.168381	NA
19	A2A2Z9	Cond-A vs Cond-B	-1.42879	0.253718	8.32829	0.00042564	0.00421781	NA
20	A2AJT9	Cond-A vs Cond-B	0.608375	0.157411	8.32829	0.0044232	0.0218531	NA
21	A2RRP1	Cond-A vs Cond-B	-0.391846	0.136157	8.32829	0.0197371	0.0630413	NA
22	A2RTX5	Cond-A vs Cond-B	0.612945	0.385362	8.32829	0.148884	0.269634	NA
23	A2RUC4	Cond-A vs Cond-B	0.0480746	0.162844	8.32829	0.775053	0.854035	NA
24	A3KMH1	Cond-A vs Cond-B	-0.400654	0.120768	8.32829	0.00999644	0.0386266	NA
25	A3KN83	Cond-A vs Cond-B	0.114483	0.121641	8.32829	0.37312	0.519741	NA
26	A4D1E1	Cond-A vs Cond-B	-0.0608451	0.135875	8.32829	0.665716	0.775852	NA
27	A4D1E9	Cond-A vs Cond-B	0.255908	0.152032	8.32829	0.129333	0.244685	NA
28	A4D1P6	Cond-A vs Cond-B	0.240658	0.16262	8.32829	0.175708	0.30572	NA
29	A5D8V6	Cond-A vs Cond-B	0.520522	0.13596	8.32829	0.00466378	0.0227497	NA
30	A5PLN9	Cond-A vs Cond-B	-0.0665919	0.112453	8.32829	0.569459	0.699138	NA
31	A5YKK6	Cond-A vs Cond-B	-0.000678509	0.140878	8.32829	0.996271	0.997471	NA
32	A5YM69	Cond-A vs Cond-B	Inf	NA	NA	NA	NA	oneConditionMissing
33	A6H8Y1	Cond-A vs Cond-B	-0.170611	0.132095	8.32829	0.231193	0.37208	NA
34	A6NCF6	Cond-A vs Cond-B	-0.00720847	0.170451	8.32829	0.967263	0.979255	NA
35	A6NDG6	Cond-A vs Cond-B	0.237425	0.120005	8.32829	0.0818306	0.175653	NA
36	A6NDP7	Cond-A vs Cond-B	-0.237278	0.196216	8.32829	0.259767	0.403954	NA
37	A6NDU8	Cond-A vs Cond-B	-0.765334	0.168109	8.32829	0.00168487	0.0110497	NA
38	A6NED2	Cond-A vs Cond-B	0.266396	0.176164	8.32829	0.167461	0.294374	NA
39	A6NFH5	Cond-A vs Cond-B	0.343663	0.225905	8.32829	0.16521	0.291728	NA
40	A6NFI3	Cond-A vs Cond-B	-0.440944	0.11745	8.32829	0.00519839	0.0245774	NA
41	A6NFY7	Cond-A vs Cond-B	-0.0534031	0.128879	8.32829	0.689074	0.793149	NA
42	A6NG13	Cond-A vs Cond-B	0.128584	0.255202	8.32829	0.627422	0.745596	NA
43	A6NGB9	Cond-A vs Cond-B	0.524927	0.176414	8.32829	0.0169428	0.0562506	NA
44	A6NHQ2	Cond-A vs Cond-B	-0.239195	0.246663	4.32829	0.383199	0.529016	SingleMeasurePerCondition
45	A6NHR9	Cond-A vs Cond-B	-0.436135	0.11229	8.32829	0.00430205	0.0214485	NA
46	A6NHX0	Cond-A vs Cond-B	0.0552837	0.127028	8.32829	0.674469	0.783034	NA
47	A6NIH7	Cond-A vs Cond-B	0.0650463	0.203849	8.32829	0.757515	0.841704	NA
48	A6NIX2	Cond-A vs Cond-B	-0.265072	0.208807	8.32829	0.238601	0.38042	NA
49	A6NJ78	Cond-A vs Cond-B	0.659391	0.121496	8.32829	0.00054532	0.00502395	NA
50	A6NKD9	Cond-A vs Cond-B	0.645594	0.160362	8.32829	0.00350708	0.0187854	NA
51	A6NKF1	Cond-A vs Cond-B	0.413634	0.134324	8.32829	0.0144169	0.049804	NA
52	A6NM62	Cond-A vs Cond-B	-0.301556	0.140163	8.32829	0.0623021	0.143708	NA
53	A6NMT0	Cond-A vs Cond-B	-0.178636	0.118104	8.32829	0.167379	0.294308	NA
54	A6NNA2	Cond-A vs Cond-B	0.0676149	0.464585	8.32829	0.887747	0.928956	NA
55	A6NNT2	Cond-A vs Cond-B	0.0207598	0.120293	8.32829	0.867105	0.916587	NA
56	A6ZKI3	Cond-A vs Cond-B	1.09748	0.121066	8.32829	1.35177e-05	0.000475623	NA
57	A7E2V4	Cond-A vs Cond-B	0.350327	0.124281	8.32829	0.0216544	0.0674482	NA
58	A7KAX9	Cond-A vs Cond-B	-0.391818	0.198769	6.32829	0.0936988	0.194293	NA
59	A8MW92	Cond-A vs Cond-B	-0.31473	0.147777	8.32829	0.0644764	0.147394	NA
60	A8MWY0	Cond-A vs Cond-B	-0.513546	0.320528	8.32829	0.146293	0.266096	NA
61	A8MX76	Cond-A vs Cond-B	-0.0477741	0.268249	8.32829	0.862903	0.914595	NA
62	A8MZ36	Cond-A vs Cond-B	-0.358285	0.214349	8.32829	0.131674	0.24836	NA
63	A9UHW6	Cond-A vs Cond-B	0.435331	0.114795	8.32829	0.00491716	0.0236436	NA
64	B1AK53	Cond-A vs Cond-B	0.0339733	0.111762	8.32829	0.768602	0.84946	NA
65	B2RTY4	Cond-A vs Cond-B	-0.347834	0.118361	8.32829	0.017944	0.0587822	NA
66	B3EWG6	Cond-A vs Cond-B	1.02855	0.147383	8.32829	9.47542e-05	0.00158728	NA
67	B7ZAP0	Cond-A vs Cond-B	-0.128923	0.176384	8.32829	0.48488	0.624977	NA
68	C9J7I0	Cond-A vs Cond-B	0.641054	0.14186	8.32829	0.00176361	0.0113571	NA
69	C9JLW8	Cond-A vs Cond-B	0.398306	0.148536	8.32829	0.0268858	0.0781087	NA
70	CON_E1BF81	Cond-A vs Cond-B	-0.507369	0.21371	8.32829	0.0437711	0.110718	NA
71	CON_P00735	Cond-A vs Cond-B	-0.408892	0.187788	8.32829	0.0597948	0.139539	NA
72	CON_P00761	Cond-A vs Cond-B	-0.0718936	0.153439	8.32829	0.651412	0.765622	NA
73	CON_P00978	Cond-A vs Cond-B	-0.818546	0.160472	8.32829	0.000820209	0.00665982	NA
74	CON_P01030	Cond-A vs Cond-B	-0.532243	0.188686	8.32829	0.0215883	0.0673367	NA
75	CON_P01044	Cond-A vs Cond-B	-1.28518	0.140251	7.32829	2.8507e-05	0.000734097	NA
76	CON_P01966	Cond-A vs Cond-B	-0.444614	0.275478	8.32829	0.143708	0.263345	NA
77	CON_P02672	Cond-A vs Cond-B	-1.05062	0.170745	8.32829	0.000231683	0.00278005	NA
78	CON_P02676	Cond-A vs Cond-B	-1.0468	0.285423	8.32829	0.00590782	0.0267623	NA
79	CON_P02769	Cond-A vs Cond-B	-1.14467	0.170548	8.32829	0.000125433	0.00184542	NA
80	CON_P06868	Cond-A vs Cond-B	-0.939712	0.197787	8.32829	0.0012917	0.00905142	NA
81	CON_P07224	Cond-A vs Cond-B	0.0573273	0.282122	8.32829	0.843856	0.902884	NA
82	CON_P08730	Cond-A vs Cond-B	0.435336	0.135158	8.32829	0.0115884	0.0429321	NA
83	CON_P12763	Cond-A vs Cond-B	-0.639165	0.267127	8.32829	0.0424943	0.10852	NA
84	CON_P15497	Cond-A vs Cond-B	-0.340426	0.235758	8.32829	0.185292	0.317494	NA
85	CON_P15636	Cond-A vs Cond-B	0.0677406	0.123981	8.32829	0.599133	0.722436	NA
86	CON_P17690	Cond-A vs Cond-B	-0.615574	0.206723	8.32829	0.0168839	0.0561109	NA
87	CON_P17697	Cond-A vs Cond-B	-0.65052	0.107541	8.32829	0.000260838	0.00300619	NA
88	CON_P28800	Cond-A vs Cond-B	-0.84229	0.144852	8.32829	0.000342311	0.00359048	NA
89	CON_P34955	Cond-A vs Cond-B	-0.590114	0.192464	8.32829	0.0147167	0.0504726	NA
90	CON_P41361	Cond-A vs Cond-B	-0.0942639	0.197889	8.32829	0.646074	0.761502	NA
91	CON_Q03247	Cond-A vs Cond-B	0.523461	0.271927	8.32829	0.0889772	0.186479	NA
92	CON_Q28085	Cond-A vs Cond-B	-0.853782	0.34951	8.32829	0.039248	0.102634	NA
93	CON_Q28107	Cond-A vs Cond-B	-0.440277	0.173451	8.32829	0.0337273	0.0921094	NA
94	CON_Q29443	Cond-A vs Cond-B	-0.765205	0.193021	8.32829	0.00383056	0.019839	NA
95	CON_Q2UVX4	Cond-A vs Cond-B	-0.958706	0.155391	8.32829	0.000227391	0.00274867	NA
96	CON_Q3MHN2	Cond-A vs Cond-B	-0.120822	0.192812	8.32829	0.547689	0.678237	NA
97	CON_Q3MHN5	Cond-A vs Cond-B	-1.2431	0.123191	8.32829	5.92231e-06	0.000280028	NA
98	CON_Q3SZ57	Cond-A vs Cond-B	-1.26207	0.240436	8.32829	0.000680172	0.00587421	NA
99	CON_Q3SZR3	Cond-A vs Cond-B	-0.858454	0.221577	8.32829	0.00436311	0.0216366	NA
100	CON_Q3Y5Z3	Cond-A vs Cond-B	-0.778302	0.248534	8.32829	0.0132982	0.0471644	NA
101	CON_Q3ZBD7	Cond-A vs Cond-B	0.0934392	0.124965	8.32829	0.475207	0.617212	NA
102	CON_Q58D62	Cond-A vs Cond-B	-1.00277	0.187458	8.32829	0.000600346	0.00538046	NA
103	CON_Q95121	Cond-A vs Cond-B	-0.624228	0.248386	8.32829	0.0351024	0.0947365	NA
104	CON_Q9N2I2	Cond-A vs Cond-B	-0.273175	0.110605	8.32829	0.0375997	0.0995083	NA
105	E9PRG8	Cond-A vs Cond-B	1.01247	0.158813	8.32829	0.000180716	0.00236567	NA
106	F5H4B4	Cond-A vs Cond-B	-0.118618	0.278342	8.32829	0.680794	0.787569	NA
107	H7BZ55	Cond-A vs Cond-B	-0.0961069	0.275634	8.32829	0.735984	0.826922	NA
108	L0R6Q1	Cond-A vs Cond-B	0.794729	0.303826	8.32829	0.0298348	0.0843542	NA
109	L0R819	Cond-A vs Cond-B	0.125774	0.15808	8.32829	0.448326	0.59201	NA
110	L0R8F8	Cond-A vs Cond-B	1.31504	0.237343	8.32829	0.000474856	0.0045567	NA
111	O00115	Cond-A vs Cond-B	-0.586056	0.289417	8.32829	0.076066	0.166394	NA
112	O00116	Cond-A vs Cond-B	-0.0884614	0.11326	8.32829	0.4564	0.599103	NA
113	O00139	Cond-A vs Cond-B	-0.12985	0.134662	8.32829	0.362075	0.508833	NA
114	O00142	Cond-A vs Cond-B	-0.119854	0.131843	8.32829	0.388864	0.53468	NA
115	O00151	Cond-A vs Cond-B	0.104507	0.131346	8.32829	0.448313	0.59201	NA
116	O00154	Cond-A vs Cond-B	0.137502	0.159148	8.32829	0.411786	0.558397	NA
117	O00159	Cond-A vs Cond-B	-0.425934	0.190967	8.32829	0.0549808	0.130453	NA
118	O00160	Cond-A vs Cond-B	-0.0444363	0.140744	8.32829	0.759978	0.842871	NA
119	O00161	Cond-A vs Cond-B	-0.816497	0.14631	8.32829	0.000452463	0.00439872	NA
120	O00165	Cond-A vs Cond-B	0.522133	0.13029	8.32829	0.00360063	0.0190943	NA
121	O00170	Cond-A vs Cond-B	0.24249	0.117301	8.32829	0.0711654	0.158596	NA
122	O00178	Cond-A vs Cond-B	0.053738	0.130175	8.32829	0.690168	0.793149	NA
123	O00186	Cond-A vs Cond-B	-0.290616	0.116722	8.32829	0.0364256	0.0973595	NA
124	O00192	Cond-A vs Cond-B	-0.377818	0.141532	8.32829	0.0274028	0.0792298	NA
125	O00193	Cond-A vs Cond-B	0.244186	0.131961	8.32829	0.0999445	0.203937	NA
126	O00203	Cond-A vs Cond-B	-0.0513952	0.118419	8.32829	0.675305	0.783457	NA
127	O00213	Cond-A vs Cond-B	-0.12804	0.169381	8.32829	0.470531	0.612953	NA
128	O00214	Cond-A vs Cond-B	-0.369763	0.131126	8.32829	0.0216182	0.0673671	NA
129	O00217	Cond-A vs Cond-B	-0.0073356	0.132404	8.32829	0.957124	0.974563	NA
130	O00221	Cond-A vs Cond-B	-0.291186	0.132953	8.32829	0.0586027	0.13756	NA
131	O00231	Cond-A vs Cond-B	0.40272	0.119761	8.32829	0.00933263	0.0368977	NA
132	O00232	Cond-A vs Cond-B	0.170069	0.141121	8.32829	0.261279	0.405485	NA
133	O00233	Cond-A vs Cond-B	0.619195	0.183298	8.32829	0.00911728	0.0362885	NA
134	O00244	Cond-A vs Cond-B	0.174716	0.132775	8.32829	0.223279	0.362855	NA
135	O00255	Cond-A vs Cond-B	0.476994	0.156829	8.32829	0.0152896	0.0519284	NA
136	O00257	Cond-A vs Cond-B	-0.741058	0.140257	7.32829	0.000987226	0.00754604	NA
137	O00264	Cond-A vs Cond-B	-0.0657789	0.13403	8.32829	0.636255	0.753067	NA
138	O00267	Cond-A vs Cond-B	0.441449	0.119581	8.32829	0.00570117	0.0261468	NA
139	O00273	Cond-A vs Cond-B	0.110928	0.131592	8.32829	0.422795	0.568916	NA
140	O00291	Cond-A vs Cond-B	0.175872	0.151628	8.32829	0.278264	0.423834	NA
141	O00299	Cond-A vs Cond-B	-0.0546614	0.146334	8.32829	0.718077	0.814744	NA
142	O00300	Cond-A vs Cond-B	-0.442142	0.136296	8.32829	0.0111858	0.0417429	NA
143	O00303	Cond-A vs Cond-B	0.544308	0.116732	8.32829	0.00145264	0.0098485	NA
144	O00308	Cond-A vs Cond-B	0.541284	0.227617	8.32829	0.0434973	0.110193	NA
145	O00327	Cond-A vs Cond-B	-0.0568892	0.148964	8.32829	0.712097	0.810032	NA
146	O00330	Cond-A vs Cond-B	-0.144882	0.123347	8.32829	0.272647	0.41844	NA
147	O00338	Cond-A vs Cond-B	-0.470103	0.268008	8.32829	0.11602	0.226497	NA
148	O00391	Cond-A vs Cond-B	1.10928	0.209094	8.32829	0.000634145	0.00555608	NA
149	O00399	Cond-A vs Cond-B	0.190074	0.193169	8.32829	0.352846	0.499619	NA
150	O00400	Cond-A vs Cond-B	-0.985855	0.210071	6.32829	0.00291183	0.0162616	NA
151	O00401	Cond-A vs Cond-B	0.662239	0.132451	8.32829	0.00093343	0.00728557	NA
152	O00410	Cond-A vs Cond-B	-0.308741	0.128036	8.32829	0.0412567	0.106422	NA
153	O00411	Cond-A vs Cond-B	-0.135096	0.114229	8.32829	0.269597	0.414672	NA
154	O00418	Cond-A vs Cond-B	1.84766	0.179956	8.32829	5.17636e-06	0.000263924	NA
155	O00422	Cond-A vs Cond-B	0.0354589	0.14339	8.32829	0.810671	0.880445	NA
156	O00423	Cond-A vs Cond-B	-0.197046	0.121483	8.32829	0.14197	0.261162	NA
157	O00425	Cond-A vs Cond-B	-0.0614623	0.125248	8.32829	0.636289	0.753067	NA
158	O00429	Cond-A vs Cond-B	-0.0745152	0.135013	8.32829	0.595504	0.720281	NA
159	O00442	Cond-A vs Cond-B	-0.292845	0.10608	8.32829	0.0237328	0.0719997	NA
160	O00443	Cond-A vs Cond-B	-0.230896	0.107171	8.32829	0.0620064	0.143292	NA
161	O00458	Cond-A vs Cond-B	0.341677	0.183642	8.32829	0.0983856	0.20125	NA
162	O00459	Cond-A vs Cond-B	-0.364302	0.136338	8.32829	0.027292	0.0790122	NA
163	O00461	Cond-A vs Cond-B	-0.451818	0.161739	8.32829	0.0225347	0.0693777	NA
164	O00462	Cond-A vs Cond-B	0.499594	0.185773	8.32829	0.0265599	0.0775887	NA
165	O00468	Cond-A vs Cond-B	1.60953	0.147333	8.32829	3.18905e-06	0.000202584	NA
166	O00469	Cond-A vs Cond-B	0.289946	0.142225	8.32829	0.0744448	0.163493	NA
167	O00471	Cond-A vs Cond-B	-0.114867	0.147809	8.32829	0.458583	0.601139	NA
168	O00482	Cond-A vs Cond-B	-0.594565	0.232707	8.32829	0.0328482	0.0905266	NA
169	O00483	Cond-A vs Cond-B	0.0348055	0.124214	8.32829	0.786155	0.862268	NA
170	O00487	Cond-A vs Cond-B	0.47481	0.149682	8.32829	0.0124918	0.0452699	NA
171	O00488	Cond-A vs Cond-B	0.0691365	0.133243	8.32829	0.617349	0.73748	NA
172	O00499	Cond-A vs Cond-B	0.261519	0.116543	8.32829	0.0538105	0.128565	NA
173	O00505	Cond-A vs Cond-B	-0.156773	0.127269	8.32829	0.251661	0.394797	NA
174	O00506	Cond-A vs Cond-B	-0.0577794	0.116561	8.32829	0.632922	0.750924	NA
175	O00512	Cond-A vs Cond-B	-0.388354	0.166406	8.32829	0.0466652	0.115577	NA
176	O00541	Cond-A vs Cond-B	-0.0254068	0.116666	8.32829	0.832848	0.896768	NA
177	O00559	Cond-A vs Cond-B	-0.813056	0.123159	8.32829	0.000141137	0.00200036	NA
178	O00560	Cond-A vs Cond-B	-0.39499	0.136162	8.32829	0.0190395	0.0616419	NA
179	O00562	Cond-A vs Cond-B	0.0148292	0.111144	8.32829	0.897026	0.935771	NA
180	O00566	Cond-A vs Cond-B	1.72065	0.196474	8.32829	1.75788e-05	0.000546257	NA
181	O00567	Cond-A vs Cond-B	-0.643346	0.13432	8.32829	0.00122764	0.00874067	NA
182	O00571	Cond-A vs Cond-B	0.30467	0.120211	8.32829	0.0339348	0.0926001	NA
183	O00584	Cond-A vs Cond-B	0.604004	0.131926	8.32829	0.00162731	0.0107892	NA
184	O00592	Cond-A vs Cond-B	-0.781831	0.146194	8.32829	0.000601405	0.0053827	NA
185	O00622	Cond-A vs Cond-B	0.569811	0.155571	8.32829	0.00595019	0.0268627	NA
186	O00625	Cond-A vs Cond-B	0.262072	0.11576	8.32829	0.0521343	0.125568	NA
187	O00628	Cond-A vs Cond-B	0.361712	0.176944	8.32829	0.0737944	0.162548	NA
188	O00629	Cond-A vs Cond-B	-0.337138	0.167916	8.32829	0.0781489	0.169568	NA
189	O00635	Cond-A vs Cond-B	-0.236761	0.149906	8.32829	0.151412	0.273015	NA
190	O00712	Cond-A vs Cond-B	0.0106821	0.157375	8.32829	0.947485	0.968307	NA
191	O00743	Cond-A vs Cond-B	0.117308	0.112624	8.32829	0.326889	0.473367	NA
192	O00748	Cond-A vs Cond-B	0.377623	0.112389	8.32829	0.0093717	0.0369862	NA
193	O00750	Cond-A vs Cond-B	-0.298874	0.185949	8.32829	0.14517	0.265278	NA
194	O00754	Cond-A vs Cond-B	0.34875	0.152394	8.32829	0.0501436	0.121654	NA
195	O00755	Cond-A vs Cond-B	1.6976	0.123852	8.32829	5.27743e-07	6.05085e-05	NA
196	O00762	Cond-A vs Cond-B	2.66429	0.189918	8.32829	4.38123e-07	5.60292e-05	NA
197	O00764	Cond-A vs Cond-B	0.314892	0.201443	8.32829	0.155154	0.277658	NA
198	O14497	Cond-A vs Cond-B	-0.223259	0.148762	8.32829	0.170334	0.298163	NA
199	O14530	Cond-A vs Cond-B	-0.329825	0.133333	8.32829	0.0373699	0.0990078	NA
200	O14531	Cond-A vs Cond-B	0.0520827	0.132319	8.32829	0.703751	0.8037	NA
201	O14545	Cond-A vs Cond-B	0.25669	0.111776	8.32829	0.0495116	0.120561	NA
202	O14548	Cond-A vs Cond-B	0.204366	0.109672	8.32829	0.0979466	0.200475	NA
203	O14561	Cond-A vs Cond-B	0.131669	0.153534	8.32829	0.415115	0.56108	NA
204	O14562	Cond-A vs Cond-B	0.031968	0.138349	8.32829	0.822838	0.890025	NA
205	O14578	Cond-A vs Cond-B	0.438162	0.166674	8.32829	0.0292217	0.0831185	NA
206	O14579	Cond-A vs Cond-B	0.223597	0.129883	8.32829	0.121972	0.234592	NA
207	O14603	Cond-A vs Cond-B	0.702395	0.323038	8.32829	0.0600864	0.139956	NA
208	O14617	Cond-A vs Cond-B	-0.570003	0.113111	8.32829	0.000887297	0.00702444	NA
209	O14618	Cond-A vs Cond-B	0.179433	0.1413	8.32829	0.238461	0.38042	NA
210	O14639	Cond-A vs Cond-B	0.235979	0.142491	8.32829	0.134802	0.252446	NA
211	O14640	Cond-A vs Cond-B	-0.188692	0.120529	8.32829	0.154604	0.277121	NA
212	O14641	Cond-A vs Cond-B	0.539515	0.152515	8.32829	0.0071703	0.030679	NA
213	O14646	Cond-A vs Cond-B	0.289054	0.147423	8.32829	0.0841395	0.179106	NA
214	O14647	Cond-A vs Cond-B	-0.152852	0.15598	8.32829	0.35472	0.501592	NA
215	O14653	Cond-A vs Cond-B	-0.277598	0.184036	8.32829	0.168415	0.295793	NA
216	O14656	Cond-A vs Cond-B	0.0665117	0.121692	8.32829	0.599016	0.722426	NA
217	O14657	Cond-A vs Cond-B	0.999346	0.151023	8.32829	0.000138797	0.00198724	NA
218	O14662	Cond-A vs Cond-B	-1.03346	0.168071	8.32829	0.000232781	0.00278005	NA
219	O14672	Cond-A vs Cond-B	-0.0961639	0.108434	8.32829	0.400048	0.545983	NA
220	O14683	Cond-A vs Cond-B	-1.66583	0.226176	8.32829	6.40135e-05	0.00123654	NA
221	O14686	Cond-A vs Cond-B	-0.423917	0.380854	8.32829	0.296771	0.443563	NA
222	O14730	Cond-A vs Cond-B	-0.418315	0.109922	8.32829	0.00482252	0.0233234	NA
223	O14732	Cond-A vs Cond-B	-0.0317842	0.167125	8.32829	0.85372	0.908191	NA
224	O14733	Cond-A vs Cond-B	-0.1672	0.195559	8.32829	0.416477	0.562578	NA
225	O14734	Cond-A vs Cond-B	0.0772805	0.151211	8.32829	0.622568	0.741152	NA
226	O14737	Cond-A vs Cond-B	0.143397	0.138431	8.32829	0.3294	0.47599	NA
227	O14744	Cond-A vs Cond-B	-0.200088	0.126583	8.32829	0.151119	0.27277	NA
228	O14745	Cond-A vs Cond-B	0.103921	0.135601	8.32829	0.464621	0.607496	NA
229	O14757	Cond-A vs Cond-B	1.26634	0.134654	8.32829	1.02025e-05	0.0004137	NA
230	O14763	Cond-A vs Cond-B	-0.455191	0.333868	8.32829	0.208474	0.34538	NA
231	O14772	Cond-A vs Cond-B	-0.0988655	0.142461	8.32829	0.506586	0.644992	NA
232	O14773	Cond-A vs Cond-B	0.548211	0.228284	8.32829	0.0419113	0.10732	NA
233	O14776	Cond-A vs Cond-B	0.275403	0.117428	8.32829	0.0458198	0.114314	NA
234	O14777	Cond-A vs Cond-B	1.319	0.108874	8.32829	1.41115e-06	0.00012031	NA
235	O14782	Cond-A vs Cond-B	-0.233302	0.201525	8.32829	0.279115	0.424307	NA
236	O14786	Cond-A vs Cond-B	-0.132993	0.106972	8.32829	0.247637	0.390697	NA
237	O14787	Cond-A vs Cond-B	-0.346362	0.178412	8.32829	0.0867287	0.183255	NA
238	O14791	Cond-A vs Cond-B	-0.47025	0.131033	8.32829	0.00664087	0.0289776	NA
239	O14795	Cond-A vs Cond-B	-0.0036609	0.173688	8.32829	0.98368	0.989932	NA
240	O14802	Cond-A vs Cond-B	-0.381924	0.117126	8.32829	0.0109017	0.0410151	NA
241	O14817	Cond-A vs Cond-B	-0.948503	0.274378	8.32829	0.00809252	0.0334049	NA
242	O14818	Cond-A vs Cond-B	0.291883	0.111295	8.32829	0.029512	0.0837553	NA
243	O14828	Cond-A vs Cond-B	-0.981376	0.160247	8.32829	0.000239426	0.00283307	NA
244	O14832	Cond-A vs Cond-B	0.168709	0.127514	8.32829	0.220987	0.360188	NA
245	O14841	Cond-A vs Cond-B	0.383988	0.28664	8.32829	0.215774	0.35412	NA
246	O14867	Cond-A vs Cond-B	0.0507083	0.149454	8.32829	0.742789	0.831013	NA
247	O14874	Cond-A vs Cond-B	0.113406	0.125494	8.32829	0.391558	0.536768	NA
248	O14879	Cond-A vs Cond-B	-0.224546	0.132274	8.32829	0.12653	0.241096	NA
249	O14880	Cond-A vs Cond-B	-0.585448	0.485538	8.32829	0.261043	0.405308	NA
250	O14893	Cond-A vs Cond-B	0.099195	0.163324	8.32829	0.559809	0.690418	NA
251	O14896	Cond-A vs Cond-B	-0.0274653	0.135961	8.32829	0.844757	0.903442	NA
252	O14907	Cond-A vs Cond-B	-0.0322487	0.136405	8.32829	0.818819	0.886687	NA
253	O14908	Cond-A vs Cond-B	0.441508	0.13718	8.32829	0.011633	0.0430153	NA
254	O14920	Cond-A vs Cond-B	-0.488589	0.118873	8.32829	0.00311026	0.0172217	NA
255	O14924	Cond-A vs Cond-B	0.0597757	0.151328	8.32829	0.702762	0.802846	NA
256	O14925	Cond-A vs Cond-B	0.553476	0.154209	8.32829	0.00663754	0.0289776	NA
257	O14929	Cond-A vs Cond-B	0.442561	0.115602	8.32829	0.00466486	0.0227497	NA
258	O14933	Cond-A vs Cond-B	0.490027	0.165337	8.32829	0.0172556	0.0571299	NA
259	O14936	Cond-A vs Cond-B	-0.723039	0.127047	8.32829	0.000396287	0.00399895	NA
260	O14944	Cond-A vs Cond-B	0.894354	0.211135	8.32829	0.00260533	0.0150656	NA
261	O14949	Cond-A vs Cond-B	0.540099	0.172441	8.32829	0.0132879	0.0471529	NA
262	O14957	Cond-A vs Cond-B	0.177792	0.185569	8.32829	0.365002	0.511784	NA
263	O14964	Cond-A vs Cond-B	0.386863	0.152327	8.32829	0.0336553	0.0921089	NA
264	O14965	Cond-A vs Cond-B	0.154109	0.157415	8.32829	0.35516	0.501873	NA
265	O14967	Cond-A vs Cond-B	-1.73407	0.164304	8.32829	4.17661e-06	0.000232704	NA
266	O14972	Cond-A vs Cond-B	-0.00193853	0.16371	8.32829	0.990831	0.99412	NA
267	O14974	Cond-A vs Cond-B	0.186032	0.120857	8.32829	0.160819	0.285888	NA
268	O14976	Cond-A vs Cond-B	0.017877	0.121845	8.32829	0.886843	0.928303	NA
269	O14979	Cond-A vs Cond-B	0.54685	0.147788	8.32829	0.00562915	0.0259237	NA
270	O14980	Cond-A vs Cond-B	-0.119312	0.117302	8.32829	0.337724	0.484754	NA
271	O14981	Cond-A vs Cond-B	-0.0482967	0.139855	8.32829	0.738404	0.828331	NA
272	O15013	Cond-A vs Cond-B	-0.0676465	0.113092	8.32829	0.565644	0.695424	NA
273	O15014	Cond-A vs Cond-B	0.327801	0.12704	8.32829	0.031557	0.087695	NA
274	O15020	Cond-A vs Cond-B	-0.313288	0.186829	8.32829	0.130602	0.246594	NA
275	O15021	Cond-A vs Cond-B	-Inf	NA	NA	NA	NA	oneConditionMissing
276	O15027	Cond-A vs Cond-B	-0.00202153	0.135266	8.32829	0.988428	0.99286	NA
277	O15031	Cond-A vs Cond-B	-0.386287	0.111719	8.32829	0.00808358	0.0334049	NA
278	O15037	Cond-A vs Cond-B	0.365455	0.141489	8.32829	0.0314269	0.0874795	NA
279	O15040	Cond-A vs Cond-B	0.756387	0.223604	8.32829	0.00905345	0.036116	NA
280	O15042	Cond-A vs Cond-B	0.462451	0.127905	8.32829	0.0063811	0.028112	NA
281	O15047	Cond-A vs Cond-B	-0.222645	0.110123	8.32829	0.0764467	0.166703	NA
282	O15049	Cond-A vs Cond-B	0.348903	0.117111	8.32829	0.0168452	0.0560104	NA
283	O15054	Cond-A vs Cond-B	-0.333907	0.131513	8.32829	0.0336934	0.0921089	NA
284	O15056	Cond-A vs Cond-B	-0.208646	0.16519	8.32829	0.240777	0.38278	NA
285	O15061	Cond-A vs Cond-B	0.331498	0.116884	8.32829	0.021074	0.066178	NA
286	O15066	Cond-A vs Cond-B	-0.235761	0.150324	8.32829	0.153952	0.2761	NA
287	O15067	Cond-A vs Cond-B	-0.163477	0.119821	8.32829	0.208182	0.345067	NA
288	O15075	Cond-A vs Cond-B	0.154078	0.184502	8.32829	0.426967	0.572278	NA
289	O15078	Cond-A vs Cond-B	0.0391403	0.187364	8.32829	0.839546	0.900256	NA
290	O15084	Cond-A vs Cond-B	-0.200293	0.136529	8.32829	0.179085	0.310054	NA
291	O15085	Cond-A vs Cond-B	-0.321027	0.13565	8.32829	0.0442963	0.111625	NA
292	O15091	Cond-A vs Cond-B	0.00612234	0.130521	8.32829	0.963693	0.976914	NA
293	O15116	Cond-A vs Cond-B	0.47783	0.270509	8.32829	0.113834	0.223493	NA
294	O15118	Cond-A vs Cond-B	-0.917117	0.117069	8.32829	4.06042e-05	0.000949394	NA
295	O15121	Cond-A vs Cond-B	-0.931045	0.238063	8.32829	0.00413762	0.0209082	NA
296	O15126	Cond-A vs Cond-B	-0.44514	0.158119	8.32829	0.0217779	0.0676112	NA
297	O15127	Cond-A vs Cond-B	-0.52474	0.210347	8.32829	0.0361482	0.0968125	NA
298	O15143	Cond-A vs Cond-B	-0.152241	0.103422	8.32829	0.177766	0.308574	NA
299	O15144	Cond-A vs Cond-B	0.615651	0.188835	8.32829	0.0109106	0.0410151	NA
300	O15145	Cond-A vs Cond-B	-0.00450184	0.147304	8.32829	0.976339	0.986126	NA
301	O15160	Cond-A vs Cond-B	-0.0246035	0.106012	8.32829	0.822075	0.889489	NA
302	O15162	Cond-A vs Cond-B	-0.586463	0.166963	8.32829	0.00744328	0.0315334	NA
303	O15164	Cond-A vs Cond-B	0.480041	0.256643	7.32829	0.10172	0.206421	NA
304	O15173	Cond-A vs Cond-B	-1.16411	0.169888	8.32829	0.000108116	0.00171593	NA
305	O15182	Cond-A vs Cond-B	1.06606	0.170675	8.32829	0.000208636	0.00259332	NA
306	O15211	Cond-A vs Cond-B	-0.122779	0.148782	8.32829	0.432245	0.578008	NA
307	O15212	Cond-A vs Cond-B	0.0244614	0.156178	8.32829	0.879271	0.924159	NA
308	O15226	Cond-A vs Cond-B	-0.0257778	0.116712	8.32829	0.830516	0.895218	NA
309	O15228	Cond-A vs Cond-B	-0.0891843	0.136552	8.32829	0.531296	0.665872	NA
310	O15230	Cond-A vs Cond-B	0.655366	0.167788	8.32829	0.00416765	0.0209802	NA
311	O15231	Cond-A vs Cond-B	0.231164	0.122841	8.32829	0.0951825	0.196634	NA
312	O15234	Cond-A vs Cond-B	0.362023	0.157511	8.32829	0.0493603	0.120281	NA
313	O15235	Cond-A vs Cond-B	-0.12675	0.115175	8.32829	0.301907	0.448844	NA
314	O15239	Cond-A vs Cond-B	0.271992	0.176968	8.32829	0.16138	0.28667	NA
315	O15254	Cond-A vs Cond-B	0.0643063	0.161683	8.32829	0.70083	0.801052	NA
316	O15258	Cond-A vs Cond-B	-0.906244	0.272314	8.32829	0.00983935	0.0381312	NA
317	O15265	Cond-A vs Cond-B	-0.0861643	0.212609	8.32829	0.69549	0.796591	NA
318	O15269	Cond-A vs Cond-B	-0.778803	0.119159	8.32829	0.000151557	0.00209098	NA
319	O15270	Cond-A vs Cond-B	-0.196048	0.139954	8.32829	0.197413	0.332378	NA
320	O15294	Cond-A vs Cond-B	0.405764	0.121822	8.32829	0.00979664	0.0380898	NA
321	O15305	Cond-A vs Cond-B	0.0551616	0.206793	8.32829	0.796149	0.870645	NA
322	O15327	Cond-A vs Cond-B	-0.205336	0.165942	8.32829	0.249689	0.392815	NA
323	O15344	Cond-A vs Cond-B	-0.119322	0.149746	8.32829	0.447671	0.591446	NA
324	O15347	Cond-A vs Cond-B	-0.15921	0.137104	8.32829	0.277746	0.423238	NA
325	O15355	Cond-A vs Cond-B	-0.168666	0.112242	8.32829	0.169851	0.297788	NA
326	O15357	Cond-A vs Cond-B	0.0149449	0.156826	8.32829	0.926333	0.955276	NA
327	O15371	Cond-A vs Cond-B	-0.0220725	0.104153	8.32829	0.837262	0.898914	NA
328	O15372	Cond-A vs Cond-B	0.0459439	0.128284	8.32829	0.729146	0.823369	NA
329	O15379	Cond-A vs Cond-B	0.484466	0.221781	8.32829	0.0591342	0.138466	NA
330	O15381	Cond-A vs Cond-B	0.322881	0.162872	8.32829	0.0813227	0.174902	NA
331	O15382	Cond-A vs Cond-B	0.293652	0.223028	8.32829	0.223031	0.362541	NA
332	O15397	Cond-A vs Cond-B	-0.0044847	0.111453	8.32829	0.968851	0.98035	NA
333	O15400	Cond-A vs Cond-B	-0.75255	0.138328	8.32829	0.000536638	0.00497079	NA
334	O15417	Cond-A vs Cond-B	0.105821	0.154954	8.32829	0.513204	0.649935	NA
335	O15427	Cond-A vs Cond-B	-1.12385	0.181211	8.32829	0.000219271	0.00268536	NA
336	O15431	Cond-A vs Cond-B	-0.979307	0.146486	8.32829	0.000129017	0.00188978	NA
337	O15439	Cond-A vs Cond-B	-0.978011	0.188868	8.32829	0.000743505	0.00624282	NA
338	O15446	Cond-A vs Cond-B	-0.130186	0.116364	8.32829	0.294462	0.440831	NA
339	O15460	Cond-A vs Cond-B	1.27833	0.12262	8.32829	4.59645e-06	0.000248507	NA
340	O15498	Cond-A vs Cond-B	-1.20426	0.162003	8.32829	5.98213e-05	0.00118396	NA
341	O15504	Cond-A vs Cond-B	0.0626396	0.181565	8.32829	0.738647	0.828331	NA
342	O15511	Cond-A vs Cond-B	0.0221957	0.111156	8.32829	0.84652	0.904314	NA
343	O15514	Cond-A vs Cond-B	0.543303	0.225636	8.32829	0.0414853	0.106717	NA
344	O15530	Cond-A vs Cond-B	0.227632	0.105654	8.32829	0.0620021	0.143292	NA
345	O15533	Cond-A vs Cond-B	-1.37808	0.194423	8.32829	8.46671e-05	0.00147779	NA
346	O15541	Cond-A vs Cond-B	-0.0221464	0.165347	8.32829	0.896631	0.935771	NA
347	O15551	Cond-A vs Cond-B	-0.730272	0.122716	8.32829	0.000292055	0.00325321	NA
348	O43143	Cond-A vs Cond-B	-0.0787432	0.130127	8.32829	0.561218	0.691582	NA
349	O43148	Cond-A vs Cond-B	0.0272571	0.113127	8.32829	0.815425	0.884452	NA
350	O43149	Cond-A vs Cond-B	1.21124	0.315078	8.32829	0.00455791	0.0224021	NA
351	O43150	Cond-A vs Cond-B	-0.374051	0.140395	8.32829	0.02763	0.079748	NA
352	O43156	Cond-A vs Cond-B	-0.00948815	0.15721	8.32829	0.953297	0.972454	NA
353	O43164	Cond-A vs Cond-B	0.653583	0.223167	6.32829	0.0247549	0.0743206	NA
354	O43166	Cond-A vs Cond-B	-0.165054	0.127144	8.32829	0.229026	0.369576	NA
355	O43169	Cond-A vs Cond-B	-0.545597	0.226517	8.32829	0.0414357	0.106677	NA
356	O43172	Cond-A vs Cond-B	0.162978	0.129467	8.32829	0.242227	0.3847	NA
357	O43175	Cond-A vs Cond-B	-0.247668	0.129047	8.32829	0.0897883	0.187706	NA
358	O43181	Cond-A vs Cond-B	0.143835	0.152736	8.32829	0.372845	0.519474	NA
359	O43189	Cond-A vs Cond-B	-0.146071	0.126076	8.32829	0.278764	0.424109	NA
360	O43194	Cond-A vs Cond-B	-0.771054	0.153846	8.32829	0.000919161	0.00720804	NA
361	O43237	Cond-A vs Cond-B	0.147973	0.173512	8.32829	0.417614	0.563771	NA
362	O43242	Cond-A vs Cond-B	0.0839258	0.133009	8.32829	0.544978	0.675799	NA
363	O43251	Cond-A vs Cond-B	0.163877	0.20523	8.32829	0.446748	0.590748	NA
364	O43252	Cond-A vs Cond-B	0.0255402	0.104808	8.32829	0.81337	0.882511	NA
365	O43264	Cond-A vs Cond-B	-0.304238	0.12999	8.32829	0.0461717	0.114734	NA
366	O43272	Cond-A vs Cond-B	-0.305563	0.218293	8.32829	0.197709	0.332599	NA
367	O43290	Cond-A vs Cond-B	0.247148	0.110426	8.32829	0.0543107	0.129306	NA
368	O43291	Cond-A vs Cond-B	-0.477604	0.13249	8.32829	0.00648415	0.0284941	NA
369	O43293	Cond-A vs Cond-B	0.446376	0.143575	8.32829	0.0137704	0.0482218	NA
370	O43294	Cond-A vs Cond-B	0.151349	0.111696	8.32829	0.211023	0.347918	NA
371	O43298	Cond-A vs Cond-B	0.0257867	0.163771	8.32829	0.878637	0.923784	NA
372	O43299	Cond-A vs Cond-B	-0.278881	0.151493	8.32829	0.101441	0.206035	NA
373	O43301	Cond-A vs Cond-B	-0.0480536	0.14508	8.32829	0.748658	0.835149	NA
374	O43314	Cond-A vs Cond-B	-0.541965	0.106849	8.32829	0.000850685	0.0068087	NA
375	O43318	Cond-A vs Cond-B	-0.383689	0.188035	8.32829	0.0742254	0.163179	NA
376	O43324	Cond-A vs Cond-B	0.416329	0.112777	8.32829	0.00570113	0.0261468	NA
377	O43325	Cond-A vs Cond-B	0.157658	0.115447	8.32829	0.207796	0.344685	NA
378	O43353	Cond-A vs Cond-B	-0.0497271	0.14446	8.32829	0.739206	0.828818	NA
379	O43390	Cond-A vs Cond-B	0.646343	0.120433	8.32829	0.000587464	0.00527211	NA
380	O43395	Cond-A vs Cond-B	0.159803	0.11193	8.32829	0.18978	0.322934	NA
381	O43396	Cond-A vs Cond-B	0.374431	0.150872	8.32829	0.0368938	0.0983341	NA
382	O43399	Cond-A vs Cond-B	0.067542	0.126592	8.32829	0.607601	0.729209	NA
383	O43402	Cond-A vs Cond-B	-0.0461649	0.144723	8.32829	0.757589	0.841704	NA
384	O43414	Cond-A vs Cond-B	-0.294241	0.142991	8.32829	0.0722375	0.160361	NA
385	O43422	Cond-A vs Cond-B	-0.00411373	0.183025	6.32829	0.98276	0.98958	NA
386	O43427	Cond-A vs Cond-B	0.140003	0.133858	8.32829	0.325011	0.471596	NA
387	O43432	Cond-A vs Cond-B	-0.461418	0.125627	8.32829	0.0058611	0.0266597	NA
388	O43447	Cond-A vs Cond-B	-0.195639	0.137307	8.32829	0.190582	0.323785	NA
389	O43462	Cond-A vs Cond-B	-0.779705	0.177906	8.32829	0.00212494	0.0129928	NA
390	O43464	Cond-A vs Cond-B	-1.23868	0.340132	8.32829	0.00613792	0.0274125	NA
391	O43474	Cond-A vs Cond-B	-1.54162	0.29103	6.32829	0.00155297	0.0104	NA
392	O43488	Cond-A vs Cond-B	-0.0223856	0.116615	8.32829	0.852371	0.908085	NA
393	O43491	Cond-A vs Cond-B	-0.195289	0.115936	8.32829	0.129097	0.244516	NA
394	O43493	Cond-A vs Cond-B	0.718102	0.148964	8.32829	0.00117856	0.0084729	NA
395	O43504	Cond-A vs Cond-B	0.342743	0.156002	8.32829	0.0579654	0.136401	NA
396	O43516	Cond-A vs Cond-B	0.097252	0.129494	8.32829	0.473326	0.61525	NA
397	O43524	Cond-A vs Cond-B	0.470832	0.132104	8.32829	0.0068901	0.0297914	NA
398	O43570	Cond-A vs Cond-B	-0.946534	0.187604	8.32829	0.000880448	0.00700357	NA
399	O43572	Cond-A vs Cond-B	-0.0906716	0.166933	8.32829	0.601251	0.724071	NA
400	O43583	Cond-A vs Cond-B	-0.145707	0.128918	8.32829	0.289875	0.435717	NA
401	O43592	Cond-A vs Cond-B	0.00979354	0.156707	8.32829	0.951642	0.971361	NA
402	O43598	Cond-A vs Cond-B	0.341168	0.138265	8.32829	0.0377393	0.0997482	NA
403	O43615	Cond-A vs Cond-B	-0.0963056	0.138168	8.32829	0.504779	0.643062	NA
404	O43617	Cond-A vs Cond-B	0.365639	0.111248	8.32829	0.0104783	0.0399089	NA
405	O43633	Cond-A vs Cond-B	0.00686806	0.116871	8.32829	0.954524	0.972941	NA
406	O43639	Cond-A vs Cond-B	0.129103	0.113598	8.32829	0.287395	0.432784	NA
407	O43657	Cond-A vs Cond-B	-1.25894	0.207997	8.32829	0.000259749	0.00300406	NA
408	O43660	Cond-A vs Cond-B	0.561316	0.134925	8.32829	0.00289777	0.0162343	NA
409	O43663	Cond-A vs Cond-B	1.30401	0.126671	8.32829	5.07115e-06	0.000263462	NA
410	O43665	Cond-A vs Cond-B	-0.10733	0.133275	8.32829	0.443013	0.586516	NA
411	O43670	Cond-A vs Cond-B	0.567639	0.121231	8.32829	0.0014155	0.00969422	NA
412	O43674	Cond-A vs Cond-B	0.269317	0.33937	8.32829	0.449456	0.593033	NA
413	O43676	Cond-A vs Cond-B	-0.267677	0.146077	8.32829	0.10278	0.208419	NA
414	O43678	Cond-A vs Cond-B	-0.115952	0.15563	8.32829	0.476741	0.618017	NA
415	O43681	Cond-A vs Cond-B	0.511911	0.162857	8.32829	0.0130592	0.04659	NA
416	O43683	Cond-A vs Cond-B	1.29427	0.269392	8.32829	0.00120397	0.008609	NA
417	O43684	Cond-A vs Cond-B	0.413926	0.121139	8.32829	0.00859607	0.0347384	NA
418	O43688	Cond-A vs Cond-B	-0.13555	0.410488	8.32829	0.749391	0.835308	NA
419	O43707	Cond-A vs Cond-B	0.0313311	0.145573	8.32829	0.834768	0.897974	NA
420	O43708	Cond-A vs Cond-B	0.346533	0.2421	8.32829	0.188762	0.321782	NA
421	O43709	Cond-A vs Cond-B	0.537765	0.166101	8.32829	0.0112963	0.0420371	NA
422	O43715	Cond-A vs Cond-B	0.0504216	0.146095	8.32829	0.738552	0.828331	NA
423	O43716	Cond-A vs Cond-B	0.574239	0.144374	8.32829	0.0037592	0.0196222	NA
424	O43719	Cond-A vs Cond-B	-0.0910696	0.137151	8.32829	0.524638	0.659518	NA
425	O43741	Cond-A vs Cond-B	-0.0595595	0.128892	8.32829	0.655851	0.769005	NA
426	O43747	Cond-A vs Cond-B	0.3081	0.112049	8.32829	0.0241443	0.0729153	NA
427	O43752	Cond-A vs Cond-B	-0.648809	0.148393	8.32829	0.00215582	0.0131525	NA
428	O43759	Cond-A vs Cond-B	-0.357554	0.173055	8.32829	0.07129	0.158714	NA
429	O43765	Cond-A vs Cond-B	0.274291	0.120994	8.32829	0.0518825	0.125088	NA
430	O43768	Cond-A vs Cond-B	0.0720755	0.171949	8.32829	0.685696	0.790959	NA
431	O43776	Cond-A vs Cond-B	-0.209076	0.129311	8.32829	0.143084	0.262631	NA
432	O43795	Cond-A vs Cond-B	-0.668366	0.164543	8.32829	0.00333093	0.0182011	NA
433	O43805	Cond-A vs Cond-B	0.567334	0.123174	8.32829	0.00156787	0.0104892	NA
434	O43809	Cond-A vs Cond-B	0.274171	0.112603	8.32829	0.0397468	0.103679	NA
435	O43813	Cond-A vs Cond-B	0.0366901	0.119327	8.32829	0.766032	0.847109	NA
436	O43815	Cond-A vs Cond-B	0.00606827	0.118408	8.32829	0.960335	0.976042	NA
437	O43818	Cond-A vs Cond-B	0.206904	0.172399	8.32829	0.263106	0.40756	NA
438	O43819	Cond-A vs Cond-B	0.0602538	0.106187	8.32829	0.58539	0.712188	NA
439	O43822	Cond-A vs Cond-B	-1.11665	0.223623	8.32829	0.000941192	0.00730742	NA
440	O43823	Cond-A vs Cond-B	0.437809	0.146164	8.32829	0.016428	0.0548702	NA
441	O43824	Cond-A vs Cond-B	-0.106323	0.106437	8.32829	0.345966	0.492879	NA
442	O43827	Cond-A vs Cond-B	0.460735	0.133681	8.32829	0.00822046	0.0338256	NA
443	O43829	Cond-A vs Cond-B	-0.0294553	0.221551	8.32829	0.897389	0.935771	NA
444	O43837	Cond-A vs Cond-B	-0.128387	0.123404	8.32829	0.327424	0.473723	NA
445	O43847	Cond-A vs Cond-B	-0.246702	0.116841	8.32829	0.0663712	0.150484	NA
446	O43852	Cond-A vs Cond-B	0.157974	0.142449	8.32829	0.298433	0.445172	NA
447	O43854	Cond-A vs Cond-B	0.541032	0.107844	8.32829	0.000913335	0.00717929	NA
448	O43865	Cond-A vs Cond-B	0.0131315	0.115856	8.32829	0.912444	0.945575	NA
449	O43896	Cond-A vs Cond-B	-0.204665	0.149691	8.32829	0.207307	0.344391	NA
450	O43909	Cond-A vs Cond-B	1.10311	0.139178	8.32829	3.72322e-05	0.000887433	NA
451	O43920	Cond-A vs Cond-B	-0.0684228	0.161966	8.32829	0.683391	0.78892	NA
452	O43924	Cond-A vs Cond-B	0.220808	0.133124	8.32829	0.134277	0.251603	NA
453	O43929	Cond-A vs Cond-B	0.670607	0.178942	8.32829	0.00524979	0.0246547	NA
454	O60216	Cond-A vs Cond-B	-0.131134	0.127388	8.32829	0.332254	0.479282	NA
455	O60220	Cond-A vs Cond-B	0.221508	0.204368	8.32829	0.308801	0.456137	NA
456	O60229	Cond-A vs Cond-B	0.73997	0.186269	8.32829	0.00378547	0.0196975	NA
457	O60231	Cond-A vs Cond-B	-0.0388369	0.153682	8.32829	0.806618	0.877907	NA
458	O60232	Cond-A vs Cond-B	0.359809	0.202843	8.32829	0.112537	0.221806	NA
459	O60238	Cond-A vs Cond-B	-0.988737	0.134467	8.32829	6.47941e-05	0.00123946	NA
460	O60241	Cond-A vs Cond-B	0.0232637	0.229638	8.32829	0.921704	0.953092	NA
461	O60244	Cond-A vs Cond-B	-0.341686	0.188857	8.32829	0.106544	0.213666	NA
462	O60256	Cond-A vs Cond-B	-0.054672	0.140971	8.32829	0.707871	0.806881	NA
463	O60264	Cond-A vs Cond-B	-0.261552	0.109492	8.32829	0.0427625	0.108871	NA
464	O60271	Cond-A vs Cond-B	-0.226062	0.116441	8.32829	0.0867188	0.183255	NA
465	O60282	Cond-A vs Cond-B	0.72999	0.194719	8.32829	0.00523953	0.0246547	NA
466	O60287	Cond-A vs Cond-B	-0.230663	0.166653	8.32829	0.202289	0.338165	NA
467	O60291	Cond-A vs Cond-B	0.381697	0.150893	8.32829	0.0341983	0.0929837	NA
468	O60292	Cond-A vs Cond-B	-0.212245	0.133145	8.32829	0.148094	0.268785	NA
469	O60294	Cond-A vs Cond-B	0.51742	0.125544	8.32829	0.00306117	0.0169923	NA
470	O60296	Cond-A vs Cond-B	0.26361	0.111513	8.32829	0.0444828	0.111965	NA
471	O60299	Cond-A vs Cond-B	0.019287	0.124557	8.32829	0.880631	0.924839	NA
472	O60304	Cond-A vs Cond-B	0.0507079	0.337627	8.32829	0.884189	0.927269	NA
473	O60306	Cond-A vs Cond-B	0.282798	0.132999	8.32829	0.0648285	0.147893	NA
474	O60308	Cond-A vs Cond-B	-0.150122	0.122122	8.32829	0.252562	0.395893	NA
475	O60313	Cond-A vs Cond-B	-0.210386	0.115412	8.32829	0.104309	0.210454	NA
476	O60318	Cond-A vs Cond-B	-0.246039	0.181078	8.32829	0.209881	0.347018	NA
477	O60331	Cond-A vs Cond-B	-0.0747495	0.105735	8.32829	0.498896	0.637889	NA
478	O60333	Cond-A vs Cond-B	-0.283667	0.143445	8.32829	0.0819497	0.175751	NA
479	O60341	Cond-A vs Cond-B	0.481222	0.106063	8.32829	0.00172058	0.0112154	NA
480	O60353	Cond-A vs Cond-B	-0.910258	0.178548	8.32829	0.000823066	0.00667487	NA
481	O60356	Cond-A vs Cond-B	2.43644	0.127621	8.32829	3.61348e-08	1.72544e-05	NA
482	O60437	Cond-A vs Cond-B	0.158927	0.108158	8.32829	0.17846	0.309408	NA
483	O60443	Cond-A vs Cond-B	-0.0675722	0.143848	8.32829	0.65059	0.764926	NA
484	O60449	Cond-A vs Cond-B	-0.170189	0.140481	8.32829	0.258964	0.4034	NA
485	O60476	Cond-A vs Cond-B	-0.295451	0.220231	8.32829	0.215171	0.353306	NA
486	O60488	Cond-A vs Cond-B	-0.137022	0.126809	8.32829	0.310196	0.457486	NA
487	O60493	Cond-A vs Cond-B	0.0115744	0.141964	8.32829	0.936946	0.961665	NA
488	O60499	Cond-A vs Cond-B	-0.43792	0.224002	8.32829	0.0848983	0.180375	NA
489	O60502	Cond-A vs Cond-B	-0.359246	0.11455	8.32829	0.0132047	0.046933	NA
490	O60503	Cond-A vs Cond-B	-0.312442	0.291281	8.32829	0.313525	0.460546	NA
491	O60504	Cond-A vs Cond-B	-0.448432	0.177387	8.32829	0.0342857	0.0931753	NA
492	O60506	Cond-A vs Cond-B	0.243718	0.118833	8.32829	0.0730184	0.161373	NA
493	O60508	Cond-A vs Cond-B	0.667542	0.132358	8.32829	0.000882605	0.00701233	NA
494	O60518	Cond-A vs Cond-B	0.510989	0.151107	8.32829	0.00906808	0.036137	NA
495	O60519	Cond-A vs Cond-B	0.0605888	0.12961	8.32829	0.652152	0.766221	NA
496	O60522	Cond-A vs Cond-B	0.668155	0.14993	8.32829	0.00192031	0.0120815	NA
497	O60524	Cond-A vs Cond-B	-1.01143	0.137883	8.32829	6.5941e-05	0.00124931	NA
498	O60547	Cond-A vs Cond-B	-0.133178	0.112615	8.32829	0.269631	0.414672	NA
499	O60551	Cond-A vs Cond-B	-0.347623	0.138353	8.32829	0.0351334	0.0947818	NA
500	O60563	Cond-A vs Cond-B	-0.368563	0.109961	8.32829	0.00948898	0.0371787	NA
501	O60566	Cond-A vs Cond-B	1.63177	0.118707	8.32829	5.15695e-07	6.03481e-05	NA
502	O60568	Cond-A vs Cond-B	0.118832	0.151787	8.32829	0.455378	0.597999	NA
503	O60573	Cond-A vs Cond-B	0.708218	0.12007	8.32829	0.000310431	0.00339533	NA
504	O60583	Cond-A vs Cond-B	0.100987	0.122999	8.32829	0.434494	0.579732	NA
505	O60610	Cond-A vs Cond-B	-0.263088	0.169768	8.32829	0.158329	0.282359	NA
506	O60613	Cond-A vs Cond-B	0.535505	0.226723	8.32829	0.0446242	0.112193	NA
507	O60645	Cond-A vs Cond-B	0.0592051	0.13758	8.32829	0.677873	0.784931	NA
508	O60658	Cond-A vs Cond-B	-0.847068	0.206029	8.32829	0.00310494	0.0172066	NA
509	O60664	Cond-A vs Cond-B	0.0211767	0.142043	8.32829	0.885032	0.92762	NA
510	O60669	Cond-A vs Cond-B	-0.734229	0.130922	8.32829	0.000437709	0.00429951	NA
511	O60671	Cond-A vs Cond-B	0.432436	0.140317	8.32829	0.0143617	0.0497027	NA
512	O60673	Cond-A vs Cond-B	0.79938	0.403682	8.32829	0.0816047	0.175281	NA
513	O60678	Cond-A vs Cond-B	-0.191532	0.13037	8.32829	0.178526	0.309408	NA
514	O60684	Cond-A vs Cond-B	-0.0111292	0.121463	8.32829	0.929161	0.956785	NA
515	O60701	Cond-A vs Cond-B	-0.309774	0.145663	8.32829	0.0647941	0.147866	NA
516	O60716	Cond-A vs Cond-B	0.250875	0.109391	8.32829	0.0497537	0.121062	NA
517	O60725	Cond-A vs Cond-B	-0.924441	0.174948	8.32829	0.000651056	0.00567434	NA
518	O60749	Cond-A vs Cond-B	0.502635	0.115062	8.32829	0.00216728	0.0131982	NA
519	O60762	Cond-A vs Cond-B	0.352559	0.149287	8.32829	0.0446474	0.112209	NA
520	O60763	Cond-A vs Cond-B	-0.0187386	0.13885	8.32829	0.895852	0.935524	NA
521	O60784	Cond-A vs Cond-B	0.221139	0.193078	8.32829	0.283915	0.428853	NA
522	O60825	Cond-A vs Cond-B	-0.208626	0.109072	8.32829	0.0906999	0.189255	NA
523	O60826	Cond-A vs Cond-B	0.0986119	0.121348	8.32829	0.439036	0.582752	NA
524	O60828	Cond-A vs Cond-B	-0.12067	0.32026	8.32829	0.715752	0.812551	NA
525	O60831	Cond-A vs Cond-B	-0.682508	0.421933	8.32829	0.142926	0.262422	NA
526	O60832	Cond-A vs Cond-B	0.136017	0.140603	8.32829	0.360601	0.507083	NA
527	O60841	Cond-A vs Cond-B	-0.202746	0.116947	8.32829	0.119719	0.2316	NA
528	O60869	Cond-A vs Cond-B	-0.403864	0.148509	8.32829	0.0253232	0.0754815	NA
529	O60870	Cond-A vs Cond-B	0.118409	0.206067	8.32829	0.580738	0.708217	NA
530	O60879	Cond-A vs Cond-B	-0.292839	0.144874	8.32829	0.0764997	0.166703	NA
531	O60884	Cond-A vs Cond-B	0.198328	0.130283	8.32829	0.16496	0.291441	NA
532	O60885	Cond-A vs Cond-B	0.325914	0.13142	8.32829	0.0370007	0.0985401	NA
533	O60888	Cond-A vs Cond-B	-0.111159	0.15813	8.32829	0.501254	0.640165	NA
534	O60890	Cond-A vs Cond-B	0.199765	0.151041	8.32829	0.221137	0.360343	NA
535	O60902	Cond-A vs Cond-B	-Inf	NA	NA	NA	NA	oneConditionMissing
536	O60921	Cond-A vs Cond-B	-0.182289	0.17955	8.32829	0.338569	0.485547	NA
537	O60925	Cond-A vs Cond-B	0.0221505	0.149484	8.32829	0.885726	0.927864	NA
538	O60927	Cond-A vs Cond-B	-0.0460619	0.142724	8.32829	0.754851	0.839665	NA
539	O60930	Cond-A vs Cond-B	0.122059	0.103889	8.32829	0.272535	0.418366	NA
540	O60934	Cond-A vs Cond-B	-0.170311	0.138137	8.32829	0.251275	0.394505	NA
541	O60936	Cond-A vs Cond-B	0.128286	0.132681	8.32829	0.360843	0.507316	NA
542	O60938	Cond-A vs Cond-B	0.0120522	0.124315	8.32829	0.925059	0.95478	NA
543	O60941	Cond-A vs Cond-B	-0.0407228	0.171623	8.32829	0.818172	0.886276	NA
544	O60942	Cond-A vs Cond-B	0.140216	0.119314	8.32829	0.272426	0.418294	NA
545	O75027	Cond-A vs Cond-B	-0.64783	0.185379	8.32829	0.00764598	0.032132	NA
546	O75030	Cond-A vs Cond-B	1.19376	0.106236	8.32829	2.5557e-06	0.000177035	NA
547	O75052	Cond-A vs Cond-B	0.166297	0.105139	8.32829	0.15089	0.272594	NA
548	O75054	Cond-A vs Cond-B	-0.736632	0.109277	8.32829	0.000121592	0.00180863	NA
549	O75063	Cond-A vs Cond-B	-0.602318	0.265713	8.32829	0.0518972	0.125088	NA
550	O75069	Cond-A vs Cond-B	0.120305	0.151256	8.32829	0.448469	0.592083	NA
551	O75083	Cond-A vs Cond-B	-0.146177	0.125833	8.32829	0.277574	0.423171	NA
552	O75095	Cond-A vs Cond-B	0.442921	0.22956	8.32829	0.0883625	0.185542	NA
553	O75113	Cond-A vs Cond-B	0.470408	0.120268	8.32829	0.00413509	0.0209082	NA
554	O75116	Cond-A vs Cond-B	-0.299474	0.109739	8.32829	0.0249462	0.0747519	NA
555	O75121	Cond-A vs Cond-B	-1.16338	0.157341	8.32829	6.22083e-05	0.00121672	NA
556	O75122	Cond-A vs Cond-B	-0.458664	0.122014	8.32829	0.00516192	0.0244527	NA
557	O75128	Cond-A vs Cond-B	0.0367332	0.148708	8.32829	0.810876	0.880524	NA
558	O75129	Cond-A vs Cond-B	0.552234	0.519161	8.32829	0.317329	0.463992	NA
559	O75131	Cond-A vs Cond-B	-0.182998	0.108014	8.32829	0.127185	0.241859	NA
560	O75140	Cond-A vs Cond-B	0.458637	0.226765	8.32829	0.0763578	0.166703	NA
561	O75146	Cond-A vs Cond-B	-0.36421	0.125815	8.32829	0.0192208	0.0620001	NA
562	O75147	Cond-A vs Cond-B	-0.282911	0.258197	8.32829	0.303874	0.451264	NA
563	O75150	Cond-A vs Cond-B	0.144914	0.118223	8.32829	0.253815	0.397145	NA
564	O75152	Cond-A vs Cond-B	-0.157492	0.146868	8.32829	0.313656	0.460546	NA
565	O75153	Cond-A vs Cond-B	0.253826	0.111545	8.32829	0.0511822	0.123813	NA
566	O75157	Cond-A vs Cond-B	0.527487	0.114762	8.32829	0.00158827	0.010562	NA
567	O75165	Cond-A vs Cond-B	-0.337671	0.117973	8.32829	0.0202271	0.0642054	NA
568	O75167	Cond-A vs Cond-B	0.386947	0.132977	8.32829	0.018773	0.0609274	NA
569	O75170	Cond-A vs Cond-B	-0.400123	0.11826	8.32829	0.00904375	0.036099	NA
570	O75175	Cond-A vs Cond-B	0.1437	0.155707	8.32829	0.382023	0.527831	NA
571	O75179	Cond-A vs Cond-B	-0.0259115	0.151755	8.32829	0.8685	0.917478	NA
572	O75182	Cond-A vs Cond-B	-0.491624	0.248079	8.32829	0.0814126	0.175039	NA
573	O75190	Cond-A vs Cond-B	0.201857	0.236659	8.32829	0.417544	0.563771	NA
574	O75191	Cond-A vs Cond-B	-0.0104623	0.110323	8.32829	0.926689	0.955276	NA
575	O75208	Cond-A vs Cond-B	0.500803	0.149242	8.32829	0.00943318	0.0370927	NA
576	O75223	Cond-A vs Cond-B	0.24369	0.121245	8.32829	0.0778889	0.169158	NA
577	O75251	Cond-A vs Cond-B	0.130791	0.109497	8.32829	0.2652	0.409658	NA
578	O75306	Cond-A vs Cond-B	-0.334497	0.110866	8.32829	0.0158796	0.0533756	NA
579	O75309	Cond-A vs Cond-B	0.897264	0.147103	8.32829	0.000246218	0.00289796	NA
580	O75312	Cond-A vs Cond-B	-0.0414744	0.130571	8.32829	0.758578	0.842309	NA
581	O75323	Cond-A vs Cond-B	-0.04746	0.138786	8.32829	0.740846	0.829736	NA
582	O75330	Cond-A vs Cond-B	1.98839	0.21236	8.32829	1.05517e-05	0.000420373	NA
583	O75340	Cond-A vs Cond-B	0.615141	0.112789	8.32829	0.000527804	0.00492255	NA
584	O75347	Cond-A vs Cond-B	0.00815544	0.148486	8.32829	0.957494	0.974791	NA
585	O75348	Cond-A vs Cond-B	-0.113745	0.159038	8.32829	0.49404	0.633019	NA
586	O75351	Cond-A vs Cond-B	0.120324	0.121668	8.32829	0.350543	0.496934	NA
587	O75352	Cond-A vs Cond-B	-1.04907	0.588384	8.32829	0.11096	0.219936	NA
588	O75356	Cond-A vs Cond-B	0.205935	0.134929	8.32829	0.163985	0.290414	NA
589	O75362	Cond-A vs Cond-B	1.39546	0.10564	8.32829	7.09114e-07	7.14486e-05	NA
590	O75367	Cond-A vs Cond-B	0.379156	0.12876	8.32829	0.0177788	0.0584136	NA
591	O75368	Cond-A vs Cond-B	0.0287604	0.137729	8.32829	0.839607	0.900256	NA
592	O75369	Cond-A vs Cond-B	-0.384057	0.132832	8.32829	0.0193271	0.0621496	NA
593	O75376	Cond-A vs Cond-B	-0.105959	0.126854	8.32829	0.426868	0.572278	NA
594	O75380	Cond-A vs Cond-B	0.32857	0.169157	8.32829	0.0865881	0.183146	NA
595	O75381	Cond-A vs Cond-B	0.526011	0.114277	8.32829	0.00157424	0.0105048	NA
596	O75382	Cond-A vs Cond-B	0.186435	0.119834	8.32829	0.156888	0.280157	NA
597	O75390	Cond-A vs Cond-B	-0.25159	0.155149	8.32829	0.142057	0.26125	NA
598	O75391	Cond-A vs Cond-B	0.708387	0.187502	8.32829	0.00502073	0.024034	NA
599	O75394	Cond-A vs Cond-B	0.185251	0.206657	8.32829	0.395203	0.540872	NA
600	O75396	Cond-A vs Cond-B	-1.62109	0.191913	8.32829	2.31026e-05	0.000637477	NA
601	O75400	Cond-A vs Cond-B	0.0585355	0.142261	8.32829	0.691118	0.793634	NA
602	O75410	Cond-A vs Cond-B	0.155607	0.12864	8.32829	0.259635	0.403954	NA
603	O75419	Cond-A vs Cond-B	1.18089	0.11034	8.32829	3.74528e-06	0.000222376	NA
604	O75431	Cond-A vs Cond-B	0.335653	0.172987	8.32829	0.0868683	0.183389	NA
605	O75436	Cond-A vs Cond-B	0.137182	0.115355	8.32829	0.267151	0.41162	NA
606	O75439	Cond-A vs Cond-B	-0.0485699	0.128827	8.32829	0.715587	0.812551	NA
607	O75446	Cond-A vs Cond-B	0.283308	0.20836	8.32829	0.209591	0.346798	NA
608	O75448	Cond-A vs Cond-B	-0.329659	0.116013	8.32829	0.0208951	0.0658659	NA
609	O75449	Cond-A vs Cond-B	0.168928	0.1157	8.32829	0.180945	0.312217	NA
610	O75475	Cond-A vs Cond-B	-0.316295	0.149159	8.32829	0.0654244	0.148743	NA
611	O75477	Cond-A vs Cond-B	-0.769137	0.136395	8.32829	0.000421742	0.00420477	NA
612	O75487	Cond-A vs Cond-B	0.269846	0.106799	8.32829	0.0343573	0.0932555	NA
613	O75489	Cond-A vs Cond-B	0.657282	0.149295	8.32829	0.00206754	0.012778	NA
614	O75494	Cond-A vs Cond-B	0.211043	0.130107	8.32829	0.141954	0.261162	NA
615	O75503	Cond-A vs Cond-B	0.116189	0.236135	8.32829	0.635395	0.752816	NA
616	O75506	Cond-A vs Cond-B	0.499352	0.184156	8.32829	0.025641	0.0759851	NA
617	O75521	Cond-A vs Cond-B	-0.133139	0.17216	8.32829	0.460701	0.603475	NA
618	O75525	Cond-A vs Cond-B	0.205611	0.150383	8.32829	0.207308	0.344391	NA
619	O75528	Cond-A vs Cond-B	-0.0791415	0.16951	8.32829	0.652554	0.766287	NA
620	O75529	Cond-A vs Cond-B	0.0760711	0.129625	8.32829	0.57286	0.701182	NA
621	O75530	Cond-A vs Cond-B	0.538691	0.144761	8.32829	0.00545749	0.0253438	NA
622	O75531	Cond-A vs Cond-B	-1.26802	0.675239	8.32829	0.0957682	0.197447	NA
623	O75533	Cond-A vs Cond-B	-0.0486172	0.157836	8.32829	0.765629	0.847097	NA
624	O75534	Cond-A vs Cond-B	-0.0955028	0.106952	8.32829	0.396952	0.54268	NA
625	O75554	Cond-A vs Cond-B	0.330302	0.179848	8.32829	0.102123	0.207174	NA
626	O75569	Cond-A vs Cond-B	0.0596589	0.130056	8.32829	0.658171	0.770435	NA
627	O75582	Cond-A vs Cond-B	0.0859671	0.127385	8.32829	0.518059	0.654338	NA
628	O75586	Cond-A vs Cond-B	0.394177	0.20121	8.32829	0.0843617	0.179464	NA
629	O75592	Cond-A vs Cond-B	-0.398129	0.140575	8.32829	0.0212064	0.0663948	NA
630	O75607	Cond-A vs Cond-B	0.0910553	0.141986	8.32829	0.538574	0.671576	NA
631	O75608	Cond-A vs Cond-B	-0.135779	0.189015	8.32829	0.4922	0.632062	NA
632	O75629	Cond-A vs Cond-B	0.447718	0.157065	8.32829	0.0206033	0.0651197	NA
633	O75643	Cond-A vs Cond-B	-0.140063	0.12039	8.32829	0.27691	0.422518	NA
634	O75648	Cond-A vs Cond-B	-0.293085	0.139763	8.32829	0.0678995	0.153062	NA
635	O75663	Cond-A vs Cond-B	-0.147847	0.116449	8.32829	0.238545	0.38042	NA
636	O75665	Cond-A vs Cond-B	0.6742	0.172013	7.32829	0.00525493	0.0246614	NA
637	O75674	Cond-A vs Cond-B	0.877915	0.181303	8.32829	0.0011456	0.00829871	NA
638	O75676	Cond-A vs Cond-B	0.290604	0.242663	8.32829	0.264059	0.408465	NA
639	O75683	Cond-A vs Cond-B	2.42306	0.118921	8.32829	2.12292e-08	1.72544e-05	NA
640	O75688	Cond-A vs Cond-B	0.146392	0.115828	8.32829	0.240503	0.382527	NA
641	O75689	Cond-A vs Cond-B	0.448123	0.200239	8.32829	0.0543281	0.129306	NA
642	O75694	Cond-A vs Cond-B	0.443102	0.129099	8.32829	0.00839929	0.034225	NA
643	O75695	Cond-A vs Cond-B	-1.17498	0.198964	8.32829	0.000307858	0.00338389	NA
644	O75717	Cond-A vs Cond-B	0.328239	0.125044	8.32829	0.0294017	0.0835204	NA
645	O75718	Cond-A vs Cond-B	0.45594	0.125336	8.32829	0.00617457	0.0275207	NA
646	O75746	Cond-A vs Cond-B	-0.458785	0.165977	8.32829	0.0236005	0.0717532	NA
647	O75781	Cond-A vs Cond-B	-1.13259	0.154114	8.32829	6.50485e-05	0.00123946	NA
648	O75792	Cond-A vs Cond-B	0.34898	0.132751	8.32829	0.0292227	0.0831185	NA
649	O75794	Cond-A vs Cond-B	0.517965	0.133949	8.32829	0.00441039	0.0218132	NA
650	O75815	Cond-A vs Cond-B	0.127156	0.377751	8.32829	0.744735	0.832574	NA
651	O75817	Cond-A vs Cond-B	0.40508	0.113857	8.32829	0.00695536	0.0299649	NA
652	O75818	Cond-A vs Cond-B	0.0607194	0.169302	8.32829	0.728782	0.823238	NA
653	O75821	Cond-A vs Cond-B	0.089398	0.15372	8.32829	0.576259	0.704564	NA
654	O75822	Cond-A vs Cond-B	0.130568	0.137826	8.32829	0.37014	0.516107	NA
655	O75828	Cond-A vs Cond-B	-0.0943634	0.120126	8.32829	0.453906	0.597087	NA
656	O75832	Cond-A vs Cond-B	-0.304198	0.202465	8.32829	0.169906	0.297806	NA
657	O75844	Cond-A vs Cond-B	-1.7949	0.182525	8.32829	7.2327e-06	0.000319029	NA
658	O75845	Cond-A vs Cond-B	-0.721026	0.146847	8.32829	0.00104854	0.00781808	NA
659	O75864	Cond-A vs Cond-B	0.0536437	0.108039	8.32829	0.632366	0.750532	NA
660	O75874	Cond-A vs Cond-B	-0.184376	0.113656	8.32829	0.141921	0.261162	NA
661	O75879	Cond-A vs Cond-B	0.509792	0.111581	8.32829	0.00164842	0.0108858	NA
662	O75884	Cond-A vs Cond-B	-0.0314954	0.109134	8.32829	0.779946	0.857721	NA
663	O75886	Cond-A vs Cond-B	0.144709	0.150684	8.32829	0.363929	0.510899	NA
664	O75909	Cond-A vs Cond-B	-0.21355	0.264957	8.32829	0.442658	0.586366	NA
665	O75915	Cond-A vs Cond-B	-0.0596645	0.745373	8.32829	0.938091	0.962107	NA
666	O75934	Cond-A vs Cond-B	0.278289	0.152385	8.32829	0.103775	0.209822	NA
667	O75935	Cond-A vs Cond-B	0.368422	0.125823	8.32829	0.0182457	0.059565	NA
668	O75937	Cond-A vs Cond-B	0.0752884	0.128037	8.32829	0.572114	0.700784	NA
669	O75940	Cond-A vs Cond-B	0.329782	0.131123	8.32829	0.0349962	0.0944883	NA
670	O75943	Cond-A vs Cond-B	-0.525929	0.245718	8.32829	0.0634037	0.145545	NA
671	O75947	Cond-A vs Cond-B	-0.317051	0.147495	8.32829	0.0624884	0.144006	NA
672	O75954	Cond-A vs Cond-B	-1.04826	0.167331	8.32829	0.000204367	0.00257044	NA
673	O75955	Cond-A vs Cond-B	-0.254663	0.116652	8.32829	0.0592594	0.13871	NA
674	O75962	Cond-A vs Cond-B	-0.556913	0.123838	8.32829	0.0018167	0.0115941	NA
675	O75964	Cond-A vs Cond-B	-0.295602	0.281952	8.32829	0.323918	0.470729	NA
676	O75970	Cond-A vs Cond-B	-0.113662	0.123869	8.32829	0.384631	0.530332	NA
677	O75971	Cond-A vs Cond-B	1.02678	0.183813	8.32829	0.000449543	0.00438337	NA
678	O75976	Cond-A vs Cond-B	-0.692778	0.128073	8.32829	0.000557538	0.0050999	NA
679	O76003	Cond-A vs Cond-B	-0.1008	0.137709	8.32829	0.484272	0.624352	NA
680	O76021	Cond-A vs Cond-B	2.57917	0.151646	8.32829	9.25583e-08	2.26237e-05	NA
681	O76024	Cond-A vs Cond-B	-1.30397	0.278911	8.32829	0.00142894	0.00976613	NA
682	O76031	Cond-A vs Cond-B	0.295873	0.162426	8.32829	0.104524	0.210695	NA
683	O76041	Cond-A vs Cond-B	0.199192	0.170076	8.32829	0.273937	0.419742	NA
684	O76054	Cond-A vs Cond-B	-0.233086	0.12487	8.32829	0.0974591	0.199662	NA
685	O76061	Cond-A vs Cond-B	1.14594	0.163789	8.32829	9.30353e-05	0.00157736	NA
686	O76071	Cond-A vs Cond-B	0.0817361	0.148818	8.32829	0.59726	0.721485	NA
687	O76080	Cond-A vs Cond-B	2.0759	0.176861	8.32829	1.81282e-06	0.000143515	NA
688	O76094	Cond-A vs Cond-B	-0.133162	0.117833	8.32829	0.289932	0.435717	NA
689	O94760	Cond-A vs Cond-B	-0.108365	0.133259	8.32829	0.438738	0.582473	NA
690	O94761	Cond-A vs Cond-B	0.0912188	0.122868	8.32829	0.478251	0.619351	NA
691	O94763	Cond-A vs Cond-B	0.41496	0.109188	8.32829	0.00485874	0.0234815	NA
692	O94766	Cond-A vs Cond-B	-0.444016	0.300489	8.32829	0.176292	0.306334	NA
693	O94776	Cond-A vs Cond-B	-0.0378379	0.123141	8.32829	0.76618	0.847109	NA
694	O94788	Cond-A vs Cond-B	-0.0164371	0.184111	8.32829	0.93097	0.957167	NA
695	O94804	Cond-A vs Cond-B	-0.32993	0.113356	8.32829	0.0187528	0.06091	NA
696	O94808	Cond-A vs Cond-B	-0.367847	0.135567	8.32829	0.0255674	0.0758693	NA
697	O94811	Cond-A vs Cond-B	-0.336892	0.186314	8.32829	0.106715	0.213946	NA
698	O94817	Cond-A vs Cond-B	-0.239345	0.155012	8.32829	0.159677	0.28445	NA
699	O94819	Cond-A vs Cond-B	0.0676315	0.112936	8.32829	0.565204	0.695266	NA
700	O94822	Cond-A vs Cond-B	0.0333501	0.363448	8.32829	0.929058	0.956785	NA
701	O94826	Cond-A vs Cond-B	-0.952439	0.162007	8.32829	0.000317513	0.0034344	NA
702	O94829	Cond-A vs Cond-B	-0.530727	0.202762	8.32829	0.0297522	0.0841923	NA
703	O94832	Cond-A vs Cond-B	-0.383195	0.203485	8.32829	0.0949836	0.196345	NA
704	O94842	Cond-A vs Cond-B	0.39217	0.199457	8.32829	0.0834206	0.177989	NA
705	O94844	Cond-A vs Cond-B	-1.01103	0.469459	8.32829	0.0620907	0.143364	NA
706	O94855	Cond-A vs Cond-B	0.196763	0.188761	8.32829	0.326543	0.473199	NA
707	O94864	Cond-A vs Cond-B	0.49093	0.123711	8.32829	0.00380861	0.0197715	NA
708	O94868	Cond-A vs Cond-B	0.450405	0.148309	8.32829	0.0153982	0.0522174	NA
709	O94874	Cond-A vs Cond-B	-0.142656	0.112329	8.32829	0.238421	0.38042	NA
710	O94875	Cond-A vs Cond-B	0.157042	0.170691	8.32829	0.383427	0.529222	NA
711	O94880	Cond-A vs Cond-B	0.342637	0.128815	8.32829	0.027821	0.0801253	NA
712	O94885	Cond-A vs Cond-B	0.216944	0.121481	8.32829	0.110473	0.219165	NA
713	O94887	Cond-A vs Cond-B	-0.458377	0.157386	8.32829	0.0186978	0.0608023	NA
714	O94888	Cond-A vs Cond-B	-0.117864	0.108407	8.32829	0.307394	0.454563	NA
715	O94901	Cond-A vs Cond-B	-1.32976	0.134879	8.32829	7.09148e-06	0.000316499	NA
716	O94903	Cond-A vs Cond-B	-0.0882223	0.145023	8.32829	0.559188	0.689908	NA
717	O94905	Cond-A vs Cond-B	-0.225963	0.130128	8.32829	0.119205	0.231045	NA
718	O94906	Cond-A vs Cond-B	-0.475101	0.12973	8.32829	0.00595452	0.026864	NA
719	O94907	Cond-A vs Cond-B	0.943061	0.18816	8.32829	0.000918983	0.00720804	NA
720	O94913	Cond-A vs Cond-B	-0.194624	0.120043	8.32829	0.142126	0.261305	NA
721	O94915	Cond-A vs Cond-B	-0.07395	0.118519	8.32829	0.549367	0.679935	NA
722	O94916	Cond-A vs Cond-B	0.242775	0.206501	8.32829	0.272243	0.41811	NA
723	O94925	Cond-A vs Cond-B	-0.0887744	0.125749	8.32829	0.49948	0.638512	NA
724	O94929	Cond-A vs Cond-B	0.338799	0.15026	8.32829	0.0528982	0.12684	NA
725	O94964	Cond-A vs Cond-B	-0.148263	0.126495	8.32829	0.273599	0.419418	NA
726	O94967	Cond-A vs Cond-B	-0.130445	0.124825	8.32829	0.325393	0.471944	NA
727	O94973	Cond-A vs Cond-B	-0.18252	0.107982	8.32829	0.12795	0.242969	NA
728	O94979	Cond-A vs Cond-B	0.0897077	0.136044	8.32829	0.527446	0.662171	NA
729	O94992	Cond-A vs Cond-B	0.642937	0.208696	8.32829	0.0143865	0.0497247	NA
730	O95049	Cond-A vs Cond-B	0.104475	0.197473	6.32829	0.614803	0.735331	NA
731	O95059	Cond-A vs Cond-B	0.493378	0.121118	8.32829	0.00327647	0.0179773	NA
732	O95067	Cond-A vs Cond-B	2.22408	0.1213	8.32829	5.02287e-08	1.73921e-05	NA
733	O95071	Cond-A vs Cond-B	-0.175056	0.124066	8.32829	0.194493	0.328756	NA
734	O95073	Cond-A vs Cond-B	0.259414	0.113619	8.32829	0.0505656	0.122589	NA
735	O95081	Cond-A vs Cond-B	0.556649	0.180907	8.32829	0.0144702	0.049936	NA
736	O95084	Cond-A vs Cond-B	-0.0107694	0.11996	8.32829	0.930588	0.956921	NA
737	O95104	Cond-A vs Cond-B	-0.45371	0.198773	8.32829	0.0506165	0.122668	NA
738	O95139	Cond-A vs Cond-B	0.342641	0.147869	8.32829	0.0479097	0.117645	NA
739	O95140	Cond-A vs Cond-B	-0.313222	0.242688	8.32829	0.231504	0.3724	NA
740	O95149	Cond-A vs Cond-B	0.0135105	0.121584	8.32829	0.914152	0.947197	NA
741	O95155	Cond-A vs Cond-B	0.0424055	0.119994	8.32829	0.73257	0.825133	NA
742	O95159	Cond-A vs Cond-B	-0.81874	0.269748	8.32829	0.0154399	0.052332	NA
743	O95163	Cond-A vs Cond-B	-0.0637303	0.135011	8.32829	0.649022	0.763622	NA
744	O95166	Cond-A vs Cond-B	0.0889363	0.16142	8.32829	0.596128	0.720326	NA
745	O95168	Cond-A vs Cond-B	-0.145739	0.268093	8.32829	0.600953	0.723843	NA
746	O95171	Cond-A vs Cond-B	0.162375	0.231391	7.32829	0.504515	0.642971	NA
747	O95178	Cond-A vs Cond-B	-0.520076	0.152113	8.32829	0.00856923	0.0347043	NA
748	O95180	Cond-A vs Cond-B	-0.388818	0.128713	8.32829	0.0157893	0.0532273	NA
749	O95182	Cond-A vs Cond-B	-0.215433	0.130392	8.32829	0.135607	0.253311	NA
750	O95197	Cond-A vs Cond-B	-0.60161	0.133298	8.32829	0.00177721	0.0114188	NA
751	O95202	Cond-A vs Cond-B	-1.41507	0.174104	8.32829	3.08592e-05	0.00078028	NA
752	O95208	Cond-A vs Cond-B	0.0865943	0.170097	8.32829	0.623901	0.742474	NA
753	O95210	Cond-A vs Cond-B	-1.39042	0.30838	8.32829	0.00178806	0.0114774	NA
754	O95218	Cond-A vs Cond-B	-0.367012	0.175288	8.32829	0.0682481	0.153587	NA
755	O95219	Cond-A vs Cond-B	0.0966066	0.132682	8.32829	0.486514	0.626272	NA
756	O95229	Cond-A vs Cond-B	1.63382	0.197362	8.32829	2.68904e-05	0.000712436	NA
757	O95232	Cond-A vs Cond-B	0.32576	0.133419	8.32829	0.0393202	0.102783	NA
758	O95235	Cond-A vs Cond-B	0.730728	0.135333	8.32829	0.000564271	0.00514733	NA
759	O95248	Cond-A vs Cond-B	-0.498892	0.116085	8.32829	0.00239044	0.0141427	NA
760	O95249	Cond-A vs Cond-B	0.354444	0.129737	8.32829	0.0248264	0.0744344	NA
761	O95251	Cond-A vs Cond-B	0.840735	0.128211	8.32829	0.000148047	0.00205107	NA
762	O95260	Cond-A vs Cond-B	-0.380461	0.141903	8.32829	0.0269032	0.0781249	NA
763	O95273	Cond-A vs Cond-B	-0.695652	0.171609	8.32829	0.00337036	0.0183261	NA
764	O95292	Cond-A vs Cond-B	-0.825227	0.121856	8.32829	0.000117638	0.00177794	NA
765	O95294	Cond-A vs Cond-B	-0.0832755	0.167849	8.32829	0.632629	0.75071	NA
766	O95295	Cond-A vs Cond-B	0.215126	0.113722	8.32829	0.0937303	0.194297	NA
767	O95297	Cond-A vs Cond-B	-0.29427	0.223901	8.32829	0.22379	0.36342	NA
768	O95298	Cond-A vs Cond-B	-0.0898734	0.119485	8.32829	0.472668	0.614792	NA
769	O95299	Cond-A vs Cond-B	0.0157431	0.127932	8.32829	0.904979	0.940187	NA
770	O95302	Cond-A vs Cond-B	-0.0621022	0.114408	8.32829	0.60148	0.724166	NA
771	O95336	Cond-A vs Cond-B	-0.0196441	0.112928	8.32829	0.866057	0.915762	NA
772	O95340	Cond-A vs Cond-B	-0.466114	0.143357	8.32829	0.0110591	0.0414093	NA
773	O95347	Cond-A vs Cond-B	-0.0807008	0.140112	8.32829	0.579862	0.707278	NA
774	O95352	Cond-A vs Cond-B	0.0484013	0.110146	8.32829	0.671531	0.780986	NA
775	O95359	Cond-A vs Cond-B	0.392777	0.147009	8.32829	0.0273038	0.0790122	NA
776	O95361	Cond-A vs Cond-B	0.988321	0.296161	8.32829	0.00970289	0.0378028	NA
777	O95363	Cond-A vs Cond-B	0.249876	0.143885	8.32829	0.119174	0.231045	NA
778	O95365	Cond-A vs Cond-B	0.211591	0.253804	8.32829	0.427724	0.572883	NA
779	O95372	Cond-A vs Cond-B	0.261692	0.118184	8.32829	0.0564037	0.133301	NA
780	O95373	Cond-A vs Cond-B	0.138751	0.216425	8.32829	0.538695	0.671601	NA
781	O95379	Cond-A vs Cond-B	0.644021	0.123699	8.32829	0.000717646	0.00611839	NA
782	O95382	Cond-A vs Cond-B	0.575287	0.176125	8.32829	0.0108094	0.040819	NA
783	O95391	Cond-A vs Cond-B	0.626335	0.153048	8.32829	0.00318969	0.0175301	NA
784	O95394	Cond-A vs Cond-B	0.104994	0.111692	8.32829	0.37366	0.520195	NA
785	O95396	Cond-A vs Cond-B	-0.00186242	0.155824	8.32829	0.990745	0.99412	NA
786	O95398	Cond-A vs Cond-B	0.991217	0.890622	8.32829	0.29682	0.443563	NA
787	O95400	Cond-A vs Cond-B	0.115197	0.113178	8.32829	0.337408	0.48451	NA
788	O95402	Cond-A vs Cond-B	0.927359	0.14637	8.32829	0.000188792	0.00242837	NA
789	O95405	Cond-A vs Cond-B	-0.0803116	0.13656	8.32829	0.572061	0.700784	NA
790	O95425	Cond-A vs Cond-B	-0.505647	0.108886	8.32829	0.0014902	0.0100404	NA
791	O95428	Cond-A vs Cond-B	0.413246	0.119794	8.32829	0.00818185	0.03369	NA
792	O95429	Cond-A vs Cond-B	0.11528	0.155651	8.32829	0.479277	0.620317	NA
793	O95433	Cond-A vs Cond-B	0.0716203	0.130839	8.32829	0.598467	0.722112	NA
794	O95453	Cond-A vs Cond-B	0.124449	0.127808	8.32829	0.357626	0.504072	NA
795	O95456	Cond-A vs Cond-B	-0.174225	0.151403	8.32829	0.281808	0.426787	NA
796	O95466	Cond-A vs Cond-B	-0.192212	0.172551	8.32829	0.296419	0.443162	NA
797	O95470	Cond-A vs Cond-B	-1.52517	0.175998	8.32829	1.90416e-05	0.000570391	NA
798	O95478	Cond-A vs Cond-B	2.26772	0.124297	8.32829	5.23071e-08	1.73921e-05	NA
799	O95479	Cond-A vs Cond-B	0.540785	0.265676	8.32829	0.0748131	0.164042	NA
800	O95486	Cond-A vs Cond-B	0.66523	0.1813	8.32829	0.0058931	0.026732	NA
801	O95487	Cond-A vs Cond-B	0.336987	0.146583	8.32829	0.0493162	0.120247	NA
802	O95490	Cond-A vs Cond-B	0.212785	0.132022	8.32829	0.144194	0.264085	NA
803	O95551	Cond-A vs Cond-B	0.254122	0.189868	8.32829	0.216149	0.354386	NA
804	O95571	Cond-A vs Cond-B	-0.122832	0.109405	8.32829	0.292877	0.438853	NA
805	O95573	Cond-A vs Cond-B	-1.27897	0.188951	8.32829	0.000118056	0.00178021	NA
806	O95602	Cond-A vs Cond-B	0.597129	0.193767	8.32829	0.0143652	0.0497027	NA
807	O95613	Cond-A vs Cond-B	-0.00772646	0.127677	8.32829	0.953172	0.972454	NA
808	O95619	Cond-A vs Cond-B	0.364196	0.135228	8.32829	0.0263951	0.0772909	NA
809	O95620	Cond-A vs Cond-B	-1.33559	0.266092	8.32829	0.000910427	0.0071649	NA
810	O95628	Cond-A vs Cond-B	0.529786	0.169367	8.32829	0.013371	0.0472988	NA
811	O95630	Cond-A vs Cond-B	0.169036	0.124348	8.32829	0.209691	0.346876	NA
812	O95633	Cond-A vs Cond-B	0.0570486	0.205332	8.32829	0.787911	0.863625	NA
813	O95639	Cond-A vs Cond-B	-0.0967668	0.204416	8.32829	0.648102	0.762872	NA
814	O95644	Cond-A vs Cond-B	0.574223	0.26382	8.32829	0.0598746	0.139539	NA
815	O95671	Cond-A vs Cond-B	-0.305373	0.116378	8.32829	0.0294484	0.0836175	NA
816	O95677	Cond-A vs Cond-B	0.338538	0.161706	8.32829	0.068273	0.153591	NA
817	O95684	Cond-A vs Cond-B	0.389784	0.141246	8.32829	0.0237698	0.0720375	NA
818	O95685	Cond-A vs Cond-B	0.00536767	0.106882	8.32829	0.96113	0.976156	NA
819	O95696	Cond-A vs Cond-B	0.371619	0.118084	8.32829	0.0129838	0.0464357	NA
820	O95704	Cond-A vs Cond-B	1.46564	0.486352	8.32829	0.0159691	0.0536089	NA
821	O95707	Cond-A vs Cond-B	0.522343	0.152499	8.32829	0.00848898	0.0344638	NA
822	O95714	Cond-A vs Cond-B	0.497949	0.281492	8.32829	0.113386	0.222949	NA
823	O95716	Cond-A vs Cond-B	-0.874459	0.201399	8.32829	0.00224801	0.0135779	NA
824	O95721	Cond-A vs Cond-B	0.428352	0.127708	8.32829	0.00945446	0.0370927	NA
825	O95747	Cond-A vs Cond-B	-0.0505295	0.193677	8.32829	0.800508	0.873545	NA
826	O95749	Cond-A vs Cond-B	0.0353946	0.149062	8.32829	0.818046	0.886276	NA
827	O95757	Cond-A vs Cond-B	-0.280051	0.160405	8.32829	0.117489	0.22845	NA
828	O95758	Cond-A vs Cond-B	0.684966	0.154366	8.32829	0.00197133	0.0123208	NA
829	O95759	Cond-A vs Cond-B	-0.575545	0.13576	8.32829	0.00259263	0.0150376	NA
830	O95777	Cond-A vs Cond-B	0.20164	0.121362	8.32829	0.133704	0.251014	NA
831	O95782	Cond-A vs Cond-B	-0.173523	0.114602	8.32829	0.16698	0.2937	NA
832	O95785	Cond-A vs Cond-B	-0.117858	0.145581	8.32829	0.440704	0.584499	NA
833	O95786	Cond-A vs Cond-B	0.565036	0.191637	8.32829	0.017674	0.0582129	NA
834	O95793	Cond-A vs Cond-B	0.237329	0.137579	8.32829	0.121316	0.23384	NA
835	O95801	Cond-A vs Cond-B	0.431644	0.148291	8.32829	0.0187465	0.06091	NA
836	O95810	Cond-A vs Cond-B	0.227671	0.111736	8.32829	0.074568	0.163602	NA
837	O95816	Cond-A vs Cond-B	0.602822	0.174926	8.32829	0.00822495	0.0338256	NA
838	O95817	Cond-A vs Cond-B	-0.493675	0.124858	8.32829	0.00388877	0.0200312	NA
839	O95819	Cond-A vs Cond-B	-0.52749	0.118081	8.32829	0.00189234	0.0119507	NA
840	O95822	Cond-A vs Cond-B	-0.534213	0.155911	8.32829	0.00847411	0.0344245	NA
841	O95825	Cond-A vs Cond-B	-0.10406	0.114427	8.32829	0.388701	0.53468	NA
842	O95831	Cond-A vs Cond-B	-0.0501575	0.109203	8.32829	0.657767	0.770232	NA
843	O95833	Cond-A vs Cond-B	0.293068	0.155427	8.32829	0.0946271	0.19573	NA
844	O95834	Cond-A vs Cond-B	-0.077555	0.131309	8.32829	0.570445	0.699771	NA
845	O95848	Cond-A vs Cond-B	0.472099	0.109685	8.32829	0.00236901	0.0140601	NA
846	O95861	Cond-A vs Cond-B	0.517445	0.110153	8.32829	0.00138702	0.00953847	NA
847	O95865	Cond-A vs Cond-B	0.149924	0.107767	8.32829	0.200208	0.335868	NA
848	O95881	Cond-A vs Cond-B	-0.0514417	0.162345	8.32829	0.759143	0.842507	NA
849	O95922	Cond-A vs Cond-B	0.114924	0.196249	8.32829	0.573664	0.701907	NA
850	O95925	Cond-A vs Cond-B	0.177066	0.213663	6.32829	0.437398	0.581624	NA
851	O95926	Cond-A vs Cond-B	1.55971	0.196026	8.32829	3.61715e-05	0.000865254	NA
852	O95980	Cond-A vs Cond-B	-0.47278	0.244469	8.32829	0.0877466	0.18454	NA
853	O95983	Cond-A vs Cond-B	0.496007	0.152163	8.32829	0.0109199	0.0410269	NA
854	O95985	Cond-A vs Cond-B	-0.488506	0.24657	8.32829	0.0814791	0.175068	NA
855	O95989	Cond-A vs Cond-B	0.669251	0.259016	8.32829	0.0313817	0.0873905	NA
856	O95997	Cond-A vs Cond-B	2.53947	0.170026	7.32829	9.40046e-07	8.78859e-05	NA
857	O95999	Cond-A vs Cond-B	-0.0904527	0.168148	8.32829	0.604696	0.726772	NA
858	O96000	Cond-A vs Cond-B	-0.0321311	0.240241	8.32829	0.896779	0.935771	NA
859	O96005	Cond-A vs Cond-B	-1.37162	0.185662	8.32829	6.2597e-05	0.00122073	NA
860	O96007	Cond-A vs Cond-B	0.222453	0.119466	8.32829	0.0981549	0.20084	NA
861	O96008	Cond-A vs Cond-B	0.225394	0.146034	8.32829	0.15982	0.284559	NA
862	O96011	Cond-A vs Cond-B	-0.874469	0.223978	8.32829	0.0041776	0.0209996	NA
863	O96013	Cond-A vs Cond-B	-0.0907137	0.132938	8.32829	0.513529	0.650099	NA
864	O96019	Cond-A vs Cond-B	-0.155649	0.135026	8.32829	0.281031	0.426193	NA
865	O96028	Cond-A vs Cond-B	0.16567	0.217782	8.32829	0.467815	0.610336	NA
866	O96033	Cond-A vs Cond-B	0.383661	0.161045	8.32829	0.0432028	0.109656	NA
867	P00167	Cond-A vs Cond-B	0.533207	0.170153	8.32829	0.0132548	0.0470859	NA
868	P00338	Cond-A vs Cond-B	0.0551199	0.127944	8.32829	0.677538	0.784816	NA
869	P00367	Cond-A vs Cond-B	-0.137007	0.110137	8.32829	0.247385	0.390484	NA
870	P00374	Cond-A vs Cond-B	0.549319	0.127277	8.32829	0.00233049	0.0139243	NA
871	P00387	Cond-A vs Cond-B	-1.32748	0.265899	8.32829	0.000942467	0.00730742	NA
872	P00390	Cond-A vs Cond-B	0.0211552	0.191366	8.32829	0.914592	0.947505	NA
873	P00395	Cond-A vs Cond-B	-0.735522	0.502702	8.32829	0.18012	0.311047	NA
874	P00403	Cond-A vs Cond-B	-0.528774	0.629731	8.32829	0.424533	0.570526	NA
875	P00414	Cond-A vs Cond-B	-0.827449	0.359117	8.32829	0.0489136	0.119513	NA
876	P00441	Cond-A vs Cond-B	0.497515	0.112226	8.32829	0.0019826	0.012368	NA
877	P00450	Cond-A vs Cond-B	-0.389626	0.123601	8.32829	0.0128799	0.0462729	NA
878	P00488	Cond-A vs Cond-B	-0.547448	0.128763	8.32829	0.00254884	0.0148758	NA
879	P00491	Cond-A vs Cond-B	0.410175	0.149637	8.32829	0.024472	0.0736516	NA
880	P00492	Cond-A vs Cond-B	-0.0316816	0.16672	8.32829	0.853837	0.908191	NA
881	P00505	Cond-A vs Cond-B	0.31217	0.175823	8.32829	0.112253	0.221444	NA
882	P00533	Cond-A vs Cond-B	-0.286509	0.131036	8.32829	0.0589429	0.138115	NA
883	P00558	Cond-A vs Cond-B	-0.185092	0.168099	8.32829	0.301661	0.44878	NA
884	P00568	Cond-A vs Cond-B	0.0482486	0.131205	8.32829	0.722241	0.818073	NA
885	P00736	Cond-A vs Cond-B	-0.201849	0.128686	8.32829	0.153908	0.2761	NA
886	P00742	Cond-A vs Cond-B	-0.941712	0.150165	8.32829	0.00020287	0.00256481	NA
887	P00749	Cond-A vs Cond-B	0.27167	0.165507	8.32829	0.137843	0.256118	NA
888	P00813	Cond-A vs Cond-B	-0.0578876	0.154405	8.32829	0.717097	0.81391	NA
889	P00846	Cond-A vs Cond-B	-1.91955	0.396499	8.32829	0.00114713	0.00830075	NA
890	P00918	Cond-A vs Cond-B	0.205472	0.151429	8.32829	0.210447	0.347367	NA
891	P00966	Cond-A vs Cond-B	0.0827599	0.112113	8.32829	0.480684	0.621051	NA
892	P01023	Cond-A vs Cond-B	-1.14674	0.177283	8.32829	0.000163109	0.00221816	NA
893	P01024	Cond-A vs Cond-B	1.8373	0.136229	8.32829	6.0063e-07	6.54785e-05	NA
894	P01034	Cond-A vs Cond-B	0.562281	0.109287	8.32829	0.000775468	0.00639017	NA
895	P01100	Cond-A vs Cond-B	-4.68467	0.18332	8.32829	3.30721e-09	1.09965e-05	NA
896	P01111	Cond-A vs Cond-B	-0.977721	0.403298	8.32829	0.0404166	0.104948	NA
897	P01112	Cond-A vs Cond-B	-0.822001	0.135205	8.32829	0.000251866	0.00295918	NA
898	P01116	Cond-A vs Cond-B	-0.716752	0.104962	8.32829	0.000110818	0.00171913	NA
899	P01137	Cond-A vs Cond-B	-0.319396	0.184079	8.32829	0.119455	0.231394	NA
900	P01344	Cond-A vs Cond-B	-0.263643	0.244187	8.32829	0.310559	0.457786	NA
901	P01562	Cond-A vs Cond-B	0.342471	0.109609	8.32829	0.0134446	0.0474053	NA
902	P01889	Cond-A vs Cond-B	-1.14538	0.146247	8.32829	4.06883e-05	0.000949394	NA
903	P01893	Cond-A vs Cond-B	-1.2407	0.251656	8.32829	0.00102149	0.00771921	NA
904	P02452	Cond-A vs Cond-B	-0.851133	0.125114	8.32829	0.00011388	0.00173693	NA
905	P02458	Cond-A vs Cond-B	0.0893383	0.129323	8.32829	0.508475	0.646426	NA
906	P02461	Cond-A vs Cond-B	-0.622838	0.169576	8.32829	0.00586113	0.0266597	NA
907	P02462	Cond-A vs Cond-B	1.04073	0.277296	8.32829	0.0052074	0.0245774	NA
908	P02511	Cond-A vs Cond-B	1.47189	0.107117	8.32829	5.17269e-07	6.03481e-05	NA
909	P02533	Cond-A vs Cond-B	0.414521	0.105876	8.32829	0.00411239	0.0208759	NA
910	P02538	Cond-A vs Cond-B	1.03157	0.1944	8.32829	0.000633181	0.00555495	NA
911	P02545	Cond-A vs Cond-B	0.154807	0.149655	8.32829	0.330037	0.476704	NA
912	P02655	Cond-A vs Cond-B	0.19337	0.368817	8.32829	0.613737	0.734585	NA
913	P02656	Cond-A vs Cond-B	0.104672	0.19686	7.32829	0.61066	0.731692	NA
914	P02686	Cond-A vs Cond-B	0.171847	0.121914	8.32829	0.194894	0.329195	NA
915	P02741	Cond-A vs Cond-B	-0.469307	0.198446	8.32829	0.0444142	0.111877	NA
916	P02751	Cond-A vs Cond-B	0.697413	0.192726	8.32829	0.00635206	0.028053	NA
917	P02786	Cond-A vs Cond-B	-0.436037	0.120516	8.32829	0.00635757	0.0280543	NA
918	P02790	Cond-A vs Cond-B	-1.20433	0.134436	8.32829	1.47957e-05	0.000501996	NA
919	P02792	Cond-A vs Cond-B	-2.23306	0.261459	8.32829	2.12551e-05	0.00061994	NA
920	P02794	Cond-A vs Cond-B	-2.11093	0.327618	8.32829	0.000167669	0.00224345	NA
921	P03372	Cond-A vs Cond-B	0.733639	0.181136	8.32829	0.00338724	0.0184029	NA
922	P03956	Cond-A vs Cond-B	1.58395	0.181456	8.32829	1.80191e-05	0.000553319	NA
923	P03973	Cond-A vs Cond-B	0.672548	0.154165	8.32829	0.00218486	0.0132809	NA
924	P04004	Cond-A vs Cond-B	-0.395665	0.16799	8.32829	0.0450976	0.113084	NA
925	P04040	Cond-A vs Cond-B	0.173651	0.124742	8.32829	0.199946	0.335514	NA
926	P04049	Cond-A vs Cond-B	0.0507965	0.126706	8.32829	0.698582	0.79887	NA
927	P04062	Cond-A vs Cond-B	0.28205	0.10812	8.32829	0.0301698	0.0849764	NA
928	P04066	Cond-A vs Cond-B	0.889035	0.114537	8.32829	4.34833e-05	0.000980216	NA
929	P04075	Cond-A vs Cond-B	-0.0947438	0.127003	8.32829	0.476198	0.618016	NA
930	P04080	Cond-A vs Cond-B	-0.171606	0.164504	8.32829	0.326202	0.472808	NA
931	P04083	Cond-A vs Cond-B	-0.000144115	0.134222	8.32829	0.999169	0.999319	NA
932	P04114	Cond-A vs Cond-B	-0.972826	0.168575	8.32829	0.000360498	0.00373995	NA
933	P04150	Cond-A vs Cond-B	-0.237204	0.134328	8.32829	0.11393	0.223557	NA
934	P04156	Cond-A vs Cond-B	-0.0955591	0.132738	8.32829	0.491289	0.63144	NA
935	P04179	Cond-A vs Cond-B	-0.349746	0.138054	8.32829	0.0339923	0.0926965	NA
936	P04181	Cond-A vs Cond-B	0.0230837	0.117016	8.32829	0.848347	0.905664	NA
937	P04183	Cond-A vs Cond-B	1.48762	0.128963	8.32829	2.07917e-06	0.000155353	NA
938	P04217	Cond-A vs Cond-B	-1.23242	0.168349	8.32829	6.6922e-05	0.00125762	NA
939	P04264	Cond-A vs Cond-B	-0.817995	0.456565	8.32829	0.109486	0.218055	NA
940	P04350	Cond-A vs Cond-B	0.114905	0.179311	8.32829	0.538873	0.671697	NA
941	P04406	Cond-A vs Cond-B	0.0544715	0.128418	8.32829	0.682183	0.788685	NA
942	P04439	Cond-A vs Cond-B	-0.325325	0.24249	8.32829	0.215155	0.353306	NA
943	P04626	Cond-A vs Cond-B	-1.07473	0.160475	8.32829	0.000127388	0.00187004	NA
944	P04632	Cond-A vs Cond-B	0.491829	0.108404	8.32829	0.00172084	0.0112154	NA
945	P04792	Cond-A vs Cond-B	0.525425	0.123045	8.32829	0.00248362	0.0145645	NA
946	P04818	Cond-A vs Cond-B	1.88549	0.127618	8.32829	2.8892e-07	4.08791e-05	NA
947	P04843	Cond-A vs Cond-B	-0.942791	0.165716	8.32829	0.000397197	0.00400206	NA
948	P04844	Cond-A vs Cond-B	-1.28446	0.241131	8.32829	0.000617329	0.00547365	NA
949	P04899	Cond-A vs Cond-B	-0.978879	0.178711	8.32829	0.000512828	0.00483728	NA
950	P04920	Cond-A vs Cond-B	-1.01089	0.213049	8.32829	0.00130253	0.00911773	NA
951	P05023	Cond-A vs Cond-B	-1.25539	0.183634	8.32829	0.000109928	0.00171913	NA
952	P05026	Cond-A vs Cond-B	-1.01396	0.171889	8.32829	0.000310226	0.00339533	NA
953	P05067	Cond-A vs Cond-B	1.94896	0.116419	8.32829	1.05238e-07	2.26237e-05	NA
954	P05090	Cond-A vs Cond-B	0.356478	0.136988	8.32829	0.0304784	0.0856202	NA
955	P05091	Cond-A vs Cond-B	-0.0484219	0.107823	8.32829	0.664825	0.775629	NA
956	P05106	Cond-A vs Cond-B	-0.772003	0.214177	8.32829	0.00648722	0.0284941	NA
957	P05114	Cond-A vs Cond-B	-0.472531	0.13771	8.32829	0.00841094	0.0342306	NA
958	P05141	Cond-A vs Cond-B	-0.761335	0.297603	8.32829	0.0326805	0.0901764	NA
959	P05156	Cond-A vs Cond-B	-0.877063	0.148823	8.32829	0.000312251	0.00340405	NA
960	P05161	Cond-A vs Cond-B	1.08698	0.218372	8.32829	0.000960585	0.00740196	NA
961	P05165	Cond-A vs Cond-B	-0.442315	0.141519	8.32829	0.013424	0.0473831	NA
962	P05166	Cond-A vs Cond-B	-0.26166	0.114173	8.32829	0.0498802	0.121257	NA
963	P05198	Cond-A vs Cond-B	-0.15104	0.124493	8.32829	0.258324	0.402591	NA
964	P05204	Cond-A vs Cond-B	-0.321422	0.130174	8.32829	0.0376393	0.0995233	NA
965	P05362	Cond-A vs Cond-B	-0.816788	0.335359	6.32829	0.0486836	0.119076	NA
966	P05386	Cond-A vs Cond-B	0.0300712	0.185903	8.32829	0.875353	0.922081	NA
967	P05387	Cond-A vs Cond-B	0.0516582	0.166552	8.32829	0.764057	0.845843	NA
968	P05388	Cond-A vs Cond-B	0.365623	0.120269	8.32829	0.0153241	0.0519924	NA
969	P05412	Cond-A vs Cond-B	-2.12193	0.155818	8.32829	5.55872e-07	6.26534e-05	NA
970	P05423	Cond-A vs Cond-B	-0.00290761	0.164469	8.32829	0.986311	0.99153	NA
971	P05455	Cond-A vs Cond-B	0.201564	0.142868	8.32829	0.194535	0.328756	NA
972	P05546	Cond-A vs Cond-B	-0.492314	0.116436	8.32829	0.0026337	0.0152164	NA
973	P05549	Cond-A vs Cond-B	0.406393	0.145893	8.32829	0.0228183	0.0699424	NA
974	P05556	Cond-A vs Cond-B	-0.967845	0.135122	8.32829	7.84572e-05	0.00140197	NA
975	P05783	Cond-A vs Cond-B	0.246417	0.117904	8.32829	0.0686583	0.154301	NA
976	P05787	Cond-A vs Cond-B	0.175988	0.133827	8.32829	0.223548	0.363204	NA
977	P05937	Cond-A vs Cond-B	-0.290087	0.156531	8.32829	0.0995137	0.203186	NA
978	P06132	Cond-A vs Cond-B	0.510384	0.128942	8.32829	0.00386434	0.0199518	NA
979	P06280	Cond-A vs Cond-B	0.516947	0.138729	8.32829	0.00541699	0.0251974	NA
980	P06396	Cond-A vs Cond-B	0.0613483	0.113322	8.32829	0.602435	0.724619	NA
981	P06400	Cond-A vs Cond-B	0.415471	0.106756	8.32829	0.00425384	0.0212852	NA
982	P06454	Cond-A vs Cond-B	-0.040273	0.178994	8.32829	0.827405	0.893076	NA
983	P06493	Cond-A vs Cond-B	1.27164	0.140667	8.32829	1.38063e-05	0.0004822	NA
984	P06576	Cond-A vs Cond-B	0.058906	0.111681	8.32829	0.61164	0.73247	NA
985	P06703	Cond-A vs Cond-B	-0.109458	0.136827	8.32829	0.445943	0.589919	NA
986	P06730	Cond-A vs Cond-B	0.0920035	0.104891	8.32829	0.405003	0.551005	NA
987	P06733	Cond-A vs Cond-B	-0.113307	0.138081	8.32829	0.434741	0.579946	NA
988	P06737	Cond-A vs Cond-B	-0.00123412	0.126855	8.32829	0.992467	0.99501	NA
989	P06744	Cond-A vs Cond-B	-0.0215355	0.119408	8.32829	0.861188	0.913235	NA
990	P06746	Cond-A vs Cond-B	0.248055	0.137015	8.32829	0.106347	0.213401	NA
991	P06748	Cond-A vs Cond-B	-0.109337	0.162615	8.32829	0.519564	0.655742	NA
992	P06753	Cond-A vs Cond-B	0.162105	0.156154	8.32829	0.328418	0.474881	NA
993	P06756	Cond-A vs Cond-B	-0.230872	0.107498	8.32829	0.0626742	0.14423	NA
994	P06865	Cond-A vs Cond-B	0.131745	0.150603	8.32829	0.406211	0.552301	NA
995	P07093	Cond-A vs Cond-B	0.926249	0.132725	8.32829	9.47592e-05	0.00158728	NA
996	P07099	Cond-A vs Cond-B	-1.51296	0.19791	8.32829	4.86716e-05	0.00105051	NA
997	P07108	Cond-A vs Cond-B	0.0392081	0.266559	8.32829	0.88656	0.928191	NA
998	P07195	Cond-A vs Cond-B	0.060876	0.111137	8.32829	0.59823	0.722076	NA
999	P07199	Cond-A vs Cond-B	0.361733	0.104075	8.32829	0.00786691	0.0327788	NA
1000	P07203	Cond-A vs Cond-B	0.197024	0.122962	8.32829	0.146264	0.266096	NA
1001	P07204	Cond-A vs Cond-B	-0.940422	0.256902	8.32829	0.00596859	0.0269012	NA
1002	P07205	Cond-A vs Cond-B	0.553548	0.141455	8.32829	0.00412375	0.0209082	NA
1003	P07237	Cond-A vs Cond-B	0.055433	0.118651	8.32829	0.652342	0.766239	NA
1004	P07311	Cond-A vs Cond-B	0.363912	0.144674	8.32829	0.0349766	0.0944738	NA
1005	P07339	Cond-A vs Cond-B	0.324931	0.13454	8.32829	0.0410102	0.106155	NA
1006	P07355	Cond-A vs Cond-B	-0.300854	0.125772	8.32829	0.0425404	0.108555	NA
1007	P07384	Cond-A vs Cond-B	-0.0833361	0.117259	8.32829	0.496687	0.635553	NA
1008	P07437	Cond-A vs Cond-B	0.0558754	0.112412	8.32829	0.632004	0.750371	NA
1009	P07602	Cond-A vs Cond-B	0.310356	0.140391	8.32829	0.0567291	0.133918	NA
1010	P07686	Cond-A vs Cond-B	0.139173	0.149451	8.32829	0.377941	0.524231	NA
1011	P07737	Cond-A vs Cond-B	0.0250681	0.130224	8.32829	0.851963	0.90805	NA
1012	P07738	Cond-A vs Cond-B	-0.0166268	0.130598	8.32829	0.901714	0.93855	NA
1013	P07741	Cond-A vs Cond-B	0.231269	0.131324	8.32829	0.114778	0.224757	NA
1014	P07814	Cond-A vs Cond-B	-0.514167	0.138565	8.32829	0.00554321	0.0256345	NA
1015	P07858	Cond-A vs Cond-B	-0.180028	0.132754	8.32829	0.210689	0.347577	NA
1016	P07900	Cond-A vs Cond-B	0.118805	0.13804	8.32829	0.413517	0.559945	NA
1017	P07902	Cond-A vs Cond-B	0.302898	0.114745	8.32829	0.0287229	0.082189	NA
1018	P07910	Cond-A vs Cond-B	-0.272066	0.1648	8.32829	0.135877	0.253439	NA
1019	P07942	Cond-A vs Cond-B	0.220753	0.123851	8.32829	0.111059	0.220066	NA
1020	P07947	Cond-A vs Cond-B	-0.255383	0.519734	8.32829	0.635851	0.752922	NA
1021	P07948	Cond-A vs Cond-B	-1.10297	0.161191	8.32829	0.000109209	0.00171913	NA
1022	P07951	Cond-A vs Cond-B	0.301626	0.130348	8.32829	0.0481526	0.118073	NA
1023	P07954	Cond-A vs Cond-B	0.0968964	0.133535	8.32829	0.487956	0.627764	NA
1024	P07992	Cond-A vs Cond-B	-0.0650185	0.195307	8.32829	0.747433	0.834805	NA
1025	P07996	Cond-A vs Cond-B	0.877534	0.135352	8.32829	0.000160476	0.00219229	NA
1026	P08133	Cond-A vs Cond-B	0.077712	0.123071	8.32829	0.54469	0.675799	NA
1027	P08134	Cond-A vs Cond-B	-1.33941	0.216979	8.32829	0.000226537	0.00274403	NA
1028	P08174	Cond-A vs Cond-B	-0.428304	0.14804	8.32829	0.0192708	0.0620139	NA
1029	P08195	Cond-A vs Cond-B	-0.873109	0.132007	8.32829	0.000139256	0.00198724	NA
1030	P08236	Cond-A vs Cond-B	0.202792	0.118728	8.32829	0.124522	0.237951	NA
1031	P08237	Cond-A vs Cond-B	-0.129373	0.173202	8.32829	0.475651	0.617548	NA
1032	P08238	Cond-A vs Cond-B	0.146402	0.134895	8.32829	0.3082	0.45535	NA
1033	P08240	Cond-A vs Cond-B	-0.808754	0.131917	8.32829	0.000237629	0.00281682	NA
1034	P08243	Cond-A vs Cond-B	-0.55887	0.170159	8.32829	0.0105151	0.040003	NA
1035	P08294	Cond-A vs Cond-B	0.762489	0.207703	8.32829	0.00587716	0.0266937	NA
1036	P08397	Cond-A vs Cond-B	0.251717	0.161285	8.32829	0.155734	0.27862	NA
1037	P08559	Cond-A vs Cond-B	0.17151	0.120059	8.32829	0.189545	0.322702	NA
1038	P08572	Cond-A vs Cond-B	1.1362	0.141453	8.32829	3.37041e-05	0.000825674	NA
1039	P08574	Cond-A vs Cond-B	-0.541886	0.204111	8.32829	0.028044	0.0805234	NA
1040	P08579	Cond-A vs Cond-B	0.303806	0.158861	8.32829	0.0907462	0.189292	NA
1041	P08581	Cond-A vs Cond-B	0.364374	0.211075	8.32829	0.121086	0.233588	NA
1042	P08621	Cond-A vs Cond-B	0.160336	0.106635	8.32829	0.169625	0.297469	NA
1043	P08648	Cond-A vs Cond-B	-0.305738	0.125154	8.32829	0.039242	0.102634	NA
1044	P08651	Cond-A vs Cond-B	-0.031133	0.222657	8.32829	0.892121	0.932653	NA
1045	P08670	Cond-A vs Cond-B	-0.106459	0.121743	8.32829	0.40638	0.552418	NA
1046	P08708	Cond-A vs Cond-B	0.805848	0.141454	8.32829	0.000393572	0.00398971	NA
1047	P08727	Cond-A vs Cond-B	0.538796	0.125497	8.32829	0.00240492	0.0142031	NA
1048	P08729	Cond-A vs Cond-B	0.580804	0.143832	8.32829	0.00344634	0.0186175	NA
1049	P08754	Cond-A vs Cond-B	-1.0219	0.173558	8.32829	0.000314223	0.00341994	NA
1050	P08758	Cond-A vs Cond-B	0.112593	0.128059	8.32829	0.403935	0.549864	NA
1051	P08779	Cond-A vs Cond-B	0.601564	0.123819	8.32829	0.00112164	0.0081876	NA
1052	P08865	Cond-A vs Cond-B	0.521178	0.170742	8.32829	0.0150323	0.0513693	NA
1053	P08962	Cond-A vs Cond-B	-0.908436	0.205318	8.32829	0.00200615	0.0124875	NA
1054	P09001	Cond-A vs Cond-B	0.427714	0.155873	8.32829	0.0243626	0.0733746	NA
1055	P09012	Cond-A vs Cond-B	0.266052	0.126483	8.32829	0.0672121	0.151772	NA
1056	P09038	Cond-A vs Cond-B	0.523379	0.166013	8.32829	0.0128726	0.0462719	NA
1057	P09067	Cond-A vs Cond-B	0.152717	0.114704	8.32829	0.218347	0.356759	NA
1058	P09104	Cond-A vs Cond-B	0.0293573	0.141429	8.32829	0.840546	0.900702	NA
1059	P09110	Cond-A vs Cond-B	0.0917201	0.133891	8.32829	0.511932	0.648942	NA
1060	P09132	Cond-A vs Cond-B	0.391247	0.142502	8.32829	0.0243025	0.0732355	NA
1061	P09211	Cond-A vs Cond-B	-0.00151245	0.126673	8.32829	0.990755	0.99412	NA
1062	P09234	Cond-A vs Cond-B	0.171761	0.15396	8.32829	0.295738	0.442343	NA
1063	P09237	Cond-A vs Cond-B	1.18285	0.155341	8.32829	5.01136e-05	0.00106471	NA
1064	P09341	Cond-A vs Cond-B	1.6407	0.23944	8.32829	0.000108112	0.00171593	NA
1065	P09382	Cond-A vs Cond-B	-0.325615	0.150868	8.32829	0.061634	0.142711	NA
1066	P09417	Cond-A vs Cond-B	0.318386	0.146209	8.32829	0.059777	0.139539	NA
1067	P09429	Cond-A vs Cond-B	0.0732713	0.139615	8.32829	0.613395	0.734307	NA
1068	P09455	Cond-A vs Cond-B	0.30359	0.180633	8.32829	0.129839	0.245292	NA
1069	P09493	Cond-A vs Cond-B	0.156655	0.131511	8.32829	0.266418	0.411157	NA
1070	P09496	Cond-A vs Cond-B	0.188507	0.140785	8.32829	0.215973	0.354239	NA
1071	P09497	Cond-A vs Cond-B	0.0801646	0.144581	8.32829	0.593836	0.719015	NA
1072	P09525	Cond-A vs Cond-B	0.0444087	0.11458	8.32829	0.708047	0.806943	NA
1073	P09543	Cond-A vs Cond-B	-0.830906	0.133108	8.32829	0.00020952	0.00259945	NA
1074	P09601	Cond-A vs Cond-B	-0.312834	0.126666	8.32829	0.0376037	0.0995083	NA
1075	P09603	Cond-A vs Cond-B	1.01096	0.147835	7.32829	0.000198722	0.00253161	NA
1076	P09622	Cond-A vs Cond-B	-0.148081	0.115921	8.32829	0.235908	0.377475	NA
1077	P09651	Cond-A vs Cond-B	0.388583	0.121363	8.32829	0.0119336	0.0437718	NA
1078	P09661	Cond-A vs Cond-B	0.390158	0.121234	8.32829	0.0116368	0.0430153	NA
1079	P09668	Cond-A vs Cond-B	0.228371	0.12102	8.32829	0.0944082	0.195338	NA
1080	P09669	Cond-A vs Cond-B	0.194738	0.108948	8.32829	0.110199	0.218883	NA
1081	P09758	Cond-A vs Cond-B	-0.864915	0.16861	8.32829	0.000790689	0.00647547	NA
1082	P09874	Cond-A vs Cond-B	-0.462213	0.150561	8.32829	0.0146292	0.0502501	NA
1083	P09884	Cond-A vs Cond-B	0.160375	0.12156	8.32829	0.222184	0.361566	NA
1084	P09913	Cond-A vs Cond-B	-0.483171	0.178029	8.32829	0.0255428	0.075864	NA
1085	P09914	Cond-A vs Cond-B	0.00333142	0.147271	8.32829	0.982485	0.98958	NA
1086	P09917	Cond-A vs Cond-B	-0.19325	0.110918	8.32829	0.118145	0.229391	NA
1087	P09960	Cond-A vs Cond-B	-0.192527	0.124956	8.32829	0.160465	0.285395	NA
1088	P09972	Cond-A vs Cond-B	-0.0518171	0.143005	8.32829	0.726117	0.821204	NA
1089	P0C1Z6	Cond-A vs Cond-B	0.423732	0.112907	8.32829	0.00520899	0.0245774	NA
1090	P0C2W1	Cond-A vs Cond-B	-0.118506	0.128141	8.32829	0.381082	0.527052	NA
1091	P0C7M7	Cond-A vs Cond-B	-0.0649348	0.158007	8.32829	0.691473	0.793768	NA
1092	P0C7P0	Cond-A vs Cond-B	-0.320002	0.104675	8.32829	0.0149234	0.051076	NA
1093	P0C7T5	Cond-A vs Cond-B	0.0589424	0.135015	8.32829	0.673526	0.782759	NA
1094	P0C7V8	Cond-A vs Cond-B	0.458714	0.18199	8.32829	0.0346924	0.0939734	NA
1095	P0C7X5	Cond-A vs Cond-B	-0.788873	0.146468	8.32829	0.000573751	0.00518573	NA
1096	P0C869	Cond-A vs Cond-B	0.191572	0.356862	8.32829	0.605431	0.72717	NA
1097	P0CAP2	Cond-A vs Cond-B	0.0569534	0.153916	8.32829	0.720594	0.816903	NA
1098	P0CG35	Cond-A vs Cond-B	-0.0927283	0.202866	8.32829	0.659293	0.77134	NA
1099	P0CG39	Cond-A vs Cond-B	0.0839921	0.171241	8.32829	0.636449	0.753067	NA
1100	P0CW19	Cond-A vs Cond-B	0.138847	0.213763	8.32829	0.533491	0.667307	NA
1101	P0DI82	Cond-A vs Cond-B	0.755971	0.190736	8.32829	0.00383558	0.0198495	NA
1102	P0DMM9	Cond-A vs Cond-B	0.242389	0.103357	8.32829	0.0458286	0.114314	NA
1103	P0DMV9	Cond-A vs Cond-B	0.154861	0.128996	8.32829	0.262972	0.407447	NA
1104	P0DN76	Cond-A vs Cond-B	0.198454	0.182135	8.32829	0.306411	0.453311	NA
1105	P0DP25	Cond-A vs Cond-B	0.00480933	0.168349	8.32829	0.977882	0.987085	NA
1106	P0DPB5	Cond-A vs Cond-B	0.637956	0.131407	8.32829	0.00112691	0.00819905	NA
1107	P0DPB6	Cond-A vs Cond-B	0.353029	0.151868	8.32829	0.047351	0.116797	NA
1108	P10109	Cond-A vs Cond-B	0.659631	0.182452	8.32829	0.00638333	0.028112	NA
1109	P10114	Cond-A vs Cond-B	0.135499	0.296909	8.32829	0.659793	0.771358	NA
1110	P10145	Cond-A vs Cond-B	1.21007	0.166902	8.32829	7.18175e-05	0.00130488	NA
1111	P10155	Cond-A vs Cond-B	-0.368442	0.134033	8.32829	0.0241747	0.0729739	NA
1112	P10253	Cond-A vs Cond-B	0.276974	0.105775	8.32829	0.0297042	0.0840923	NA
1113	P10301	Cond-A vs Cond-B	-0.98228	0.177759	8.32829	0.000483442	0.0046191	NA
1114	P10398	Cond-A vs Cond-B	-0.0311692	0.125531	8.32829	0.809917	0.87977	NA
1115	P10451	Cond-A vs Cond-B	0.54286	0.164567	8.32829	0.0102876	0.0394535	NA
1116	P10515	Cond-A vs Cond-B	0.113836	0.113623	8.32829	0.344623	0.491593	NA
1117	P10586	Cond-A vs Cond-B	0.565246	0.109978	8.32829	0.000780758	0.00642579	NA
1118	P10588	Cond-A vs Cond-B	0.614366	0.178495	8.32829	0.00827754	0.0339088	NA
1119	P10599	Cond-A vs Cond-B	0.144286	0.206704	8.32829	0.504179	0.642666	NA
1120	P10606	Cond-A vs Cond-B	-0.116915	0.115318	8.32829	0.339202	0.486141	NA
1121	P10619	Cond-A vs Cond-B	0.433838	0.117795	8.32829	0.00577437	0.0263915	NA
1122	P10620	Cond-A vs Cond-B	-1.2963	0.272562	8.32829	0.00128346	0.0090032	NA
1123	P10636	Cond-A vs Cond-B	-0.272976	0.176885	8.32829	0.159867	0.284559	NA
1124	P10644	Cond-A vs Cond-B	-0.0645233	0.107871	8.32829	0.565646	0.695424	NA
1125	P10646	Cond-A vs Cond-B	0.688975	0.139882	8.32829	0.00102781	0.00774059	NA
1126	P10746	Cond-A vs Cond-B	-0.243667	0.151978	8.32829	0.146046	0.266072	NA
1127	P10768	Cond-A vs Cond-B	-0.0350653	0.121815	8.32829	0.78049	0.858008	NA
1128	P10809	Cond-A vs Cond-B	-0.0307815	0.143189	8.32829	0.834961	0.897974	NA
1129	P10912	Cond-A vs Cond-B	-0.237564	0.219491	8.32829	0.309441	0.456879	NA
1130	P11021	Cond-A vs Cond-B	0.0772421	0.13129	8.32829	0.571916	0.700784	NA
1131	P11047	Cond-A vs Cond-B	0.981514	0.125621	8.32829	4.14103e-05	0.000962861	NA
1132	P11055	Cond-A vs Cond-B	0.546656	0.307016	8.32829	0.111377	0.2205	NA
1133	P11117	Cond-A vs Cond-B	-0.0524535	0.267171	8.32829	0.849059	0.905827	NA
1134	P11137	Cond-A vs Cond-B	-0.156625	0.138466	8.32829	0.289515	0.435385	NA
1135	P11142	Cond-A vs Cond-B	0.105225	0.165228	8.32829	0.541331	0.672996	NA
1136	P11166	Cond-A vs Cond-B	-0.405346	0.262761	8.32829	0.160012	0.284742	NA
1137	P11171	Cond-A vs Cond-B	-0.181971	0.14356	8.32829	0.239246	0.381163	NA
1138	P11172	Cond-A vs Cond-B	-0.0196926	0.12701	8.32829	0.880476	0.924839	NA
1139	P11177	Cond-A vs Cond-B	-0.0786585	0.116885	8.32829	0.519208	0.655417	NA
1140	P11182	Cond-A vs Cond-B	-0.443376	0.182108	8.32829	0.0397567	0.103679	NA
1141	P11216	Cond-A vs Cond-B	-0.3658	0.120581	8.32829	0.0154774	0.0524057	NA
1142	P11233	Cond-A vs Cond-B	-0.771114	0.113207	8.32829	0.000112843	0.00173693	NA
1143	P11234	Cond-A vs Cond-B	-0.578473	0.12789	8.32829	0.00175343	0.0113427	NA
1144	P11274	Cond-A vs Cond-B	-0.387964	0.134769	8.32829	0.0197111	0.0629883	NA
1145	P11277	Cond-A vs Cond-B	0.201454	0.150225	8.32829	0.215337	0.353491	NA
1146	P11279	Cond-A vs Cond-B	0.0129445	0.173403	8.32829	0.942255	0.965039	NA
1147	P11310	Cond-A vs Cond-B	0.500748	0.164097	8.32829	0.0150529	0.0514134	NA
1148	P11387	Cond-A vs Cond-B	-1.15486	0.130666	8.32829	1.6397e-05	0.000528483	NA
1149	P11388	Cond-A vs Cond-B	0.775974	0.165568	8.32829	0.00140709	0.00964654	NA
1150	P11413	Cond-A vs Cond-B	0.0420028	0.188552	8.32829	0.829085	0.894454	NA
1151	P11441	Cond-A vs Cond-B	0.171915	0.146751	8.32829	0.273831	0.419677	NA
1152	P11498	Cond-A vs Cond-B	-0.302333	0.118748	8.32829	0.0333203	0.0915619	NA
1153	P11532	Cond-A vs Cond-B	0.200106	0.154853	8.32829	0.230978	0.371914	NA
1154	P11586	Cond-A vs Cond-B	-0.0286972	0.122859	8.32829	0.820952	0.888707	NA
1155	P11717	Cond-A vs Cond-B	-0.300034	0.142693	8.32829	0.0672981	0.151912	NA
1156	P11766	Cond-A vs Cond-B	-0.164286	0.127289	8.32829	0.2315	0.3724	NA
1157	P11802	Cond-A vs Cond-B	0.098103	0.118956	8.32829	0.432528	0.578153	NA
1158	P11831	Cond-A vs Cond-B	-0.226001	0.162617	8.32829	0.200619	0.336324	NA
1159	P11908	Cond-A vs Cond-B	-0.0621612	0.138218	8.32829	0.664379	0.77538	NA
1160	P11940	Cond-A vs Cond-B	0.185043	0.187271	8.32829	0.350936	0.497384	NA
1161	P12004	Cond-A vs Cond-B	0.206592	0.152255	8.32829	0.210452	0.347367	NA
1162	P12081	Cond-A vs Cond-B	-0.122404	0.132048	8.32829	0.380024	0.525968	NA
1163	P12109	Cond-A vs Cond-B	-0.382095	0.189288	8.32829	0.0768308	0.167187	NA
1164	P12235	Cond-A vs Cond-B	-1.10279	0.198993	8.32829	0.000474174	0.0045567	NA
1165	P12236	Cond-A vs Cond-B	-1.06124	0.223048	8.32829	0.0012802	0.0090032	NA
1166	P12268	Cond-A vs Cond-B	0.0985245	0.120675	8.32829	0.436976	0.581527	NA
1167	P12270	Cond-A vs Cond-B	0.216581	0.110449	8.32829	0.0841136	0.179106	NA
1168	P12277	Cond-A vs Cond-B	-0.0115741	0.121715	8.32829	0.926491	0.955276	NA
1169	P12429	Cond-A vs Cond-B	0.165538	0.106872	8.32829	0.15851	0.282598	NA
1170	P12694	Cond-A vs Cond-B	0.0507201	0.131725	8.32829	0.709852	0.808308	NA
1171	P12814	Cond-A vs Cond-B	-0.197104	0.123114	8.32829	0.146557	0.266431	NA
1172	P12830	Cond-A vs Cond-B	-0.655296	0.12419	8.32829	0.000657208	0.00571298	NA
1173	P12931	Cond-A vs Cond-B	-1.38717	0.12575	8.32829	2.95486e-06	0.000196499	NA
1174	P12955	Cond-A vs Cond-B	0.183835	0.156694	8.32829	0.273171	0.418955	NA
1175	P12956	Cond-A vs Cond-B	-0.455715	0.112561	8.32829	0.00339496	0.0184298	NA
1176	P13010	Cond-A vs Cond-B	-0.12494	0.119314	8.32829	0.324467	0.471115	NA
1177	P13051	Cond-A vs Cond-B	-0.0716482	0.147936	8.32829	0.64064	0.756303	NA
1178	P13056	Cond-A vs Cond-B	0.176221	0.125881	8.32829	0.197673	0.332599	NA
1179	P13073	Cond-A vs Cond-B	0.274985	0.141657	8.32829	0.0867501	0.183255	NA
1180	P13473	Cond-A vs Cond-B	-0.336182	0.189983	8.32829	0.113286	0.222819	NA
1181	P13489	Cond-A vs Cond-B	-0.246649	0.124337	8.32829	0.0811583	0.174718	NA
1182	P13498	Cond-A vs Cond-B	-1.66012	0.239496	8.32829	9.94919e-05	0.00163286	NA
1183	P13611	Cond-A vs Cond-B	0.411111	0.10585	8.32829	0.00430262	0.0214485	NA
1184	P13639	Cond-A vs Cond-B	-0.309827	0.108644	8.32829	0.0205635	0.0650559	NA
1185	P13645	Cond-A vs Cond-B	-0.678507	0.534081	8.32829	0.238275	0.380348	NA
1186	P13647	Cond-A vs Cond-B	1.23696	0.154189	8.32829	3.40203e-05	0.000825674	NA
1187	P13667	Cond-A vs Cond-B	0.465869	0.134634	8.32829	0.00805176	0.0333194	NA
1188	P13674	Cond-A vs Cond-B	0.179456	0.120605	8.32829	0.173613	0.302787	NA
1189	P13693	Cond-A vs Cond-B	-0.498277	0.125349	8.32829	0.00377175	0.0196568	NA
1190	P13716	Cond-A vs Cond-B	0.123745	0.151293	8.32829	0.43618	0.580932	NA
1191	P13726	Cond-A vs Cond-B	-0.101046	0.186188	8.32829	0.601547	0.724166	NA
1192	P13747	Cond-A vs Cond-B	-0.15845	0.118649	8.32829	0.217074	0.355377	NA
1193	P13796	Cond-A vs Cond-B	-0.143216	0.149423	8.32829	0.364826	0.511726	NA
1194	P13797	Cond-A vs Cond-B	-0.258909	0.161518	8.32829	0.14612	0.266072	NA
1195	P13798	Cond-A vs Cond-B	0.301656	0.128742	8.32829	0.0459786	0.114569	NA
1196	P13804	Cond-A vs Cond-B	0.137198	0.172199	8.32829	0.44772	0.591446	NA
1197	P13807	Cond-A vs Cond-B	0.0319846	0.114664	8.32829	0.787091	0.862868	NA
1198	P13861	Cond-A vs Cond-B	0.0355515	0.113008	8.32829	0.760808	0.843369	NA
1199	P13929	Cond-A vs Cond-B	0.22594	0.190034	8.32829	0.267254	0.411683	NA
1200	P13942	Cond-A vs Cond-B	0.0832621	0.156383	8.32829	0.60834	0.729595	NA
1201	P13984	Cond-A vs Cond-B	0.348259	0.130245	8.32829	0.0272131	0.0788527	NA
1202	P13987	Cond-A vs Cond-B	-1.26974	0.213814	8.32829	0.000296268	0.00328912	NA
1203	P13995	Cond-A vs Cond-B	0.418404	0.144901	8.32829	0.019442	0.0623984	NA
1204	P14174	Cond-A vs Cond-B	-0.465579	0.181612	8.32829	0.0324036	0.0895774	NA
1205	P14209	Cond-A vs Cond-B	-0.157845	0.135037	8.32829	0.274811	0.4205	NA
1206	P14314	Cond-A vs Cond-B	0.08937	0.137278	8.32829	0.532584	0.666598	NA
1207	P14316	Cond-A vs Cond-B	1.12101	0.193437	8.32829	0.000350297	0.00365694	NA
1208	P14317	Cond-A vs Cond-B	0.311634	0.12332	8.32829	0.0343367	0.0932555	NA
1209	P14324	Cond-A vs Cond-B	0.406958	0.111103	8.32829	0.00594853	0.0268627	NA
1210	P14373	Cond-A vs Cond-B	0.823093	0.245285	8.32829	0.00943306	0.0370927	NA
1211	P14406	Cond-A vs Cond-B	-0.179504	0.170964	8.32829	0.323251	0.470376	NA
1212	P14415	Cond-A vs Cond-B	-0.545778	0.324414	8.32829	0.129512	0.244813	NA
1213	P14550	Cond-A vs Cond-B	-0.11655	0.127199	8.32829	0.385284	0.530911	NA
1214	P14618	Cond-A vs Cond-B	-0.207387	0.113985	8.32829	0.104875	0.211276	NA
1215	P14621	Cond-A vs Cond-B	-0.225535	0.147964	8.32829	0.164476	0.290973	NA
1216	P14625	Cond-A vs Cond-B	0.147414	0.12714	8.32829	0.278427	0.423854	NA
1217	P14635	Cond-A vs Cond-B	1.59756	0.211871	8.32829	5.38684e-05	0.00110906	NA
1218	P14649	Cond-A vs Cond-B	-0.0821634	0.140142	8.32829	0.573228	0.701503	NA
1219	P14735	Cond-A vs Cond-B	-0.287814	0.120429	8.32829	0.0426859	0.108801	NA
1220	P14778	Cond-A vs Cond-B	-0.208503	0.107522	8.32829	0.0870277	0.18355	NA
1221	P14854	Cond-A vs Cond-B	0.0134383	0.183681	8.32829	0.943405	0.965651	NA
1222	P14859	Cond-A vs Cond-B	0.135755	0.142311	8.32829	0.366981	0.513233	NA
1223	P14866	Cond-A vs Cond-B	0.32866	0.117421	8.32829	0.022341	0.068975	NA
1224	P14868	Cond-A vs Cond-B	-0.230379	0.121811	8.32829	0.0937864	0.194353	NA
1225	P14902	Cond-A vs Cond-B	0.656646	0.126489	8.32829	0.000731359	0.00616418	NA
1226	P14921	Cond-A vs Cond-B	-0.954303	0.153241	8.32829	0.000213046	0.00263337	NA
1227	P14923	Cond-A vs Cond-B	0.0212377	0.108816	8.32829	0.849937	0.906508	NA
1228	P14927	Cond-A vs Cond-B	-0.0639841	0.148339	8.32829	0.677172	0.784665	NA
1229	P15036	Cond-A vs Cond-B	-3.34616	0.115166	8.32829	1.14763e-09	7.63172e-06	NA
1230	P15104	Cond-A vs Cond-B	-1.12326	0.133673	8.32829	2.40281e-05	0.000652192	NA
1231	P15121	Cond-A vs Cond-B	-0.492425	0.177867	8.32829	0.0234393	0.0714352	NA
1232	P15144	Cond-A vs Cond-B	-0.395593	0.133033	8.32829	0.016993	0.0563888	NA
1233	P15151	Cond-A vs Cond-B	-0.284095	0.130012	8.32829	0.0590683	0.13836	NA
1234	P15170	Cond-A vs Cond-B	-0.0735483	0.116714	8.32829	0.545491	0.676018	NA
1235	P15260	Cond-A vs Cond-B	0.0716878	0.203995	8.32829	0.734	0.826045	NA
1236	P15289	Cond-A vs Cond-B	0.0592503	0.119798	8.32829	0.633677	0.751686	NA
1237	P15311	Cond-A vs Cond-B	0.107133	0.124352	8.32829	0.413063	0.559558	NA
1238	P15336	Cond-A vs Cond-B	0.292006	0.154474	8.32829	0.0939285	0.194527	NA
1239	P15374	Cond-A vs Cond-B	0.213051	0.164918	8.32829	0.2311	0.372021	NA
1240	P15407	Cond-A vs Cond-B	-0.470211	0.143942	8.32829	0.010804	0.040819	NA
1241	P15408	Cond-A vs Cond-B	0.362835	0.11866	8.32829	0.0149079	0.0510491	NA
1242	P15529	Cond-A vs Cond-B	-1.15135	0.189821	8.32829	0.00025599	0.00297976	NA
1243	P15531	Cond-A vs Cond-B	0.210143	0.173653	8.32829	0.259454	0.403954	NA
1244	P15559	Cond-A vs Cond-B	0.331475	0.15103	8.32829	0.0581754	0.13675	NA
1245	P15586	Cond-A vs Cond-B	0.33169	0.119145	8.32829	0.022877	0.0700746	NA
1246	P15735	Cond-A vs Cond-B	0.211793	0.123241	8.32829	0.122534	0.235119	NA
1247	P15848	Cond-A vs Cond-B	0.548818	0.145013	8.32829	0.00497253	0.0238581	NA
1248	P15880	Cond-A vs Cond-B	0.953452	0.175504	8.32829	0.000541734	0.00501048	NA
1249	P15918	Cond-A vs Cond-B	0.494728	0.296269	8.32829	0.132005	0.248677	NA
1250	P15923	Cond-A vs Cond-B	0.501657	0.116978	8.32829	0.00242106	0.0142731	NA
1251	P15924	Cond-A vs Cond-B	0.533776	0.122376	8.32829	0.00218711	0.0132825	NA
1252	P15927	Cond-A vs Cond-B	0.532255	0.104123	8.32829	0.000808863	0.00659183	NA
1253	P15941	Cond-A vs Cond-B	0.211434	0.158223	8.32829	0.216809	0.35519	NA
1254	P15954	Cond-A vs Cond-B	0.619884	0.156666	8.32829	0.00387285	0.0199802	NA
1255	P16035	Cond-A vs Cond-B	0.815472	0.132897	8.32829	0.000236193	0.00280981	NA
1256	P16070	Cond-A vs Cond-B	-1.01629	0.138016	8.32829	6.41166e-05	0.00123654	NA
1257	P16083	Cond-A vs Cond-B	0.159047	0.166154	8.32829	0.365412	0.512008	NA
1258	P16104	Cond-A vs Cond-B	0.000207463	0.139843	8.32829	0.998851	0.999152	NA
1259	P16144	Cond-A vs Cond-B	-0.750374	0.178929	8.32829	0.00276432	0.0157088	NA
1260	P16152	Cond-A vs Cond-B	0.0589047	0.120497	8.32829	0.637562	0.753739	NA
1261	P16219	Cond-A vs Cond-B	-0.0864605	0.125248	8.32829	0.508776	0.646426	NA
1262	P16220	Cond-A vs Cond-B	0.29875	0.227594	8.32829	0.22432	0.364013	NA
1263	P16260	Cond-A vs Cond-B	-0.414012	0.120984	8.32829	0.00852985	0.0345875	NA
1264	P16278	Cond-A vs Cond-B	0.320123	0.133651	8.32829	0.0423272	0.108177	NA
1265	P16298	Cond-A vs Cond-B	-0.241309	0.330193	8.32829	0.484945	0.624977	NA
1266	P16333	Cond-A vs Cond-B	0.305444	0.125653	8.32829	0.0399993	0.104175	NA
1267	P16383	Cond-A vs Cond-B	-0.0820432	0.150872	8.32829	0.600835	0.723832	NA
1268	P16401	Cond-A vs Cond-B	-0.0691565	0.169028	8.32829	0.692756	0.79436	NA
1269	P16422	Cond-A vs Cond-B	-0.931516	0.3078	8.32829	0.0156534	0.0528939	NA
1270	P16435	Cond-A vs Cond-B	-1.43149	0.154441	8.32829	1.14047e-05	0.000433379	NA
1271	P16455	Cond-A vs Cond-B	0.16973	0.113054	8.32829	0.170201	0.298163	NA
1272	P16471	Cond-A vs Cond-B	0.164728	0.192016	8.32829	0.41496	0.560985	NA
1273	P16615	Cond-A vs Cond-B	-1.61161	0.228442	8.32829	8.76047e-05	0.00150147	NA
1274	P16885	Cond-A vs Cond-B	-0.498641	0.121596	8.32829	0.00315199	0.0173948	NA
1275	P16930	Cond-A vs Cond-B	0.137513	0.170192	8.32829	0.441562	0.585521	NA
1276	P16949	Cond-A vs Cond-B	0.430679	0.160353	8.32829	0.0267046	0.077786	NA
1277	P16989	Cond-A vs Cond-B	0.773563	0.121873	8.32829	0.000186387	0.00241203	NA
1278	P17028	Cond-A vs Cond-B	0.28278	0.147183	8.32829	0.0894956	0.187212	NA
1279	P17029	Cond-A vs Cond-B	-0.571349	0.122944	8.32829	0.00148339	0.0100216	NA
1280	P17050	Cond-A vs Cond-B	0.0731212	0.213395	8.32829	0.740345	0.829536	NA
1281	P17096	Cond-A vs Cond-B	-0.479712	0.129107	8.32829	0.00550283	0.0255114	NA
1282	P17152	Cond-A vs Cond-B	0.023919	0.201802	8.32829	0.908459	0.942473	NA
1283	P17174	Cond-A vs Cond-B	0.169303	0.116221	8.32829	0.181833	0.313262	NA
1284	P17252	Cond-A vs Cond-B	-0.251391	0.104138	8.32829	0.0410829	0.10618	NA
1285	P17275	Cond-A vs Cond-B	-0.989953	0.204398	8.32829	0.00114409	0.00829871	NA
1286	P17301	Cond-A vs Cond-B	-1.02612	0.133096	8.32829	4.57175e-05	0.00101679	NA
1287	P17405	Cond-A vs Cond-B	0.645842	0.12331	8.32829	0.000690076	0.00592894	NA
1288	P17480	Cond-A vs Cond-B	0.344473	0.157065	8.32829	0.0583204	0.136994	NA
1289	P17482	Cond-A vs Cond-B	0.426384	0.118939	8.32829	0.00667957	0.0291082	NA
1290	P17509	Cond-A vs Cond-B	0.156121	0.18606	8.32829	0.424848	0.570526	NA
1291	P17535	Cond-A vs Cond-B	0.0195115	0.147442	8.32829	0.897862	0.935893	NA
1292	P17544	Cond-A vs Cond-B	2.65722	0.165311	8.32829	1.46285e-07	2.77942e-05	NA
1293	P17568	Cond-A vs Cond-B	-0.263699	0.154986	8.32829	0.125787	0.240094	NA
1294	P17612	Cond-A vs Cond-B	-0.790809	0.166261	8.32829	0.0012827	0.0090032	NA
1295	P17655	Cond-A vs Cond-B	-0.0158544	0.187623	8.32829	0.934654	0.960059	NA
1296	P17661	Cond-A vs Cond-B	0.0918323	0.277991	8.32829	0.749298	0.835308	NA
1297	P17676	Cond-A vs Cond-B	0.601668	0.132392	8.32829	0.00170328	0.0111461	NA
1298	P17706	Cond-A vs Cond-B	-0.100032	0.11849	8.32829	0.422129	0.56843	NA
1299	P17812	Cond-A vs Cond-B	-0.0590806	0.133434	8.32829	0.669208	0.77883	NA
1300	P17844	Cond-A vs Cond-B	1.34212	0.119413	8.32829	2.55149e-06	0.000177035	NA
1301	P17858	Cond-A vs Cond-B	-0.173736	0.152417	8.32829	0.28606	0.431263	NA
1302	P17861	Cond-A vs Cond-B	0.103774	0.175906	8.32829	0.570888	0.700137	NA
1303	P17900	Cond-A vs Cond-B	0.450965	0.145428	8.32829	0.0139431	0.0486983	NA
1304	P17931	Cond-A vs Cond-B	0.0535829	0.156016	8.32829	0.739774	0.829175	NA
1305	P17936	Cond-A vs Cond-B	1.40247	0.136464	8.32829	5.13731e-06	0.000263924	NA
1306	P17980	Cond-A vs Cond-B	0.139514	0.137555	8.32829	0.339027	0.485994	NA
1307	P17987	Cond-A vs Cond-B	0.0215375	0.107198	8.32829	0.845586	0.903897	NA
1308	P18031	Cond-A vs Cond-B	-0.272383	0.151899	8.32829	0.109223	0.217743	NA
1309	P18065	Cond-A vs Cond-B	-0.736471	0.144136	8.32829	0.000811176	0.00660022	NA
1310	P18074	Cond-A vs Cond-B	0.00655746	0.251441	8.32829	0.979808	0.987979	NA
1311	P18077	Cond-A vs Cond-B	1.126	0.122365	8.32829	1.20543e-05	0.000445562	NA
1312	P18085	Cond-A vs Cond-B	-0.618314	0.227604	8.32829	0.0254371	0.0756854	NA
1313	P18124	Cond-A vs Cond-B	1.03506	0.155709	8.32829	0.000134357	0.00193393	NA
1314	P18206	Cond-A vs Cond-B	-0.0084565	0.121702	8.32829	0.946243	0.967633	NA
1315	P18433	Cond-A vs Cond-B	-0.83164	0.142334	8.32829	0.000331211	0.00351284	NA
1316	P18564	Cond-A vs Cond-B	-0.778004	0.146511	8.32829	0.000630208	0.00553618	NA
1317	P18583	Cond-A vs Cond-B	0.484815	0.130468	8.32829	0.00549997	0.0255114	NA
1318	P18615	Cond-A vs Cond-B	0.367227	0.144391	8.32829	0.0334644	0.091844	NA
1319	P18621	Cond-A vs Cond-B	0.244578	0.147973	8.32829	0.13547	0.253268	NA
1320	P18669	Cond-A vs Cond-B	0.206124	0.110038	8.32829	0.0964676	0.198474	NA
1321	P18754	Cond-A vs Cond-B	0.336914	0.115603	8.32829	0.0186404	0.0607045	NA
1322	P18827	Cond-A vs Cond-B	0.907186	0.119055	8.32829	4.98521e-05	0.00106255	NA
1323	P18846	Cond-A vs Cond-B	-0.130082	0.186089	8.32829	0.503583	0.64203	NA
1324	P18847	Cond-A vs Cond-B	-Inf	NA	NA	NA	NA	oneConditionMissing
1325	P18858	Cond-A vs Cond-B	0.682803	0.108626	8.32829	0.000199574	0.00253761	NA
1326	P18859	Cond-A vs Cond-B	-0.223232	0.20816	8.32829	0.313627	0.460546	NA
1327	P18887	Cond-A vs Cond-B	0.215559	0.122838	8.32829	0.115885	0.226344	NA
1328	P19021	Cond-A vs Cond-B	0.0254562	0.246663	4.32829	0.92241	0.953376	SingleMeasurePerCondition
1329	P19174	Cond-A vs Cond-B	-0.276027	0.16328	8.32829	0.127907	0.242969	NA
1330	P19224	Cond-A vs Cond-B	-1.09815	0.333649	8.32829	0.010404	0.0396941	NA
1331	P19256	Cond-A vs Cond-B	-0.517008	0.156444	8.32829	0.0101935	0.0392286	NA
1332	P19338	Cond-A vs Cond-B	-0.0558264	0.147867	8.32829	0.715209	0.812551	NA
1333	P19367	Cond-A vs Cond-B	-0.393013	0.133329	8.32829	0.0176955	0.0582498	NA
1334	P19387	Cond-A vs Cond-B	1.0822	0.151102	8.32829	7.85124e-05	0.00140197	NA
1335	P19388	Cond-A vs Cond-B	0.53926	0.113302	8.32829	0.00127754	0.00899961	NA
1336	P19404	Cond-A vs Cond-B	0.114995	0.14248	8.32829	0.442052	0.586013	NA
1337	P19419	Cond-A vs Cond-B	0.100138	0.172438	8.32829	0.576803	0.704969	NA
1338	P19447	Cond-A vs Cond-B	0.159297	0.175356	6.32829	0.396932	0.54268	NA
1339	P19474	Cond-A vs Cond-B	-0.00343922	0.140652	8.32829	0.981068	0.98895	NA
1340	P19484	Cond-A vs Cond-B	0.775207	0.192634	8.32829	0.0035152	0.018791	NA
1341	P19525	Cond-A vs Cond-B	-0.0429239	0.118979	8.32829	0.727254	0.822209	NA
1342	P19532	Cond-A vs Cond-B	0.503729	0.118906	8.32829	0.00260372	0.0150656	NA
1343	P19623	Cond-A vs Cond-B	-0.142857	0.174742	8.32829	0.436389	0.581094	NA
1344	P19784	Cond-A vs Cond-B	0.00208966	0.122091	8.32829	0.986747	0.991742	NA
1345	P19823	Cond-A vs Cond-B	-0.433905	0.212377	8.32829	0.073926	0.162784	NA
1346	P19827	Cond-A vs Cond-B	-0.982027	0.180097	8.32829	0.000528526	0.00492255	NA
1347	P19838	Cond-A vs Cond-B	0.0219552	0.108704	8.32829	0.844785	0.903442	NA
1348	P19971	Cond-A vs Cond-B	0.392271	0.110269	8.32829	0.00695965	0.0299649	NA
1349	P20020	Cond-A vs Cond-B	-1.32093	0.173697	8.32829	5.05894e-05	0.0010714	NA
1350	P20042	Cond-A vs Cond-B	0.152335	0.11079	8.32829	0.204987	0.341731	NA
1351	P20073	Cond-A vs Cond-B	0.506912	0.113688	8.32829	0.00191414	0.012054	NA
1352	P20248	Cond-A vs Cond-B	2.68607	0.172686	8.32829	1.90783e-07	3.3169e-05	NA
1353	P20290	Cond-A vs Cond-B	0.247842	0.186804	8.32829	0.219816	0.358542	NA
1354	P20336	Cond-A vs Cond-B	-0.671204	0.145977	8.32829	0.00158476	0.0105492	NA
1355	P20338	Cond-A vs Cond-B	-0.548079	0.182926	8.32829	0.0164061	0.0548245	NA
1356	P20339	Cond-A vs Cond-B	-0.52076	0.2092	8.32829	0.0364563	0.0974024	NA
1357	P20340	Cond-A vs Cond-B	-0.787842	0.16364	8.32829	0.00118812	0.00853243	NA
1358	P20585	Cond-A vs Cond-B	-0.336719	0.167305	8.32829	0.0775574	0.168548	NA
1359	P20591	Cond-A vs Cond-B	0.624587	0.139449	8.32829	0.0018622	0.0118277	NA
1360	P20618	Cond-A vs Cond-B	0.313959	0.129416	8.32829	0.0403112	0.104837	NA
1361	P20645	Cond-A vs Cond-B	-1.00034	0.137592	8.32829	7.03768e-05	0.00129383	NA
1362	P20674	Cond-A vs Cond-B	-0.21327	0.120172	8.32829	0.112386	0.221573	NA
1363	P20700	Cond-A vs Cond-B	0.204351	0.123632	8.32829	0.135461	0.253268	NA
1364	P20749	Cond-A vs Cond-B	0.89291	0.114764	8.32829	4.27265e-05	0.000970686	NA
1365	P20810	Cond-A vs Cond-B	0.130916	0.151914	8.32829	0.412936	0.5595	NA
1366	P20839	Cond-A vs Cond-B	0.0877175	0.142862	8.32829	0.555613	0.686515	NA
1367	P20908	Cond-A vs Cond-B	2.26535	0.453785	8.32829	0.000942822	0.00730742	NA
1368	P20929	Cond-A vs Cond-B	-0.95094	0.176568	8.32829	0.000573939	0.00518573	NA
1369	P20930	Cond-A vs Cond-B	-0.405695	0.216619	8.32829	0.0965209	0.198474	NA
1370	P20933	Cond-A vs Cond-B	2.07175	0.231036	8.32829	1.46852e-05	0.000500803	NA
1371	P20936	Cond-A vs Cond-B	-0.221385	0.142057	8.32829	0.156268	0.27935	NA
1372	P20962	Cond-A vs Cond-B	-0.0847606	0.18377	8.32829	0.656439	0.76932	NA
1373	P21127	Cond-A vs Cond-B	0.324659	0.185708	8.32829	0.117069	0.227967	NA
1374	P21266	Cond-A vs Cond-B	0.398925	0.165115	8.32829	0.040951	0.106086	NA
1375	P21281	Cond-A vs Cond-B	0.0687081	0.118557	8.32829	0.577564	0.705483	NA
1376	P21283	Cond-A vs Cond-B	0.13285	0.141073	8.32829	0.372849	0.519474	NA
1377	P21291	Cond-A vs Cond-B	0.0265291	0.19975	8.32829	0.897496	0.935771	NA
1378	P21333	Cond-A vs Cond-B	-0.500968	0.160607	8.32829	0.0135545	0.0476918	NA
1379	P21359	Cond-A vs Cond-B	-0.222786	0.111397	8.32829	0.0791182	0.171241	NA
1380	P21399	Cond-A vs Cond-B	0.191385	0.116583	8.32829	0.137805	0.256118	NA
1381	P21579	Cond-A vs Cond-B	1.03187	0.172248	8.32829	0.000278959	0.00313887	NA
1382	P21589	Cond-A vs Cond-B	-1.07521	0.123983	8.32829	1.89343e-05	0.000569742	NA
1383	P21730	Cond-A vs Cond-B	0.495914	0.157363	8.32829	0.0128976	0.0462914	NA
1384	P21796	Cond-A vs Cond-B	-0.248528	0.141086	8.32829	0.114693	0.224657	NA
1385	P21912	Cond-A vs Cond-B	-0.0316535	0.136568	8.32829	0.822305	0.889593	NA
1386	P21953	Cond-A vs Cond-B	-0.142823	0.182379	8.32829	0.455252	0.597999	NA
1387	P21964	Cond-A vs Cond-B	-1.08511	0.190537	8.32829	0.00039446	0.00399263	NA
1388	P21980	Cond-A vs Cond-B	0.0382028	0.178247	8.32829	0.835449	0.897974	NA
1389	P22033	Cond-A vs Cond-B	-0.0613059	0.107878	8.32829	0.584831	0.711902	NA
1390	P22059	Cond-A vs Cond-B	-0.28851	0.111374	8.32829	0.0310536	0.086731	NA
1391	P22061	Cond-A vs Cond-B	0.105054	0.139523	8.32829	0.472222	0.614653	NA
1392	P22087	Cond-A vs Cond-B	0.698419	0.141882	8.32829	0.00103165	0.00775925	NA
1393	P22102	Cond-A vs Cond-B	-0.307775	0.119474	8.32829	0.0317683	0.0881716	NA
1394	P22234	Cond-A vs Cond-B	-0.168279	0.134607	8.32829	0.245229	0.387726	NA
1395	P22307	Cond-A vs Cond-B	0.131323	0.12516	8.32829	0.323558	0.470651	NA
1396	P22314	Cond-A vs Cond-B	-0.439326	0.12765	8.32829	0.0082809	0.0339088	NA
1397	P22392	Cond-A vs Cond-B	-0.321691	0.335831	8.32829	0.365093	0.511784	NA
1398	P22415	Cond-A vs Cond-B	0.380815	0.237538	8.32829	0.146076	0.266072	NA
1399	P22455	Cond-A vs Cond-B	-0.447902	0.361002	7.32829	0.252957	0.396176	NA
1400	P22570	Cond-A vs Cond-B	-0.328163	0.157797	8.32829	0.0697866	0.156099	NA
1401	P22626	Cond-A vs Cond-B	0.459626	0.128403	8.32829	0.00673306	0.0292646	NA
1402	P22681	Cond-A vs Cond-B	-0.357723	0.135054	8.32829	0.0283172	0.0811328	NA
1403	P22694	Cond-A vs Cond-B	-0.437009	0.327907	8.32829	0.217931	0.356254	NA
1404	P22695	Cond-A vs Cond-B	-0.197637	0.12234	8.32829	0.143381	0.262884	NA
1405	P22735	Cond-A vs Cond-B	0.491354	0.160684	8.32829	0.0149052	0.0510491	NA
1406	P22830	Cond-A vs Cond-B	-0.538651	0.110778	8.32829	0.00111573	0.00815343	NA
1407	P23141	Cond-A vs Cond-B	-0.0837415	0.120958	8.32829	0.507579	0.645645	NA
1408	P23142	Cond-A vs Cond-B	0.538686	0.132834	8.32829	0.00336256	0.0182987	NA
1409	P23193	Cond-A vs Cond-B	-0.193699	0.152458	8.32829	0.238244	0.380348	NA
1410	P23229	Cond-A vs Cond-B	-0.291094	0.109505	8.32829	0.0278936	0.0802649	NA
1411	P23246	Cond-A vs Cond-B	0.306254	0.119097	8.32829	0.0320017	0.0886344	NA
1412	P23284	Cond-A vs Cond-B	0.0968414	0.160709	8.32829	0.562828	0.692727	NA
1413	P23368	Cond-A vs Cond-B	-0.263807	0.115756	8.32829	0.0509041	0.12323	NA
1414	P23381	Cond-A vs Cond-B	-0.132454	0.106973	8.32829	0.249406	0.39281	NA
1415	P23396	Cond-A vs Cond-B	1.06766	0.114298	8.32829	1.07464e-05	0.000420373	NA
1416	P23434	Cond-A vs Cond-B	-0.229849	0.192605	8.32829	0.265609	0.4101	NA
1417	P23458	Cond-A vs Cond-B	0.0488751	0.138779	8.32829	0.733451	0.825706	NA
1418	P23469	Cond-A vs Cond-B	-0.640619	0.20488	8.32829	0.0133965	0.0473613	NA
1419	P23470	Cond-A vs Cond-B	-1.01603	0.160196	8.32829	0.000187405	0.0024152	NA
1420	P23497	Cond-A vs Cond-B	0.28875	0.11991	8.32829	0.0414736	0.106717	NA
1421	P23511	Cond-A vs Cond-B	0.194864	0.13957	8.32829	0.198752	0.333793	NA
1422	P23526	Cond-A vs Cond-B	-0.0239103	0.134838	8.32829	0.863489	0.914655	NA
1423	P23528	Cond-A vs Cond-B	-0.733454	0.281758	8.32829	0.0304361	0.0855811	NA
1424	P23588	Cond-A vs Cond-B	0.100151	0.113313	8.32829	0.401573	0.547562	NA
1425	P23610	Cond-A vs Cond-B	0.424011	0.121784	8.32829	0.00779649	0.0325523	NA
1426	P23634	Cond-A vs Cond-B	-1.03914	0.260114	8.32829	0.0036659	0.0193018	NA
1427	P23743	Cond-A vs Cond-B	-0.3406	0.158168	8.32829	0.0621102	0.143364	NA
1428	P23786	Cond-A vs Cond-B	-0.339757	0.128667	8.32829	0.0286843	0.0821492	NA
1429	P23919	Cond-A vs Cond-B	0.0851926	0.121353	8.32829	0.50181	0.640383	NA
1430	P23921	Cond-A vs Cond-B	0.643509	0.105964	8.32829	0.000253818	0.00296606	NA
1431	P24386	Cond-A vs Cond-B	0.0573134	0.163085	8.32829	0.733991	0.826045	NA
1432	P24522	Cond-A vs Cond-B	-1.02824	0.149944	8.32829	0.000107514	0.00171455	NA
1433	P24534	Cond-A vs Cond-B	-0.16639	0.168993	8.32829	0.352557	0.499362	NA
1434	P24539	Cond-A vs Cond-B	-0.0173332	0.16255	8.32829	0.917604	0.949886	NA
1435	P24588	Cond-A vs Cond-B	-1.13342	0.159804	8.32829	8.42774e-05	0.00147485	NA
1436	P24592	Cond-A vs Cond-B	1.30787	0.238824	8.32829	0.000513551	0.00483728	NA
1437	P24593	Cond-A vs Cond-B	1.07316	0.121449	8.32829	1.64253e-05	0.000528483	NA
1438	P24666	Cond-A vs Cond-B	0.0663352	0.137435	8.32829	0.641764	0.757361	NA
1439	P24752	Cond-A vs Cond-B	-0.204663	0.190728	8.32829	0.313349	0.460546	NA
1440	P24821	Cond-A vs Cond-B	0.534386	0.109738	8.32829	0.00110522	0.00811935	NA
1441	P24928	Cond-A vs Cond-B	2.13462	0.137199	8.32829	1.90391e-07	3.3169e-05	NA
1442	P24941	Cond-A vs Cond-B	0.808108	0.121951	8.32829	0.00013741	0.00197359	NA
1443	P25098	Cond-A vs Cond-B	-0.525208	0.131438	8.32829	0.00366113	0.019292	NA
1444	P25205	Cond-A vs Cond-B	0.516106	0.121188	8.32829	0.00252365	0.0147601	NA
1445	P25208	Cond-A vs Cond-B	-0.0205987	0.209604	8.32829	0.924039	0.953874	NA
1446	P25325	Cond-A vs Cond-B	0.359907	0.13351	8.32829	0.0262897	0.077084	NA
1447	P25398	Cond-A vs Cond-B	0.217154	0.158975	8.32829	0.207694	0.344685	NA
1448	P25440	Cond-A vs Cond-B	0.0374951	0.10571	8.32829	0.73163	0.825035	NA
1449	P25445	Cond-A vs Cond-B	-0.20184	0.130484	8.32829	0.159003	0.283326	NA
1450	P25490	Cond-A vs Cond-B	-0.264678	0.148646	8.32829	0.111371	0.2205	NA
1451	P25685	Cond-A vs Cond-B	0.164659	0.113569	8.32829	0.183689	0.315479	NA
1452	P25686	Cond-A vs Cond-B	0.26567	0.143356	8.32829	0.0995151	0.203186	NA
1453	P25705	Cond-A vs Cond-B	0.0215578	0.118787	8.32829	0.860328	0.912469	NA
1454	P25774	Cond-A vs Cond-B	0.108931	0.126676	8.32829	0.413903	0.560239	NA
1455	P25786	Cond-A vs Cond-B	-0.0153407	0.163829	8.32829	0.92761	0.955879	NA
1456	P25787	Cond-A vs Cond-B	0.121557	0.131898	8.32829	0.382657	0.528489	NA
1457	P25788	Cond-A vs Cond-B	0.201704	0.115072	8.32829	0.116237	0.226812	NA
1458	P25789	Cond-A vs Cond-B	0.347848	0.124882	8.32829	0.0228233	0.0699424	NA
1459	P25815	Cond-A vs Cond-B	0.00803979	0.14483	8.32829	0.95704	0.974563	NA
1460	P26006	Cond-A vs Cond-B	-0.00177329	0.115983	8.32829	0.988161	0.992789	NA
1461	P26012	Cond-A vs Cond-B	0.383013	0.109448	8.32829	0.00759021	0.0319664	NA
1462	P26038	Cond-A vs Cond-B	-0.120345	0.118851	8.32829	0.339777	0.486846	NA
1463	P26196	Cond-A vs Cond-B	0.0583903	0.134306	8.32829	0.674785	0.783127	NA
1464	P26358	Cond-A vs Cond-B	0.443756	0.125804	8.32829	0.00727956	0.0310153	NA
1465	P26368	Cond-A vs Cond-B	0.0804822	0.146046	8.32829	0.596053	0.720326	NA
1466	P26373	Cond-A vs Cond-B	0.869161	0.13441	8.32829	0.000163461	0.00221839	NA
1467	P26440	Cond-A vs Cond-B	-0.0203128	0.126233	8.32829	0.875995	0.922465	NA
1468	P26447	Cond-A vs Cond-B	0.071761	0.12753	8.32829	0.588464	0.715278	NA
1469	P26572	Cond-A vs Cond-B	0.210516	0.190865	8.32829	0.300895	0.448142	NA
1470	P26583	Cond-A vs Cond-B	0.0548964	0.14345	8.32829	0.711534	0.809669	NA
1471	P26599	Cond-A vs Cond-B	0.144049	0.155268	8.32829	0.379641	0.525633	NA
1472	P26639	Cond-A vs Cond-B	-0.340988	0.12866	8.32829	0.0282474	0.0809677	NA
1473	P26640	Cond-A vs Cond-B	-0.308147	0.137345	8.32829	0.0538424	0.128565	NA
1474	P26641	Cond-A vs Cond-B	0.0773366	0.113219	8.32829	0.513111	0.649935	NA
1475	P26651	Cond-A vs Cond-B	-2.56537	0.128236	7.32829	1.15673e-07	2.33168e-05	NA
1476	P26885	Cond-A vs Cond-B	-0.159219	0.157349	8.32829	0.340085	0.486986	NA
1477	P27144	Cond-A vs Cond-B	-0.0989779	0.117362	8.32829	0.422588	0.568869	NA
1478	P27348	Cond-A vs Cond-B	0.0248062	0.1121	8.32829	0.830199	0.895075	NA
1479	P27361	Cond-A vs Cond-B	-0.077208	0.145923	8.32829	0.610544	0.731685	NA
1480	P27448	Cond-A vs Cond-B	-0.490805	0.174203	8.32829	0.0217024	0.0675029	NA
1481	P27487	Cond-A vs Cond-B	0.175954	0.157045	8.32829	0.293808	0.44005	NA
1482	P27540	Cond-A vs Cond-B	1.00541	0.194556	8.32829	0.000753492	0.0062791	NA
1483	P27635	Cond-A vs Cond-B	0.133817	0.189993	8.32829	0.500448	0.639504	NA
1484	P27694	Cond-A vs Cond-B	0.171532	0.11297	8.32829	0.165924	0.292523	NA
1485	P27695	Cond-A vs Cond-B	-0.229212	0.105892	8.32829	0.0610222	0.141739	NA
1486	P27707	Cond-A vs Cond-B	0.235979	0.133925	8.32829	0.114605	0.22455	NA
1487	P27708	Cond-A vs Cond-B	0.000771581	0.149754	8.32829	0.99601	0.997471	NA
1488	P27797	Cond-A vs Cond-B	0.258766	0.126809	8.32829	0.0742158	0.163179	NA
1489	P27816	Cond-A vs Cond-B	-0.0267947	0.149487	8.32829	0.862031	0.913838	NA
1490	P27824	Cond-A vs Cond-B	-1.52886	0.174326	8.32829	1.73893e-05	0.000543158	NA
1491	P27930	Cond-A vs Cond-B	0.657044	0.176132	8.32829	0.00538427	0.0250914	NA
1492	P27986	Cond-A vs Cond-B	0.463899	0.156189	8.32829	0.0170869	0.0566724	NA
1493	P28062	Cond-A vs Cond-B	0.0522368	0.129931	8.32829	0.69778	0.798114	NA
1494	P28065	Cond-A vs Cond-B	0.908866	0.238414	8.32829	0.00477635	0.0231676	NA
1495	P28066	Cond-A vs Cond-B	0.0885581	0.163857	8.32829	0.603031	0.725164	NA
1496	P28070	Cond-A vs Cond-B	0.300854	0.13847	8.32829	0.0602429	0.140222	NA
1497	P28072	Cond-A vs Cond-B	0.421262	0.194438	8.32829	0.0608307	0.141491	NA
1498	P28074	Cond-A vs Cond-B	0.499089	0.135855	8.32829	0.0058544	0.0266597	NA
1499	P28288	Cond-A vs Cond-B	-0.859057	0.279482	8.32829	0.0145433	0.0501364	NA
1500	P28289	Cond-A vs Cond-B	0.298779	0.125901	8.32829	0.0438391	0.11081	NA
1501	P28290	Cond-A vs Cond-B	0.199619	0.113157	8.32829	0.114241	0.224036	NA
1502	P28300	Cond-A vs Cond-B	-0.436519	0.134933	8.32829	0.0113399	0.0421757	NA
1503	P28331	Cond-A vs Cond-B	-0.240887	0.133676	8.32829	0.10774	0.215676	NA
1504	P28340	Cond-A vs Cond-B	0.39088	0.112912	8.32829	0.00803298	0.0332623	NA
1505	P28347	Cond-A vs Cond-B	0.398662	0.469872	8.32829	0.419905	0.566403	NA
1506	P28356	Cond-A vs Cond-B	-1.33727	0.205068	8.32829	0.000153999	0.00212028	NA
1507	P28370	Cond-A vs Cond-B	0.414679	0.234951	8.32829	0.114088	0.223802	NA
1508	P28482	Cond-A vs Cond-B	0.0110101	0.109548	8.32829	0.922321	0.953376	NA
1509	P28676	Cond-A vs Cond-B	0.6051	0.123317	8.32829	0.00105288	0.0078231	NA
1510	P28702	Cond-A vs Cond-B	0.143103	0.140223	8.32829	0.3362	0.483297	NA
1511	P28799	Cond-A vs Cond-B	0.494598	0.122879	8.32829	0.00351106	0.0187854	NA
1512	P28827	Cond-A vs Cond-B	0.146083	0.11548	8.32829	0.240117	0.382095	NA
1513	P28838	Cond-A vs Cond-B	0.0451265	0.122319	8.32829	0.721388	0.817384	NA
1514	P29034	Cond-A vs Cond-B	-0.0155767	0.176127	8.32829	0.931617	0.957535	NA
1515	P29083	Cond-A vs Cond-B	0.203907	0.144956	8.32829	0.195724	0.330263	NA
1516	P29084	Cond-A vs Cond-B	0.173445	0.160931	8.32829	0.311363	0.458445	NA
1517	P29144	Cond-A vs Cond-B	-0.230364	0.106384	8.32829	0.0609423	0.141602	NA
1518	P29218	Cond-A vs Cond-B	0.00911768	0.129851	8.32829	0.945678	0.967204	NA
1519	P29275	Cond-A vs Cond-B	-0.615856	0.379241	8.32829	0.141559	0.260767	NA
1520	P29279	Cond-A vs Cond-B	-0.239838	0.123656	8.32829	0.0869753	0.18355	NA
1521	P29317	Cond-A vs Cond-B	-0.693916	0.135708	8.32829	0.000807307	0.00658723	NA
1522	P29323	Cond-A vs Cond-B	-0.528854	0.222854	8.32829	0.0438409	0.11081	NA
1523	P29350	Cond-A vs Cond-B	-0.189182	0.115313	8.32829	0.138019	0.256234	NA
1524	P29353	Cond-A vs Cond-B	0.198371	0.11376	8.32829	0.117873	0.22913	NA
1525	P29372	Cond-A vs Cond-B	0.222534	0.118394	8.32829	0.095512	0.197069	NA
1526	P29373	Cond-A vs Cond-B	-0.025584	0.173288	8.32829	0.88614	0.928151	NA
1527	P29374	Cond-A vs Cond-B	0.112207	0.113948	8.32829	0.3525	0.499362	NA
1528	P29401	Cond-A vs Cond-B	-0.158591	0.111644	8.32829	0.191796	0.325368	NA
1529	P29474	Cond-A vs Cond-B	-0.969017	0.290381	8.32829	0.00970367	0.0378028	NA
1530	P29475	Cond-A vs Cond-B	0.241269	0.224689	7.32829	0.316997	0.463851	NA
1531	P29558	Cond-A vs Cond-B	0.396886	0.148733	8.32829	0.0274484	0.0793271	NA
1532	P29590	Cond-A vs Cond-B	-0.0352175	0.114434	8.32829	0.765827	0.847097	NA
1533	P29692	Cond-A vs Cond-B	0.117772	0.118681	8.32829	0.348987	0.495572	NA
1534	P29728	Cond-A vs Cond-B	-0.363117	0.135869	8.32829	0.0272709	0.0789857	NA
1535	P29762	Cond-A vs Cond-B	0.193766	0.237557	8.32829	0.437398	0.581624	NA
1536	P29966	Cond-A vs Cond-B	-0.116262	0.156357	8.32829	0.477588	0.618854	NA
1537	P29992	Cond-A vs Cond-B	-0.686097	0.179143	8.32829	0.00465429	0.0227497	NA
1538	P30038	Cond-A vs Cond-B	0.0992294	0.107913	8.32829	0.383678	0.529238	NA
1539	P30040	Cond-A vs Cond-B	0.0660695	0.144019	8.32829	0.658145	0.770435	NA
1540	P30041	Cond-A vs Cond-B	0.267402	0.126846	8.32829	0.0667231	0.151075	NA
1541	P30043	Cond-A vs Cond-B	0.268075	0.187895	8.32829	0.190053	0.323236	NA
1542	P30044	Cond-A vs Cond-B	0.0903875	0.165939	8.32829	0.600235	0.723372	NA
1543	P30046	Cond-A vs Cond-B	0.237128	0.163827	8.32829	0.184348	0.31604	NA
1544	P30048	Cond-A vs Cond-B	-0.223372	0.167649	8.32829	0.218037	0.35634	NA
1545	P30049	Cond-A vs Cond-B	-0.0398447	0.142573	8.32829	0.786701	0.862725	NA
1546	P30050	Cond-A vs Cond-B	0.542912	0.129474	8.32829	0.0027663	0.0157088	NA
1547	P30084	Cond-A vs Cond-B	-0.276403	0.11209	8.32829	0.0378346	0.099881	NA
1548	P30085	Cond-A vs Cond-B	0.15773	0.11062	8.32829	0.190292	0.323476	NA
1549	P30086	Cond-A vs Cond-B	0.0258436	0.137877	8.32829	0.855802	0.9097	NA
1550	P30101	Cond-A vs Cond-B	-0.0225137	0.168082	8.32829	0.896627	0.935771	NA
1551	P30153	Cond-A vs Cond-B	-0.180276	0.142396	8.32829	0.23977	0.381726	NA
1552	P30260	Cond-A vs Cond-B	-0.0874943	0.136794	8.32829	0.53962	0.672149	NA
1553	P30291	Cond-A vs Cond-B	0.561207	0.131467	8.32829	0.00248838	0.0145795	NA
1554	P30307	Cond-A vs Cond-B	1.12029	0.145117	8.32829	4.52715e-05	0.00101025	NA
1555	P30405	Cond-A vs Cond-B	-0.0875639	0.130886	8.32829	0.521599	0.656826	NA
1556	P30419	Cond-A vs Cond-B	0.603669	0.146899	8.32829	0.00311362	0.0172259	NA
1557	P30511	Cond-A vs Cond-B	-0.267316	0.295276	8.32829	0.390739	0.536087	NA
1558	P30519	Cond-A vs Cond-B	-0.579345	0.231306	8.32829	0.0355776	0.0956309	NA
1559	P30520	Cond-A vs Cond-B	-0.0806859	0.156901	8.32829	0.620444	0.739551	NA
1560	P30533	Cond-A vs Cond-B	-0.0240147	0.135169	8.32829	0.863232	0.914595	NA
1561	P30536	Cond-A vs Cond-B	-0.349958	0.540342	8.32829	0.534648	0.668184	NA
1562	P30566	Cond-A vs Cond-B	-0.0826719	0.152706	8.32829	0.602424	0.724619	NA
1563	P30622	Cond-A vs Cond-B	0.302296	0.127721	8.32829	0.044277	0.111625	NA
1564	P30626	Cond-A vs Cond-B	0.0825861	0.12342	8.32829	0.521516	0.656826	NA
1565	P30740	Cond-A vs Cond-B	0.136206	0.123619	8.32829	0.301362	0.448435	NA
1566	P30825	Cond-A vs Cond-B	-0.369616	0.282948	8.32829	0.22637	0.366625	NA
1567	P30837	Cond-A vs Cond-B	-0.320837	0.157739	8.32829	0.074993	0.164355	NA
1568	P30838	Cond-A vs Cond-B	0.118597	0.151818	8.32829	0.456327	0.599103	NA
1569	P30876	Cond-A vs Cond-B	0.649932	0.116817	8.32829	0.000461825	0.00447036	NA
1570	P31040	Cond-A vs Cond-B	-0.0639176	0.14669	8.32829	0.674104	0.78302	NA
1571	P31146	Cond-A vs Cond-B	-0.132817	0.174031	8.32829	0.466422	0.608774	NA
1572	P31150	Cond-A vs Cond-B	-0.359055	0.150624	8.32829	0.0431032	0.109487	NA
1573	P31153	Cond-A vs Cond-B	0.0505744	0.123596	8.32829	0.692722	0.79436	NA
1574	P31323	Cond-A vs Cond-B	-0.260615	0.154262	8.32829	0.12812	0.24315	NA
1575	P31350	Cond-A vs Cond-B	2.30657	0.121247	8.32829	3.71947e-08	1.72544e-05	NA
1576	P31431	Cond-A vs Cond-B	-0.665027	0.216565	8.32829	0.0146098	0.0502357	NA
1577	P31483	Cond-A vs Cond-B	0.196532	0.195187	8.32829	0.342342	0.489376	NA
1578	P31689	Cond-A vs Cond-B	-0.227712	0.14955	8.32829	0.164871	0.291438	NA
1579	P31749	Cond-A vs Cond-B	-0.0038772	0.139793	8.32829	0.978526	0.987585	NA
1580	P31751	Cond-A vs Cond-B	0.112625	0.164489	8.32829	0.512136	0.648958	NA
1581	P31930	Cond-A vs Cond-B	-0.143726	0.13902	8.32829	0.330293	0.476971	NA
1582	P31937	Cond-A vs Cond-B	-0.342164	0.194871	8.32829	0.115703	0.226101	NA
1583	P31939	Cond-A vs Cond-B	-0.090382	0.132529	8.32829	0.51377	0.65028	NA
1584	P31942	Cond-A vs Cond-B	0.324013	0.138925	8.32829	0.0467753	0.115677	NA
1585	P31943	Cond-A vs Cond-B	0.351579	0.113614	8.32829	0.0140826	0.0489798	NA
1586	P31946	Cond-A vs Cond-B	-0.00635653	0.126452	8.32829	0.961093	0.976156	NA
1587	P31947	Cond-A vs Cond-B	-0.097024	0.127832	8.32829	0.468791	0.611147	NA
1588	P31948	Cond-A vs Cond-B	0.0326815	0.129887	8.32829	0.807437	0.878654	NA
1589	P31949	Cond-A vs Cond-B	0.0782699	0.134326	8.32829	0.575538	0.703941	NA
1590	P32004	Cond-A vs Cond-B	-0.341989	0.11975	8.32829	0.0204316	0.0647682	NA
1591	P32019	Cond-A vs Cond-B	0.154803	0.175831	8.32829	0.403328	0.549298	NA
1592	P32119	Cond-A vs Cond-B	-0.0437339	0.132319	8.32829	0.749171	0.835308	NA
1593	P32320	Cond-A vs Cond-B	0.172731	0.12784	8.32829	0.212206	0.349559	NA
1594	P32321	Cond-A vs Cond-B	-0.0720918	0.140293	8.32829	0.620699	0.739722	NA
1595	P32322	Cond-A vs Cond-B	0.124584	0.122275	8.32829	0.336941	0.484048	NA
1596	P32455	Cond-A vs Cond-B	-0.450575	0.116137	8.32829	0.00432906	0.0215159	NA
1597	P32456	Cond-A vs Cond-B	-0.569854	0.166802	8.32829	0.00860362	0.0347384	NA
1598	P32519	Cond-A vs Cond-B	1.04319	0.133875	8.32829	4.22464e-05	0.000970686	NA
1599	P32780	Cond-A vs Cond-B	0.00782434	0.132822	8.32829	0.954414	0.972941	NA
1600	P32856	Cond-A vs Cond-B	-0.671662	0.130206	8.32829	0.000762369	0.00633719	NA
1601	P32929	Cond-A vs Cond-B	0.044303	0.109702	8.32829	0.696494	0.797208	NA
1602	P32969	Cond-A vs Cond-B	0.874213	0.123649	8.32829	8.62365e-05	0.00148954	NA
1603	P32970	Cond-A vs Cond-B	-0.480563	0.127712	8.32829	0.00513351	0.0244016	NA
1604	P33121	Cond-A vs Cond-B	-0.0279736	0.122085	8.32829	0.824293	0.891019	NA
1605	P33176	Cond-A vs Cond-B	-0.573996	0.115286	8.32829	0.00095905	0.0073987	NA
1606	P33240	Cond-A vs Cond-B	0.237417	0.147386	8.32829	0.144389	0.264295	NA
1607	P33316	Cond-A vs Cond-B	0.820418	0.108594	8.32829	5.31049e-05	0.00110015	NA
1608	P33527	Cond-A vs Cond-B	-1.03785	0.185042	8.32829	0.000437403	0.00429951	NA
1609	P33764	Cond-A vs Cond-B	-0.0806316	0.139298	8.32829	0.57801	0.705483	NA
1610	P33991	Cond-A vs Cond-B	0.606218	0.105198	8.32829	0.000364023	0.00376478	NA
1611	P33992	Cond-A vs Cond-B	0.245653	0.113527	8.32829	0.061095	0.141806	NA
1612	P33993	Cond-A vs Cond-B	0.517383	0.114451	8.32829	0.00175966	0.0113571	NA
1613	P34059	Cond-A vs Cond-B	0.261121	0.115317	8.32829	0.0520976	0.125525	NA
1614	P34896	Cond-A vs Cond-B	0.259617	0.115161	8.32829	0.0529295	0.12684	NA
1615	P34897	Cond-A vs Cond-B	-0.430648	0.116718	8.32829	0.00571777	0.0261867	NA
1616	P34931	Cond-A vs Cond-B	0.295452	0.217624	8.32829	0.210223	0.347239	NA
1617	P34932	Cond-A vs Cond-B	-0.154115	0.11522	8.32829	0.216413	0.354731	NA
1618	P34949	Cond-A vs Cond-B	-0.00939873	0.123978	8.32829	0.94136	0.964271	NA
1619	P35052	Cond-A vs Cond-B	-0.547661	0.126045	8.32829	0.00223852	0.0135452	NA
1620	P35080	Cond-A vs Cond-B	0.263811	0.109038	8.32829	0.0407307	0.105722	NA
1621	P35221	Cond-A vs Cond-B	0.275783	0.114224	8.32829	0.0410572	0.106155	NA
1622	P35222	Cond-A vs Cond-B	-0.16104	0.110469	8.32829	0.181549	0.312854	NA
1623	P35226	Cond-A vs Cond-B	-0.0817952	0.129676	8.32829	0.545111	0.675799	NA
1624	P35232	Cond-A vs Cond-B	0.376495	0.117247	8.32829	0.0117644	0.043358	NA
1625	P35237	Cond-A vs Cond-B	0.100542	0.134196	8.32829	0.474355	0.616414	NA
1626	P35240	Cond-A vs Cond-B	0.116021	0.137814	8.32829	0.423376	0.569353	NA
1627	P35241	Cond-A vs Cond-B	-0.0236474	0.147453	8.32829	0.876409	0.922515	NA
1628	P35244	Cond-A vs Cond-B	0.313691	0.110494	8.32829	0.0209795	0.0660264	NA
1629	P35249	Cond-A vs Cond-B	0.246662	0.143834	8.32829	0.123216	0.236067	NA
1630	P35250	Cond-A vs Cond-B	0.403704	0.128868	8.32829	0.0132755	0.0471339	NA
1631	P35251	Cond-A vs Cond-B	-0.366691	0.147973	8.32829	0.0371097	0.0986487	NA
1632	P35268	Cond-A vs Cond-B	0.495863	0.137692	8.32829	0.0065188	0.028595	NA
1633	P35269	Cond-A vs Cond-B	0.246372	0.151107	8.32829	0.140164	0.258842	NA
1634	P35270	Cond-A vs Cond-B	0.0418027	0.138261	8.32829	0.769802	0.850221	NA
1635	P35354	Cond-A vs Cond-B	0.251905	0.250542	8.32829	0.343001	0.489896	NA
1636	P35498	Cond-A vs Cond-B	-1.29894	0.190907	8.32829	0.000113738	0.00173693	NA
1637	P35520	Cond-A vs Cond-B	-0.357803	0.107199	8.32829	0.00969328	0.0378028	NA
1638	P35527	Cond-A vs Cond-B	-0.68101	0.338493	8.32829	0.0776453	0.168684	NA
1639	P35548	Cond-A vs Cond-B	-0.477091	0.198371	8.32829	0.0416724	0.106924	NA
1640	P35555	Cond-A vs Cond-B	0.800431	0.186321	8.32829	0.00239596	0.0141628	NA
1641	P35568	Cond-A vs Cond-B	0.0148947	0.275338	8.32829	0.958134	0.974846	NA
1642	P35573	Cond-A vs Cond-B	-0.238501	0.12957	8.32829	0.101468	0.206035	NA
1643	P35579	Cond-A vs Cond-B	-0.715195	0.131783	8.32829	0.000545457	0.00502395	NA
1644	P35580	Cond-A vs Cond-B	-0.635051	0.119118	8.32829	0.000613935	0.00545082	NA
1645	P35606	Cond-A vs Cond-B	-0.200433	0.126473	8.32829	0.150187	0.271471	NA
1646	P35609	Cond-A vs Cond-B	0.382266	0.126118	8.32829	0.0155406	0.0525928	NA
1647	P35611	Cond-A vs Cond-B	0.0670392	0.124662	8.32829	0.604805	0.726772	NA
1648	P35613	Cond-A vs Cond-B	-0.17463	0.152144	8.32829	0.282952	0.427837	NA
1649	P35637	Cond-A vs Cond-B	0.442496	0.113969	8.32829	0.00431086	0.0214485	NA
1650	P35658	Cond-A vs Cond-B	0.0344947	0.138055	8.32829	0.808747	0.879133	NA
1651	P35659	Cond-A vs Cond-B	-0.0991857	0.138334	8.32829	0.492989	0.632282	NA
1652	P35680	Cond-A vs Cond-B	1.07842	0.13753	8.32829	4.03207e-05	0.000949394	NA
1653	P35749	Cond-A vs Cond-B	-0.402762	0.218388	8.32829	0.100911	0.205405	NA
1654	P35754	Cond-A vs Cond-B	-0.116005	0.138945	8.32829	0.427072	0.572278	NA
1655	P35790	Cond-A vs Cond-B	-0.198369	0.131521	8.32829	0.168446	0.295793	NA
1656	P35813	Cond-A vs Cond-B	-0.560019	0.142077	8.32829	0.00395793	0.0202619	NA
1657	P35858	Cond-A vs Cond-B	0.335575	0.219758	8.32829	0.163797	0.290287	NA
1658	P35869	Cond-A vs Cond-B	0.689907	0.131898	8.32829	0.00069611	0.00597308	NA
1659	P35908	Cond-A vs Cond-B	-0.873474	0.439726	8.32829	0.0808163	0.174094	NA
1660	P35914	Cond-A vs Cond-B	0.0943387	0.131514	8.32829	0.492797	0.632282	NA
1661	P35998	Cond-A vs Cond-B	0.286987	0.139603	8.32829	0.0724671	0.160578	NA
1662	P36404	Cond-A vs Cond-B	0.300494	0.120972	8.32829	0.0367633	0.0980651	NA
1663	P36405	Cond-A vs Cond-B	0.146791	0.136347	8.32829	0.311858	0.458919	NA
1664	P36406	Cond-A vs Cond-B	-0.153819	0.160866	8.32829	0.365902	0.512413	NA
1665	P36507	Cond-A vs Cond-B	0.117975	0.125887	8.32829	0.375057	0.521461	NA
1666	P36542	Cond-A vs Cond-B	0.0192621	0.130841	8.32829	0.886462	0.928191	NA
1667	P36543	Cond-A vs Cond-B	0.143326	0.143445	8.32829	0.345855	0.492879	NA
1668	P36551	Cond-A vs Cond-B	-0.0590518	0.115144	8.32829	0.621379	0.74005	NA
1669	P36578	Cond-A vs Cond-B	0.889094	0.243916	8.32829	0.00610774	0.0273328	NA
1670	P36639	Cond-A vs Cond-B	0.49939	0.129973	8.32829	0.00457117	0.0224326	NA
1671	P36776	Cond-A vs Cond-B	-0.312275	0.111858	8.32829	0.0225985	0.0695097	NA
1672	P36871	Cond-A vs Cond-B	0.261979	0.110178	8.32829	0.0435162	0.110199	NA
1673	P36873	Cond-A vs Cond-B	-0.0326199	0.16265	8.32829	0.84586	0.903961	NA
1674	P36915	Cond-A vs Cond-B	0.0222885	0.117082	8.32829	0.85358	0.908191	NA
1675	P36952	Cond-A vs Cond-B	-0.104336	0.134075	8.32829	0.457995	0.600513	NA
1676	P36954	Cond-A vs Cond-B	0.884153	0.160656	8.32829	0.000496853	0.00471967	NA
1677	P36957	Cond-A vs Cond-B	-0.252507	0.137177	8.32829	0.101465	0.206035	NA
1678	P36959	Cond-A vs Cond-B	0.0911984	0.144088	8.32829	0.54376	0.675059	NA
1679	P36969	Cond-A vs Cond-B	0.019332	0.113732	8.32829	0.869084	0.917949	NA
1680	P37108	Cond-A vs Cond-B	-0.0288023	0.164436	8.32829	0.865139	0.915503	NA
1681	P37198	Cond-A vs Cond-B	0.400454	0.153178	8.32829	0.0299023	0.0845093	NA
1682	P37235	Cond-A vs Cond-B	0.11879	0.120117	8.32829	0.350544	0.496934	NA
1683	P37275	Cond-A vs Cond-B	0.343223	0.12814	8.32829	0.0270152	0.0783818	NA
1684	P37802	Cond-A vs Cond-B	0.219874	0.120888	8.32829	0.104973	0.211344	NA
1685	P37837	Cond-A vs Cond-B	0.20149	0.122058	8.32829	0.135901	0.253439	NA
1686	P37840	Cond-A vs Cond-B	0.266599	0.175543	8.32829	0.165842	0.292523	NA
1687	P38117	Cond-A vs Cond-B	-0.13912	0.140116	8.32829	0.34873	0.495488	NA
1688	P38159	Cond-A vs Cond-B	0.162769	0.131931	8.32829	0.25098	0.394474	NA
1689	P38398	Cond-A vs Cond-B	1.45691	0.211823	8.32829	0.000105238	0.00169037	NA
1690	P38432	Cond-A vs Cond-B	0.0074853	0.153179	8.32829	0.962178	0.976271	NA
1691	P38606	Cond-A vs Cond-B	0.367963	0.130179	8.32829	0.0213925	0.0668531	NA
1692	P38646	Cond-A vs Cond-B	-0.213047	0.140281	8.32829	0.165841	0.292523	NA
1693	P38919	Cond-A vs Cond-B	0.223196	0.153406	8.32829	0.182317	0.313608	NA
1694	P38935	Cond-A vs Cond-B	-0.875656	0.260597	8.32829	0.00936812	0.0369862	NA
1695	P39019	Cond-A vs Cond-B	0.44204	0.132702	8.32829	0.00979263	0.0380898	NA
1696	P39023	Cond-A vs Cond-B	0.540451	0.125287	8.32829	0.00233764	0.0139458	NA
1697	P39060	Cond-A vs Cond-B	1.29815	0.153507	8.32829	2.29055e-05	0.000637329	NA
1698	P39210	Cond-A vs Cond-B	-0.43789	0.185716	8.32829	0.0449152	0.112783	NA
1699	P39656	Cond-A vs Cond-B	-0.432957	0.300389	8.32829	0.186016	0.318368	NA
1700	P39687	Cond-A vs Cond-B	0.0700917	0.186043	8.32829	0.715778	0.812551	NA
1701	P39748	Cond-A vs Cond-B	0.251545	0.197878	8.32829	0.238006	0.3801	NA
1702	P39880	Cond-A vs Cond-B	0.398391	0.126652	8.32829	0.0130142	0.0464792	NA
1703	P40121	Cond-A vs Cond-B	-0.134908	0.136287	8.32829	0.350117	0.496646	NA
1704	P40123	Cond-A vs Cond-B	-0.0482954	0.171712	8.32829	0.785374	0.861554	NA
1705	P40222	Cond-A vs Cond-B	0.138706	0.12858	8.32829	0.310949	0.458189	NA
1706	P40227	Cond-A vs Cond-B	0.0167058	0.124498	8.32829	0.896443	0.935771	NA
1707	P40261	Cond-A vs Cond-B	0.476982	0.130522	8.32829	0.00602382	0.0270586	NA
1708	P40306	Cond-A vs Cond-B	0.311802	0.138526	8.32829	0.0532265	0.127368	NA
1709	P40337	Cond-A vs Cond-B	0.206804	0.135806	8.32829	0.164833	0.291438	NA
1710	P40425	Cond-A vs Cond-B	-0.0657365	0.135909	8.32829	0.641075	0.756682	NA
1711	P40429	Cond-A vs Cond-B	1.42698	0.141844	8.32829	6.06375e-06	0.000280028	NA
1712	P40616	Cond-A vs Cond-B	0.54776	0.331789	8.32829	0.135868	0.253439	NA
1713	P40763	Cond-A vs Cond-B	0.635114	0.103489	8.32829	0.000235946	0.00280981	NA
1714	P40818	Cond-A vs Cond-B	-0.461827	0.133147	8.32829	0.00795185	0.0329967	NA
1715	P40855	Cond-A vs Cond-B	-0.0211578	0.155123	8.32829	0.89475	0.93452	NA
1716	P40925	Cond-A vs Cond-B	-0.176252	0.134088	8.32829	0.223741	0.36342	NA
1717	P40926	Cond-A vs Cond-B	-0.00175154	0.140384	8.32829	0.990339	0.99412	NA
1718	P40937	Cond-A vs Cond-B	0.802757	0.134497	8.32829	0.000286133	0.00319796	NA
1719	P40938	Cond-A vs Cond-B	0.109566	0.12323	8.32829	0.398891	0.544798	NA
1720	P40939	Cond-A vs Cond-B	-0.49653	0.115385	8.32829	0.00237189	0.0140601	NA
1721	P41002	Cond-A vs Cond-B	-0.0322746	0.182946	8.32829	0.864182	0.91496	NA
1722	P41091	Cond-A vs Cond-B	-0.177649	0.119245	8.32829	0.173146	0.30213	NA
1723	P41134	Cond-A vs Cond-B	0.573618	0.124718	8.32829	0.00158195	0.0105411	NA
1724	P41208	Cond-A vs Cond-B	0.256934	0.172347	8.32829	0.172885	0.301896	NA
1725	P41212	Cond-A vs Cond-B	0.233484	0.194438	8.32829	0.262861	0.40737	NA
1726	P41214	Cond-A vs Cond-B	-0.104036	0.115799	8.32829	0.394193	0.539823	NA
1727	P41223	Cond-A vs Cond-B	1.06511	0.142376	8.32829	5.70916e-05	0.00115398	NA
1728	P41227	Cond-A vs Cond-B	-0.145551	0.163023	8.32829	0.397013	0.54268	NA
1729	P41236	Cond-A vs Cond-B	-0.21572	0.204629	8.32829	0.321411	0.468211	NA
1730	P41240	Cond-A vs Cond-B	0.0100965	0.105744	8.32829	0.926191	0.955276	NA
1731	P41247	Cond-A vs Cond-B	-0.142962	0.146224	8.32829	0.355768	0.502327	NA
1732	P41250	Cond-A vs Cond-B	-0.185597	0.114411	8.32829	0.141929	0.261162	NA
1733	P41252	Cond-A vs Cond-B	-0.470556	0.142682	8.32829	0.0102999	0.0394551	NA
1734	P41271	Cond-A vs Cond-B	0.040791	0.162403	8.32829	0.807769	0.878753	NA
1735	P41743	Cond-A vs Cond-B	-0.470172	0.148146	8.32829	0.0124616	0.0452346	NA
1736	P42025	Cond-A vs Cond-B	0.347244	0.159336	8.32829	0.0596153	0.139298	NA
1737	P42126	Cond-A vs Cond-B	0.186949	0.149648	8.32829	0.245539	0.388122	NA
1738	P42166	Cond-A vs Cond-B	0.28924	0.118254	8.32829	0.0390538	0.102368	NA
1739	P42167	Cond-A vs Cond-B	-1.47622	0.259701	8.32829	0.000399525	0.0040149	NA
1740	P42224	Cond-A vs Cond-B	-0.153736	0.122389	8.32829	0.243164	0.385485	NA
1741	P42226	Cond-A vs Cond-B	0.192108	0.184044	8.32829	0.32592	0.472503	NA
1742	P42285	Cond-A vs Cond-B	-0.0679623	0.13099	8.32829	0.617376	0.73748	NA
1743	P42330	Cond-A vs Cond-B	-0.190834	0.110928	8.32829	0.122194	0.234785	NA
1744	P42336	Cond-A vs Cond-B	-0.400527	0.109422	8.32829	0.00597086	0.0269012	NA
1745	P42338	Cond-A vs Cond-B	-0.184675	0.137898	8.32829	0.215897	0.354235	NA
1746	P42345	Cond-A vs Cond-B	-0.208356	0.107923	8.32829	0.0882016	0.185262	NA
1747	P42356	Cond-A vs Cond-B	0.134217	0.181097	8.32829	0.478988	0.620065	NA
1748	P42566	Cond-A vs Cond-B	0.0952225	0.117274	8.32829	0.439401	0.583005	NA
1749	P42574	Cond-A vs Cond-B	-0.129642	0.120005	8.32829	0.310298	0.457534	NA
1750	P42575	Cond-A vs Cond-B	0.846729	0.125699	8.32829	0.000122209	0.00181001	NA
1751	P42677	Cond-A vs Cond-B	0.376142	0.270691	8.32829	0.200682	0.336324	NA
1752	P42681	Cond-A vs Cond-B	-0.0669723	0.231718	8.32829	0.779627	0.857654	NA
1753	P42695	Cond-A vs Cond-B	1.5687	0.392361	8.32829	0.00364928	0.0192706	NA
1754	P42696	Cond-A vs Cond-B	1.63631	0.31459	8.32829	0.000722146	0.00612927	NA
1755	P42704	Cond-A vs Cond-B	-0.156488	0.139002	8.32829	0.291644	0.437203	NA
1756	P42766	Cond-A vs Cond-B	1.16718	0.128312	8.32829	1.31667e-05	0.000468226	NA
1757	P42773	Cond-A vs Cond-B	0.136665	0.127815	8.32829	0.314969	0.461964	NA
1758	P42785	Cond-A vs Cond-B	0.237587	0.123497	8.32829	0.0891401	0.186588	NA
1759	P42858	Cond-A vs Cond-B	0.0803928	0.132754	8.32829	0.560932	0.691546	NA
1760	P42892	Cond-A vs Cond-B	-0.319048	0.129768	8.32829	0.0382752	0.100792	NA
1761	P43034	Cond-A vs Cond-B	-0.162299	0.118539	8.32829	0.206735	0.343634	NA
1762	P43155	Cond-A vs Cond-B	-0.253259	0.128275	8.32829	0.0823615	0.176337	NA
1763	P43243	Cond-A vs Cond-B	0.246854	0.121102	8.32829	0.0744746	0.163505	NA
1764	P43246	Cond-A vs Cond-B	0.288159	0.110424	8.32829	0.0301275	0.0848932	NA
1765	P43304	Cond-A vs Cond-B	-0.217544	0.121703	8.32829	0.110187	0.218883	NA
1766	P43307	Cond-A vs Cond-B	-0.396212	0.150233	8.32829	0.0288333	0.0824339	NA
1767	P43378	Cond-A vs Cond-B	0.141707	0.155156	8.32829	0.386751	0.532705	NA
1768	P43403	Cond-A vs Cond-B	-0.227946	0.213706	8.32829	0.31608	0.463008	NA
1769	P43487	Cond-A vs Cond-B	0.0668368	0.15124	8.32829	0.669795	0.779104	NA
1770	P43490	Cond-A vs Cond-B	-0.141445	0.144956	8.32829	0.356662	0.503247	NA
1771	P43686	Cond-A vs Cond-B	0.224311	0.121956	8.32829	0.101693	0.206421	NA
1772	P43897	Cond-A vs Cond-B	-0.130732	0.117707	8.32829	0.29775	0.444637	NA
1773	P45877	Cond-A vs Cond-B	0.414061	0.162741	8.32829	0.0334101	0.0917709	NA
1774	P45880	Cond-A vs Cond-B	-0.495235	0.143872	8.32829	0.00827427	0.0339088	NA
1775	P45954	Cond-A vs Cond-B	-0.409255	0.150367	8.32829	0.0252337	0.0752823	NA
1776	P45973	Cond-A vs Cond-B	0.210418	0.130943	8.32829	0.145245	0.265278	NA
1777	P45974	Cond-A vs Cond-B	-0.216305	0.140743	8.32829	0.161398	0.28667	NA
1778	P45983	Cond-A vs Cond-B	-0.105201	0.147084	8.32829	0.494018	0.633019	NA
1779	P45984	Cond-A vs Cond-B	-0.164454	0.109021	8.32829	0.168396	0.295793	NA
1780	P45985	Cond-A vs Cond-B	-0.307601	0.376994	8.32829	0.437252	0.581624	NA
1781	P46013	Cond-A vs Cond-B	0.0721867	0.124729	8.32829	0.578072	0.705483	NA
1782	P46020	Cond-A vs Cond-B	-0.100448	0.147743	8.32829	0.51503	0.651313	NA
1783	P46060	Cond-A vs Cond-B	0.133038	0.127185	8.32829	0.324961	0.471596	NA
1784	P46063	Cond-A vs Cond-B	-0.365013	0.11419	8.32829	0.0120312	0.0440811	NA
1785	P46087	Cond-A vs Cond-B	0.639997	0.14285	8.32829	0.00185904	0.0118277	NA
1786	P46095	Cond-A vs Cond-B	-0.379892	0.326567	8.32829	0.276956	0.422518	NA
1787	P46100	Cond-A vs Cond-B	0.025553	0.103808	8.32829	0.811519	0.881078	NA
1788	P46108	Cond-A vs Cond-B	0.0828101	0.118787	8.32829	0.504711	0.643062	NA
1789	P46109	Cond-A vs Cond-B	0.221555	0.122795	8.32829	0.107366	0.21512	NA
1790	P46199	Cond-A vs Cond-B	-0.554052	0.123029	8.32829	0.00180113	0.011539	NA
1791	P46379	Cond-A vs Cond-B	0.556259	0.221969	8.32829	0.0355013	0.0955418	NA
1792	P46459	Cond-A vs Cond-B	-0.0213181	0.132347	8.32829	0.875871	0.922465	NA
1793	P46527	Cond-A vs Cond-B	-0.518419	0.118744	8.32829	0.00217488	0.0132324	NA
1794	P46531	Cond-A vs Cond-B	0.363178	0.131886	8.32829	0.0239912	0.0725188	NA
1795	P46736	Cond-A vs Cond-B	0.0323223	0.126832	8.32829	0.805024	0.876798	NA
1796	P46776	Cond-A vs Cond-B	0.717935	0.17497	8.32829	0.0031413	0.0173502	NA
1797	P46777	Cond-A vs Cond-B	0.841793	0.131671	8.32829	0.000177169	0.00233222	NA
1798	P46778	Cond-A vs Cond-B	0.911254	0.124807	8.32829	6.82269e-05	0.00127089	NA
1799	P46779	Cond-A vs Cond-B	0.830196	0.156133	8.32829	0.000624725	0.00549527	NA
1800	P46781	Cond-A vs Cond-B	1.19364	0.156195	8.32829	4.87969e-05	0.00105051	NA
1801	P46782	Cond-A vs Cond-B	0.73881	0.119992	8.32829	0.000230623	0.00277381	NA
1802	P46783	Cond-A vs Cond-B	0.662111	0.156178	8.32829	0.00259251	0.0150376	NA
1803	P46821	Cond-A vs Cond-B	-0.160394	0.110912	8.32829	0.184701	0.316562	NA
1804	P46926	Cond-A vs Cond-B	-0.320295	0.147105	8.32829	0.0598033	0.139539	NA
1805	P46934	Cond-A vs Cond-B	0.378949	0.208875	8.32829	0.105721	0.212458	NA
1806	P46937	Cond-A vs Cond-B	0.167927	0.137293	8.32829	0.254762	0.398159	NA
1807	P46939	Cond-A vs Cond-B	-0.533067	0.120566	8.32829	0.00201481	0.0125103	NA
1808	P46940	Cond-A vs Cond-B	-0.570342	0.117977	8.32829	0.00115756	0.00835807	NA
1809	P46952	Cond-A vs Cond-B	0.0601282	0.171783	8.32829	0.735008	0.826629	NA
1810	P46976	Cond-A vs Cond-B	-0.111732	0.142665	8.32829	0.455215	0.597999	NA
1811	P46977	Cond-A vs Cond-B	-1.37122	0.340551	8.32829	0.00350399	0.0187854	NA
1812	P47224	Cond-A vs Cond-B	0.522283	0.130295	8.32829	0.00359543	0.0190874	NA
1813	P47712	Cond-A vs Cond-B	-0.287249	0.235504	8.32829	0.255984	0.399657	NA
1814	P47736	Cond-A vs Cond-B	0.335797	0.134435	8.32829	0.0359651	0.0964776	NA
1815	P47755	Cond-A vs Cond-B	0.354369	0.147108	8.32829	0.041418	0.106673	NA
1816	P47756	Cond-A vs Cond-B	-0.135797	0.109716	8.32829	0.249578	0.39281	NA
1817	P47813	Cond-A vs Cond-B	-0.191505	0.188346	8.32829	0.337888	0.484884	NA
1818	P47897	Cond-A vs Cond-B	-0.368288	0.133882	8.32829	0.0241009	0.0728173	NA
1819	P47914	Cond-A vs Cond-B	0.928587	0.147813	8.32829	0.000200389	0.0025431	NA
1820	P47985	Cond-A vs Cond-B	0.348546	0.206711	8.32829	0.128761	0.244019	NA
1821	P48047	Cond-A vs Cond-B	0.178644	0.145644	8.32829	0.253525	0.396812	NA
1822	P48059	Cond-A vs Cond-B	0.106286	0.11835	8.32829	0.39437	0.539844	NA
1823	P48147	Cond-A vs Cond-B	-0.255925	0.12469	8.32829	0.0728391	0.161138	NA
1824	P48163	Cond-A vs Cond-B	-0.00249231	0.123218	8.32829	0.984339	0.990174	NA
1825	P48200	Cond-A vs Cond-B	0.0846891	0.115993	8.32829	0.485344	0.625128	NA
1826	P48307	Cond-A vs Cond-B	0.425152	0.148103	8.32829	0.0199627	0.0635958	NA
1827	P48382	Cond-A vs Cond-B	0.152208	0.104596	8.32829	0.182245	0.313595	NA
1828	P48426	Cond-A vs Cond-B	-0.0543694	0.130319	8.32829	0.687077	0.792019	NA
1829	P48444	Cond-A vs Cond-B	-0.0593031	0.119391	8.32829	0.632236	0.750513	NA
1830	P48449	Cond-A vs Cond-B	-0.002959	0.112458	8.32829	0.979628	0.987979	NA
1831	P48454	Cond-A vs Cond-B	-0.179888	0.159953	8.32829	0.292113	0.437807	NA
1832	P48506	Cond-A vs Cond-B	0.154358	0.181972	8.32829	0.42001	0.56643	NA
1833	P48507	Cond-A vs Cond-B	-0.375162	0.120224	8.32829	0.0135275	0.0476218	NA
1834	P48509	Cond-A vs Cond-B	-0.826991	0.181569	8.32829	0.00168013	0.0110497	NA
1835	P48553	Cond-A vs Cond-B	-0.303203	0.154212	8.32829	0.0834273	0.177989	NA
1836	P48556	Cond-A vs Cond-B	0.100248	0.124255	8.32829	0.442216	0.586037	NA
1837	P48634	Cond-A vs Cond-B	-0.175289	0.103136	8.32829	0.126141	0.240561	NA
1838	P48637	Cond-A vs Cond-B	0.203316	0.104349	8.32829	0.0857761	0.18166	NA
1839	P48643	Cond-A vs Cond-B	-0.0615818	0.118836	8.32829	0.617797	0.737524	NA
1840	P48651	Cond-A vs Cond-B	-2.00549	0.281769	8.32829	8.2157e-05	0.00145304	NA
1841	P48681	Cond-A vs Cond-B	0.155663	0.114057	8.32829	0.20805	0.344934	NA
1842	P48723	Cond-A vs Cond-B	0.605679	0.145532	8.32829	0.00289119	0.0162343	NA
1843	P48729	Cond-A vs Cond-B	-0.136974	0.161691	8.32829	0.420597	0.566844	NA
1844	P48730	Cond-A vs Cond-B	0.807696	0.136891	8.32829	0.00030973	0.00339533	NA
1845	P48735	Cond-A vs Cond-B	-0.28233	0.160788	8.32829	0.11569	0.226101	NA
1846	P48739	Cond-A vs Cond-B	0.04725	0.111578	8.32829	0.682676	0.788706	NA
1847	P48740	Cond-A vs Cond-B	-0.133719	0.155588	8.32829	0.41415	0.560459	NA
1848	P48960	Cond-A vs Cond-B	0.145244	0.21636	8.32829	0.520208	0.655957	NA
1849	P49005	Cond-A vs Cond-B	0.438768	0.122865	8.32829	0.00681808	0.0295376	NA
1850	P49006	Cond-A vs Cond-B	-1.52561	0.151529	8.32829	6.02706e-06	0.000280028	NA
1851	P49023	Cond-A vs Cond-B	0.141085	0.128185	8.32829	0.301845	0.448844	NA
1852	P49137	Cond-A vs Cond-B	0.335419	0.140218	8.32829	0.0425355	0.108555	NA
1853	P49189	Cond-A vs Cond-B	-0.320093	0.111163	8.32829	0.0196883	0.0629458	NA
1854	P49207	Cond-A vs Cond-B	1.15397	0.140656	8.32829	2.87672e-05	0.000735776	NA
1855	P49247	Cond-A vs Cond-B	0.0580752	0.143861	8.32829	0.696608	0.797208	NA
1856	P49257	Cond-A vs Cond-B	-1.05187	0.20659	8.32829	0.00082998	0.00670636	NA
1857	P49321	Cond-A vs Cond-B	0.276837	0.14829	8.32829	0.0974248	0.199662	NA
1858	P49327	Cond-A vs Cond-B	0.324547	0.14677	8.32829	0.0566744	0.133837	NA
1859	P49336	Cond-A vs Cond-B	0.202409	0.18131	8.32829	0.295434	0.441997	NA
1860	P49354	Cond-A vs Cond-B	0.449107	0.111316	8.32829	0.00346388	0.018652	NA
1861	P49366	Cond-A vs Cond-B	-0.406637	0.172052	8.32829	0.044517	0.111971	NA
1862	P49368	Cond-A vs Cond-B	-0.208767	0.116082	8.32829	0.108339	0.216633	NA
1863	P49406	Cond-A vs Cond-B	0.192453	0.130006	8.32829	0.17559	0.305674	NA
1864	P49407	Cond-A vs Cond-B	-0.0168006	0.107169	8.32829	0.879162	0.924159	NA
1865	P49411	Cond-A vs Cond-B	-0.280604	0.11998	8.32829	0.0462976	0.114923	NA
1866	P49418	Cond-A vs Cond-B	0.313364	0.183507	8.32829	0.124596	0.238024	NA
1867	P49419	Cond-A vs Cond-B	0.155475	0.151716	8.32829	0.334312	0.481087	NA
1868	P49427	Cond-A vs Cond-B	-0.223821	0.139356	8.32829	0.145429	0.265542	NA
1869	P49441	Cond-A vs Cond-B	-0.182639	0.122523	8.32829	0.17292	0.301896	NA
1870	P49454	Cond-A vs Cond-B	1.8921	0.185145	8.32829	5.36728e-06	0.000266361	NA
1871	P49458	Cond-A vs Cond-B	0.0332186	0.117212	8.32829	0.783783	0.860234	NA
1872	P49459	Cond-A vs Cond-B	0.810793	0.255203	8.32829	0.0123975	0.0450758	NA
1873	P49585	Cond-A vs Cond-B	-0.031662	0.126162	8.32829	0.807924	0.878753	NA
1874	P49588	Cond-A vs Cond-B	-0.342436	0.133049	8.32829	0.0318857	0.08835	NA
1875	P49589	Cond-A vs Cond-B	-0.284608	0.115991	8.32829	0.0385735	0.101389	NA
1876	P49590	Cond-A vs Cond-B	-0.179625	0.118466	8.32829	0.166449	0.293137	NA
1877	P49591	Cond-A vs Cond-B	-0.120436	0.115636	8.32829	0.326926	0.473367	NA
1878	P49593	Cond-A vs Cond-B	0.366093	0.108654	8.32829	0.009239	0.0365928	NA
1879	P49641	Cond-A vs Cond-B	-0.397694	0.203053	8.32829	0.084423	0.179537	NA
1880	P49643	Cond-A vs Cond-B	0.54285	0.119048	8.32829	0.00166831	0.0110062	NA
1881	P49662	Cond-A vs Cond-B	-0.500796	0.164285	8.32829	0.0151278	0.0516163	NA
1882	P49674	Cond-A vs Cond-B	0.0860991	0.194785	8.32829	0.669728	0.779104	NA
1883	P49711	Cond-A vs Cond-B	-0.703807	0.25897	8.32829	0.0253932	0.0756564	NA
1884	P49716	Cond-A vs Cond-B	1.11199	0.15308	8.32829	7.08204e-05	0.00129383	NA
1885	P49720	Cond-A vs Cond-B	0.471351	0.114039	8.32829	0.00301035	0.0167522	NA
1886	P49721	Cond-A vs Cond-B	0.0404297	0.159088	8.32829	0.805554	0.877179	NA
1887	P49736	Cond-A vs Cond-B	0.602622	0.108368	8.32829	0.000463381	0.0044789	NA
1888	P49747	Cond-A vs Cond-B	-0.680635	0.179279	8.32829	0.00488676	0.0235485	NA
1889	P49748	Cond-A vs Cond-B	0.245941	0.123065	8.32829	0.079301	0.171385	NA
1890	P49750	Cond-A vs Cond-B	0.263698	0.108237	8.32829	0.0396547	0.103535	NA
1891	P49754	Cond-A vs Cond-B	0.372257	0.294188	8.32829	0.239991	0.381987	NA
1892	P49755	Cond-A vs Cond-B	-0.835058	0.165408	8.32829	0.000876949	0.00698409	NA
1893	P49756	Cond-A vs Cond-B	0.0764061	0.159172	8.32829	0.643566	0.759084	NA
1894	P49757	Cond-A vs Cond-B	0.38893	0.131907	8.32829	0.0176726	0.0582129	NA
1895	P49761	Cond-A vs Cond-B	0.18438	0.130436	8.32829	0.193758	0.327695	NA
1896	P49768	Cond-A vs Cond-B	-0.976522	0.387818	7.32829	0.0384804	0.101224	NA
1897	P49770	Cond-A vs Cond-B	0.0898068	0.114694	8.32829	0.455306	0.597999	NA
1898	P49773	Cond-A vs Cond-B	-0.280532	0.210896	8.32829	0.218727	0.357205	NA
1899	P49790	Cond-A vs Cond-B	0.175875	0.145369	8.32829	0.259553	0.403954	NA
1900	P49792	Cond-A vs Cond-B	-0.554814	0.125897	8.32829	0.00205536	0.0127264	NA
1901	P49795	Cond-A vs Cond-B	-1.0897	0.17485	8.32829	0.000211917	0.0026243	NA
1902	P49796	Cond-A vs Cond-B	0.236905	0.126685	8.32829	0.0969446	0.199099	NA
1903	P49815	Cond-A vs Cond-B	0.435697	0.2034	8.32829	0.0632346	0.145304	NA
1904	P49821	Cond-A vs Cond-B	-0.167434	0.120696	8.32829	0.201364	0.337127	NA
1905	P49840	Cond-A vs Cond-B	-0.140058	0.131947	8.32829	0.318283	0.465183	NA
1906	P49841	Cond-A vs Cond-B	0.126416	0.132366	8.32829	0.366449	0.512705	NA
1907	P49902	Cond-A vs Cond-B	0.0650921	0.15613	8.32829	0.687283	0.792019	NA
1908	P49903	Cond-A vs Cond-B	-0.128608	0.117858	8.32829	0.305738	0.452517	NA
1909	P49914	Cond-A vs Cond-B	0.21314	0.17229	8.32829	0.249794	0.392888	NA
1910	P49915	Cond-A vs Cond-B	-0.178229	0.122258	8.32829	0.181545	0.312854	NA
1911	P49916	Cond-A vs Cond-B	-0.354563	0.126167	8.32829	0.0219486	0.0679825	NA
1912	P49959	Cond-A vs Cond-B	0.0326119	0.14162	8.32829	0.823433	0.890274	NA
1913	P50135	Cond-A vs Cond-B	-0.335321	0.174759	8.32829	0.0898501	0.187776	NA
1914	P50148	Cond-A vs Cond-B	-0.777107	0.134795	8.32829	0.000362981	0.00375985	NA
1915	P50151	Cond-A vs Cond-B	-0.175282	0.137776	8.32829	0.237665	0.379647	NA
1916	P50213	Cond-A vs Cond-B	-0.072161	0.121882	8.32829	0.569533	0.699138	NA
1917	P50336	Cond-A vs Cond-B	-0.294258	0.148755	8.32829	0.0818722	0.175686	NA
1918	P50395	Cond-A vs Cond-B	-0.0214589	0.106319	8.32829	0.844888	0.903442	NA
1919	P50402	Cond-A vs Cond-B	-1.70229	0.141951	8.32829	1.5298e-06	0.000127165	NA
1920	P50406	Cond-A vs Cond-B	0.723983	0.1995	8.32829	0.00625541	0.0277879	NA
1921	P50416	Cond-A vs Cond-B	-1.17305	0.200579	8.32829	0.000329112	0.00351275	NA
1922	P50443	Cond-A vs Cond-B	-1.2577	0.258011	8.32829	0.00109815	0.00808713	NA
1923	P50452	Cond-A vs Cond-B	-0.418135	0.151531	8.32829	0.0237778	0.0720375	NA
1924	P50453	Cond-A vs Cond-B	-0.191823	0.136347	8.32829	0.195667	0.330251	NA
1925	P50454	Cond-A vs Cond-B	0.130933	0.118277	8.32829	0.299239	0.446275	NA
1926	P50479	Cond-A vs Cond-B	0.456775	0.16492	8.32829	0.0233959	0.0713356	NA
1927	P50542	Cond-A vs Cond-B	0.245783	0.172516	8.32829	0.19062	0.323785	NA
1928	P50548	Cond-A vs Cond-B	0.0442662	0.173356	8.32829	0.804647	0.876622	NA
1929	P50552	Cond-A vs Cond-B	0.0424123	0.127599	8.32829	0.747809	0.83483	NA
1930	P50570	Cond-A vs Cond-B	0.276242	0.159984	8.32829	0.12101	0.233588	NA
1931	P50579	Cond-A vs Cond-B	-0.0582755	0.115005	8.32829	0.625493	0.743968	NA
1932	P50583	Cond-A vs Cond-B	0.0866269	0.116408	8.32829	0.477246	0.618532	NA
1933	P50607	Cond-A vs Cond-B	-0.132934	0.146273	8.32829	0.388994	0.534685	NA
1934	P50613	Cond-A vs Cond-B	1.47388	0.245361	8.32829	0.000273742	0.00309589	NA
1935	P50747	Cond-A vs Cond-B	0.0254196	0.111726	8.32829	0.825507	0.891752	NA
1936	P50748	Cond-A vs Cond-B	0.145036	0.138096	8.32829	0.323121	0.47029	NA
1937	P50750	Cond-A vs Cond-B	-0.434614	0.13852	8.32829	0.0131758	0.0468622	NA
1938	P50851	Cond-A vs Cond-B	-0.0987799	0.118262	8.32829	0.42688	0.572278	NA
1939	P50895	Cond-A vs Cond-B	-0.446427	0.135003	8.32829	0.0101616	0.0391284	NA
1940	P50897	Cond-A vs Cond-B	0.274997	0.127208	8.32829	0.0612923	0.142118	NA
1941	P50914	Cond-A vs Cond-B	0.861817	0.147835	8.32829	0.000336415	0.00354247	NA
1942	P50990	Cond-A vs Cond-B	-0.217194	0.14923	8.32829	0.182182	0.313595	NA
1943	P50991	Cond-A vs Cond-B	-0.188229	0.140229	8.32829	0.214939	0.353099	NA
1944	P50993	Cond-A vs Cond-B	-0.422565	0.276719	7.32829	0.168684	0.296054	NA
1945	P50995	Cond-A vs Cond-B	0.29131	0.126065	8.32829	0.0483986	0.118589	NA
1946	P51003	Cond-A vs Cond-B	-0.0679127	0.140802	8.32829	0.641996	0.7575	NA
1947	P51114	Cond-A vs Cond-B	0.410301	0.108947	8.32829	0.00510954	0.0243548	NA
1948	P51116	Cond-A vs Cond-B	0.0721039	0.107872	8.32829	0.521957	0.657016	NA
1949	P51148	Cond-A vs Cond-B	-0.953204	0.111913	8.32829	2.1701e-05	0.000629888	NA
1950	P51149	Cond-A vs Cond-B	-0.941697	0.140948	8.32829	0.000129591	0.00189402	NA
1951	P51151	Cond-A vs Cond-B	-1.09626	0.173293	8.32829	0.000190829	0.00244983	NA
1952	P51153	Cond-A vs Cond-B	-1.65056	0.403069	8.32829	0.00317806	0.0175096	NA
1953	P51157	Cond-A vs Cond-B	0.515957	0.125169	8.32829	0.00305828	0.0169904	NA
1954	P51159	Cond-A vs Cond-B	-0.306408	0.351787	8.32829	0.408157	0.554386	NA
1955	P51397	Cond-A vs Cond-B	0.0767907	0.152835	8.32829	0.628371	0.746457	NA
1956	P51398	Cond-A vs Cond-B	0.0789998	0.117724	8.32829	0.520356	0.655994	NA
1957	P51452	Cond-A vs Cond-B	0.0601767	0.112771	8.32829	0.60755	0.729209	NA
1958	P51531	Cond-A vs Cond-B	0.00186354	0.139004	8.32829	0.989619	0.993715	NA
1959	P51532	Cond-A vs Cond-B	-0.256673	0.151316	8.32829	0.126784	0.241442	NA
1960	P51553	Cond-A vs Cond-B	-0.0379095	0.105228	8.32829	0.72762	0.822484	NA
1961	P51570	Cond-A vs Cond-B	0.0765496	0.11582	8.32829	0.526511	0.661247	NA
1962	P51571	Cond-A vs Cond-B	-0.300275	0.125029	8.32829	0.0418978	0.10732	NA
1963	P51572	Cond-A vs Cond-B	-1.88207	0.226938	8.32829	2.65269e-05	0.000705616	NA
1964	P51608	Cond-A vs Cond-B	-1.60712	0.141396	8.32829	2.33588e-06	0.000168777	NA
1965	P51610	Cond-A vs Cond-B	0.167923	0.123902	8.32829	0.210937	0.347899	NA
1966	P51617	Cond-A vs Cond-B	-0.00735723	0.140644	8.32829	0.959514	0.975775	NA
1967	P51636	Cond-A vs Cond-B	-0.896364	0.160152	8.32829	0.000443628	0.00433911	NA
1968	P51648	Cond-A vs Cond-B	-0.714642	0.191792	8.32829	0.0054184	0.0251974	NA
1969	P51649	Cond-A vs Cond-B	-0.631776	0.228807	8.32829	0.0237117	0.0719683	NA
1970	P51659	Cond-A vs Cond-B	0.0422297	0.109473	8.32829	0.709347	0.80787	NA
1971	P51665	Cond-A vs Cond-B	0.577351	0.170456	8.32829	0.00899345	0.0359414	NA
1972	P51688	Cond-A vs Cond-B	0.477216	0.182692	8.32829	0.0300054	0.0846928	NA
1973	P51692	Cond-A vs Cond-B	-0.249981	0.213653	8.32829	0.27438	0.420131	NA
1974	P51784	Cond-A vs Cond-B	0.605146	0.117527	8.32829	0.000771552	0.00638161	NA
1975	P51788	Cond-A vs Cond-B	0.281631	0.201395	8.32829	0.198107	0.333017	NA
1976	P51798	Cond-A vs Cond-B	-0.365306	0.243394	8.32829	0.170309	0.298163	NA
1977	P51808	Cond-A vs Cond-B	0.341135	0.144148	8.32829	0.0442974	0.111625	NA
1978	P51809	Cond-A vs Cond-B	-0.733328	0.14354	8.32829	0.000811876	0.00660022	NA
1979	P51812	Cond-A vs Cond-B	-0.317164	0.151273	8.32829	0.067941	0.153103	NA
1980	P51825	Cond-A vs Cond-B	-0.523758	0.171355	8.32829	0.014936	0.0510928	NA
1981	P51858	Cond-A vs Cond-B	-0.108873	0.171679	8.32829	0.542995	0.674307	NA
1982	P51946	Cond-A vs Cond-B	0.210599	0.114407	8.32829	0.101455	0.206035	NA
1983	P51948	Cond-A vs Cond-B	0.456068	0.194014	8.32829	0.0454278	0.113655	NA
1984	P51965	Cond-A vs Cond-B	0.0344564	0.119903	8.32829	0.780852	0.858008	NA
1985	P51970	Cond-A vs Cond-B	-0.437731	0.132125	8.32829	0.0100659	0.0388725	NA
1986	P51991	Cond-A vs Cond-B	0.083484	0.112999	8.32829	0.480327	0.620974	NA
1987	P52209	Cond-A vs Cond-B	-0.269247	0.176542	8.32829	0.164262	0.290749	NA
1988	P52272	Cond-A vs Cond-B	0.333836	0.124178	8.32829	0.0265977	0.0776107	NA
1989	P52292	Cond-A vs Cond-B	1.37163	0.107737	8.32829	9.51547e-07	8.78859e-05	NA
1990	P52294	Cond-A vs Cond-B	0.147473	0.156929	8.32829	0.3738	0.520239	NA
1991	P52298	Cond-A vs Cond-B	0.249794	0.163738	8.32829	0.164153	0.290634	NA
1992	P52306	Cond-A vs Cond-B	-0.00430265	0.147797	8.32829	0.977461	0.986815	NA
1993	P52429	Cond-A vs Cond-B	-1.12824	0.120473	8.32829	1.05357e-05	0.000420373	NA
1994	P52434	Cond-A vs Cond-B	0.969538	0.18031	8.32829	0.000580097	0.00522009	NA
1995	P52565	Cond-A vs Cond-B	0.263538	0.136426	8.32829	0.0880475	0.185055	NA
1996	P52566	Cond-A vs Cond-B	0.0999516	0.169504	8.32829	0.571059	0.700137	NA
1997	P52594	Cond-A vs Cond-B	0.196675	0.134166	8.32829	0.179383	0.310407	NA
1998	P52597	Cond-A vs Cond-B	0.322094	0.11807	8.32829	0.024985	0.0747519	NA
[truncated: 4,669 more rows]

## Sheet: Stats All Peptides No Noise
Supplementary Table ST4: MSstats relative quantification output with fold-changes and adjusted p-values comparing proteins abundance between untreated and cisplatin-treated (25 µM) SK-OV-3 ovarian cancer cells with higher background noise (All peptides, No Noise)
	Protein	Label	log2FC	SE	DF	pvalue	adj.pvalue	issue
1	A0A0B4J2F0	Cond-A vs Cond-B	0.112381	0.194958	8.15209	0.579883	0.708263	NA
2	A0A0U1RRE5	Cond-A vs Cond-B	0.0736737	0.151222	8.15209	0.638955	0.754923	NA
3	A0AV96	Cond-A vs Cond-B	1.11888	0.123429	8.15209	1.55528e-05	0.00053374	NA
4	A0AVF1	Cond-A vs Cond-B	0.314105	0.167488	6.15209	0.108647	0.216325	NA
5	A0AVT1	Cond-A vs Cond-B	-0.271638	0.128629	8.15209	0.0670454	0.151782	NA
6	A0FGR8	Cond-A vs Cond-B	-0.953321	0.176867	8.15209	0.000613592	0.00559422	NA
7	A0JLT2	Cond-A vs Cond-B	0.235666	0.124828	8.15209	0.0950446	0.195584	NA
8	A0JNW5	Cond-A vs Cond-B	0.20271	0.139893	8.15209	0.184679	0.315085	NA
9	A0MZ66	Cond-A vs Cond-B	0.0914626	0.133378	8.15209	0.511905	0.649416	NA
10	A0PJW6	Cond-A vs Cond-B	-0.172772	0.223947	8.15209	0.462191	0.604217	NA
11	A1A4S6	Cond-A vs Cond-B	0.417772	0.2105	8.15209	0.0817818	0.175976	NA
12	A1IGU5	Cond-A vs Cond-B	0.105235	0.140038	8.15209	0.4735	0.615872	NA
13	A1L0T0	Cond-A vs Cond-B	-1.01571	0.266476	8.15209	0.0049735	0.0238586	NA
14	A1L188	Cond-A vs Cond-B	0.0050542	0.146885	8.15209	0.973379	0.984858	NA
15	A1L390	Cond-A vs Cond-B	0.347844	0.120537	8.15209	0.0199334	0.0634304	NA
16	A1X283	Cond-A vs Cond-B	-0.283335	0.121186	8.15209	0.0469884	0.116118	NA
17	A1XBS5	Cond-A vs Cond-B	1.06947	0.339737	8.15209	0.0133199	0.0469389	NA
18	A1Z1Q3	Cond-A vs Cond-B	-0.231839	0.117077	8.15209	0.0823495	0.176851	NA
19	A2A2Z9	Cond-A vs Cond-B	-1.42309	0.255217	8.15209	0.000490897	0.00480978	NA
20	A2AJT9	Cond-A vs Cond-B	0.614073	0.157705	8.15209	0.00442038	0.0220269	NA
21	A2RRP1	Cond-A vs Cond-B	-0.386148	0.135262	8.15209	0.0209139	0.065423	NA
22	A2RTX5	Cond-A vs Cond-B	0.618643	0.390871	8.15209	0.151438	0.273233	NA
23	A2RUC4	Cond-A vs Cond-B	0.0537728	0.161892	8.15209	0.748153	0.835196	NA
24	A3KMH1	Cond-A vs Cond-B	-0.394956	0.12021	8.15209	0.0108102	0.0407099	NA
25	A3KN83	Cond-A vs Cond-B	0.120181	0.121208	8.15209	0.349943	0.495518	NA
26	A4D1E1	Cond-A vs Cond-B	-0.0551469	0.134448	8.15209	0.692248	0.795074	NA
27	A4D1E9	Cond-A vs Cond-B	0.261606	0.150526	8.15209	0.119718	0.231319	NA
28	A4D1P6	Cond-A vs Cond-B	0.246356	0.1638	8.15209	0.170294	0.296696	NA
29	A5D8V6	Cond-A vs Cond-B	0.52622	0.135481	8.15209	0.00448221	0.0221556	NA
30	A5PLN9	Cond-A vs Cond-B	-0.0608938	0.111054	8.15209	0.59816	0.723457	NA
31	A5YKK6	Cond-A vs Cond-B	0.00501966	0.141512	8.15209	0.972557	0.984398	NA
32	A5YM69	Cond-A vs Cond-B	Inf	NA	NA	NA	NA	oneConditionMissing
33	A6H8Y1	Cond-A vs Cond-B	-0.164913	0.133031	8.15209	0.249599	0.392462	NA
34	A6NCF6	Cond-A vs Cond-B	-0.0015103	0.170533	8.15209	0.993147	0.995825	NA
35	A6NDG6	Cond-A vs Cond-B	0.244889	0.115635	8.15209	0.0664199	0.150927	NA
36	A6NDP7	Cond-A vs Cond-B	-0.23158	0.19865	8.15209	0.27668	0.422533	NA
37	A6NDU8	Cond-A vs Cond-B	-0.759636	0.167064	8.15209	0.00179328	0.0114401	NA
38	A6NED2	Cond-A vs Cond-B	0.272094	0.175938	8.15209	0.15986	0.28414	NA
39	A6NFH5	Cond-A vs Cond-B	0.349361	0.229184	8.15209	0.165224	0.290509	NA
40	A6NFI3	Cond-A vs Cond-B	-0.435246	0.11654	8.15209	0.00555814	0.0256695	NA
41	A6NFY7	Cond-A vs Cond-B	-0.0477049	0.129716	8.15209	0.722413	0.815656	NA
42	A6NG13	Cond-A vs Cond-B	0.134282	0.258864	8.15209	0.617728	0.738449	NA
43	A6NGB9	Cond-A vs Cond-B	0.530625	0.17824	8.15209	0.0173112	0.0565748	NA
44	A6NHL2	Cond-A vs Cond-B	Inf	NA	NA	NA	NA	oneConditionMissing
45	A6NHQ2	Cond-A vs Cond-B	-0.0664864	0.176889	6.15209	0.719638	0.813071	NA
46	A6NHR9	Cond-A vs Cond-B	-0.430437	0.111405	8.15209	0.00461477	0.0226242	NA
47	A6NHX0	Cond-A vs Cond-B	0.0609819	0.125892	8.15209	0.640849	0.756894	NA
48	A6NIH7	Cond-A vs Cond-B	0.0707444	0.206494	8.15209	0.740568	0.829575	NA
49	A6NIX2	Cond-A vs Cond-B	-0.259374	0.208839	8.15209	0.248784	0.391825	NA
50	A6NJ78	Cond-A vs Cond-B	0.665089	0.121851	8.15209	0.000565109	0.00525968	NA
51	A6NKD9	Cond-A vs Cond-B	0.651292	0.16186	8.15209	0.00367551	0.0193812	NA
52	A6NKF1	Cond-A vs Cond-B	0.419332	0.134383	8.15209	0.013891	0.0483348	NA
53	A6NM62	Cond-A vs Cond-B	-0.295857	0.139564	8.15209	0.066202	0.150856	NA
54	A6NMT0	Cond-A vs Cond-B	-0.172938	0.11801	8.15209	0.180274	0.309729	NA
55	A6NNA2	Cond-A vs Cond-B	0.0733131	0.469299	8.15209	0.87966	0.925427	NA
56	A6NNT2	Cond-A vs Cond-B	0.0264579	0.119344	8.15209	0.830004	0.893851	NA
57	A6ZKI3	Cond-A vs Cond-B	1.10318	0.120221	8.15209	1.41927e-05	0.000505797	NA
58	A7E2V4	Cond-A vs Cond-B	0.356025	0.124165	8.15209	0.020511	0.0646005	NA
59	A7KAX9	Cond-A vs Cond-B	-0.383594	0.198375	6.15209	0.10013	0.203265	NA
60	A8MW92	Cond-A vs Cond-B	-0.309031	0.145951	8.15209	0.0664624	0.150927	NA
61	A8MWY0	Cond-A vs Cond-B	-0.507848	0.323351	8.15209	0.15422	0.276761	NA
62	A8MX76	Cond-A vs Cond-B	-0.00138321	0.21709	8.15209	0.995069	0.996838	NA
63	A8MZ36	Cond-A vs Cond-B	-0.352587	0.213875	8.15209	0.137143	0.254721	NA
64	A8TX70	Cond-A vs Cond-B	-0.586728	0.338811	8.15209	0.12086	0.232996	NA
65	A9UHW6	Cond-A vs Cond-B	0.441029	0.113835	8.15209	0.00454558	0.0223648	NA
66	B1AK53	Cond-A vs Cond-B	0.0396715	0.110148	8.15209	0.727877	0.820164	NA
67	B2RTY4	Cond-A vs Cond-B	-0.342136	0.118049	8.15209	0.0195521	0.0625741	NA
68	B3EWG6	Cond-A vs Cond-B	1.03425	0.148739	8.15209	0.000107831	0.00180673	NA
69	B7ZAP0	Cond-A vs Cond-B	-0.123225	0.176638	8.15209	0.504827	0.643609	NA
70	C9J7I0	Cond-A vs Cond-B	0.646752	0.140624	8.15209	0.00167311	0.0109153	NA
71	C9JLW8	Cond-A vs Cond-B	0.404004	0.147505	8.15209	0.0250485	0.0742686	NA
72	CON_E1BF81	Cond-A vs Cond-B	-0.501671	0.216723	8.15209	0.0487367	0.119229	NA
73	CON_P00735	Cond-A vs Cond-B	-0.403194	0.190402	8.15209	0.0664376	0.150927	NA
74	CON_P00761	Cond-A vs Cond-B	-0.0615728	0.147736	8.15209	0.687601	0.79212	NA
75	CON_P00978	Cond-A vs Cond-B	-0.812903	0.162005	8.15209	0.000972985	0.00757118	NA
76	CON_P01030	Cond-A vs Cond-B	-0.526545	0.190951	8.15209	0.0243336	0.0730553	NA
77	CON_P01044	Cond-A vs Cond-B	-1.27847	0.139669	7.15209	3.34409e-05	0.000857418	NA
78	CON_P01966	Cond-A vs Cond-B	-0.438916	0.277113	8.15209	0.151176	0.272834	NA
79	CON_P02672	Cond-A vs Cond-B	-1.06693	0.180526	8.15209	0.000332609	0.00369124	NA
80	CON_P02676	Cond-A vs Cond-B	-1.0411	0.289478	8.15209	0.0068019	0.0294236	NA
81	CON_P02769	Cond-A vs Cond-B	-1.13901	0.17288	8.15209	0.000157595	0.00224866	NA
82	CON_P06868	Cond-A vs Cond-B	-0.951332	0.182129	8.15209	0.000752441	0.00639002	NA
83	CON_P07224	Cond-A vs Cond-B	0.0630254	0.286119	8.15209	0.831072	0.894425	NA
84	CON_P08730	Cond-A vs Cond-B	0.441034	0.134939	8.15209	0.0110942	0.0413605	NA
85	CON_P12763	Cond-A vs Cond-B	-0.633467	0.270699	8.15209	0.0468341	0.115907	NA
86	CON_P15497	Cond-A vs Cond-B	-0.318063	0.23664	8.15209	0.215126	0.351144	NA
87	CON_P15636	Cond-A vs Cond-B	0.11215	0.132077	8.15209	0.420049	0.564565	NA
88	CON_P17690	Cond-A vs Cond-B	-0.609876	0.209599	8.15209	0.0192078	0.0616491	NA
89	CON_P17697	Cond-A vs Cond-B	-0.644822	0.106459	8.15209	0.000281591	0.00326587	NA
90	CON_P28800	Cond-A vs Cond-B	-0.701927	0.147504	8.15209	0.00135672	0.00949703	NA
91	CON_P34955	Cond-A vs Cond-B	-0.715097	0.197404	8.15209	0.00654691	0.0287103	NA
92	CON_P41361	Cond-A vs Cond-B	-0.0885657	0.200755	8.15209	0.670562	0.779389	NA
93	CON_Q03247	Cond-A vs Cond-B	0.529159	0.273937	8.15209	0.0888089	0.186538	NA
94	CON_Q28085	Cond-A vs Cond-B	-0.848084	0.354166	8.15209	0.0429865	0.109088	NA
95	CON_Q28107	Cond-A vs Cond-B	-0.434578	0.175683	8.15209	0.0379606	0.0998047	NA
96	CON_Q29443	Cond-A vs Cond-B	-0.732164	0.188918	8.15209	0.00453715	0.0223583	NA
97	CON_Q2UVX4	Cond-A vs Cond-B	-0.953008	0.156808	8.15209	0.000275156	0.003237	NA
98	CON_Q3MHN2	Cond-A vs Cond-B	-0.115124	0.191824	8.15209	0.564712	0.694568	NA
99	CON_Q3MHN5	Cond-A vs Cond-B	-1.2374	0.122298	8.15209	6.78358e-06	0.000317453	NA
100	CON_Q3SZ57	Cond-A vs Cond-B	-1.31774	0.232524	8.15209	0.000440823	0.00449693	NA
101	CON_Q3SZR3	Cond-A vs Cond-B	-0.852756	0.224639	8.15209	0.00508591	0.0241554	NA
102	CON_Q3Y5Z3	Cond-A vs Cond-B	-0.772604	0.251801	8.15209	0.0150443	0.0511932	NA
103	CON_Q3ZBD7	Cond-A vs Cond-B	0.0991374	0.125598	8.15209	0.452267	0.594728	NA
104	CON_Q58D62	Cond-A vs Cond-B	-0.997414	0.189766	8.15209	0.000722745	0.00624885	NA
105	CON_Q95121	Cond-A vs Cond-B	-0.61853	0.251892	8.15209	0.0390569	0.101859	NA
106	CON_Q9N2I2	Cond-A vs Cond-B	-0.267477	0.109065	8.15209	0.0392471	0.102283	NA
107	E9PRG8	Cond-A vs Cond-B	1.01817	0.15897	8.15209	0.000191871	0.002568	NA
108	F5H4B4	Cond-A vs Cond-B	-0.112919	0.278557	8.15209	0.695634	0.797257	NA
109	H7BZ55	Cond-A vs Cond-B	-0.0904087	0.278143	8.15209	0.753333	0.839033	NA
110	L0R6Q1	Cond-A vs Cond-B	0.800427	0.308495	8.15209	0.0313927	0.0872788	NA
111	L0R819	Cond-A vs Cond-B	0.131472	0.159835	8.15209	0.434163	0.578078	NA
112	L0R8F8	Cond-A vs Cond-B	1.32074	0.241104	8.15209	0.000551904	0.00520794	NA
113	O00115	Cond-A vs Cond-B	-0.239635	0.251864	8.15209	0.368732	0.513538	NA
114	O00116	Cond-A vs Cond-B	-0.0827633	0.111677	8.15209	0.479438	0.620783	NA
115	O00139	Cond-A vs Cond-B	-0.124151	0.135668	8.15209	0.386401	0.531172	NA
116	O00142	Cond-A vs Cond-B	-0.0914474	0.141122	8.15209	0.534805	0.668706	NA
117	O00151	Cond-A vs Cond-B	0.110205	0.13	8.15209	0.42078	0.564979	NA
118	O00154	Cond-A vs Cond-B	0.1432	0.157927	8.15209	0.390553	0.535241	NA
119	O00159	Cond-A vs Cond-B	-0.420425	0.191398	8.15209	0.0586907	0.137328	NA
120	O00160	Cond-A vs Cond-B	-0.0387382	0.140448	8.15209	0.789551	0.865147	NA
121	O00161	Cond-A vs Cond-B	-0.810799	0.147179	8.15209	0.000531745	0.00509076	NA
122	O00165	Cond-A vs Cond-B	0.527831	0.130696	8.15209	0.00359961	0.0190876	NA
123	O00170	Cond-A vs Cond-B	0.248188	0.115687	8.15209	0.0636086	0.146228	NA
124	O00178	Cond-A vs Cond-B	0.0594362	0.130753	8.15209	0.66128	0.772148	NA
125	O00186	Cond-A vs Cond-B	-0.284918	0.115221	8.15209	0.0380114	0.0998322	NA
126	O00192	Cond-A vs Cond-B	-0.372119	0.140423	8.15209	0.0287837	0.0817574	NA
127	O00193	Cond-A vs Cond-B	0.191511	0.139183	8.15209	0.205447	0.339134	NA
128	O00203	Cond-A vs Cond-B	-0.0350831	0.114664	8.15209	0.7673	0.849847	NA
129	O00213	Cond-A vs Cond-B	-0.122342	0.168002	8.15209	0.48687	0.627409	NA
130	O00214	Cond-A vs Cond-B	-0.364065	0.132004	8.15209	0.0243144	0.0730305	NA
131	O00217	Cond-A vs Cond-B	-0.00163744	0.130519	8.15209	0.990292	0.994901	NA
132	O00221	Cond-A vs Cond-B	-0.387753	0.123174	8.15209	0.0133186	0.0469389	NA
133	O00231	Cond-A vs Cond-B	0.383434	0.126924	8.15209	0.0161784	0.0539247	NA
134	O00232	Cond-A vs Cond-B	0.161724	0.137237	8.15209	0.271878	0.416948	NA
135	O00233	Cond-A vs Cond-B	0.624893	0.184479	8.15209	0.00927646	0.0365811	NA
136	O00244	Cond-A vs Cond-B	0.189667	0.122973	8.15209	0.160864	0.285242	NA
137	O00255	Cond-A vs Cond-B	0.534409	0.145938	8.15209	0.0061802	0.0276897	NA
138	O00257	Cond-A vs Cond-B	-0.867765	0.149911	8.15209	0.000382578	0.00405537	NA
139	O00264	Cond-A vs Cond-B	0.0814147	0.19494	8.15209	0.686993	0.792055	NA
140	O00267	Cond-A vs Cond-B	0.446768	0.118723	8.15209	0.00533437	0.0249111	NA
141	O00273	Cond-A vs Cond-B	0.116626	0.131635	8.15209	0.401007	0.545997	NA
142	O00291	Cond-A vs Cond-B	0.18157	0.152953	8.15209	0.268628	0.413446	NA
143	O00299	Cond-A vs Cond-B	0.0414874	0.135088	8.15209	0.766456	0.849474	NA
144	O00300	Cond-A vs Cond-B	-0.436444	0.136381	8.15209	0.012302	0.0443964	NA
145	O00303	Cond-A vs Cond-B	0.550007	0.116193	8.15209	0.00140194	0.00971196	NA
146	O00308	Cond-A vs Cond-B	0.546982	0.229311	8.15209	0.0436175	0.11015	NA
147	O00327	Cond-A vs Cond-B	-0.051191	0.148545	8.15209	0.739105	0.828491	NA
148	O00330	Cond-A vs Cond-B	-0.267897	0.122473	8.15209	0.0595452	0.138842	NA
149	O00338	Cond-A vs Cond-B	-0.464405	0.271347	8.15209	0.12465	0.237856	NA
150	O00391	Cond-A vs Cond-B	1.11498	0.210053	8.15209	0.000677992	0.00597776	NA
151	O00399	Cond-A vs Cond-B	0.308146	0.188435	8.15209	0.139922	0.258022	NA
152	O00400	Cond-A vs Cond-B	-0.979405	0.210746	6.15209	0.00329279	0.0179441	NA
153	O00401	Cond-A vs Cond-B	0.667937	0.132792	8.15209	0.000958102	0.00749897	NA
154	O00410	Cond-A vs Cond-B	-0.305562	0.1251	8.15209	0.039864	0.103439	NA
155	O00411	Cond-A vs Cond-B	-0.160585	0.116181	8.15209	0.203598	0.336581	NA
156	O00418	Cond-A vs Cond-B	1.85336	0.18166	8.15209	6.36775e-06	0.00030879	NA
157	O00422	Cond-A vs Cond-B	0.0402523	0.141747	8.15209	0.78351	0.860511	NA
158	O00423	Cond-A vs Cond-B	-0.191348	0.121445	8.15209	0.153065	0.275057	NA
159	O00425	Cond-A vs Cond-B	-0.0290289	0.129131	8.15209	0.827666	0.891906	NA
160	O00429	Cond-A vs Cond-B	-0.068817	0.133349	8.15209	0.619512	0.739805	NA
161	O00442	Cond-A vs Cond-B	-0.287147	0.104425	8.15209	0.0246272	0.0737054	NA
162	O00443	Cond-A vs Cond-B	-0.208639	0.10333	8.15209	0.0775004	0.169046	NA
163	O00458	Cond-A vs Cond-B	0.347375	0.184326	8.15209	0.0955403	0.196362	NA
164	O00459	Cond-A vs Cond-B	-0.360756	0.137112	8.15209	0.0296478	0.0835031	NA
165	O00461	Cond-A vs Cond-B	-0.44612	0.162928	8.15209	0.025079	0.0743263	NA
166	O00462	Cond-A vs Cond-B	0.505292	0.187712	8.15209	0.0269596	0.0782706	NA
167	O00468	Cond-A vs Cond-B	1.6088	0.154419	8.15209	5.42678e-06	0.00028152	NA
168	O00469	Cond-A vs Cond-B	0.295644	0.141968	8.15209	0.0701959	0.156979	NA
169	O00471	Cond-A vs Cond-B	-0.109169	0.146923	8.15209	0.478322	0.620215	NA
170	O00482	Cond-A vs Cond-B	-0.588867	0.232737	8.15209	0.0347338	0.0935744	NA
171	O00483	Cond-A vs Cond-B	0.0405036	0.123917	8.15209	0.752008	0.838041	NA
172	O00487	Cond-A vs Cond-B	0.480508	0.148519	8.15209	0.0116632	0.0428377	NA
173	O00488	Cond-A vs Cond-B	0.0748346	0.133954	8.15209	0.591406	0.717946	NA
174	O00499	Cond-A vs Cond-B	0.267217	0.115767	8.15209	0.0492433	0.120006	NA
175	O00505	Cond-A vs Cond-B	-0.151075	0.12592	8.15209	0.263933	0.40772	NA
176	O00506	Cond-A vs Cond-B	-0.0520812	0.115153	8.15209	0.662862	0.773204	NA
177	O00512	Cond-A vs Cond-B	-0.382656	0.166161	8.15209	0.049656	0.120704	NA
178	O00541	Cond-A vs Cond-B	-0.0197086	0.115632	8.15209	0.868816	0.919373	NA
179	O00559	Cond-A vs Cond-B	-0.807358	0.122276	8.15209	0.000155235	0.00223302	NA
180	O00560	Cond-A vs Cond-B	-0.389292	0.134967	8.15209	0.0199776	0.0635107	NA
181	O00562	Cond-A vs Cond-B	0.0205274	0.110195	8.15209	0.856776	0.910375	NA
182	O00566	Cond-A vs Cond-B	1.72635	0.195785	8.15209	1.91237e-05	0.000618239	NA
183	O00567	Cond-A vs Cond-B	-0.637648	0.134125	8.15209	0.00136483	0.00952394	NA
184	O00571	Cond-A vs Cond-B	0.310368	0.120211	8.15209	0.0320272	0.0883453	NA
185	O00584	Cond-A vs Cond-B	0.609702	0.132988	8.15209	0.00170565	0.0110496	NA
186	O00592	Cond-A vs Cond-B	-0.776133	0.145396	8.15209	0.000653627	0.00582391	NA
187	O00622	Cond-A vs Cond-B	0.57551	0.157228	8.15209	0.00619418	0.0276897	NA
188	O00625	Cond-A vs Cond-B	0.26777	0.114166	8.15209	0.0464423	0.115222	NA
189	O00628	Cond-A vs Cond-B	0.367411	0.178733	8.15209	0.0732057	0.161787	NA
190	O00629	Cond-A vs Cond-B	-0.331439	0.169841	8.15209	0.0861193	0.182608	NA
191	O00635	Cond-A vs Cond-B	-0.231063	0.150188	8.15209	0.161789	0.286655	NA
192	O00712	Cond-A vs Cond-B	0.0163803	0.15684	8.15209	0.919345	0.950889	NA
193	O00743	Cond-A vs Cond-B	0.123007	0.111847	8.15209	0.302845	0.44855	NA
194	O00748	Cond-A vs Cond-B	0.381847	0.115257	8.15209	0.0103718	0.039639	NA
195	O00750	Cond-A vs Cond-B	-0.293176	0.184886	8.15209	0.150762	0.272529	NA
196	O00754	Cond-A vs Cond-B	0.354448	0.154082	8.15209	0.0498551	0.1211	NA
197	O00755	Cond-A vs Cond-B	1.70329	0.124261	8.15209	6.47181e-07	7.06906e-05	NA
198	O00762	Cond-A vs Cond-B	2.66999	0.189355	8.15209	5.18312e-07	6.42323e-05	NA
199	O00764	Cond-A vs Cond-B	0.316924	0.173724	8.15209	0.10486	0.210286	NA
200	O14497	Cond-A vs Cond-B	-0.217561	0.149295	8.15209	0.18246	0.312122	NA
201	O14530	Cond-A vs Cond-B	-0.324127	0.132525	8.15209	0.0396606	0.103071	NA
202	O14531	Cond-A vs Cond-B	0.0577809	0.132653	8.15209	0.674446	0.78276	NA
203	O14545	Cond-A vs Cond-B	0.273679	0.112659	8.15209	0.040705	0.10497	NA
204	O14548	Cond-A vs Cond-B	0.210064	0.10809	8.15209	0.0872031	0.184206	NA
205	O14561	Cond-A vs Cond-B	0.137367	0.154019	8.15209	0.398015	0.543021	NA
206	O14562	Cond-A vs Cond-B	0.0376661	0.137058	8.15209	0.790292	0.865147	NA
207	O14578	Cond-A vs Cond-B	0.44386	0.166787	8.15209	0.0282818	0.0807431	NA
208	O14579	Cond-A vs Cond-B	0.229295	0.130442	8.15209	0.116129	0.226835	NA
209	O14603	Cond-A vs Cond-B	0.708093	0.327518	8.15209	0.061968	0.143244	NA
210	O14617	Cond-A vs Cond-B	-0.583682	0.108651	8.15209	0.000627106	0.00568644	NA
211	O14618	Cond-A vs Cond-B	0.185131	0.141539	8.15209	0.226556	0.365162	NA
212	O14639	Cond-A vs Cond-B	0.241677	0.141515	8.15209	0.125353	0.238859	NA
213	O14640	Cond-A vs Cond-B	-0.182994	0.119347	8.15209	0.163045	0.287964	NA
214	O14641	Cond-A vs Cond-B	0.545213	0.15094	8.15209	0.00664742	0.028929	NA
215	O14646	Cond-A vs Cond-B	0.294752	0.148608	8.15209	0.0819401	0.176203	NA
216	O14647	Cond-A vs Cond-B	-0.147154	0.155026	8.15209	0.369794	0.514804	NA
217	O14653	Cond-A vs Cond-B	-0.2719	0.183448	8.15209	0.175885	0.304062	NA
218	O14656	Cond-A vs Cond-B	0.0722099	0.121516	8.15209	0.568471	0.697764	NA
219	O14657	Cond-A vs Cond-B	1.00504	0.152177	8.15209	0.000154952	0.00223302	NA
220	O14662	Cond-A vs Cond-B	-1.03512	0.169276	8.15209	0.000263857	0.00316439	NA
221	O14672	Cond-A vs Cond-B	-0.0904658	0.107023	8.15209	0.422062	0.566133	NA
222	O14683	Cond-A vs Cond-B	-1.66013	0.227952	8.15209	7.7523e-05	0.00146964	NA
223	O14686	Cond-A vs Cond-B	-0.418219	0.386343	8.15209	0.310005	0.456548	NA
224	O14727	Cond-A vs Cond-B	0.273438	0.13745	8.15209	0.081185	0.174979	NA
225	O14730	Cond-A vs Cond-B	-0.412617	0.108386	8.15209	0.00500723	0.0239346	NA
226	O14732	Cond-A vs Cond-B	-0.0260861	0.167169	8.15209	0.879792	0.925427	NA
227	O14733	Cond-A vs Cond-B	-0.161502	0.195222	8.15209	0.431631	0.575165	NA
228	O14734	Cond-A vs Cond-B	0.0829787	0.152942	8.15209	0.601953	0.725553	NA
229	O14737	Cond-A vs Cond-B	0.210601	0.130569	8.15209	0.144716	0.264457	NA
230	O14744	Cond-A vs Cond-B	-0.12743	0.129812	8.15209	0.354508	0.500317	NA
231	O14745	Cond-A vs Cond-B	0.168106	0.135411	8.15209	0.24897	0.391841	NA
232	O14757	Cond-A vs Cond-B	1.28236	0.235538	8.15209	0.000574565	0.00534026	NA
233	O14763	Cond-A vs Cond-B	-0.449493	0.338786	8.15209	0.220543	0.357787	NA
234	O14772	Cond-A vs Cond-B	-0.0931673	0.141077	8.15209	0.527213	0.662183	NA
235	O14773	Cond-A vs Cond-B	0.553909	0.231877	8.15209	0.0433801	0.109879	NA
236	O14776	Cond-A vs Cond-B	0.281101	0.115863	8.15209	0.040905	0.1053	NA
237	O14777	Cond-A vs Cond-B	1.33513	0.1094	8.15209	1.60334e-06	0.000130848	NA
238	O14782	Cond-A vs Cond-B	-0.227604	0.200681	8.15209	0.288975	0.436037	NA
239	O14786	Cond-A vs Cond-B	-0.127294	0.105986	8.15209	0.263465	0.407278	NA
240	O14787	Cond-A vs Cond-B	-0.340759	0.178102	8.15209	0.0913825	0.190169	NA
241	O14791	Cond-A vs Cond-B	-0.464552	0.130858	8.15209	0.0072835	0.0307639	NA
242	O14795	Cond-A vs Cond-B	0.00203727	0.174058	8.15209	0.990943	0.995106	NA
243	O14802	Cond-A vs Cond-B	-0.341451	0.118219	8.15209	0.0198564	0.0632455	NA
244	O14817	Cond-A vs Cond-B	-0.942804	0.278075	8.15209	0.00923328	0.0365541	NA
245	O14818	Cond-A vs Cond-B	0.297581	0.110148	8.15209	0.0265495	0.0773821	NA
246	O14828	Cond-A vs Cond-B	-0.941663	0.172172	8.15209	0.000557597	0.00520896	NA
247	O14832	Cond-A vs Cond-B	0.174407	0.125942	8.15209	0.202826	0.335635	NA
248	O14841	Cond-A vs Cond-B	0.389686	0.290402	8.15209	0.215807	0.351811	NA
249	O14867	Cond-A vs Cond-B	0.0564065	0.148871	8.15209	0.714444	0.809525	NA
250	O14874	Cond-A vs Cond-B	0.119104	0.125796	8.15209	0.370954	0.515775	NA
251	O14879	Cond-A vs Cond-B	-0.218848	0.131515	8.15209	0.133965	0.250537	NA
252	O14880	Cond-A vs Cond-B	-0.668388	0.432329	8.15209	0.159984	0.284209	NA
253	O14893	Cond-A vs Cond-B	0.104893	0.163189	8.15209	0.538026	0.671855	NA
254	O14896	Cond-A vs Cond-B	-0.0217671	0.134064	8.15209	0.874972	0.922717	NA
255	O14907	Cond-A vs Cond-B	-0.0265506	0.135205	8.15209	0.849125	0.907108	NA
256	O14908	Cond-A vs Cond-B	0.447206	0.13694	8.15209	0.011139	0.0414294	NA
257	O14920	Cond-A vs Cond-B	-0.482891	0.117885	8.15209	0.00331977	0.0180031	NA
258	O14924	Cond-A vs Cond-B	0.0654739	0.149653	8.15209	0.673105	0.781475	NA
259	O14925	Cond-A vs Cond-B	0.559175	0.154127	8.15209	0.00649433	0.0285395	NA
260	O14929	Cond-A vs Cond-B	0.45373	0.119922	8.15209	0.00517896	0.0244412	NA
261	O14933	Cond-A vs Cond-B	0.495725	0.164802	8.15209	0.0165045	0.0546773	NA
262	O14936	Cond-A vs Cond-B	-0.717341	0.127782	8.15209	0.000469413	0.00472021	NA
263	O14944	Cond-A vs Cond-B	0.900053	0.214313	8.15209	0.0028746	0.016261	NA
264	O14949	Cond-A vs Cond-B	0.545797	0.174688	8.15209	0.0138068	0.0481978	NA
265	O14957	Cond-A vs Cond-B	0.18349	0.187669	8.15209	0.356326	0.502324	NA
266	O14964	Cond-A vs Cond-B	0.406492	0.147207	8.15209	0.0241865	0.0728099	NA
267	O14965	Cond-A vs Cond-B	0.159807	0.156023	8.15209	0.335146	0.480256	NA
268	O14967	Cond-A vs Cond-B	-1.72837	0.164988	8.15209	5.20412e-06	0.000276397	NA
269	O14972	Cond-A vs Cond-B	0.00375963	0.165614	8.15209	0.982434	0.990874	NA
270	O14974	Cond-A vs Cond-B	0.19173	0.119956	8.15209	0.147931	0.268717	NA
271	O14976	Cond-A vs Cond-B	0.0235752	0.121465	8.15209	0.850854	0.907108	NA
272	O14979	Cond-A vs Cond-B	0.422037	0.189274	8.15209	0.0557101	0.131829	NA
273	O14980	Cond-A vs Cond-B	-0.0999492	0.117976	8.15209	0.421058	0.565127	NA
274	O14981	Cond-A vs Cond-B	-0.0425986	0.140404	8.15209	0.769184	0.850319	NA
275	O15013	Cond-A vs Cond-B	-0.0619484	0.111645	8.15209	0.593879	0.719696	NA
276	O15014	Cond-A vs Cond-B	0.339433	0.128988	8.15209	0.0296291	0.0834855	NA
277	O15020	Cond-A vs Cond-B	-0.307589	0.188914	8.15209	0.141428	0.260295	NA
278	O15021	Cond-A vs Cond-B	-Inf	NA	NA	NA	NA	oneConditionMissing
279	O15027	Cond-A vs Cond-B	0.00367664	0.13556	8.15209	0.979015	0.988766	NA
280	O15031	Cond-A vs Cond-B	-0.380589	0.111063	8.15209	0.00874547	0.0352346	NA
281	O15037	Cond-A vs Cond-B	0.371153	0.140732	8.15209	0.0293615	0.0829438	NA
282	O15040	Cond-A vs Cond-B	0.762085	0.226979	8.15209	0.00970071	0.0378968	NA
283	O15042	Cond-A vs Cond-B	0.468783	0.128413	8.15209	0.0062831	0.0279379	NA
284	O15047	Cond-A vs Cond-B	-0.216946	0.10955	8.15209	0.0823339	0.176851	NA
285	O15049	Cond-A vs Cond-B	0.354601	0.1172	8.15209	0.0160637	0.0536954	NA
286	O15054	Cond-A vs Cond-B	-0.328209	0.132173	8.15209	0.0373961	0.0987197	NA
287	O15056	Cond-A vs Cond-B	-0.202948	0.16606	8.15209	0.255814	0.399235	NA
288	O15061	Cond-A vs Cond-B	0.337197	0.116335	8.15209	0.0195449	0.0625741	NA
289	O15066	Cond-A vs Cond-B	-0.230062	0.149096	8.15209	0.160693	0.285014	NA
290	O15067	Cond-A vs Cond-B	-0.157779	0.119653	8.15209	0.223129	0.360933	NA
291	O15075	Cond-A vs Cond-B	0.159776	0.186952	8.15209	0.41716	0.560907	NA
292	O15078	Cond-A vs Cond-B	0.0448385	0.188648	8.15209	0.817992	0.884306	NA
293	O15084	Cond-A vs Cond-B	-0.194595	0.137263	8.15209	0.193355	0.3247	NA
294	O15085	Cond-A vs Cond-B	-0.315328	0.135884	8.15209	0.0482966	0.118608	NA
295	O15091	Cond-A vs Cond-B	0.0118205	0.129676	8.15209	0.92957	0.956587	NA
296	O15116	Cond-A vs Cond-B	0.483528	0.274337	8.15209	0.115297	0.225868	NA
297	O15118	Cond-A vs Cond-B	-0.911419	0.116565	8.15209	4.63875e-05	0.0010854	NA
298	O15121	Cond-A vs Cond-B	-0.925346	0.241232	8.15209	0.00480255	0.0232875	NA
299	O15126	Cond-A vs Cond-B	-0.439441	0.15843	8.15209	0.023725	0.0717431	NA
300	O15127	Cond-A vs Cond-B	-0.519042	0.213195	8.15209	0.0403652	0.104357	NA
301	O15143	Cond-A vs Cond-B	-0.196209	0.102508	8.15209	0.0912684	0.190034	NA
302	O15144	Cond-A vs Cond-B	0.683471	0.21289	8.15209	0.0121116	0.0439778	NA
303	O15145	Cond-A vs Cond-B	0.00119633	0.145976	8.15209	0.993658	0.99589	NA
304	O15160	Cond-A vs Cond-B	-0.0189054	0.104673	8.15209	0.86108	0.914078	NA
305	O15162	Cond-A vs Cond-B	-0.580765	0.167654	8.15209	0.00827299	0.0338611	NA
306	O15164	Cond-A vs Cond-B	0.483071	0.25764	7.15209	0.102027	0.206149	NA
307	O15173	Cond-A vs Cond-B	-1.14386	0.169239	8.15209	0.000131767	0.00200351	NA
308	O15182	Cond-A vs Cond-B	1.07176	0.170831	8.15209	0.000221305	0.00282454	NA
309	O15211	Cond-A vs Cond-B	-0.11708	0.148102	8.15209	0.451596	0.594196	NA
310	O15212	Cond-A vs Cond-B	0.0987547	0.142189	8.15209	0.506657	0.644592	NA
311	O15226	Cond-A vs Cond-B	-0.0200796	0.115563	8.15209	0.866295	0.917924	NA
312	O15228	Cond-A vs Cond-B	-0.0834861	0.135597	8.15209	0.554894	0.686006	NA
313	O15230	Cond-A vs Cond-B	0.693823	0.16374	8.15209	0.00272894	0.0155687	NA
314	O15231	Cond-A vs Cond-B	0.236862	0.121576	8.15209	0.0865486	0.183286	NA
315	O15234	Cond-A vs Cond-B	0.367721	0.156998	8.15209	0.0466809	0.115657	NA
316	O15235	Cond-A vs Cond-B	-0.121051	0.115012	8.15209	0.322762	0.469331	NA
317	O15239	Cond-A vs Cond-B	0.27769	0.177888	8.15209	0.156437	0.27948	NA
318	O15254	Cond-A vs Cond-B	0.0700045	0.163376	8.15209	0.679393	0.786727	NA
319	O15258	Cond-A vs Cond-B	-1.05726	0.266679	8.15209	0.00399691	0.0205049	NA
320	O15265	Cond-A vs Cond-B	-0.0804662	0.215341	8.15209	0.718182	0.812112	NA
321	O15269	Cond-A vs Cond-B	-0.773105	0.118016	8.15209	0.000164024	0.00229633	NA
322	O15270	Cond-A vs Cond-B	-0.19035	0.140379	8.15209	0.21147	0.346199	NA
323	O15294	Cond-A vs Cond-B	0.411462	0.121439	8.15209	0.00926417	0.0365541	NA
324	O15305	Cond-A vs Cond-B	0.0608598	0.205917	8.15209	0.774958	0.854269	NA
325	O15327	Cond-A vs Cond-B	-0.199638	0.166825	8.15209	0.265067	0.408999	NA
326	O15344	Cond-A vs Cond-B	-0.113623	0.14821	8.15209	0.464916	0.606948	NA
327	O15347	Cond-A vs Cond-B	-0.153511	0.135912	8.15209	0.290828	0.438158	NA
328	O15355	Cond-A vs Cond-B	-0.162968	0.111039	8.15209	0.179689	0.308802	NA
329	O15357	Cond-A vs Cond-B	0.0206431	0.156677	8.15209	0.898372	0.938334	NA
330	O15371	Cond-A vs Cond-B	-0.0163743	0.102729	8.15209	0.877238	0.923757	NA
331	O15372	Cond-A vs Cond-B	0.0516421	0.126899	8.15209	0.694517	0.796522	NA
332	O15379	Cond-A vs Cond-B	0.490165	0.224639	8.15209	0.0600513	0.139778	NA
333	O15381	Cond-A vs Cond-B	0.328579	0.164853	8.15209	0.0807055	0.17422	NA
334	O15382	Cond-A vs Cond-B	0.29935	0.226053	8.15209	0.221344	0.358739	NA
335	O15397	Cond-A vs Cond-B	0.00121346	0.111281	8.15209	0.991562	0.995398	NA
336	O15400	Cond-A vs Cond-B	-0.746852	0.139562	8.15209	0.000643087	0.00577354	NA
337	O15417	Cond-A vs Cond-B	0.111519	0.15386	8.15209	0.488848	0.628868	NA
338	O15427	Cond-A vs Cond-B	-1.11815	0.182388	8.15209	0.000259302	0.00312095	NA
339	O15431	Cond-A vs Cond-B	-0.973609	0.148176	8.15209	0.000160614	0.00227236	NA
340	O15439	Cond-A vs Cond-B	-0.972312	0.190629	8.15209	0.000876692	0.00707699	NA
341	O15446	Cond-A vs Cond-B	-0.124488	0.115389	8.15209	0.311537	0.457495	NA
342	O15460	Cond-A vs Cond-B	1.28403	0.121494	8.15209	4.8642e-06	0.000266814	NA
343	O15498	Cond-A vs Cond-B	-1.19856	0.160762	8.15209	6.55005e-05	0.0013163	NA
344	O15504	Cond-A vs Cond-B	0.0683378	0.180874	8.15209	0.715212	0.809984	NA
345	O15511	Cond-A vs Cond-B	0.0278938	0.109818	8.15209	0.805785	0.875685	NA
346	O15514	Cond-A vs Cond-B	0.54675	0.225757	8.15209	0.0411822	0.105631	NA
347	O15530	Cond-A vs Cond-B	0.23333	0.104456	8.15209	0.0553621	0.131058	NA
348	O15533	Cond-A vs Cond-B	-1.35084	0.17934	8.15209	6.08298e-05	0.0012642	NA
349	O15541	Cond-A vs Cond-B	-0.0174076	0.16488	8.15209	0.918469	0.950572	NA
350	O15551	Cond-A vs Cond-B	-0.724574	0.122536	8.15209	0.000331459	0.00369072	NA
351	O43143	Cond-A vs Cond-B	-0.073045	0.130463	8.15209	0.590603	0.717559	NA
352	O43148	Cond-A vs Cond-B	0.0329553	0.112622	8.15209	0.777124	0.856051	NA
353	O43149	Cond-A vs Cond-B	1.21694	0.315847	8.15209	0.00468675	0.0228932	NA
354	O43150	Cond-A vs Cond-B	-0.368353	0.13918	8.15209	0.0289377	0.082052	NA
355	O43156	Cond-A vs Cond-B	-0.00378999	0.158977	8.15209	0.981554	0.990135	NA
356	O43164	Cond-A vs Cond-B	1.03804	0.191547	8.15209	0.000592287	0.00547456	NA
357	O43166	Cond-A vs Cond-B	-0.159356	0.1263	8.15209	0.241952	0.384139	NA
358	O43169	Cond-A vs Cond-B	-0.539899	0.229859	8.15209	0.0461964	0.114796	NA
359	O43172	Cond-A vs Cond-B	0.168676	0.128453	8.15209	0.224892	0.363171	NA
360	O43175	Cond-A vs Cond-B	-0.241969	0.127864	8.15209	0.0943881	0.194532	NA
361	O43181	Cond-A vs Cond-B	0.149533	0.152831	8.15209	0.356006	0.501979	NA
362	O43189	Cond-A vs Cond-B	-0.140372	0.126521	8.15209	0.298876	0.444858	NA
363	O43194	Cond-A vs Cond-B	-0.765355	0.15483	8.15209	0.00106961	0.00804249	NA
364	O43237	Cond-A vs Cond-B	0.184673	0.174822	8.15209	0.321107	0.467649	NA
365	O43242	Cond-A vs Cond-B	0.0576411	0.141293	8.15209	0.693813	0.796124	NA
366	O43251	Cond-A vs Cond-B	0.169576	0.20524	8.15209	0.432188	0.575678	NA
367	O43252	Cond-A vs Cond-B	0.0312383	0.103295	8.15209	0.769906	0.85048	NA
368	O43264	Cond-A vs Cond-B	-0.295411	0.126666	8.15209	0.0474201	0.116882	NA
369	O43272	Cond-A vs Cond-B	-0.299865	0.21863	8.15209	0.206762	0.340632	NA
370	O43290	Cond-A vs Cond-B	0.226575	0.108486	8.15209	0.0695353	0.155994	NA
371	O43291	Cond-A vs Cond-B	-0.471906	0.132687	8.15209	0.00721412	0.0305743	NA
372	O43293	Cond-A vs Cond-B	0.452074	0.144546	8.15209	0.0137407	0.0480423	NA
373	O43294	Cond-A vs Cond-B	0.157047	0.110435	8.15209	0.192117	0.323168	NA
374	O43298	Cond-A vs Cond-B	0.0314848	0.165328	8.15209	0.853622	0.908622	NA
375	O43299	Cond-A vs Cond-B	-0.273183	0.150144	8.15209	0.105642	0.211409	NA
376	O43301	Cond-A vs Cond-B	0.0957178	0.131492	8.15209	0.487031	0.627471	NA
377	O43314	Cond-A vs Cond-B	-0.536267	0.106338	8.15209	0.000942393	0.00743053	NA
378	O43318	Cond-A vs Cond-B	-0.377991	0.187151	8.15209	0.0774322	0.169038	NA
379	O43324	Cond-A vs Cond-B	0.422027	0.111029	8.15209	0.0050497	0.0240175	NA
380	O43325	Cond-A vs Cond-B	0.163356	0.114031	8.15209	0.189195	0.320449	NA
381	O43353	Cond-A vs Cond-B	-0.0440289	0.143833	8.15209	0.767193	0.849847	NA
382	O43390	Cond-A vs Cond-B	0.645099	0.126441	8.15209	0.000875134	0.00707295	NA
383	O43395	Cond-A vs Cond-B	0.165501	0.111326	8.15209	0.17473	0.302298	NA
384	O43396	Cond-A vs Cond-B	0.324742	0.139873	8.15209	0.0482108	0.118526	NA
385	O43399	Cond-A vs Cond-B	0.0732402	0.126337	8.15209	0.577769	0.70581	NA
386	O43402	Cond-A vs Cond-B	-0.0404667	0.143811	8.15209	0.785423	0.86193	NA
387	O43414	Cond-A vs Cond-B	-0.288542	0.142405	8.15209	0.0766495	0.167572	NA
388	O43422	Cond-A vs Cond-B	-0.183587	0.161462	7.15209	0.292183	0.438996	NA
389	O43427	Cond-A vs Cond-B	0.145701	0.132852	8.15209	0.304104	0.449415	NA
390	O43432	Cond-A vs Cond-B	-0.462232	0.132139	8.15209	0.00786557	0.0326731	NA
391	O43447	Cond-A vs Cond-B	-0.189941	0.136898	8.15209	0.202051	0.33485	NA
392	O43462	Cond-A vs Cond-B	-0.774006	0.178603	8.15209	0.00239116	0.0141665	NA
393	O43464	Cond-A vs Cond-B	-1.33841	0.349758	8.15209	0.0048668	0.0234682	NA
394	O43474	Cond-A vs Cond-B	-1.53465	0.296191	6.15209	0.00190196	0.0119623	NA
395	O43488	Cond-A vs Cond-B	-0.0166874	0.114926	8.15209	0.888078	0.931216	NA
396	O43491	Cond-A vs Cond-B	-0.19082	0.113389	8.15209	0.130193	0.24494	NA
397	O43493	Cond-A vs Cond-B	0.681488	0.145081	8.15209	0.00147009	0.0100694	NA
398	O43504	Cond-A vs Cond-B	0.348442	0.156372	8.15209	0.0558409	0.132068	NA
399	O43516	Cond-A vs Cond-B	0.10295	0.129199	8.15209	0.448129	0.590946	NA
400	O43524	Cond-A vs Cond-B	0.476531	0.130283	8.15209	0.0062185	0.0277613	NA
401	O43570	Cond-A vs Cond-B	-0.940836	0.18987	8.15209	0.00105345	0.00797476	NA
402	O43572	Cond-A vs Cond-B	-0.0849734	0.166998	8.15209	0.624356	0.743347	NA
403	O43583	Cond-A vs Cond-B	-0.140009	0.127384	8.15209	0.303119	0.448578	NA
404	O43592	Cond-A vs Cond-B	0.0154917	0.158422	8.15209	0.924463	0.953677	NA
405	O43598	Cond-A vs Cond-B	0.346866	0.139272	8.15209	0.0369644	0.0980831	NA
406	O43615	Cond-A vs Cond-B	-0.0876144	0.13463	8.15209	0.5331	0.667197	NA
407	O43617	Cond-A vs Cond-B	0.371337	0.11011	8.15209	0.00948632	0.0372113	NA
408	O43633	Cond-A vs Cond-B	0.0209342	0.118288	8.15209	0.863844	0.915995	NA
409	O43639	Cond-A vs Cond-B	0.134801	0.112785	8.15209	0.265618	0.409726	NA
410	O43657	Cond-A vs Cond-B	-1.25325	0.207374	8.15209	0.000285924	0.00330467	NA
411	O43660	Cond-A vs Cond-B	0.567015	0.135514	8.15209	0.00293714	0.016531	NA
412	O43663	Cond-A vs Cond-B	1.3097	0.127025	8.15209	5.87534e-06	0.000291243	NA
413	O43665	Cond-A vs Cond-B	-0.101632	0.13244	8.15209	0.464496	0.606519	NA
414	O43670	Cond-A vs Cond-B	0.573337	0.121273	8.15209	0.00141282	0.00975707	NA
415	O43674	Cond-A vs Cond-B	0.275016	0.344503	8.15209	0.447328	0.590321	NA
416	O43676	Cond-A vs Cond-B	-0.261979	0.146869	8.15209	0.111604	0.220767	NA
417	O43678	Cond-A vs Cond-B	-0.110253	0.15394	8.15209	0.493866	0.633375	NA
418	O43681	Cond-A vs Cond-B	0.517609	0.164382	8.15209	0.013302	0.0469251	NA
419	O43683	Cond-A vs Cond-B	1.29997	0.273633	8.15209	0.00137082	0.00955578	NA
420	O43684	Cond-A vs Cond-B	0.474881	0.120575	8.15209	0.00414774	0.020996	NA
421	O43688	Cond-A vs Cond-B	-0.129851	0.416123	8.15209	0.762834	0.846161	NA
422	O43707	Cond-A vs Cond-B	0.0131958	0.140405	8.15209	0.927391	0.955373	NA
423	O43708	Cond-A vs Cond-B	0.352231	0.245578	8.15209	0.188713	0.319957	NA
424	O43709	Cond-A vs Cond-B	0.543463	0.167963	8.15209	0.011658	0.0428377	NA
425	O43715	Cond-A vs Cond-B	0.0561197	0.144778	8.15209	0.708217	0.805882	NA
426	O43716	Cond-A vs Cond-B	0.579937	0.144995	8.15209	0.00380281	0.0198196	NA
427	O43719	Cond-A vs Cond-B	-0.0853714	0.135408	8.15209	0.545647	0.677716	NA
428	O43741	Cond-A vs Cond-B	-0.0538613	0.128814	8.15209	0.686648	0.792055	NA
429	O43747	Cond-A vs Cond-B	0.313799	0.112001	8.15209	0.0227122	0.0693384	NA
430	O43752	Cond-A vs Cond-B	-0.643111	0.149421	8.15209	0.0024901	0.0145535	NA
431	O43759	Cond-A vs Cond-B	-0.351855	0.175352	8.15209	0.0790368	0.171558	NA
432	O43760	Cond-A vs Cond-B	-1.58235	0.415934	8.15209	0.00502604	0.0239668	NA
433	O43765	Cond-A vs Cond-B	0.279989	0.120405	8.15209	0.0479318	0.11797	NA
434	O43768	Cond-A vs Cond-B	0.0777737	0.171755	8.15209	0.66249	0.773039	NA
435	O43776	Cond-A vs Cond-B	-0.203277	0.149453	8.15209	0.210203	0.345028	NA
436	O43795	Cond-A vs Cond-B	-0.662668	0.16388	8.15209	0.00357439	0.0189797	NA
437	O43805	Cond-A vs Cond-B	0.584746	0.122279	8.15209	0.00131616	0.00926506	NA
438	O43809	Cond-A vs Cond-B	0.279869	0.112698	8.15209	0.0373864	0.0987197	NA
439	O43813	Cond-A vs Cond-B	0.0423882	0.117437	8.15209	0.727316	0.819676	NA
440	O43815	Cond-A vs Cond-B	0.0117664	0.118296	8.15209	0.923171	0.952876	NA
441	O43818	Cond-A vs Cond-B	0.212602	0.174551	8.15209	0.257301	0.400992	NA
442	O43819	Cond-A vs Cond-B	0.0659519	0.105571	8.15209	0.549239	0.680649	NA
443	O43822	Cond-A vs Cond-B	-0.966999	0.146426	8.15209	0.000155024	0.00223302	NA
444	O43823	Cond-A vs Cond-B	0.443508	0.1457	8.15209	0.0156165	0.0526476	NA
445	O43824	Cond-A vs Cond-B	-0.100625	0.105124	8.15209	0.365987	0.510993	NA
446	O43827	Cond-A vs Cond-B	0.466433	0.132952	8.15209	0.00774747	0.0323029	NA
447	O43829	Cond-A vs Cond-B	-0.0237571	0.220914	8.15209	0.91696	0.949597	NA
448	O43837	Cond-A vs Cond-B	-0.122689	0.123113	8.15209	0.34764	0.493092	NA
449	O43847	Cond-A vs Cond-B	-0.22583	0.11757	8.15209	0.0903192	0.188703	NA
450	O43852	Cond-A vs Cond-B	0.163672	0.142122	8.15209	0.282126	0.429186	NA
451	O43854	Cond-A vs Cond-B	0.54673	0.106982	8.15209	0.000865857	0.00702341	NA
452	O43865	Cond-A vs Cond-B	0.0614173	0.113687	8.15209	0.60348	0.726869	NA
453	O43896	Cond-A vs Cond-B	-0.198967	0.149144	8.15209	0.218248	0.354753	NA
454	O43909	Cond-A vs Cond-B	0.278836	0.193696	8.15209	0.187265	0.318307	NA
455	O43920	Cond-A vs Cond-B	-0.0627246	0.163161	8.15209	0.710491	0.807167	NA
456	O43924	Cond-A vs Cond-B	0.226506	0.13378	8.15209	0.128182	0.242213	NA
457	O43929	Cond-A vs Cond-B	0.676305	0.181449	8.15209	0.00561903	0.0258437	NA
458	O60216	Cond-A vs Cond-B	-0.130481	0.125136	8.15209	0.327013	0.473161	NA
459	O60220	Cond-A vs Cond-B	0.227207	0.205572	8.15209	0.300604	0.446451	NA
460	O60229	Cond-A vs Cond-B	0.745668	0.187895	8.15209	0.00397426	0.0204583	NA
461	O60231	Cond-A vs Cond-B	-0.0331388	0.155204	8.15209	0.836167	0.898896	NA
462	O60232	Cond-A vs Cond-B	0.365507	0.204462	8.15209	0.110939	0.219907	NA
463	O60238	Cond-A vs Cond-B	-0.983039	0.135648	8.15209	8.03103e-05	0.00150891	NA
464	O60241	Cond-A vs Cond-B	0.0289619	0.230762	8.15209	0.903163	0.941428	NA
465	O60244	Cond-A vs Cond-B	-0.335988	0.18818	8.15209	0.111313	0.220321	NA
466	O60256	Cond-A vs Cond-B	-0.0489738	0.139386	8.15209	0.734232	0.825649	NA
467	O60264	Cond-A vs Cond-B	-0.255854	0.10878	8.15209	0.0459633	0.114302	NA
468	O60271	Cond-A vs Cond-B	-0.220364	0.115809	8.15209	0.0928763	0.192305	NA
469	O60282	Cond-A vs Cond-B	0.735688	0.196602	8.15209	0.00549977	0.0254702	NA
470	O60287	Cond-A vs Cond-B	-0.224965	0.165313	8.15209	0.20999	0.344772	NA
471	O60291	Cond-A vs Cond-B	0.387395	0.149761	8.15209	0.0317826	0.0880299	NA
472	O60292	Cond-A vs Cond-B	-0.206547	0.132693	8.15209	0.157483	0.280959	NA
473	O60294	Cond-A vs Cond-B	0.523118	0.12604	8.15209	0.00307823	0.0171235	NA
474	O60296	Cond-A vs Cond-B	0.269308	0.111057	8.15209	0.0409815	0.105313	NA
475	O60299	Cond-A vs Cond-B	0.0249852	0.123544	8.15209	0.844687	0.903881	NA
476	O60304	Cond-A vs Cond-B	0.0564061	0.342878	8.15209	0.873338	0.922262	NA
477	O60306	Cond-A vs Cond-B	0.288496	0.13384	8.15209	0.0625996	0.144404	NA
478	O60308	Cond-A vs Cond-B	-0.144424	0.120341	8.15209	0.263805	0.407615	NA
479	O60313	Cond-A vs Cond-B	-0.204688	0.115293	8.15209	0.113051	0.222773	NA
480	O60318	Cond-A vs Cond-B	-0.240341	0.181269	8.15209	0.220826	0.358108	NA
481	O60331	Cond-A vs Cond-B	-0.0690513	0.104278	8.15209	0.526125	0.661474	NA
482	O60333	Cond-A vs Cond-B	-0.277969	0.144155	8.15209	0.089282	0.18712	NA
483	O60341	Cond-A vs Cond-B	0.48692	0.104977	8.15209	0.00158862	0.0105676	NA
484	O60353	Cond-A vs Cond-B	-0.90456	0.17941	8.15209	0.000943806	0.00743053	NA
485	O60356	Cond-A vs Cond-B	2.44214	0.127703	8.15209	4.62093e-08	1.79011e-05	NA
486	O60437	Cond-A vs Cond-B	0.165319	0.106929	8.15209	0.159973	0.284209	NA
487	O60443	Cond-A vs Cond-B	-0.0618741	0.144149	8.15209	0.67887	0.786393	NA
488	O60449	Cond-A vs Cond-B	-0.164491	0.141594	8.15209	0.278236	0.42462	NA
489	O60476	Cond-A vs Cond-B	-0.289753	0.222702	8.15209	0.228799	0.368147	NA
490	O60488	Cond-A vs Cond-B	-0.131324	0.12554	8.15209	0.32555	0.47135	NA
491	O60493	Cond-A vs Cond-B	-0.0275711	0.128808	8.15209	0.835767	0.898611	NA
492	O60499	Cond-A vs Cond-B	-0.432222	0.227311	8.15209	0.0930732	0.192653	NA
493	O60502	Cond-A vs Cond-B	-0.353788	0.112979	8.15209	0.0136591	0.0478567	NA
494	O60503	Cond-A vs Cond-B	-0.306743	0.295134	8.15209	0.32849	0.474375	NA
495	O60504	Cond-A vs Cond-B	-0.152166	0.1365	8.15209	0.29673	0.442993	NA
496	O60506	Cond-A vs Cond-B	0.249416	0.117818	8.15209	0.0665036	0.150949	NA
497	O60508	Cond-A vs Cond-B	0.67324	0.131711	8.15209	0.000864774	0.00702314	NA
498	O60518	Cond-A vs Cond-B	0.516688	0.152331	8.15209	0.00921377	0.0365456	NA
499	O60519	Cond-A vs Cond-B	0.066287	0.128487	8.15209	0.619618	0.739805	NA
500	O60522	Cond-A vs Cond-B	0.673854	0.148932	8.15209	0.00184779	0.0117029	NA
501	O60524	Cond-A vs Cond-B	-1.00573	0.137025	8.15209	7.33096e-05	0.00142352	NA
502	O60547	Cond-A vs Cond-B	-0.12748	0.110791	8.15209	0.282516	0.429389	NA
503	O60551	Cond-A vs Cond-B	-0.341925	0.136749	8.15209	0.0363988	0.0968896	NA
504	O60563	Cond-A vs Cond-B	-0.362864	0.108178	8.15209	0.00974732	0.0379901	NA
505	O60566	Cond-A vs Cond-B	1.63747	0.118045	8.15209	5.8946e-07	6.91182e-05	NA
506	O60568	Cond-A vs Cond-B	0.12453	0.151529	8.15209	0.434555	0.578451	NA
507	O60573	Cond-A vs Cond-B	0.713916	0.120391	8.15209	0.00032516	0.00365359	NA
508	O60583	Cond-A vs Cond-B	0.106686	0.123731	8.15209	0.413202	0.556816	NA
509	O60610	Cond-A vs Cond-B	-0.25739	0.168837	8.15209	0.165196	0.290509	NA
510	O60613	Cond-A vs Cond-B	0.541203	0.229564	8.15209	0.0455684	0.113658	NA
511	O60645	Cond-A vs Cond-B	0.0649032	0.137226	8.15209	0.648643	0.763405	NA
512	O60658	Cond-A vs Cond-B	-0.841369	0.206977	8.15209	0.00346837	0.0185386	NA
513	O60664	Cond-A vs Cond-B	0.0337713	0.129299	8.15209	0.800426	0.87267	NA
514	O60669	Cond-A vs Cond-B	-0.728531	0.130122	8.15209	0.000477785	0.00475121	NA
515	O60671	Cond-A vs Cond-B	0.438134	0.140435	8.15209	0.0139039	0.0483348	NA
516	O60673	Cond-A vs Cond-B	0.805078	0.409624	8.15209	0.0842719	0.17983	NA
517	O60678	Cond-A vs Cond-B	-0.203022	0.127226	8.15209	0.148505	0.269687	NA
518	O60684	Cond-A vs Cond-B	-0.00543105	0.120958	8.15209	0.965267	0.979168	NA
519	O60701	Cond-A vs Cond-B	-0.385256	0.151443	8.15209	0.0339933	0.0920721	NA
520	O60716	Cond-A vs Cond-B	0.188268	0.104418	8.15209	0.108349	0.215989	NA
521	O60725	Cond-A vs Cond-B	-0.918743	0.17651	8.15209	0.000769702	0.00647905	NA
522	O60749	Cond-A vs Cond-B	0.508333	0.114213	8.15209	0.00204014	0.012653	NA
523	O60762	Cond-A vs Cond-B	0.358257	0.150156	8.15209	0.0435786	0.11015	NA
524	O60763	Cond-A vs Cond-B	-0.0256115	0.139488	8.15209	0.858803	0.911958	NA
525	O60784	Cond-A vs Cond-B	0.226837	0.195002	8.15209	0.277644	0.423812	NA
526	O60825	Cond-A vs Cond-B	-0.202928	0.10828	8.15209	0.0971007	0.198776	NA
527	O60826	Cond-A vs Cond-B	0.10431	0.120498	8.15209	0.411428	0.555657	NA
528	O60828	Cond-A vs Cond-B	-0.114971	0.321502	8.15209	0.72972	0.821549	NA
529	O60831	Cond-A vs Cond-B	-0.67681	0.427968	8.15209	0.151729	0.27339	NA
530	O60832	Cond-A vs Cond-B	0.141715	0.140046	8.15209	0.340666	0.486603	NA
531	O60841	Cond-A vs Cond-B	-0.197048	0.115486	8.15209	0.125647	0.239096	NA
532	O60869	Cond-A vs Cond-B	-0.510465	0.153724	8.15209	0.0102532	0.0393205	NA
533	O60870	Cond-A vs Cond-B	0.124107	0.205887	8.15209	0.563037	0.693128	NA
534	O60879	Cond-A vs Cond-B	-0.28714	0.145301	8.15209	0.082871	0.177684	NA
535	O60884	Cond-A vs Cond-B	0.204026	0.130017	8.15209	0.154532	0.276979	NA
536	O60885	Cond-A vs Cond-B	0.338192	0.118118	8.15209	0.0206444	0.064851	NA
537	O60888	Cond-A vs Cond-B	-0.105461	0.156546	8.15209	0.519158	0.655423	NA
538	O60890	Cond-A vs Cond-B	0.205464	0.151445	8.15209	0.211254	0.346119	NA
539	O60902	Cond-A vs Cond-B	-Inf	NA	NA	NA	NA	oneConditionMissing
540	O60921	Cond-A vs Cond-B	-0.17659	0.179097	8.15209	0.352489	0.498491	NA
541	O60925	Cond-A vs Cond-B	0.0278487	0.148033	8.15209	0.855378	0.909757	NA
542	O60927	Cond-A vs Cond-B	-0.0403637	0.143634	8.15209	0.785697	0.862022	NA
543	O60930	Cond-A vs Cond-B	0.127757	0.102333	8.15209	0.246531	0.389285	NA
544	O60934	Cond-A vs Cond-B	-0.14844	0.132708	8.15209	0.295208	0.442052	NA
545	O60936	Cond-A vs Cond-B	0.133984	0.131793	8.15209	0.338553	0.484261	NA
546	O60938	Cond-A vs Cond-B	0.0177504	0.124187	8.15209	0.889814	0.932451	NA
547	O60941	Cond-A vs Cond-B	-0.0350247	0.173701	8.15209	0.845141	0.904041	NA
548	O60942	Cond-A vs Cond-B	0.145914	0.118202	8.15209	0.251433	0.394409	NA
549	O75027	Cond-A vs Cond-B	-0.642132	0.1862	8.15209	0.00846552	0.0343966	NA
550	O75030	Cond-A vs Cond-B	1.19946	0.105111	8.15209	2.69722e-06	0.000184181	NA
551	O75052	Cond-A vs Cond-B	0.171996	0.104074	8.15209	0.136304	0.253612	NA
552	O75054	Cond-A vs Cond-B	-0.730934	0.108544	8.15209	0.000135224	0.00202905	NA
553	O75063	Cond-A vs Cond-B	-0.59662	0.268431	8.15209	0.0563397	0.132943	NA
554	O75069	Cond-A vs Cond-B	0.126003	0.150072	8.15209	0.425058	0.568898	NA
555	O75083	Cond-A vs Cond-B	-0.134718	0.126889	8.15209	0.318808	0.465043	NA
556	O75095	Cond-A vs Cond-B	0.448619	0.231169	8.15209	0.0875801	0.184772	NA
557	O75113	Cond-A vs Cond-B	0.476107	0.12021	8.15209	0.00401909	0.0205782	NA
558	O75116	Cond-A vs Cond-B	-0.293776	0.108277	8.15209	0.0260751	0.0763654	NA
559	O75121	Cond-A vs Cond-B	-1.15768	0.158016	8.15209	7.42764e-05	0.00143334	NA
560	O75122	Cond-A vs Cond-B	-0.452966	0.121106	8.15209	0.00551383	0.0255177	NA
561	O75128	Cond-A vs Cond-B	0.0424314	0.149062	8.15209	0.783005	0.860123	NA
562	O75129	Cond-A vs Cond-B	0.557933	0.526358	8.15209	0.319544	0.465709	NA
563	O75131	Cond-A vs Cond-B	-0.101233	0.119403	8.15209	0.420731	0.564979	NA
564	O75140	Cond-A vs Cond-B	0.464335	0.229915	8.15209	0.0774461	0.169038	NA
565	O75146	Cond-A vs Cond-B	-0.358512	0.125075	8.15209	0.0205419	0.0646596	NA
566	O75147	Cond-A vs Cond-B	-0.277213	0.261529	8.15209	0.31955	0.465709	NA
567	O75150	Cond-A vs Cond-B	0.150612	0.118325	8.15209	0.238164	0.379836	NA
568	O75152	Cond-A vs Cond-B	-0.151794	0.146584	8.15209	0.330155	0.476061	NA
569	O75153	Cond-A vs Cond-B	0.259524	0.110184	8.15209	0.0457229	0.113916	NA
570	O75157	Cond-A vs Cond-B	0.533185	0.113956	8.15209	0.00150607	0.0102373	NA
571	O75165	Cond-A vs Cond-B	-0.33304	0.117283	8.15209	0.0214137	0.0666823	NA
572	O75167	Cond-A vs Cond-B	0.392645	0.132466	8.15209	0.0176592	0.0576184	NA
573	O75170	Cond-A vs Cond-B	-0.394425	0.117033	8.15209	0.00951757	0.0373103	NA
574	O75175	Cond-A vs Cond-B	0.149399	0.154572	8.15209	0.361575	0.507449	NA
575	O75179	Cond-A vs Cond-B	0.0556819	0.153674	8.15209	0.726313	0.818815	NA
576	O75182	Cond-A vs Cond-B	-0.485926	0.248155	8.15209	0.0852287	0.181197	NA
577	O75190	Cond-A vs Cond-B	0.207555	0.236421	8.15209	0.405126	0.55029	NA
578	O75191	Cond-A vs Cond-B	-0.00476413	0.109783	8.15209	0.96643	0.980199	NA
579	O75208	Cond-A vs Cond-B	0.506502	0.149407	8.15209	0.00923858	0.0365541	NA
580	O75223	Cond-A vs Cond-B	0.288496	0.121841	8.15209	0.0448377	0.112338	NA
581	O75251	Cond-A vs Cond-B	0.13649	0.108856	8.15209	0.244657	0.387606	NA
582	O75306	Cond-A vs Cond-B	-0.328799	0.109443	8.15209	0.016599	0.0549087	NA
583	O75309	Cond-A vs Cond-B	0.902962	0.148622	8.15209	0.00027578	0.003237	NA
584	O75312	Cond-A vs Cond-B	-0.0357762	0.130079	8.15209	0.790132	0.865147	NA
585	O75323	Cond-A vs Cond-B	-0.0417619	0.137591	8.15209	0.769094	0.850319	NA
586	O75330	Cond-A vs Cond-B	1.99409	0.213251	8.15209	1.23187e-05	0.000471066	NA
587	O75340	Cond-A vs Cond-B	0.620839	0.112748	8.15209	0.000533343	0.00509535	NA
588	O75347	Cond-A vs Cond-B	0.0138536	0.148425	8.15209	0.927889	0.955591	NA
589	O75348	Cond-A vs Cond-B	-0.108047	0.157378	8.15209	0.511422	0.64905	NA
590	O75351	Cond-A vs Cond-B	0.126022	0.120263	8.15209	0.324762	0.470836	NA
591	O75352	Cond-A vs Cond-B	-1.04338	0.59606	8.15209	0.117449	0.228347	NA
592	O75356	Cond-A vs Cond-B	0.211634	0.133572	8.15209	0.151055	0.272763	NA
593	O75362	Cond-A vs Cond-B	1.40116	0.104361	8.15209	7.61434e-07	7.63013e-05	NA
594	O75367	Cond-A vs Cond-B	0.384854	0.127366	8.15209	0.0161618	0.0539157	NA
595	O75368	Cond-A vs Cond-B	0.0344586	0.136203	8.15209	0.806535	0.876333	NA
596	O75369	Cond-A vs Cond-B	-0.384423	0.132948	8.15209	0.0197567	0.0629946	NA
597	O75376	Cond-A vs Cond-B	-0.100261	0.126439	8.15209	0.450262	0.59314	NA
598	O75380	Cond-A vs Cond-B	0.334269	0.169412	8.15209	0.0832673	0.178255	NA
599	O75381	Cond-A vs Cond-B	0.531607	0.114437	8.15209	0.00157387	0.0105151	NA
600	O75382	Cond-A vs Cond-B	0.192133	0.119927	8.15209	0.147101	0.267501	NA
601	O75390	Cond-A vs Cond-B	-0.245891	0.153535	8.15209	0.147222	0.267647	NA
602	O75391	Cond-A vs Cond-B	0.714085	0.19018	8.15209	0.00539898	0.0251251	NA
603	O75394	Cond-A vs Cond-B	0.190949	0.208507	8.15209	0.386064	0.530887	NA
604	O75396	Cond-A vs Cond-B	-1.6154	0.192183	8.15209	2.72805e-05	0.000742119	NA
605	O75400	Cond-A vs Cond-B	0.0642336	0.141032	8.15209	0.660669	0.771992	NA
606	O75410	Cond-A vs Cond-B	0.161305	0.127408	8.15209	0.240474	0.382155	NA
607	O75419	Cond-A vs Cond-B	1.18659	0.109956	8.15209	4.14541e-06	0.000238027	NA
608	O75431	Cond-A vs Cond-B	0.341352	0.174871	8.15209	0.0860459	0.18251	NA
609	O75436	Cond-A vs Cond-B	0.142881	0.11524	8.15209	0.24953	0.392446	NA
610	O75439	Cond-A vs Cond-B	-0.00949367	0.132211	8.15209	0.944486	0.966379	NA
611	O75446	Cond-A vs Cond-B	0.289006	0.208679	8.15209	0.202794	0.335635	NA
612	O75448	Cond-A vs Cond-B	-0.323961	0.114324	8.15209	0.0216115	0.0671109	NA
613	O75449	Cond-A vs Cond-B	0.174626	0.114453	8.15209	0.164888	0.290224	NA
614	O75475	Cond-A vs Cond-B	-0.310597	0.148767	8.15209	0.0696112	0.156112	NA
615	O75477	Cond-A vs Cond-B	-0.763439	0.135269	8.15209	0.000453052	0.00460064	NA
616	O75487	Cond-A vs Cond-B	0.275544	0.105419	8.15209	0.0304634	0.0854405	NA
617	O75489	Cond-A vs Cond-B	0.678726	0.162254	8.15209	0.00294154	0.0165418	NA
618	O75494	Cond-A vs Cond-B	0.216741	0.129477	8.15209	0.131965	0.247717	NA
619	O75496	Cond-A vs Cond-B	3.1898	0.145525	8.15209	1.54886e-08	1.79011e-05	NA
620	O75503	Cond-A vs Cond-B	0.121887	0.23556	8.15209	0.618596	0.738958	NA
621	O75506	Cond-A vs Cond-B	0.440093	0.178764	8.15209	0.0386708	0.101167	NA
622	O75521	Cond-A vs Cond-B	-0.127441	0.170992	8.15209	0.477023	0.619251	NA
623	O75525	Cond-A vs Cond-B	0.211309	0.151258	8.15209	0.199266	0.331549	NA
624	O75528	Cond-A vs Cond-B	-0.0734433	0.16845	8.15209	0.674156	0.782559	NA
625	O75529	Cond-A vs Cond-B	0.0817693	0.129173	8.15209	0.544063	0.676616	NA
626	O75530	Cond-A vs Cond-B	0.544389	0.144579	8.15209	0.0053171	0.0248478	NA
627	O75531	Cond-A vs Cond-B	-1.26274	0.680328	8.15209	0.0998444	0.202964	NA
628	O75533	Cond-A vs Cond-B	-0.0409877	0.159658	8.15209	0.803753	0.874904	NA
629	O75534	Cond-A vs Cond-B	-0.0898046	0.106132	8.15209	0.421605	0.565746	NA
630	O75554	Cond-A vs Cond-B	0.336	0.179182	8.15209	0.0969364	0.198616	NA
631	O75569	Cond-A vs Cond-B	0.0653571	0.129633	8.15209	0.627485	0.745451	NA
632	O75582	Cond-A vs Cond-B	0.0916652	0.127184	8.15209	0.491224	0.631196	NA
633	O75586	Cond-A vs Cond-B	0.399875	0.202367	8.15209	0.0828942	0.177684	NA
634	O75592	Cond-A vs Cond-B	-0.392431	0.139437	8.15209	0.0222696	0.068645	NA
635	O75596	Cond-A vs Cond-B	-0.400822	0.246102	4.15209	0.176102	0.304358	SingleMeasurePerCondition
636	O75607	Cond-A vs Cond-B	0.0967534	0.142722	8.15209	0.516602	0.653763	NA
637	O75608	Cond-A vs Cond-B	-0.130081	0.187902	8.15209	0.507997	0.645838	NA
638	O75629	Cond-A vs Cond-B	0.453416	0.156623	8.15209	0.0196523	0.0627749	NA
639	O75643	Cond-A vs Cond-B	-0.138555	0.12169	8.15209	0.287227	0.434083	NA
640	O75648	Cond-A vs Cond-B	-0.287387	0.139751	8.15209	0.0731163	0.161643	NA
641	O75663	Cond-A vs Cond-B	-0.142149	0.115081	8.15209	0.251166	0.394141	NA
642	O75665	Cond-A vs Cond-B	0.679406	0.171671	7.15209	0.0052466	0.0246388	NA
643	O75674	Cond-A vs Cond-B	0.883613	0.183608	8.15209	0.00126523	0.00907494	NA
644	O75676	Cond-A vs Cond-B	0.295775	0.245074	8.15209	0.261329	0.405099	NA
645	O75683	Cond-A vs Cond-B	2.46339	0.126051	8.15209	3.88558e-08	1.79011e-05	NA
646	O75688	Cond-A vs Cond-B	0.152091	0.115538	8.15209	0.223856	0.361846	NA
647	O75689	Cond-A vs Cond-B	0.453821	0.203157	8.15209	0.0553548	0.131058	NA
648	O75694	Cond-A vs Cond-B	0.454501	0.135849	8.15209	0.00987536	0.0383107	NA
649	O75695	Cond-A vs Cond-B	-1.16928	0.200774	8.15209	0.000367254	0.00394458	NA
650	O75717	Cond-A vs Cond-B	0.333937	0.124402	8.15209	0.0272775	0.0788515	NA
651	O75718	Cond-A vs Cond-B	0.461638	0.125204	8.15209	0.00595713	0.0269723	NA
652	O75746	Cond-A vs Cond-B	-0.453087	0.167034	8.15209	0.0261015	0.0764015	NA
653	O75781	Cond-A vs Cond-B	-1.1269	0.155357	8.15209	7.97893e-05	0.00150833	NA
654	O75792	Cond-A vs Cond-B	0.354678	0.132103	8.15209	0.0272555	0.078847	NA
655	O75794	Cond-A vs Cond-B	0.523663	0.133232	8.15209	0.00419518	0.0211402	NA
656	O75815	Cond-A vs Cond-B	0.132854	0.381336	8.15209	0.736373	0.826953	NA
657	O75817	Cond-A vs Cond-B	0.410778	0.113529	8.15209	0.00658765	0.0288511	NA
658	O75818	Cond-A vs Cond-B	0.0664175	0.170934	8.15209	0.707555	0.805604	NA
659	O75821	Cond-A vs Cond-B	0.0694845	0.151369	8.15209	0.658198	0.770045	NA
660	O75822	Cond-A vs Cond-B	0.136718	0.138515	8.15209	0.352015	0.49803	NA
661	O75828	Cond-A vs Cond-B	-0.0886653	0.1194	8.15209	0.478578	0.620427	NA
662	O75832	Cond-A vs Cond-B	-0.2985	0.20184	8.15209	0.176737	0.30522	NA
663	O75844	Cond-A vs Cond-B	-1.78921	0.183359	8.15209	8.93051e-06	0.000389071	NA
664	O75845	Cond-A vs Cond-B	-0.715328	0.145788	8.15209	0.0011208	0.00834306	NA
665	O75864	Cond-A vs Cond-B	0.0593419	0.106408	8.15209	0.592042	0.718264	NA
666	O75874	Cond-A vs Cond-B	-0.151706	0.116299	8.15209	0.227703	0.36656	NA
667	O75879	Cond-A vs Cond-B	0.51549	0.110974	8.15209	0.00157444	0.0105151	NA
668	O75884	Cond-A vs Cond-B	-0.0257972	0.107452	8.15209	0.816194	0.882913	NA
669	O75886	Cond-A vs Cond-B	0.12968	0.134913	8.15209	0.364083	0.509257	NA
670	O75909	Cond-A vs Cond-B	-0.207852	0.265454	8.15209	0.455765	0.597854	NA
671	O75915	Cond-A vs Cond-B	-0.0539663	0.75498	8.15209	0.944738	0.966379	NA
672	O75934	Cond-A vs Cond-B	0.388115	0.174813	8.15209	0.0565565	0.133313	NA
673	O75935	Cond-A vs Cond-B	0.37412	0.125115	8.15209	0.0169627	0.0556988	NA
674	O75937	Cond-A vs Cond-B	0.0809866	0.127121	8.15209	0.541544	0.674809	NA
675	O75940	Cond-A vs Cond-B	0.335479	0.129837	8.15209	0.0319281	0.088243	NA
676	O75943	Cond-A vs Cond-B	-0.520231	0.245415	8.15209	0.0662081	0.150856	NA
677	O75947	Cond-A vs Cond-B	-0.351255	0.132732	8.15209	0.0289487	0.082052	NA
678	O75954	Cond-A vs Cond-B	-1.04256	0.16631	8.15209	0.000222524	0.00282454	NA
679	O75955	Cond-A vs Cond-B	-0.248965	0.115282	8.15209	0.0622	0.143631	NA
680	O75962	Cond-A vs Cond-B	-0.551215	0.123398	8.15209	0.00199613	0.0124609	NA
681	O75964	Cond-A vs Cond-B	-0.289904	0.282087	8.15209	0.333611	0.478613	NA
682	O75970	Cond-A vs Cond-B	-0.108111	0.123198	8.15209	0.405311	0.55029	NA
683	O75971	Cond-A vs Cond-B	1.03248	0.18327	8.15209	0.000458532	0.0046422	NA
684	O75976	Cond-A vs Cond-B	-0.68708	0.128012	8.15209	0.000630756	0.00570408	NA
685	O76003	Cond-A vs Cond-B	-0.0578636	0.138727	8.15209	0.68737	0.792058	NA
686	O76021	Cond-A vs Cond-B	2.63769	0.142392	8.15209	5.95951e-08	1.8991e-05	NA
687	O76024	Cond-A vs Cond-B	-1.29827	0.282207	8.15209	0.00167036	0.0109153	NA
688	O76031	Cond-A vs Cond-B	0.301571	0.161825	8.15209	0.0986943	0.20136	NA
689	O76041	Cond-A vs Cond-B	0.20489	0.169591	8.15209	0.26087	0.404575	NA
690	O76054	Cond-A vs Cond-B	-0.227388	0.123125	8.15209	0.101283	0.205142	NA
691	O76061	Cond-A vs Cond-B	1.15163	0.16275	8.15209	9.52312e-05	0.00167543	NA
692	O76071	Cond-A vs Cond-B	0.154627	0.179115	8.15209	0.41266	0.556742	NA
693	O76080	Cond-A vs Cond-B	2.08159	0.177144	8.15209	2.15033e-06	0.000156413	NA
694	O76094	Cond-A vs Cond-B	-0.127464	0.116514	8.15209	0.305231	0.450608	NA
695	O94760	Cond-A vs Cond-B	-0.102666	0.132041	8.15209	0.458811	0.600619	NA
696	O94761	Cond-A vs Cond-B	0.0969169	0.121515	8.15209	0.447724	0.590612	NA
697	O94763	Cond-A vs Cond-B	0.420658	0.108178	8.15209	0.00445342	0.0221414	NA
698	O94766	Cond-A vs Cond-B	-0.438318	0.303719	8.15209	0.186275	0.317028	NA
699	O94776	Cond-A vs Cond-B	-0.0607213	0.119433	8.15209	0.624633	0.7434	NA
700	O94788	Cond-A vs Cond-B	-0.010739	0.186511	8.15209	0.955471	0.974251	NA
701	O94804	Cond-A vs Cond-B	-0.324232	0.112649	8.15209	0.0201673	0.0639315	NA
702	O94808	Cond-A vs Cond-B	-0.362148	0.135176	8.15209	0.0275031	0.079286	NA
703	O94811	Cond-A vs Cond-B	-0.331194	0.185313	8.15209	0.111014	0.219948	NA
704	O94817	Cond-A vs Cond-B	-0.233646	0.153427	8.15209	0.165598	0.290844	NA
705	O94819	Cond-A vs Cond-B	0.0733297	0.112508	8.15209	0.532491	0.666754	NA
706	O94822	Cond-A vs Cond-B	0.0390482	0.368816	8.15209	0.918241	0.950482	NA
707	O94826	Cond-A vs Cond-B	-0.947355	0.161296	8.15209	0.000346903	0.00376863	NA
708	O94829	Cond-A vs Cond-B	-0.525029	0.201889	8.15209	0.0311009	0.0867608	NA
709	O94832	Cond-A vs Cond-B	-0.377497	0.205851	8.15209	0.10333	0.208091	NA
710	O94842	Cond-A vs Cond-B	0.397869	0.20168	8.15209	0.0833109	0.178291	NA
711	O94844	Cond-A vs Cond-B	-1.00533	0.471923	8.15209	0.0651287	0.148802	NA
712	O94855	Cond-A vs Cond-B	0.202461	0.188303	8.15209	0.31308	0.459103	NA
713	O94864	Cond-A vs Cond-B	0.496628	0.121769	8.15209	0.00340366	0.0182741	NA
714	O94868	Cond-A vs Cond-B	0.456103	0.148867	8.15209	0.0151481	0.0513522	NA
715	O94874	Cond-A vs Cond-B	-0.136958	0.111557	8.15209	0.253828	0.396992	NA
716	O94875	Cond-A vs Cond-B	0.16274	0.169473	8.15209	0.364532	0.509598	NA
717	O94880	Cond-A vs Cond-B	0.379255	0.118724	8.15209	0.0124102	0.04465	NA
718	O94885	Cond-A vs Cond-B	0.222642	0.120074	8.15209	0.100132	0.203265	NA
719	O94887	Cond-A vs Cond-B	-0.452679	0.156898	8.15209	0.0199518	0.0634587	NA
720	O94888	Cond-A vs Cond-B	-0.112166	0.106919	8.15209	0.324249	0.470688	NA
721	O94901	Cond-A vs Cond-B	-1.32406	0.135204	8.15209	8.69064e-06	0.000382617	NA
722	O94903	Cond-A vs Cond-B	-0.104492	0.154861	8.15209	0.518513	0.654988	NA
723	O94905	Cond-A vs Cond-B	-0.220265	0.130584	8.15209	0.129427	0.243705	NA
724	O94906	Cond-A vs Cond-B	-0.469403	0.128455	8.15209	0.00624985	0.027827	NA
725	O94907	Cond-A vs Cond-B	0.94876	0.189434	8.15209	0.000984588	0.00763484	NA
726	O94913	Cond-A vs Cond-B	-0.188926	0.118946	8.15209	0.15017	0.271752	NA
727	O94915	Cond-A vs Cond-B	-0.0682518	0.117036	8.15209	0.575555	0.703491	NA
728	O94916	Cond-A vs Cond-B	0.248473	0.206033	8.15209	0.261656	0.405418	NA
729	O94925	Cond-A vs Cond-B	-0.0830763	0.124041	8.15209	0.521534	0.657518	NA
730	O94929	Cond-A vs Cond-B	0.344498	0.148706	8.15209	0.0485961	0.119035	NA
731	O94964	Cond-A vs Cond-B	-0.142565	0.126094	8.15209	0.290376	0.437657	NA
732	O94967	Cond-A vs Cond-B	-0.124747	0.125529	8.15209	0.348914	0.49427	NA
733	O94973	Cond-A vs Cond-B	-0.176822	0.107357	8.15209	0.137459	0.255026	NA
734	O94979	Cond-A vs Cond-B	0.0954059	0.135525	8.15209	0.50106	0.640352	NA
735	O94992	Cond-A vs Cond-B	0.648635	0.211496	8.15209	0.0150773	0.0512527	NA
736	O95049	Cond-A vs Cond-B	0.0760896	0.192606	8.15209	0.702939	0.802742	NA
737	O95059	Cond-A vs Cond-B	0.499076	0.119673	8.15209	0.00299418	0.0167678	NA
738	O95067	Cond-A vs Cond-B	2.22978	0.121368	8.15209	6.3646e-08	1.93599e-05	NA
739	O95071	Cond-A vs Cond-B	-0.169357	0.124439	8.15209	0.209953	0.344772	NA
740	O95073	Cond-A vs Cond-B	0.265112	0.11264	8.15209	0.0458495	0.114104	NA
741	O95081	Cond-A vs Cond-B	0.562347	0.180188	8.15209	0.0138813	0.0483317	NA
742	O95084	Cond-A vs Cond-B	-0.00507123	0.118578	8.15209	0.966916	0.980364	NA
743	O95104	Cond-A vs Cond-B	-0.448012	0.1987	8.15209	0.0535682	0.128004	NA
744	O95139	Cond-A vs Cond-B	0.348339	0.146896	8.15209	0.0445897	0.112003	NA
745	O95140	Cond-A vs Cond-B	-0.307524	0.246102	8.15209	0.246135	0.388841	NA
746	O95149	Cond-A vs Cond-B	0.0192086	0.120347	8.15209	0.877072	0.923757	NA
747	O95155	Cond-A vs Cond-B	0.0481037	0.11965	8.15209	0.697992	0.798728	NA
748	O95159	Cond-A vs Cond-B	-0.813042	0.273115	8.15209	0.017314	0.0565748	NA
749	O95163	Cond-A vs Cond-B	-0.0580322	0.135647	8.15209	0.679861	0.787133	NA
750	O95166	Cond-A vs Cond-B	0.0946345	0.160253	8.15209	0.570838	0.699682	NA
751	O95168	Cond-A vs Cond-B	-0.140041	0.268145	8.15209	0.615382	0.737225	NA
752	O95171	Cond-A vs Cond-B	0.167581	0.231971	7.15209	0.492976	0.632531	NA
753	O95178	Cond-A vs Cond-B	-0.514378	0.15393	8.15209	0.00993479	0.0384743	NA
754	O95180	Cond-A vs Cond-B	-0.38312	0.128067	8.15209	0.0169279	0.0556597	NA
755	O95182	Cond-A vs Cond-B	-0.141419	0.159359	8.15209	0.400275	0.545437	NA
756	O95197	Cond-A vs Cond-B	-0.595912	0.133673	8.15209	0.0020204	0.0125772	NA
757	O95202	Cond-A vs Cond-B	-1.40937	0.175213	8.15209	3.77115e-05	0.000931238	NA
758	O95208	Cond-A vs Cond-B	0.0922924	0.168937	8.15209	0.599481	0.724177	NA
759	O95210	Cond-A vs Cond-B	-1.38472	0.312006	8.15209	0.0020752	0.0128585	NA
760	O95218	Cond-A vs Cond-B	-0.280272	0.161196	8.15209	0.119578	0.231276	NA
761	O95219	Cond-A vs Cond-B	0.113224	0.118978	8.15209	0.36864	0.513518	NA
762	O95229	Cond-A vs Cond-B	1.83795	0.196824	8.15209	1.2447e-05	0.00047327	NA
763	O95232	Cond-A vs Cond-B	0.331459	0.133318	8.15209	0.0372169	0.0984799	NA
764	O95235	Cond-A vs Cond-B	0.736426	0.134441	8.15209	0.000552015	0.00520794	NA
765	O95248	Cond-A vs Cond-B	-0.49321	0.115261	8.15209	0.00257672	0.0148778	NA
766	O95249	Cond-A vs Cond-B	0.360142	0.128158	8.15209	0.0224171	0.0688472	NA
767	O95251	Cond-A vs Cond-B	0.846433	0.128633	8.15209	0.000158981	0.00226363	NA
768	O95260	Cond-A vs Cond-B	-0.374763	0.14113	8.15209	0.0285389	0.0812091	NA
769	O95273	Cond-A vs Cond-B	-0.689954	0.173336	8.15209	0.00390776	0.0201968	NA
770	O95292	Cond-A vs Cond-B	-0.819529	0.120548	8.15209	0.000126469	0.001962	NA
771	O95294	Cond-A vs Cond-B	-0.0775774	0.168167	8.15209	0.656635	0.769023	NA
772	O95295	Cond-A vs Cond-B	0.220824	0.111955	8.15209	0.0833554	0.178329	NA
773	O95297	Cond-A vs Cond-B	-0.288572	0.227089	8.15209	0.238881	0.380526	NA
774	O95298	Cond-A vs Cond-B	-0.0841752	0.118138	8.15209	0.496032	0.635543	NA
775	O95299	Cond-A vs Cond-B	0.0214413	0.128701	8.15209	0.871745	0.921016	NA
776	O95302	Cond-A vs Cond-B	-0.056404	0.112746	8.15209	0.630104	0.748165	NA
777	O95336	Cond-A vs Cond-B	-0.0139459	0.112688	8.15209	0.904504	0.942083	NA
778	O95340	Cond-A vs Cond-B	-0.460416	0.142009	8.15209	0.0115433	0.0425462	NA
779	O95347	Cond-A vs Cond-B	-0.0750026	0.139622	8.15209	0.605489	0.728503	NA
780	O95352	Cond-A vs Cond-B	0.0540995	0.109369	8.15209	0.633901	0.750808	NA
781	O95359	Cond-A vs Cond-B	0.398476	0.146203	8.15209	0.0255788	0.0754305	NA
782	O95361	Cond-A vs Cond-B	0.994019	0.300717	8.15209	0.01049	0.0398681	NA
783	O95363	Cond-A vs Cond-B	0.255574	0.145108	8.15209	0.115521	0.225993	NA
784	O95365	Cond-A vs Cond-B	0.217289	0.257574	8.15209	0.422956	0.566877	NA
785	O95372	Cond-A vs Cond-B	0.26739	0.117882	8.15209	0.0524367	0.126044	NA
786	O95373	Cond-A vs Cond-B	0.122852	0.194757	8.15209	0.545446	0.677706	NA
787	O95379	Cond-A vs Cond-B	0.649719	0.123582	8.15209	0.000721526	0.00624638	NA
788	O95382	Cond-A vs Cond-B	0.580985	0.177607	8.15209	0.0110473	0.0412379	NA
789	O95391	Cond-A vs Cond-B	0.609696	0.151567	8.15209	0.00368176	0.019385	NA
790	O95394	Cond-A vs Cond-B	0.110693	0.110367	8.15209	0.344721	0.48999	NA
791	O95396	Cond-A vs Cond-B	0.00383574	0.156684	8.15209	0.981058	0.989784	NA
792	O95398	Cond-A vs Cond-B	0.996915	0.902274	8.15209	0.300747	0.446451	NA
793	O95400	Cond-A vs Cond-B	0.120712	0.113141	8.15209	0.316583	0.46247	NA
794	O95402	Cond-A vs Cond-B	0.933057	0.148026	8.15209	0.000214259	0.00278436	NA
795	O95405	Cond-A vs Cond-B	-0.0746135	0.137	8.15209	0.60059	0.72464	NA
796	O95425	Cond-A vs Cond-B	-0.506149	0.108437	8.15209	0.00152838	0.0103371	NA
797	O95428	Cond-A vs Cond-B	0.418944	0.118093	8.15209	0.00731017	0.0308263	NA
798	O95429	Cond-A vs Cond-B	0.196283	0.13338	8.15209	0.178646	0.307405	NA
799	O95433	Cond-A vs Cond-B	0.0773184	0.129435	8.15209	0.56649	0.696346	NA
800	O95453	Cond-A vs Cond-B	0.130147	0.126879	8.15209	0.334475	0.479603	NA
801	O95456	Cond-A vs Cond-B	-0.168527	0.150163	8.15209	0.293703	0.440488	NA
802	O95466	Cond-A vs Cond-B	-0.186513	0.174318	8.15209	0.315292	0.461187	NA
803	O95470	Cond-A vs Cond-B	-1.51947	0.176311	8.15209	2.26714e-05	0.000674296	NA
804	O95478	Cond-A vs Cond-B	2.30235	0.121836	8.15209	5.0825e-08	1.79011e-05	NA
805	O95479	Cond-A vs Cond-B	0.546483	0.269105	8.15209	0.0761095	0.166664	NA
806	O95486	Cond-A vs Cond-B	0.670928	0.18225	8.15209	0.00600705	0.0270702	NA
807	O95487	Cond-A vs Cond-B	0.338153	0.149313	8.15209	0.0527308	0.126614	NA
808	O95490	Cond-A vs Cond-B	0.218483	0.131015	8.15209	0.133243	0.249485	NA
809	O95551	Cond-A vs Cond-B	0.25982	0.192107	8.15209	0.21254	0.347756	NA
810	O95571	Cond-A vs Cond-B	-0.117134	0.108466	8.15209	0.311093	0.457244	NA
811	O95573	Cond-A vs Cond-B	-1.27327	0.190135	8.15209	0.000140607	0.0020835	NA
812	O95602	Cond-A vs Cond-B	0.602827	0.196477	8.15209	0.0150474	0.0511932	NA
813	O95613	Cond-A vs Cond-B	-0.0020283	0.126121	8.15209	0.987556	0.993846	NA
814	O95619	Cond-A vs Cond-B	0.369894	0.135861	8.15209	0.0256953	0.0756169	NA
815	O95620	Cond-A vs Cond-B	-1.32989	0.2672	8.15209	0.00102439	0.00779887	NA
816	O95628	Cond-A vs Cond-B	0.535484	0.168927	8.15209	0.0128813	0.0459251	NA
817	O95630	Cond-A vs Cond-B	0.174734	0.124646	8.15209	0.197869	0.32988	NA
818	O95633	Cond-A vs Cond-B	0.0627467	0.207324	8.15209	0.769735	0.850432	NA
819	O95639	Cond-A vs Cond-B	-0.0910687	0.203521	8.15209	0.666191	0.77587	NA
820	O95644	Cond-A vs Cond-B	0.579921	0.266462	8.15209	0.0605851	0.140923	NA
821	O95671	Cond-A vs Cond-B	-0.299675	0.115283	8.15209	0.0311545	0.0867608	NA
822	O95674	Cond-A vs Cond-B	-Inf	NA	NA	NA	NA	oneConditionMissing
823	O95677	Cond-A vs Cond-B	0.344236	0.160188	8.15209	0.0632497	0.145803	NA
824	O95684	Cond-A vs Cond-B	0.398348	0.143171	8.15209	0.0234093	0.0710776	NA
825	O95685	Cond-A vs Cond-B	0.0110658	0.105594	8.15209	0.91907	0.950889	NA
826	O95696	Cond-A vs Cond-B	0.377317	0.117418	8.15209	0.0120564	0.0438726	NA
827	O95704	Cond-A vs Cond-B	1.47134	0.493156	8.15209	0.0171389	0.0561124	NA
828	O95707	Cond-A vs Cond-B	0.528041	0.151073	8.15209	0.00789829	0.0327684	NA
829	O95714	Cond-A vs Cond-B	0.503648	0.285845	8.15209	0.115399	0.22587	NA
830	O95716	Cond-A vs Cond-B	-0.86876	0.203501	8.15209	0.00261238	0.015041	NA
831	O95721	Cond-A vs Cond-B	0.43405	0.127473	8.15209	0.0090342	0.0360721	NA
832	O95747	Cond-A vs Cond-B	-0.0448313	0.19265	8.15209	0.821724	0.887361	NA
833	O95749	Cond-A vs Cond-B	0.0410928	0.147338	8.15209	0.787266	0.863245	NA
834	O95757	Cond-A vs Cond-B	-0.274353	0.159288	8.15209	0.122598	0.235441	NA
835	O95758	Cond-A vs Cond-B	0.690664	0.153305	8.15209	0.00189633	0.0119381	NA
836	O95759	Cond-A vs Cond-B	-0.569847	0.133958	8.15209	0.00266742	0.0152698	NA
837	O95777	Cond-A vs Cond-B	0.207338	0.120612	8.15209	0.123219	0.236202	NA
838	O95782	Cond-A vs Cond-B	-0.208254	0.10988	8.15209	0.0939682	0.194085	NA
839	O95785	Cond-A vs Cond-B	-0.11216	0.144213	8.15209	0.458699	0.60059	NA
840	O95786	Cond-A vs Cond-B	0.570734	0.194009	8.15209	0.0182787	0.0593215	NA
841	O95793	Cond-A vs Cond-B	0.243027	0.136242	8.15209	0.111598	0.220767	NA
842	O95801	Cond-A vs Cond-B	0.437342	0.148852	8.15209	0.0183831	0.059545	NA
843	O95810	Cond-A vs Cond-B	0.234927	0.120558	8.15209	0.086496	0.183233	NA
844	O95816	Cond-A vs Cond-B	0.519991	0.152502	8.15209	0.00897112	0.0359521	NA
845	O95817	Cond-A vs Cond-B	-0.487977	0.12313	8.15209	0.00400502	0.0205219	NA
846	O95819	Cond-A vs Cond-B	-0.543616	0.121474	8.15209	0.00197425	0.0123474	NA
847	O95822	Cond-A vs Cond-B	-0.528515	0.155278	8.15209	0.00905276	0.0361247	NA
848	O95825	Cond-A vs Cond-B	-0.0983617	0.112824	8.15209	0.408251	0.552816	NA
849	O95831	Cond-A vs Cond-B	-0.0444593	0.108439	8.15209	0.692375	0.795074	NA
850	O95833	Cond-A vs Cond-B	0.298767	0.154354	8.15209	0.0882715	0.185876	NA
851	O95834	Cond-A vs Cond-B	-0.0718569	0.131838	8.15209	0.600316	0.724573	NA
852	O95848	Cond-A vs Cond-B	0.477797	0.108373	8.15209	0.00215901	0.0132309	NA
853	O95861	Cond-A vs Cond-B	0.523144	0.110023	8.15209	0.00136351	0.00952394	NA
854	O95865	Cond-A vs Cond-B	0.155622	0.10655	8.15209	0.18158	0.310934	NA
855	O95881	Cond-A vs Cond-B	-0.0457435	0.161795	8.15209	0.784434	0.861268	NA
856	O95922	Cond-A vs Cond-B	0.120623	0.199182	8.15209	0.561265	0.691838	NA
857	O95925	Cond-A vs Cond-B	0.259591	0.160467	7.15209	0.148844	0.270155	NA
858	O95926	Cond-A vs Cond-B	1.56541	0.196351	8.15209	4.02476e-05	0.000968839	NA
859	O95980	Cond-A vs Cond-B	-0.467082	0.247251	8.15209	0.0948714	0.195348	NA
860	O95983	Cond-A vs Cond-B	0.501705	0.151057	8.15209	0.0102434	0.0393055	NA
861	O95985	Cond-A vs Cond-B	-0.482808	0.246518	8.15209	0.0851817	0.181197	NA
862	O95989	Cond-A vs Cond-B	0.674949	0.262788	8.15209	0.0327101	0.0897113	NA
863	O95997	Cond-A vs Cond-B	2.74965	0.201168	8.15209	6.61823e-07	7.06906e-05	NA
864	O95999	Cond-A vs Cond-B	-0.0847545	0.167884	8.15209	0.627033	0.74518	NA
865	O96000	Cond-A vs Cond-B	-0.026433	0.243793	8.15209	0.916281	0.94904	NA
866	O96005	Cond-A vs Cond-B	-1.36592	0.186892	8.15209	7.55781e-05	0.00144919	NA
867	O96007	Cond-A vs Cond-B	0.228151	0.119141	8.15209	0.0911442	0.189893	NA
868	O96008	Cond-A vs Cond-B	0.231093	0.14538	8.15209	0.14989	0.271427	NA
869	O96011	Cond-A vs Cond-B	-0.868771	0.225952	8.15209	0.00474082	0.0230396	NA
870	O96013	Cond-A vs Cond-B	-0.0850155	0.133108	8.15209	0.540548	0.674123	NA
871	O96019	Cond-A vs Cond-B	-0.149951	0.134496	8.15209	0.296676	0.442993	NA
872	O96028	Cond-A vs Cond-B	0.171368	0.217312	8.15209	0.452677	0.594917	NA
873	O96033	Cond-A vs Cond-B	0.389359	0.162007	8.15209	0.0423981	0.107923	NA
874	P00167	Cond-A vs Cond-B	0.538905	0.171758	8.15209	0.0135321	0.0475363	NA
875	P00338	Cond-A vs Cond-B	0.018593	0.119664	8.15209	0.880303	0.925819	NA
876	P00367	Cond-A vs Cond-B	-0.131308	0.109099	8.15209	0.26254	0.406505	NA
877	P00374	Cond-A vs Cond-B	0.555017	0.125461	8.15209	0.00211562	0.0130246	NA
878	P00387	Cond-A vs Cond-B	-1.32188	0.269192	8.15209	0.00111517	0.00832895	NA
879	P00390	Cond-A vs Cond-B	0.0268534	0.192272	8.15209	0.892315	0.933987	NA
880	P00395	Cond-A vs Cond-B	-0.729824	0.509336	8.15209	0.189101	0.32037	NA
881	P00403	Cond-A vs Cond-B	-0.523076	0.637926	8.15209	0.435554	0.579584	NA
882	P00414	Cond-A vs Cond-B	-0.821751	0.363846	8.15209	0.0532488	0.127447	NA
883	P00441	Cond-A vs Cond-B	0.503213	0.111205	8.15209	0.00184645	0.0117029	NA
884	P00450	Cond-A vs Cond-B	-0.383928	0.122106	8.15209	0.0133956	0.0471557	NA
885	P00488	Cond-A vs Cond-B	-0.54175	0.127662	8.15209	0.00270549	0.015448	NA
886	P00491	Cond-A vs Cond-B	0.414783	0.130899	8.15209	0.0129049	0.0459847	NA
887	P00492	Cond-A vs Cond-B	-0.0622451	0.156706	8.15209	0.701411	0.801408	NA
888	P00505	Cond-A vs Cond-B	0.244627	0.171952	8.15209	0.191957	0.323056	NA
889	P00533	Cond-A vs Cond-B	-0.280811	0.13057	8.15209	0.0630821	0.145467	NA
890	P00558	Cond-A vs Cond-B	-0.155104	0.153452	8.15209	0.341188	0.486829	NA
891	P00568	Cond-A vs Cond-B	0.0539468	0.130172	8.15209	0.689253	0.793122	NA
892	P00736	Cond-A vs Cond-B	-0.196151	0.127829	8.15209	0.16276	0.28776	NA
893	P00742	Cond-A vs Cond-B	-0.936014	0.149242	8.15209	0.000221799	0.00282454	NA
894	P00749	Cond-A vs Cond-B	0.277369	0.166113	8.15209	0.132811	0.248746	NA
895	P00813	Cond-A vs Cond-B	-0.0521894	0.153548	8.15209	0.742531	0.83094	NA
896	P00846	Cond-A vs Cond-B	-1.91385	0.400758	8.15209	0.00132727	0.00932013	NA
897	P00918	Cond-A vs Cond-B	0.21117	0.151093	8.15209	0.19909	0.33138	NA
898	P00966	Cond-A vs Cond-B	0.0361624	0.108634	8.15209	0.747622	0.834961	NA
899	P01023	Cond-A vs Cond-B	-1.14116	0.178909	8.15209	0.000197422	0.00262654	NA
900	P01024	Cond-A vs Cond-B	1.843	0.136377	8.15209	7.23485e-07	7.56305e-05	NA
901	P01034	Cond-A vs Cond-B	0.56798	0.108432	8.15209	0.00073886	0.00633904	NA
902	P01100	Cond-A vs Cond-B	-4.67808	0.182608	8.15209	4.4165e-09	1.47776e-05	NA
903	P01111	Cond-A vs Cond-B	-0.972023	0.404813	8.15209	0.0425444	0.108254	NA
904	P01112	Cond-A vs Cond-B	-0.816303	0.134562	8.15209	0.000278632	0.00324844	NA
905	P01116	Cond-A vs Cond-B	-0.711054	0.103438	8.15209	0.000116945	0.00190412	NA
906	P01137	Cond-A vs Cond-B	-0.313698	0.186667	8.15209	0.130659	0.245715	NA
907	P01344	Cond-A vs Cond-B	-0.257945	0.247569	8.15209	0.327364	0.473197	NA
908	P01562	Cond-A vs Cond-B	0.348169	0.108179	8.15209	0.0119654	0.0436736	NA
909	P01889	Cond-A vs Cond-B	-1.13968	0.145737	8.15209	4.6339e-05	0.0010854	NA
910	P01893	Cond-A vs Cond-B	-1.23501	0.254966	8.15209	0.00121507	0.00884035	NA
911	P02452	Cond-A vs Cond-B	-0.531538	0.136542	8.15209	0.00442635	0.0220396	NA
912	P02458	Cond-A vs Cond-B	0.0950364	0.127832	8.15209	0.478087	0.620038	NA
913	P02461	Cond-A vs Cond-B	-0.61714	0.170801	8.15209	0.00663689	0.028929	NA
914	P02462	Cond-A vs Cond-B	1.04643	0.280561	8.15209	0.00559831	0.025779	NA
915	P02511	Cond-A vs Cond-B	1.47759	0.106739	8.15209	5.99052e-07	6.91182e-05	NA
916	P02533	Cond-A vs Cond-B	0.420219	0.104441	8.15209	0.00367714	0.0193812	NA
917	P02538	Cond-A vs Cond-B	1.03727	0.196552	8.15209	0.000704083	0.00611912	NA
918	P02545	Cond-A vs Cond-B	0.137452	0.148305	8.15209	0.380642	0.525749	NA
919	P02655	Cond-A vs Cond-B	0.199068	0.37306	8.15209	0.607851	0.730164	NA
920	P02656	Cond-A vs Cond-B	0.111381	0.198179	7.15209	0.591272	0.717946	NA
921	P02686	Cond-A vs Cond-B	0.177545	0.120797	8.15209	0.179126	0.307915	NA
922	P02741	Cond-A vs Cond-B	-0.463609	0.197549	8.15209	0.0463438	0.115037	NA
923	P02751	Cond-A vs Cond-B	0.70312	0.195222	8.15209	0.00675055	0.0292772	NA
924	P02786	Cond-A vs Cond-B	-0.430339	0.120162	8.15209	0.00695521	0.029932	NA
925	P02790	Cond-A vs Cond-B	-1.19863	0.134431	8.15209	1.75981e-05	0.00058013	NA
926	P02792	Cond-A vs Cond-B	-2.22736	0.261448	8.15209	2.46954e-05	0.000702108	NA
927	P02794	Cond-A vs Cond-B	-1.98167	0.294445	8.15209	0.000135762	0.00203248	NA
928	P03372	Cond-A vs Cond-B	0.739337	0.181804	8.15209	0.00346043	0.018511	NA
929	P03956	Cond-A vs Cond-B	1.58965	0.182339	8.15209	2.08091e-05	0.00064287	NA
930	P03973	Cond-A vs Cond-B	0.678246	0.154763	8.15209	0.00223749	0.0135016	NA
931	P04004	Cond-A vs Cond-B	-0.389967	0.168634	8.15209	0.0489131	0.119471	NA
932	P04040	Cond-A vs Cond-B	0.179349	0.122782	8.15209	0.181535	0.310934	NA
933	P04049	Cond-A vs Cond-B	0.0564947	0.127221	8.15209	0.668545	0.778031	NA
934	P04062	Cond-A vs Cond-B	0.287748	0.107083	8.15209	0.027158	0.0786078	NA
935	P04066	Cond-A vs Cond-B	0.894733	0.114551	8.15209	4.67418e-05	0.00108988	NA
936	P04075	Cond-A vs Cond-B	-0.144261	0.133635	8.15209	0.31126	0.45739	NA
937	P04080	Cond-A vs Cond-B	-0.165908	0.163553	8.15209	0.339551	0.48539	NA
938	P04083	Cond-A vs Cond-B	-0.0119295	0.134073	8.15209	0.931247	0.95787	NA
939	P04114	Cond-A vs Cond-B	-0.967128	0.168245	8.15209	0.000400863	0.00419153	NA
940	P04150	Cond-A vs Cond-B	-0.231506	0.133678	8.15209	0.120843	0.232996	NA
941	P04156	Cond-A vs Cond-B	-0.089861	0.132976	8.15209	0.517894	0.65466	NA
942	P04179	Cond-A vs Cond-B	-0.405652	0.148729	8.15209	0.0255008	0.0752763	NA
943	P04181	Cond-A vs Cond-B	0.0287818	0.115612	8.15209	0.809555	0.878616	NA
944	P04183	Cond-A vs Cond-B	1.49332	0.129567	8.15209	2.49784e-06	0.000175953	NA
945	P04217	Cond-A vs Cond-B	-1.22672	0.169951	8.15209	8.26408e-05	0.00152288	NA
946	P04264	Cond-A vs Cond-B	-0.764823	0.444815	8.15209	0.123151	0.23614	NA
947	P04350	Cond-A vs Cond-B	0.120603	0.178031	8.15209	0.516895	0.654011	NA
948	P04406	Cond-A vs Cond-B	0.0157174	0.137604	8.15209	0.911825	0.946227	NA
949	P04439	Cond-A vs Cond-B	-0.319627	0.245804	8.15209	0.229042	0.368272	NA
950	P04626	Cond-A vs Cond-B	-1.07427	0.15909	8.15209	0.000132628	0.00200803	NA
951	P04632	Cond-A vs Cond-B	0.497527	0.107379	8.15209	0.00159904	0.0106159	NA
952	P04792	Cond-A vs Cond-B	0.531034	0.122661	8.15209	0.0024056	0.0142211	NA
953	P04818	Cond-A vs Cond-B	1.89119	0.125759	8.15209	3.12079e-07	4.35091e-05	NA
954	P04843	Cond-A vs Cond-B	-0.937093	0.167022	8.15209	0.000471174	0.00472021	NA
955	P04844	Cond-A vs Cond-B	-1.27876	0.244505	8.15209	0.000746302	0.00637022	NA
956	P04899	Cond-A vs Cond-B	-0.973181	0.180358	8.15209	0.000609307	0.00558559	NA
957	P04920	Cond-A vs Cond-B	-1.00519	0.215813	8.15209	0.00154863	0.0104051	NA
958	P05023	Cond-A vs Cond-B	-1.25512	0.184644	8.15209	0.000126576	0.001962	NA
959	P05026	Cond-A vs Cond-B	-1.00826	0.174177	8.15209	0.000382502	0.00405537	NA
960	P05067	Cond-A vs Cond-B	1.95466	0.11452	8.15209	1.14396e-07	2.51586e-05	NA
961	P05090	Cond-A vs Cond-B	0.362176	0.135635	8.15209	0.0278867	0.0800248	NA
962	P05091	Cond-A vs Cond-B	-0.0427237	0.106199	8.15209	0.697807	0.798653	NA
963	P05106	Cond-A vs Cond-B	-0.766288	0.21707	8.15209	0.00750077	0.0314185	NA
964	P05114	Cond-A vs Cond-B	-0.466833	0.138124	8.15209	0.00938185	0.0369097	NA
965	P05141	Cond-A vs Cond-B	-0.755637	0.301207	8.15209	0.0359258	0.0961278	NA
966	P05156	Cond-A vs Cond-B	-0.871365	0.149418	8.15209	0.000363935	0.00391773	NA
967	P05161	Cond-A vs Cond-B	1.09268	0.22175	8.15209	0.00109125	0.00816485	NA
968	P05165	Cond-A vs Cond-B	-0.436617	0.14211	8.15209	0.0149508	0.0510724	NA
969	P05166	Cond-A vs Cond-B	-0.255962	0.113095	8.15209	0.0528531	0.126817	NA
970	P05198	Cond-A vs Cond-B	-0.154431	0.123478	8.15209	0.245756	0.388519	NA
971	P05204	Cond-A vs Cond-B	-0.576903	0.195319	8.15209	0.0179468	0.0583292	NA
972	P05362	Cond-A vs Cond-B	-0.921569	0.256134	7.15209	0.00845048	0.0343564	NA
973	P05386	Cond-A vs Cond-B	0.0357694	0.184807	8.15209	0.851264	0.907256	NA
974	P05387	Cond-A vs Cond-B	0.0573564	0.165738	8.15209	0.738054	0.828006	NA
975	P05388	Cond-A vs Cond-B	0.371321	0.118506	8.15209	0.0136196	0.0477584	NA
976	P05412	Cond-A vs Cond-B	-2.11624	0.154936	8.15209	6.65497e-07	7.06906e-05	NA
977	P05423	Cond-A vs Cond-B	0.0029164	0.163481	8.15209	0.986196	0.993022	NA
978	P05455	Cond-A vs Cond-B	0.199439	0.142708	8.15209	0.199115	0.33138	NA
979	P05546	Cond-A vs Cond-B	-0.486616	0.115901	8.15209	0.00287922	0.0162725	NA
980	P05549	Cond-A vs Cond-B	0.412091	0.144174	8.15209	0.0208016	0.0652011	NA
981	P05556	Cond-A vs Cond-B	-0.997364	0.117469	8.15209	2.53255e-05	0.000709115	NA
982	P05783	Cond-A vs Cond-B	0.28061	0.113959	8.15209	0.0386397	0.101125	NA
983	P05787	Cond-A vs Cond-B	0.155048	0.127292	8.15209	0.257284	0.400992	NA
984	P05937	Cond-A vs Cond-B	-0.284389	0.155496	8.15209	0.104116	0.209233	NA
985	P06132	Cond-A vs Cond-B	0.515037	0.128682	8.15209	0.00378836	0.0197751	NA
986	P06280	Cond-A vs Cond-B	0.522645	0.136817	8.15209	0.00491367	0.0236733	NA
987	P06396	Cond-A vs Cond-B	0.0670464	0.112478	8.15209	0.567299	0.696964	NA
988	P06400	Cond-A vs Cond-B	0.426886	0.103427	8.15209	0.00317835	0.0175202	NA
989	P06454	Cond-A vs Cond-B	-0.0346956	0.178649	8.15209	0.850763	0.907108	NA
990	P06493	Cond-A vs Cond-B	1.27734	0.140721	8.15209	1.53969e-05	0.000531113	NA
991	P06576	Cond-A vs Cond-B	0.0961836	0.113458	8.15209	0.420773	0.564979	NA
992	P06703	Cond-A vs Cond-B	-0.0480922	0.143667	8.15209	0.746265	0.834142	NA
993	P06730	Cond-A vs Cond-B	0.0977017	0.103343	8.15209	0.371622	0.516382	NA
994	P06733	Cond-A vs Cond-B	-0.159274	0.135763	8.15209	0.273862	0.419378	NA
995	P06737	Cond-A vs Cond-B	0.00836219	0.127131	8.15209	0.949141	0.969717	NA
996	P06744	Cond-A vs Cond-B	0.0267336	0.113173	8.15209	0.81909	0.884945	NA
997	P06746	Cond-A vs Cond-B	0.253754	0.136049	8.15209	0.0984502	0.200985	NA
998	P06748	Cond-A vs Cond-B	-0.103224	0.164399	8.15209	0.54726	0.679078	NA
999	P06753	Cond-A vs Cond-B	0.167803	0.155894	8.15209	0.312574	0.458716	NA
1000	P06756	Cond-A vs Cond-B	-0.225174	0.105999	8.15209	0.0657421	0.149999	NA
1001	P06865	Cond-A vs Cond-B	0.137443	0.151812	8.15209	0.391251	0.535649	NA
1002	P07093	Cond-A vs Cond-B	0.931947	0.131056	8.15209	9.19461e-05	0.00163645	NA
1003	P07099	Cond-A vs Cond-B	-1.50726	0.199644	8.15209	5.98218e-05	0.00125889	NA
1004	P07108	Cond-A vs Cond-B	-0.0284455	0.237235	8.15209	0.907462	0.943557	NA
1005	P07195	Cond-A vs Cond-B	0.00939239	0.111296	8.15209	0.934781	0.960176	NA
1006	P07199	Cond-A vs Cond-B	0.367431	0.103004	8.15209	0.00710212	0.0303302	NA
1007	P07203	Cond-A vs Cond-B	0.202722	0.122512	8.15209	0.135875	0.253134	NA
1008	P07204	Cond-A vs Cond-B	-0.934724	0.257227	8.15209	0.00643902	0.0284234	NA
1009	P07205	Cond-A vs Cond-B	0.559246	0.142683	8.15209	0.00426118	0.0213835	NA
1010	P07237	Cond-A vs Cond-B	0.043121	0.11363	8.15209	0.714023	0.809365	NA
1011	P07311	Cond-A vs Cond-B	0.369611	0.144394	8.15209	0.0331586	0.0906444	NA
1012	P07339	Cond-A vs Cond-B	0.307151	0.124501	8.15209	0.0383554	0.100538	NA
1013	P07355	Cond-A vs Cond-B	-0.295156	0.125854	8.15209	0.0464594	0.115222	NA
1014	P07384	Cond-A vs Cond-B	-0.077638	0.117509	8.15209	0.52703	0.662077	NA
1015	P07437	Cond-A vs Cond-B	0.0615736	0.111174	8.15209	0.594544	0.720255	NA
1016	P07602	Cond-A vs Cond-B	0.305784	0.134539	8.15209	0.0520641	0.125421	NA
1017	P07686	Cond-A vs Cond-B	0.144871	0.149464	8.15209	0.360285	0.506586	NA
1018	P07737	Cond-A vs Cond-B	0.0692424	0.128635	8.15209	0.604761	0.728019	NA
1019	P07738	Cond-A vs Cond-B	-0.0109286	0.129784	8.15209	0.934924	0.960176	NA
1020	P07741	Cond-A vs Cond-B	0.236967	0.132068	8.15209	0.109817	0.217941	NA
1021	P07814	Cond-A vs Cond-B	-0.526525	0.135788	8.15209	0.00452433	0.0223391	NA
1022	P07858	Cond-A vs Cond-B	-0.194224	0.128786	8.15209	0.169262	0.295358	NA
1023	P07900	Cond-A vs Cond-B	0.15333	0.132474	8.15209	0.279883	0.426452	NA
1024	P07902	Cond-A vs Cond-B	0.249706	0.123702	8.15209	0.0775653	0.169077	NA
1025	P07910	Cond-A vs Cond-B	-0.232512	0.1808	8.15209	0.233759	0.374356	NA
1026	P07942	Cond-A vs Cond-B	0.226451	0.124569	8.15209	0.105903	0.211869	NA
1027	P07947	Cond-A vs Cond-B	-0.249684	0.526883	8.15209	0.648011	0.763063	NA
1028	P07948	Cond-A vs Cond-B	-1.09727	0.161467	8.15209	0.000126822	0.001962	NA
1029	P07951	Cond-A vs Cond-B	0.238156	0.137748	8.15209	0.121378	0.233677	NA
1030	P07954	Cond-A vs Cond-B	0.102595	0.13209	8.15209	0.459277	0.600994	NA
1031	P07992	Cond-A vs Cond-B	-0.0593203	0.194809	8.15209	0.768372	0.850048	NA
1032	P07996	Cond-A vs Cond-B	0.880911	0.137027	8.15209	0.000186965	0.00252762	NA
1033	P08133	Cond-A vs Cond-B	0.0657307	0.120993	8.15209	0.601485	0.725119	NA
1034	P08134	Cond-A vs Cond-B	-1.33364	0.216251	8.15209	0.000248989	0.00302009	NA
1035	P08174	Cond-A vs Cond-B	-0.422606	0.149102	8.15209	0.0215899	0.067106	NA
1036	P08195	Cond-A vs Cond-B	-0.877553	0.128577	8.15209	0.000123009	0.00194581	NA
1037	P08236	Cond-A vs Cond-B	0.20849	0.118759	8.15209	0.116532	0.227269	NA
1038	P08237	Cond-A vs Cond-B	-0.123675	0.172332	8.15209	0.493019	0.632531	NA
1039	P08238	Cond-A vs Cond-B	0.0684184	0.154761	8.15209	0.669917	0.779125	NA
1040	P08240	Cond-A vs Cond-B	-0.803056	0.131634	8.15209	0.000268129	0.00320414	NA
1041	P08243	Cond-A vs Cond-B	-0.553172	0.168843	8.15209	0.0109631	0.041034	NA
1042	P08294	Cond-A vs Cond-B	0.768187	0.209978	8.15209	0.00621163	0.0277492	NA
1043	P08397	Cond-A vs Cond-B	0.257415	0.160392	8.15209	0.146475	0.266872	NA
1044	P08559	Cond-A vs Cond-B	0.177208	0.120446	8.15209	0.178737	0.307482	NA
1045	P08572	Cond-A vs Cond-B	1.1419	0.140853	8.15209	3.56027e-05	0.000885699	NA
1046	P08574	Cond-A vs Cond-B	-0.536181	0.205928	8.15209	0.0309473	0.0864715	NA
1047	P08579	Cond-A vs Cond-B	0.309504	0.15753	8.15209	0.0843602	0.17995	NA
1048	P08581	Cond-A vs Cond-B	0.370072	0.213719	8.15209	0.120886	0.232996	NA
1049	P08621	Cond-A vs Cond-B	0.154501	0.102797	8.15209	0.170557	0.296999	NA
1050	P08648	Cond-A vs Cond-B	-0.30004	0.125949	8.15209	0.0438311	0.110519	NA
1051	P08651	Cond-A vs Cond-B	-0.0254348	0.222147	8.15209	0.911615	0.946227	NA
1052	P08670	Cond-A vs Cond-B	-0.0781709	0.117455	8.15209	0.524088	0.659495	NA
1053	P08708	Cond-A vs Cond-B	0.706094	0.145886	8.15209	0.00122097	0.00886197	NA
1054	P08727	Cond-A vs Cond-B	0.553222	0.127487	8.15209	0.00237248	0.0140989	NA
1055	P08729	Cond-A vs Cond-B	0.539837	0.142062	8.15209	0.00505736	0.0240368	NA
1056	P08754	Cond-A vs Cond-B	-1.0162	0.175582	8.15209	0.000382994	0.00405537	NA
1057	P08758	Cond-A vs Cond-B	0.118291	0.126723	8.15209	0.377403	0.522354	NA
1058	P08779	Cond-A vs Cond-B	0.607262	0.122125	8.15209	0.0010305	0.00782758	NA
1059	P08865	Cond-A vs Cond-B	0.601389	0.165359	8.15209	0.00641055	0.0283437	NA
1060	P08962	Cond-A vs Cond-B	-0.902738	0.205763	8.15209	0.00222299	0.0134749	NA
1061	P09001	Cond-A vs Cond-B	0.433413	0.157782	8.15209	0.0247382	0.0737894	NA
1062	P09012	Cond-A vs Cond-B	0.27175	0.125543	8.15209	0.0617155	0.142896	NA
1063	P09038	Cond-A vs Cond-B	0.529077	0.167179	8.15209	0.0129833	0.0461658	NA
1064	P09067	Cond-A vs Cond-B	0.158416	0.114044	8.15209	0.201578	0.334233	NA
1065	P09104	Cond-A vs Cond-B	0.0350554	0.140292	8.15209	0.808866	0.87801	NA
1066	P09110	Cond-A vs Cond-B	0.0974183	0.134902	8.15209	0.4904	0.630379	NA
1067	P09132	Cond-A vs Cond-B	0.396946	0.14276	8.15209	0.023476	0.0711938	NA
1068	P09211	Cond-A vs Cond-B	0.00418572	0.125621	8.15209	0.974221	0.985114	NA
1069	P09234	Cond-A vs Cond-B	0.17746	0.153095	8.15209	0.27922	0.425635	NA
1070	P09237	Cond-A vs Cond-B	1.18855	0.154281	8.15209	5.16753e-05	0.00114887	NA
1071	P09341	Cond-A vs Cond-B	1.6464	0.241321	8.15209	0.000123351	0.00194581	NA
1072	P09382	Cond-A vs Cond-B	-0.207065	0.137095	8.15209	0.168694	0.294653	NA
1073	P09417	Cond-A vs Cond-B	0.324084	0.146067	8.15209	0.0566845	0.133568	NA
1074	P09429	Cond-A vs Cond-B	-0.494047	0.321535	8.15209	0.162264	0.287267	NA
1075	P09455	Cond-A vs Cond-B	0.309288	0.182582	8.15209	0.128017	0.242139	NA
1076	P09493	Cond-A vs Cond-B	0.162353	0.129652	8.15209	0.245219	0.387853	NA
1077	P09496	Cond-A vs Cond-B	0.189158	0.137712	8.15209	0.206159	0.340059	NA
1078	P09497	Cond-A vs Cond-B	0.0858627	0.143916	8.15209	0.566959	0.696674	NA
1079	P09525	Cond-A vs Cond-B	0.0999834	0.11533	8.15209	0.410767	0.555045	NA
1080	P09543	Cond-A vs Cond-B	-0.825208	0.133123	8.15209	0.000240376	0.00295219	NA
1081	P09601	Cond-A vs Cond-B	-0.307136	0.127458	8.15209	0.0419771	0.107014	NA
1082	P09603	Cond-A vs Cond-B	1.16674	0.163694	8.15209	9.04397e-05	0.00161393	NA
1083	P09622	Cond-A vs Cond-B	-0.142383	0.11491	8.15209	0.249802	0.392596	NA
1084	P09651	Cond-A vs Cond-B	0.433268	0.109278	8.15209	0.00399521	0.0205049	NA
1085	P09661	Cond-A vs Cond-B	0.395856	0.120678	8.15209	0.0108969	0.0408784	NA
1086	P09668	Cond-A vs Cond-B	0.234069	0.120404	8.15209	0.0871215	0.184091	NA
1087	P09669	Cond-A vs Cond-B	0.200436	0.107548	8.15209	0.0986751	0.20136	NA
1088	P09758	Cond-A vs Cond-B	-0.886807	0.169993	8.15209	0.00075864	0.00641033	NA
1089	P09874	Cond-A vs Cond-B	-0.456515	0.151574	8.15209	0.0164074	0.0544635	NA
1090	P09884	Cond-A vs Cond-B	0.166073	0.121446	8.15209	0.207992	0.342322	NA
1091	P09913	Cond-A vs Cond-B	-0.477473	0.179546	8.15209	0.0283657	0.0808791	NA
1092	P09914	Cond-A vs Cond-B	0.00902958	0.147324	8.15209	0.952604	0.97192	NA
1093	P09917	Cond-A vs Cond-B	-0.187552	0.109947	8.15209	0.125727	0.239096	NA
1094	P09960	Cond-A vs Cond-B	-0.186828	0.123411	8.15209	0.16782	0.293378	NA
1095	P09972	Cond-A vs Cond-B	-0.046119	0.142059	8.15209	0.753623	0.839134	NA
1096	P0C1Z6	Cond-A vs Cond-B	0.429431	0.111978	8.15209	0.00480923	0.0232875	NA
1097	P0C2W1	Cond-A vs Cond-B	-0.112808	0.128522	8.15209	0.405214	0.55029	NA
1098	P0C7M7	Cond-A vs Cond-B	-0.0592366	0.159211	8.15209	0.719331	0.812861	NA
1099	P0C7P0	Cond-A vs Cond-B	-0.314304	0.103409	8.15209	0.0157263	0.0528049	NA
1100	P0C7T5	Cond-A vs Cond-B	0.0646406	0.13352	8.15209	0.641035	0.75698	NA
1101	P0C7V8	Cond-A vs Cond-B	0.464412	0.183756	8.15209	0.0348898	0.0938433	NA
1102	P0C7X5	Cond-A vs Cond-B	-0.783174	0.144888	8.15209	0.000602301	0.00553653	NA
1103	P0C869	Cond-A vs Cond-B	0.19727	0.36229	8.15209	0.600665	0.72464	NA
1104	P0CAP2	Cond-A vs Cond-B	0.0626516	0.153794	8.15209	0.694221	0.79632	NA
1105	P0CG35	Cond-A vs Cond-B	-0.0870302	0.201735	8.15209	0.677353	0.784909	NA
1106	P0CG39	Cond-A vs Cond-B	0.0154523	0.247212	8.15209	0.951665	0.971259	NA
1107	P0CW19	Cond-A vs Cond-B	0.144546	0.216617	8.15209	0.523026	0.658551	NA
1108	P0DI82	Cond-A vs Cond-B	0.761669	0.191307	8.15209	0.00390251	0.0201968	NA
1109	P0DMM9	Cond-A vs Cond-B	0.248087	0.102241	8.15209	0.040882	0.1053	NA
1110	P0DMV9	Cond-A vs Cond-B	0.157735	0.132541	8.15209	0.267516	0.411923	NA
1111	P0DN76	Cond-A vs Cond-B	-0.00744673	0.210498	8.15209	0.97263	0.984398	NA
1112	P0DP25	Cond-A vs Cond-B	0.0105075	0.16759	8.15209	0.951517	0.971256	NA
1113	P0DPB5	Cond-A vs Cond-B	0.643654	0.129849	8.15209	0.00105104	0.00796551	NA
1114	P0DPB6	Cond-A vs Cond-B	0.358728	0.153063	8.15209	0.046573	0.115432	NA
1115	P10109	Cond-A vs Cond-B	0.665329	0.183369	8.15209	0.00649105	0.0285395	NA
1116	P10114	Cond-A vs Cond-B	0.141197	0.30087	8.15209	0.651154	0.765534	NA
1117	P10145	Cond-A vs Cond-B	1.21577	0.169061	8.15209	8.48658e-05	0.00154747	NA
1118	P10155	Cond-A vs Cond-B	-0.38605	0.13115	8.15209	0.0182283	0.0591868	NA
1119	P10253	Cond-A vs Cond-B	0.282672	0.104435	8.15209	0.026342	0.0769112	NA
1120	P10301	Cond-A vs Cond-B	-0.976582	0.178487	8.15209	0.000556176	0.00520896	NA
1121	P10398	Cond-A vs Cond-B	-0.025471	0.125838	8.15209	0.844555	0.903881	NA
1122	P10451	Cond-A vs Cond-B	0.548559	0.166571	8.15209	0.0106854	0.0402853	NA
1123	P10515	Cond-A vs Cond-B	0.119534	0.112027	8.15209	0.316544	0.46247	NA
1124	P10586	Cond-A vs Cond-B	0.570944	0.108927	8.15209	0.00073576	0.00633298	NA
1125	P10588	Cond-A vs Cond-B	0.620065	0.180804	8.15209	0.00871042	0.0351145	NA
1126	P10599	Cond-A vs Cond-B	0.145564	0.205726	8.15209	0.498943	0.638418	NA
1127	P10606	Cond-A vs Cond-B	-0.292362	0.113181	8.15209	0.0319637	0.088243	NA
1128	P10619	Cond-A vs Cond-B	0.439536	0.116559	8.15209	0.00527424	0.0247166	NA
1129	P10620	Cond-A vs Cond-B	-1.2906	0.276234	8.15209	0.00151947	0.0103022	NA
1130	P10636	Cond-A vs Cond-B	-0.267278	0.176352	8.15209	0.167393	0.292785	NA
1131	P10644	Cond-A vs Cond-B	-0.0548578	0.108556	8.15209	0.626697	0.744912	NA
1132	P10646	Cond-A vs Cond-B	0.694673	0.138843	8.15209	0.000990935	0.00765404	NA
1133	P10746	Cond-A vs Cond-B	-0.237968	0.150899	8.15209	0.152742	0.274697	NA
1134	P10768	Cond-A vs Cond-B	-0.0572849	0.12464	8.15209	0.65781	0.769861	NA
1135	P10809	Cond-A vs Cond-B	-0.03689	0.141378	8.15209	0.800616	0.872735	NA
1136	P10912	Cond-A vs Cond-B	-0.231866	0.221002	8.15209	0.324211	0.470688	NA
1137	P11021	Cond-A vs Cond-B	0.0618952	0.128855	8.15209	0.643605	0.759211	NA
1138	P11047	Cond-A vs Cond-B	0.987212	0.126141	8.15209	4.60724e-05	0.0010854	NA
1139	P11055	Cond-A vs Cond-B	0.552354	0.311223	8.15209	0.113152	0.222862	NA
1140	P11117	Cond-A vs Cond-B	-0.0467554	0.269883	8.15209	0.866685	0.917924	NA
1141	P11137	Cond-A vs Cond-B	-0.150927	0.136639	8.15209	0.300879	0.446547	NA
1142	P11142	Cond-A vs Cond-B	0.0875647	0.166944	8.15209	0.613881	0.73569	NA
1143	P11166	Cond-A vs Cond-B	-0.400143	0.26547	8.15209	0.169465	0.295637	NA
1144	P11171	Cond-A vs Cond-B	-0.176273	0.144234	8.15209	0.255816	0.399235	NA
1145	P11172	Cond-A vs Cond-B	-0.0139944	0.126251	8.15209	0.914419	0.947993	NA
1146	P11177	Cond-A vs Cond-B	-0.102226	0.111968	8.15209	0.38745	0.531465	NA
1147	P11182	Cond-A vs Cond-B	-0.437677	0.1825	8.15209	0.0427408	0.108588	NA
1148	P11216	Cond-A vs Cond-B	-0.395333	0.120781	8.15209	0.0110145	0.0411783	NA
1149	P11233	Cond-A vs Cond-B	-0.815738	0.174154	8.15209	0.00149593	0.0101942	NA
1150	P11234	Cond-A vs Cond-B	-0.572775	0.128255	8.15209	0.00199893	0.0124667	NA
1151	P11274	Cond-A vs Cond-B	-0.382266	0.134063	8.15209	0.0210257	0.0657188	NA
1152	P11277	Cond-A vs Cond-B	0.207152	0.15067	8.15209	0.205772	0.339503	NA
1153	P11279	Cond-A vs Cond-B	0.0186426	0.174142	8.15209	0.917334	0.949837	NA
1154	P11310	Cond-A vs Cond-B	0.506446	0.16311	8.15209	0.0142241	0.0490657	NA
1155	P11387	Cond-A vs Cond-B	-1.14433	0.132945	8.15209	2.28791e-05	0.000677465	NA
1156	P11388	Cond-A vs Cond-B	0.781672	0.166578	8.15209	0.00147931	0.0101119	NA
1157	P11413	Cond-A vs Cond-B	-0.0509694	0.139737	8.15209	0.724578	0.81741	NA
1158	P11441	Cond-A vs Cond-B	0.177613	0.14541	8.15209	0.256057	0.399425	NA
1159	P11498	Cond-A vs Cond-B	-0.296676	0.118037	8.15209	0.0356605	0.0955706	NA
1160	P11532	Cond-A vs Cond-B	0.205804	0.153715	8.15209	0.216746	0.352912	NA
1161	P11586	Cond-A vs Cond-B	-0.0283142	0.128164	8.15209	0.830587	0.894334	NA
1162	P11717	Cond-A vs Cond-B	-0.294336	0.142462	8.15209	0.0720203	0.159907	NA
1163	P11766	Cond-A vs Cond-B	-0.293655	0.140875	8.15209	0.0699732	0.156714	NA
1164	P11802	Cond-A vs Cond-B	0.103801	0.119185	8.15209	0.40871	0.55313	NA
1165	P11831	Cond-A vs Cond-B	-0.220303	0.161675	8.15209	0.209449	0.344297	NA
1166	P11908	Cond-A vs Cond-B	-0.056463	0.13752	8.15209	0.691959	0.795043	NA
1167	P11940	Cond-A vs Cond-B	0.232103	0.162194	8.15209	0.18962	0.320529	NA
1168	P12004	Cond-A vs Cond-B	0.205009	0.15846	8.15209	0.231199	0.371117	NA
1169	P12081	Cond-A vs Cond-B	-0.116706	0.131751	8.15209	0.401094	0.545997	NA
1170	P12109	Cond-A vs Cond-B	-0.376396	0.191083	8.15209	0.0836966	0.178888	NA
1171	P12235	Cond-A vs Cond-B	-1.09709	0.199974	8.15209	0.000546425	0.00517942	NA
1172	P12236	Cond-A vs Cond-B	-1.05554	0.224182	8.15209	0.0014488	0.00995583	NA
1173	P12268	Cond-A vs Cond-B	0.104223	0.119685	8.15209	0.408769	0.55313	NA
1174	P12270	Cond-A vs Cond-B	0.216234	0.110186	8.15209	0.084661	0.18043	NA
1175	P12277	Cond-A vs Cond-B	0.0614311	0.11354	8.15209	0.602937	0.726521	NA
1176	P12429	Cond-A vs Cond-B	0.161368	0.103698	8.15209	0.157585	0.281049	NA
1177	P12694	Cond-A vs Cond-B	0.0564183	0.132294	8.15209	0.680809	0.787686	NA
1178	P12814	Cond-A vs Cond-B	-0.199361	0.128588	8.15209	0.158946	0.282739	NA
1179	P12830	Cond-A vs Cond-B	-0.649598	0.124844	8.15209	0.000771371	0.00648494	NA
1180	P12931	Cond-A vs Cond-B	-1.38078	0.12444	8.15209	3.34781e-06	0.000215419	NA
1181	P12955	Cond-A vs Cond-B	0.189533	0.158245	8.15209	0.264688	0.408508	NA
1182	P12956	Cond-A vs Cond-B	-0.432229	0.114396	8.15209	0.00521799	0.0245389	NA
1183	P13010	Cond-A vs Cond-B	-0.144219	0.12593	8.15209	0.28462	0.431509	NA
1184	P13051	Cond-A vs Cond-B	-0.06595	0.148609	8.15209	0.668744	0.778031	NA
1185	P13056	Cond-A vs Cond-B	0.18192	0.12651	8.15209	0.187697	0.318798	NA
1186	P13073	Cond-A vs Cond-B	0.280683	0.141031	8.15209	0.0810769	0.174852	NA
1187	P13473	Cond-A vs Cond-B	-0.330484	0.189023	8.15209	0.117823	0.228964	NA
1188	P13489	Cond-A vs Cond-B	-0.253354	0.118735	8.15209	0.0647732	0.148218	NA
1189	P13498	Cond-A vs Cond-B	-1.65442	0.242009	8.15209	0.000121611	0.00193307	NA
1190	P13611	Cond-A vs Cond-B	0.405236	0.104252	8.15209	0.00446292	0.0221529	NA
1191	P13639	Cond-A vs Cond-B	-0.330417	0.104559	8.15209	0.013075	0.0464179	NA
1192	P13645	Cond-A vs Cond-B	-0.672809	0.540303	8.15209	0.247644	0.390488	NA
1193	P13647	Cond-A vs Cond-B	1.32446	0.139584	8.15209	1.10338e-05	0.000454353	NA
1194	P13667	Cond-A vs Cond-B	0.445599	0.135823	8.15209	0.0108891	0.0408784	NA
1195	P13674	Cond-A vs Cond-B	0.185154	0.11888	8.15209	0.157268	0.28065	NA
1196	P13693	Cond-A vs Cond-B	-0.541803	0.119014	8.15209	0.00178032	0.0114008	NA
1197	P13716	Cond-A vs Cond-B	0.129443	0.149772	8.15209	0.412148	0.556404	NA
1198	P13726	Cond-A vs Cond-B	-0.0953479	0.1869	8.15209	0.623465	0.743056	NA
1199	P13747	Cond-A vs Cond-B	-0.152752	0.116762	8.15209	0.226475	0.365162	NA
1200	P13796	Cond-A vs Cond-B	-0.137518	0.149632	8.15209	0.384461	0.529167	NA
1201	P13797	Cond-A vs Cond-B	-0.25321	0.160406	8.15209	0.152387	0.274186	NA
1202	P13798	Cond-A vs Cond-B	0.307354	0.128829	8.15209	0.0435889	0.11015	NA
1203	P13804	Cond-A vs Cond-B	0.144907	0.174117	8.15209	0.428978	0.572325	NA
1204	P13807	Cond-A vs Cond-B	0.0376828	0.113758	8.15209	0.748807	0.835587	NA
1205	P13861	Cond-A vs Cond-B	0.0412497	0.113036	8.15209	0.724454	0.817408	NA
1206	P13929	Cond-A vs Cond-B	0.118741	0.170677	8.15209	0.50596	0.643989	NA
1207	P13942	Cond-A vs Cond-B	0.0889603	0.155391	8.15209	0.582428	0.710301	NA
1208	P13984	Cond-A vs Cond-B	0.353958	0.129721	8.15209	0.0254546	0.0752064	NA
1209	P13987	Cond-A vs Cond-B	-1.26405	0.213821	8.15209	0.000332018	0.00369081	NA
1210	P13995	Cond-A vs Cond-B	0.424102	0.145347	8.15209	0.0189674	0.061024	NA
1211	P14174	Cond-A vs Cond-B	-0.162104	0.148035	8.15209	0.304796	0.450065	NA
1212	P14209	Cond-A vs Cond-B	-0.152147	0.133529	8.15209	0.286896	0.433878	NA
1213	P14314	Cond-A vs Cond-B	0.114558	0.133604	8.15209	0.415694	0.559382	NA
1214	P14316	Cond-A vs Cond-B	1.12671	0.195328	8.15209	0.000391671	0.00412007	NA
1215	P14317	Cond-A vs Cond-B	0.317333	0.122398	8.15209	0.031491	0.087443	NA
1216	P14324	Cond-A vs Cond-B	0.433187	0.113112	8.15209	0.00484566	0.0233962	NA
1217	P14373	Cond-A vs Cond-B	0.828791	0.248652	8.15209	0.0100625	0.0387894	NA
1218	P14406	Cond-A vs Cond-B	-0.173806	0.169522	8.15209	0.334695	0.479713	NA
1219	P14415	Cond-A vs Cond-B	-0.54008	0.325934	8.15209	0.135399	0.252533	NA
1220	P14550	Cond-A vs Cond-B	-0.110852	0.126393	8.15209	0.40557	0.550411	NA
1221	P14618	Cond-A vs Cond-B	-0.273933	0.109333	8.15209	0.0361076	0.0964599	NA
1222	P14621	Cond-A vs Cond-B	-0.219836	0.147217	8.15209	0.17302	0.300039	NA
1223	P14625	Cond-A vs Cond-B	0.185169	0.11703	8.15209	0.15155	0.273246	NA
1224	P14635	Cond-A vs Cond-B	1.60326	0.212784	8.15209	6.06887e-05	0.0012642	NA
1225	P14649	Cond-A vs Cond-B	-0.0767196	0.139395	8.15209	0.596817	0.722345	NA
1226	P14735	Cond-A vs Cond-B	-0.282203	0.119236	8.15209	0.0449111	0.112437	NA
1227	P14778	Cond-A vs Cond-B	-0.202804	0.106231	8.15209	0.0919775	0.191094	NA
1228	P14854	Cond-A vs Cond-B	0.0191365	0.184415	8.15209	0.91986	0.9511	NA
1229	P14859	Cond-A vs Cond-B	0.141454	0.141841	8.15209	0.347312	0.492835	NA
1230	P14866	Cond-A vs Cond-B	0.313975	0.118321	8.15209	0.0286224	0.0813683	NA
1231	P14868	Cond-A vs Cond-B	-0.224681	0.120773	8.15209	0.0991842	0.202175	NA
1232	P14902	Cond-A vs Cond-B	0.662344	0.126941	8.15209	0.000757731	0.00641033	NA
1233	P14921	Cond-A vs Cond-B	-0.948604	0.152169	8.15209	0.000231245	0.00288174	NA
1234	P14923	Cond-A vs Cond-B	0.0211414	0.108533	8.15209	0.850322	0.907108	NA
1235	P14927	Cond-A vs Cond-B	-0.0582859	0.147748	8.15209	0.703335	0.803057	NA
1236	P15036	Cond-A vs Cond-B	-3.34047	0.113963	8.15209	1.4889e-09	9.96374e-06	NA
1237	P15104	Cond-A vs Cond-B	-1.11754	0.132192	8.15209	2.61463e-05	0.000723021	NA
1238	P15121	Cond-A vs Cond-B	-0.428981	0.164588	8.15209	0.0308182	0.0861829	NA
1239	P15144	Cond-A vs Cond-B	-0.392216	0.128806	8.15209	0.015592	0.0526182	NA
1240	P15151	Cond-A vs Cond-B	-0.278397	0.128712	8.15209	0.0618763	0.14313	NA
1241	P15170	Cond-A vs Cond-B	-0.169304	0.107845	8.15209	0.154379	0.276937	NA
1242	P15260	Cond-A vs Cond-B	0.077386	0.204382	8.15209	0.71463	0.809599	NA
1243	P15289	Cond-A vs Cond-B	0.0649485	0.120053	8.15209	0.602974	0.726521	NA
1244	P15311	Cond-A vs Cond-B	0.150594	0.120189	8.15209	0.244961	0.387847	NA
1245	P15336	Cond-A vs Cond-B	0.246578	0.14365	8.15209	0.123696	0.236687	NA
1246	P15374	Cond-A vs Cond-B	0.2082	0.161736	8.15209	0.233338	0.374011	NA
1247	P15407	Cond-A vs Cond-B	-0.489776	0.153672	8.15209	0.0125481	0.0450492	NA
1248	P15408	Cond-A vs Cond-B	0.368533	0.117615	8.15209	0.0136188	0.0477584	NA
1249	P15529	Cond-A vs Cond-B	-1.14565	0.19154	8.15209	0.000306735	0.00350883	NA
1250	P15531	Cond-A vs Cond-B	0.215841	0.174556	8.15209	0.250704	0.393551	NA
1251	P15559	Cond-A vs Cond-B	0.111802	0.134138	8.15209	0.428313	0.571882	NA
1252	P15586	Cond-A vs Cond-B	0.337389	0.117846	8.15209	0.0206511	0.064851	NA
1253	P15735	Cond-A vs Cond-B	0.217491	0.122666	8.15209	0.113456	0.223111	NA
1254	P15848	Cond-A vs Cond-B	0.554517	0.145644	8.15209	0.00500418	0.0239346	NA
1255	P15880	Cond-A vs Cond-B	0.959151	0.174094	8.15209	0.000531452	0.00509076	NA
1256	P15918	Cond-A vs Cond-B	0.500426	0.297286	8.15209	0.130107	0.244847	NA
1257	P15923	Cond-A vs Cond-B	0.507355	0.115712	8.15209	0.002231	0.0134835	NA
1258	P15924	Cond-A vs Cond-B	0.532742	0.12232	8.15209	0.00232163	0.0138594	NA
1259	P15927	Cond-A vs Cond-B	0.537954	0.102786	8.15209	0.000742912	0.00636565	NA
1260	P15941	Cond-A vs Cond-B	0.217132	0.159721	8.15209	0.210414	0.345204	NA
1261	P15954	Cond-A vs Cond-B	0.625582	0.157779	8.15209	0.00399465	0.0205049	NA
1262	P16035	Cond-A vs Cond-B	0.82117	0.132094	8.15209	0.000235704	0.00292098	NA
1263	P16070	Cond-A vs Cond-B	-1.0106	0.138445	8.15209	7.62486e-05	0.00145787	NA
1264	P16083	Cond-A vs Cond-B	0.164746	0.165423	8.15209	0.347936	0.493406	NA
1265	P16104	Cond-A vs Cond-B	0.00590563	0.138809	8.15209	0.967088	0.980364	NA
1266	P16144	Cond-A vs Cond-B	-0.744676	0.180452	8.15209	0.00318148	0.017523	NA
1267	P16152	Cond-A vs Cond-B	0.0514414	0.122004	8.15209	0.684189	0.790503	NA
1268	P16219	Cond-A vs Cond-B	-0.0807623	0.125811	8.15209	0.538545	0.672151	NA
1269	P16220	Cond-A vs Cond-B	0.304449	0.229632	8.15209	0.220848	0.358108	NA
1270	P16260	Cond-A vs Cond-B	-0.408314	0.119315	8.15209	0.00880624	0.0354155	NA
1271	P16278	Cond-A vs Cond-B	0.325822	0.132221	8.15209	0.038527	0.10087	NA
1272	P16298	Cond-A vs Cond-B	-0.23561	0.331145	8.15209	0.496625	0.636182	NA
1273	P16333	Cond-A vs Cond-B	0.311142	0.125045	8.15209	0.0370992	0.098363	NA
1274	P16383	Cond-A vs Cond-B	-0.240646	0.148129	8.15209	0.142203	0.261434	NA
1275	P16401	Cond-A vs Cond-B	-0.0634583	0.168443	8.15209	0.715988	0.810589	NA
1276	P16422	Cond-A vs Cond-B	-0.925817	0.309704	8.15209	0.016985	0.0557448	NA
1277	P16435	Cond-A vs Cond-B	-1.44491	0.164545	8.15209	1.97215e-05	0.000623494	NA
1278	P16455	Cond-A vs Cond-B	0.175428	0.112988	8.15209	0.158416	0.282096	NA
1279	P16471	Cond-A vs Cond-B	0.170426	0.191412	8.15209	0.398785	0.543739	NA
1280	P16615	Cond-A vs Cond-B	-1.60592	0.230241	8.15209	0.000105496	0.00179182	NA
1281	P16885	Cond-A vs Cond-B	-0.492943	0.120702	8.15209	0.00337753	0.0181619	NA
1282	P16930	Cond-A vs Cond-B	0.143212	0.168866	8.15209	0.420597	0.564979	NA
1283	P16949	Cond-A vs Cond-B	0.436377	0.158776	8.15209	0.0246814	0.0737894	NA
1284	P16989	Cond-A vs Cond-B	0.817602	0.126847	8.15209	0.000183601	0.00249727	NA
1285	P17028	Cond-A vs Cond-B	0.288478	0.148224	8.15209	0.0868236	0.183694	NA
1286	P17029	Cond-A vs Cond-B	-0.565651	0.121023	8.15209	0.00151594	0.0102887	NA
1287	P17050	Cond-A vs Cond-B	0.0788194	0.215045	8.15209	0.723304	0.816385	NA
1288	P17096	Cond-A vs Cond-B	-0.474013	0.128059	8.15209	0.00583316	0.0265548	NA
1289	P17152	Cond-A vs Cond-B	0.0296172	0.203956	8.15209	0.888069	0.931216	NA
1290	P17174	Cond-A vs Cond-B	0.175001	0.114758	8.15209	0.16508	0.290485	NA
1291	P17252	Cond-A vs Cond-B	-0.245693	0.10283	8.15209	0.0433453	0.109832	NA
1292	P17275	Cond-A vs Cond-B	-0.984255	0.203556	8.15209	0.00122846	0.00887778	NA
1293	P17301	Cond-A vs Cond-B	-1.02043	0.131594	8.15209	4.9277e-05	0.00111702	NA
1294	P17405	Cond-A vs Cond-B	0.65154	0.121754	8.15209	0.000643199	0.00577354	NA
1295	P17480	Cond-A vs Cond-B	0.337212	0.157102	8.15209	0.0634989	0.146076	NA
1296	P17482	Cond-A vs Cond-B	0.432082	0.118615	8.15209	0.00635575	0.028201	NA
1297	P17509	Cond-A vs Cond-B	0.161819	0.187911	8.15209	0.413767	0.557154	NA
1298	P17535	Cond-A vs Cond-B	0.0252096	0.146678	8.15209	0.86773	0.918514	NA
1299	P17544	Cond-A vs Cond-B	2.66292	0.165878	8.15209	1.8611e-07	3.45957e-05	NA
1300	P17568	Cond-A vs Cond-B	-0.258001	0.156354	8.15209	0.136824	0.25434	NA
1301	P17612	Cond-A vs Cond-B	-0.785111	0.167722	8.15209	0.00150182	0.010224	NA
1302	P17655	Cond-A vs Cond-B	-0.0101562	0.189935	8.15209	0.958643	0.975605	NA
1303	P17661	Cond-A vs Cond-B	0.0975305	0.281264	8.15209	0.737555	0.827724	NA
1304	P17676	Cond-A vs Cond-B	0.607366	0.13195	8.15209	0.00166464	0.0109	NA
1305	P17706	Cond-A vs Cond-B	-0.0943343	0.117652	8.15209	0.445404	0.588711	NA
1306	P17812	Cond-A vs Cond-B	-0.0533824	0.132095	8.15209	0.696519	0.797997	NA
1307	P17844	Cond-A vs Cond-B	1.38387	0.117753	8.15209	2.14829e-06	0.000156413	NA
1308	P17858	Cond-A vs Cond-B	-0.168038	0.153242	8.15209	0.304171	0.449415	NA
1309	P17861	Cond-A vs Cond-B	0.109472	0.177785	8.15209	0.554856	0.686006	NA
1310	P17900	Cond-A vs Cond-B	0.456663	0.14484	8.15209	0.0132198	0.0467827	NA
1311	P17931	Cond-A vs Cond-B	0.0592811	0.156287	8.15209	0.714148	0.809365	NA
1312	P17936	Cond-A vs Cond-B	1.3867	0.135889	8.15209	6.35672e-06	0.00030879	NA
1313	P17980	Cond-A vs Cond-B	0.151548	0.13733	8.15209	0.301303	0.447077	NA
1314	P17987	Cond-A vs Cond-B	0.0275403	0.105999	8.15209	0.801447	0.873192	NA
1315	P18031	Cond-A vs Cond-B	-0.266685	0.15342	8.15209	0.119659	0.231299	NA
1316	P18065	Cond-A vs Cond-B	-0.730773	0.143986	8.15209	0.000904898	0.00724352	NA
1317	P18074	Cond-A vs Cond-B	0.0122556	0.253082	8.15209	0.962543	0.977738	NA
1318	P18077	Cond-A vs Cond-B	1.08385	0.114819	8.15209	1.14728e-05	0.000455002	NA
1319	P18085	Cond-A vs Cond-B	-0.612616	0.230731	8.15209	0.0285542	0.0812091	NA
1320	P18124	Cond-A vs Cond-B	1.04076	0.154875	8.15209	0.000137213	0.00204051	NA
1321	P18206	Cond-A vs Cond-B	-0.0312843	0.122582	8.15209	0.804881	0.875388	NA
1322	P18433	Cond-A vs Cond-B	-0.825942	0.142317	8.15209	0.000375983	0.00400649	NA
1323	P18564	Cond-A vs Cond-B	-0.772306	0.145833	8.15209	0.000688277	0.00602873	NA
1324	P18583	Cond-A vs Cond-B	0.490136	0.129652	8.15209	0.00520253	0.0245178	NA
1325	P18615	Cond-A vs Cond-B	0.382954	0.140551	8.15209	0.0256122	0.075472	NA
1326	P18621	Cond-A vs Cond-B	0.28582	0.116837	8.15209	0.0396286	0.103039	NA
1327	P18669	Cond-A vs Cond-B	0.211822	0.109517	8.15209	0.0884701	0.186149	NA
1328	P18754	Cond-A vs Cond-B	0.342612	0.115907	8.15209	0.0178838	0.0581528	NA
1329	P18827	Cond-A vs Cond-B	0.912884	0.118129	8.15209	5.05178e-05	0.00113441	NA
1330	P18846	Cond-A vs Cond-B	-0.124384	0.184821	8.15209	0.519568	0.65578	NA
1331	P18847	Cond-A vs Cond-B	-Inf	NA	NA	NA	NA	oneConditionMissing
1332	P18858	Cond-A vs Cond-B	0.688501	0.108124	8.15209	0.000199737	0.00263637	NA
1333	P18859	Cond-A vs Cond-B	-0.217534	0.207598	8.15209	0.324773	0.470836	NA
1334	P18887	Cond-A vs Cond-B	0.221257	0.121158	8.15209	0.104554	0.209939	NA
1335	P19021	Cond-A vs Cond-B	0.133227	0.208218	5.15209	0.549641	0.680895	NA
1336	P19174	Cond-A vs Cond-B	-0.270329	0.164414	8.15209	0.138051	0.25591	NA
1337	P19224	Cond-A vs Cond-B	-1.09246	0.338567	8.15209	0.0118165	0.0432818	NA
1338	P19256	Cond-A vs Cond-B	-0.51131	0.155043	8.15209	0.0106114	0.0401423	NA
1339	P19338	Cond-A vs Cond-B	-0.0762558	0.144636	8.15209	0.61208	0.733925	NA
1340	P19367	Cond-A vs Cond-B	-0.474639	0.130414	8.15209	0.00638603	0.0283015	NA
1341	P19387	Cond-A vs Cond-B	1.0879	0.152461	8.15209	8.97123e-05	0.00160523	NA
1342	P19388	Cond-A vs Cond-B	0.544953	0.112673	8.15209	0.00122643	0.00887272	NA
1343	P19404	Cond-A vs Cond-B	0.120693	0.141211	8.15209	0.417129	0.560907	NA
1344	P19419	Cond-A vs Cond-B	0.105836	0.174412	8.15209	0.560488	0.691134	NA
1345	P19447	Cond-A vs Cond-B	0.165746	0.173029	6.15209	0.374225	0.519086	NA
1346	P19474	Cond-A vs Cond-B	0.00225895	0.141592	8.15209	0.987655	0.993846	NA
1347	P19484	Cond-A vs Cond-B	0.835117	0.211935	8.15209	0.00413604	0.0209699	NA
1348	P19525	Cond-A vs Cond-B	-0.0372257	0.117222	8.15209	0.758795	0.843638	NA
1349	P19532	Cond-A vs Cond-B	0.509427	0.117459	8.15209	0.00238012	0.0141204	NA
1350	P19623	Cond-A vs Cond-B	-0.137159	0.177072	8.15209	0.460455	0.602287	NA
1351	P19784	Cond-A vs Cond-B	0.00776613	0.1202	8.15209	0.950041	0.970341	NA
1352	P19823	Cond-A vs Cond-B	-0.428207	0.21475	8.15209	0.0806034	0.174112	NA
1353	P19827	Cond-A vs Cond-B	-0.976614	0.182117	8.15209	0.000634419	0.00572174	NA
1354	P19838	Cond-A vs Cond-B	0.0276534	0.107899	8.15209	0.804076	0.874993	NA
1355	P19971	Cond-A vs Cond-B	0.397969	0.109473	8.15209	0.00642515	0.0283809	NA
1356	P20020	Cond-A vs Cond-B	-1.31523	0.175295	8.15209	6.25697e-05	0.00128441	NA
1357	P20042	Cond-A vs Cond-B	0.132308	0.114276	8.15209	0.27974	0.426331	NA
1358	P20073	Cond-A vs Cond-B	0.512742	0.111939	8.15209	0.00171492	0.0110882	NA
1359	P20248	Cond-A vs Cond-B	2.69199	0.171881	8.15209	2.26316e-07	3.88335e-05	NA
1360	P20290	Cond-A vs Cond-B	0.0946685	0.148675	8.15209	0.541753	0.674809	NA
1361	P20336	Cond-A vs Cond-B	-0.665505	0.146609	8.15209	0.0018117	0.0115356	NA
1362	P20338	Cond-A vs Cond-B	-0.542381	0.18504	8.15209	0.0185813	0.0600414	NA
1363	P20339	Cond-A vs Cond-B	-0.515062	0.211773	8.15209	0.0405211	0.104617	NA
1364	P20340	Cond-A vs Cond-B	-0.782144	0.165194	8.15209	0.00139987	0.00970771	NA
1365	P20585	Cond-A vs Cond-B	-0.498111	0.120801	8.15209	0.00319622	0.0175753	NA
1366	P20591	Cond-A vs Cond-B	0.630286	0.139312	8.15209	0.00184847	0.0117029	NA
1367	P20618	Cond-A vs Cond-B	0.341449	0.11928	8.15209	0.0206635	0.0648594	NA
1368	P20645	Cond-A vs Cond-B	-0.994645	0.136466	8.15209	7.70824e-05	0.00146694	NA
1369	P20674	Cond-A vs Cond-B	-0.207572	0.118816	8.15209	0.118069	0.229153	NA
1370	P20700	Cond-A vs Cond-B	0.196509	0.123791	8.15209	0.150375	0.272049	NA
1371	P20749	Cond-A vs Cond-B	0.898608	0.114587	8.15209	4.53984e-05	0.00107352	NA
1372	P20810	Cond-A vs Cond-B	0.167078	0.148343	8.15209	0.292102	0.438973	NA
1373	P20839	Cond-A vs Cond-B	0.0934156	0.142511	8.15209	0.530208	0.66507	NA
1374	P20908	Cond-A vs Cond-B	2.27105	0.460325	8.15209	0.00108285	0.00811472	NA
1375	P20929	Cond-A vs Cond-B	-0.945242	0.176877	8.15209	0.000648865	0.00580508	NA
1376	P20930	Cond-A vs Cond-B	-0.399997	0.218199	8.15209	0.103434	0.208175	NA
1377	P20933	Cond-A vs Cond-B	2.07745	0.232755	8.15209	1.74649e-05	0.000578588	NA
1378	P20936	Cond-A vs Cond-B	-0.215687	0.141662	8.15209	0.165674	0.290844	NA
1379	P20962	Cond-A vs Cond-B	-0.0790624	0.18279	8.15209	0.67657	0.784222	NA
1380	P21127	Cond-A vs Cond-B	0.330357	0.18473	8.15209	0.110824	0.219744	NA
1381	P21266	Cond-A vs Cond-B	0.404623	0.167157	8.15209	0.0412625	0.105797	NA
1382	P21281	Cond-A vs Cond-B	0.0744062	0.117356	8.15209	0.543445	0.676224	NA
1383	P21283	Cond-A vs Cond-B	0.138549	0.14134	8.15209	0.355156	0.500991	NA
1384	P21291	Cond-A vs Cond-B	0.0322272	0.19877	8.15209	0.875147	0.922717	NA
1385	P21333	Cond-A vs Cond-B	-0.523887	0.15791	8.15209	0.0102998	0.0394315	NA
1386	P21359	Cond-A vs Cond-B	-0.217088	0.110549	8.15209	0.0844937	0.180131	NA
1387	P21399	Cond-A vs Cond-B	0.181132	0.115412	8.15209	0.154482	0.276979	NA
1388	P21579	Cond-A vs Cond-B	1.03757	0.171645	8.15209	0.000285461	0.00330467	NA
1389	P21589	Cond-A vs Cond-B	-1.06951	0.123669	8.15209	2.20923e-05	0.000662966	NA
1390	P21730	Cond-A vs Cond-B	0.501612	0.158652	8.15209	0.0130434	0.0463303	NA
1391	P21796	Cond-A vs Cond-B	-0.229014	0.147986	8.15209	0.159621	0.28379	NA
1392	P21912	Cond-A vs Cond-B	0.0627489	0.130597	8.15209	0.643516	0.759211	NA
1393	P21953	Cond-A vs Cond-B	-0.0804886	0.166691	8.15209	0.641894	0.757861	NA
1394	P21964	Cond-A vs Cond-B	-1.07941	0.192921	8.15209	0.000479896	0.00475121	NA
1395	P21980	Cond-A vs Cond-B	-0.0220886	0.162866	8.15209	0.895407	0.936114	NA
1396	P22033	Cond-A vs Cond-B	-0.0556077	0.106835	8.15209	0.616553	0.737759	NA
1397	P22059	Cond-A vs Cond-B	-0.282812	0.10991	8.15209	0.0324695	0.089271	NA
1398	P22061	Cond-A vs Cond-B	0.129791	0.142098	8.15209	0.387253	0.531465	NA
1399	P22087	Cond-A vs Cond-B	0.698181	0.145359	8.15209	0.00128064	0.00912252	NA
1400	P22102	Cond-A vs Cond-B	-0.302077	0.118555	8.15209	0.0337756	0.0916942	NA
1401	P22234	Cond-A vs Cond-B	-0.158915	0.12084	8.15209	0.224266	0.362335	NA
1402	P22307	Cond-A vs Cond-B	0.137021	0.12344	8.15209	0.298656	0.444727	NA
1403	P22314	Cond-A vs Cond-B	-0.472197	0.130717	8.15209	0.00664499	0.028929	NA
1404	P22392	Cond-A vs Cond-B	-0.315993	0.337947	8.15209	0.376635	0.521612	NA
1405	P22415	Cond-A vs Cond-B	0.386513	0.241191	8.15209	0.147004	0.267397	NA
1406	P22455	Cond-A vs Cond-B	-0.649062	0.336121	8.15209	0.0888978	0.186666	NA
1407	P22570	Cond-A vs Cond-B	-0.322465	0.156677	8.15209	0.0729181	0.161258	NA
1408	P22626	Cond-A vs Cond-B	0.396874	0.119966	8.15209	0.0104471	0.039768	NA
1409	P22681	Cond-A vs Cond-B	-0.352025	0.135724	8.15209	0.0314387	0.0873468	NA
1410	P22694	Cond-A vs Cond-B	-0.431311	0.332706	8.15209	0.230339	0.370178	NA
1411	P22695	Cond-A vs Cond-B	-0.191939	0.120755	8.15209	0.149909	0.271427	NA
1412	P22735	Cond-A vs Cond-B	0.497052	0.161539	8.15209	0.0148458	0.0507905	NA
1413	P22830	Cond-A vs Cond-B	-0.532953	0.109105	8.15209	0.00115265	0.00853197	NA
1414	P23141	Cond-A vs Cond-B	-0.0899701	0.121346	8.15209	0.479242	0.620687	NA
1415	P23142	Cond-A vs Cond-B	0.544385	0.133033	8.15209	0.00333925	0.018075	NA
1416	P23193	Cond-A vs Cond-B	-0.188165	0.163421	8.15209	0.282211	0.429217	NA
1417	P23229	Cond-A vs Cond-B	-0.283982	0.104803	8.15209	0.0262191	0.0766529	NA
1418	P23246	Cond-A vs Cond-B	0.312809	0.10637	8.15209	0.0183074	0.0593774	NA
1419	P23284	Cond-A vs Cond-B	0.0882109	0.169745	8.15209	0.617109	0.737972	NA
1420	P23368	Cond-A vs Cond-B	-0.258109	0.114562	8.15209	0.0537128	0.128099	NA
1421	P23381	Cond-A vs Cond-B	-0.0695768	0.10875	8.15209	0.539873	0.673407	NA
1422	P23396	Cond-A vs Cond-B	1.06854	0.113204	8.15209	1.14777e-05	0.000455002	NA
1423	P23434	Cond-A vs Cond-B	-0.224151	0.191377	8.15209	0.274591	0.420111	NA
1424	P23458	Cond-A vs Cond-B	0.0545732	0.13804	8.15209	0.702734	0.802685	NA
1425	P23469	Cond-A vs Cond-B	-0.634921	0.207146	8.15209	0.0151189	0.0513321	NA
1426	P23470	Cond-A vs Cond-B	-1.01033	0.160959	8.15209	0.000220547	0.00282454	NA
1427	P23497	Cond-A vs Cond-B	0.294448	0.119313	8.15209	0.0383071	0.10049	NA
1428	P23511	Cond-A vs Cond-B	0.200562	0.13795	8.15209	0.183369	0.313277	NA
1429	P23526	Cond-A vs Cond-B	-0.0160879	0.136461	8.15209	0.909005	0.944627	NA
1430	P23528	Cond-A vs Cond-B	-0.729391	0.243068	8.15209	0.0166894	0.0550988	NA
1431	P23588	Cond-A vs Cond-B	0.115995	0.104573	8.15209	0.298984	0.444882	NA
1432	P23610	Cond-A vs Cond-B	0.429709	0.12094	8.15209	0.00725092	0.0306954	NA
1433	P23634	Cond-A vs Cond-B	-1.03344	0.261857	8.15209	0.00410004	0.0208491	NA
1434	P23743	Cond-A vs Cond-B	-0.334902	0.157057	8.15209	0.0649176	0.148372	NA
1435	P23786	Cond-A vs Cond-B	-0.334059	0.127175	8.15209	0.0298502	0.0840022	NA
1436	P23919	Cond-A vs Cond-B	0.0908908	0.120907	8.15209	0.473348	0.615794	NA
1437	P23921	Cond-A vs Cond-B	0.649208	0.104905	8.15209	0.000243132	0.00297448	NA
1438	P24386	Cond-A vs Cond-B	0.0630115	0.164813	8.15209	0.711998	0.80826	NA
1439	P24522	Cond-A vs Cond-B	-1.02254	0.151764	8.15209	0.000134697	0.00202905	NA
1440	P24534	Cond-A vs Cond-B	-0.160692	0.168184	8.15209	0.366819	0.511727	NA
1441	P24539	Cond-A vs Cond-B	0.00487932	0.1536	8.15209	0.975422	0.985882	NA
1442	P24588	Cond-A vs Cond-B	-1.12772	0.159004	8.15209	9.3686e-05	0.00165859	NA
1443	P24592	Cond-A vs Cond-B	1.31357	0.241824	8.15209	0.000583291	0.00540635	NA
1444	P24593	Cond-A vs Cond-B	1.07885	0.120337	8.15209	1.68934e-05	0.000562443	NA
1445	P24666	Cond-A vs Cond-B	0.218712	0.170827	8.15209	0.23566	0.376831	NA
1446	P24752	Cond-A vs Cond-B	-0.199575	0.190374	8.15209	0.324569	0.470836	NA
1447	P24821	Cond-A vs Cond-B	0.540085	0.108586	8.15209	0.00102878	0.00782339	NA
1448	P24928	Cond-A vs Cond-B	2.14031	0.13637	8.15209	2.22587e-07	3.88335e-05	NA
1449	P24941	Cond-A vs Cond-B	0.813806	0.120405	8.15209	0.000131754	0.00200351	NA
1450	P25098	Cond-A vs Cond-B	-0.51951	0.130201	8.15209	0.00385503	0.0200294	NA
1451	P25205	Cond-A vs Cond-B	0.524429	0.120248	8.15209	0.00230309	0.0137979	NA
1452	P25208	Cond-A vs Cond-B	-0.0149005	0.208928	8.15209	0.944863	0.966379	NA
1453	P25325	Cond-A vs Cond-B	0.365605	0.134447	8.15209	0.0258263	0.0759022	NA
1454	P25398	Cond-A vs Cond-B	0.222852	0.159244	8.15209	0.198564	0.33071	NA
1455	P25440	Cond-A vs Cond-B	0.0827709	0.104133	8.15209	0.449215	0.591878	NA
1456	P25445	Cond-A vs Cond-B	-0.196142	0.129969	8.15209	0.169001	0.294981	NA
1457	P25490	Cond-A vs Cond-B	-0.258979	0.147396	8.15209	0.116272	0.226982	NA
1458	P25685	Cond-A vs Cond-B	0.170357	0.112183	8.15209	0.166657	0.291802	NA
1459	P25686	Cond-A vs Cond-B	0.271369	0.143273	8.15209	0.0941452	0.194153	NA
1460	P25705	Cond-A vs Cond-B	0.0237042	0.120529	8.15209	0.848902	0.90705	NA
1461	P25774	Cond-A vs Cond-B	0.114629	0.125614	8.15209	0.387671	0.531508	NA
1462	P25786	Cond-A vs Cond-B	0.00314643	0.167705	8.15209	0.985482	0.99246	NA
1463	P25787	Cond-A vs Cond-B	0.127255	0.13213	8.15209	0.363188	0.50857	NA
1464	P25788	Cond-A vs Cond-B	0.212648	0.110531	8.15209	0.0898912	0.188044	NA
1465	P25789	Cond-A vs Cond-B	0.333042	0.120666	8.15209	0.0242371	0.0729145	NA
1466	P25815	Cond-A vs Cond-B	0.013738	0.144271	8.15209	0.926437	0.95483	NA
1467	P26006	Cond-A vs Cond-B	0.00392488	0.115463	8.15209	0.973701	0.985035	NA
1468	P26012	Cond-A vs Cond-B	0.388711	0.108049	8.15209	0.00679133	0.0293969	NA
1469	P26038	Cond-A vs Cond-B	-0.122468	0.119838	8.15209	0.336175	0.481421	NA
1470	P26196	Cond-A vs Cond-B	0.0640884	0.13546	8.15209	0.648539	0.763405	NA
1471	P26358	Cond-A vs Cond-B	0.449454	0.125784	8.15209	0.00703876	0.0301558	NA
1472	P26368	Cond-A vs Cond-B	0.0861803	0.144733	8.15209	0.567704	0.697207	NA
1473	P26373	Cond-A vs Cond-B	0.87486	0.13329	8.15209	0.000161821	0.00227757	NA
1474	P26440	Cond-A vs Cond-B	-0.0146146	0.125048	8.15209	0.909789	0.945243	NA
1475	P26447	Cond-A vs Cond-B	0.0841584	0.127097	8.15209	0.526141	0.661474	NA
1476	P26572	Cond-A vs Cond-B	0.216214	0.191672	8.15209	0.291406	0.438321	NA
1477	P26583	Cond-A vs Cond-B	0.221651	0.135591	8.15209	0.140046	0.258179	NA
1478	P26599	Cond-A vs Cond-B	0.205504	0.148622	8.15209	0.203442	0.336405	NA
1479	P26639	Cond-A vs Cond-B	-0.316145	0.124729	8.15209	0.0344901	0.0931257	NA
1480	P26640	Cond-A vs Cond-B	-0.318846	0.145969	8.15209	0.0598323	0.139366	NA
1481	P26641	Cond-A vs Cond-B	0.0124968	0.10606	8.15209	0.909056	0.944627	NA
1482	P26651	Cond-A vs Cond-B	-2.74117	0.186528	8.15209	3.74282e-07	5.00939e-05	NA
1483	P26885	Cond-A vs Cond-B	-0.1696	0.164962	8.15209	0.333434	0.47852	NA
1484	P27144	Cond-A vs Cond-B	-0.0932798	0.116525	8.15209	0.446112	0.589415	NA
1485	P27348	Cond-A vs Cond-B	0.0305043	0.111267	8.15209	0.790785	0.865488	NA
1486	P27361	Cond-A vs Cond-B	-0.0715099	0.144462	8.15209	0.633659	0.750655	NA
1487	P27448	Cond-A vs Cond-B	-0.485107	0.176	8.15209	0.0243788	0.0731254	NA
1488	P27487	Cond-A vs Cond-B	0.188547	0.158979	8.15209	0.269042	0.413687	NA
1489	P27540	Cond-A vs Cond-B	1.01111	0.196749	8.15209	0.000835457	0.00686735	NA
1490	P27635	Cond-A vs Cond-B	0.121829	0.216478	8.15209	0.588725	0.716318	NA
1491	P27694	Cond-A vs Cond-B	0.17723	0.112571	8.15209	0.153343	0.275408	NA
1492	P27695	Cond-A vs Cond-B	-0.223514	0.104447	8.15209	0.0641463	0.14716	NA
1493	P27707	Cond-A vs Cond-B	0.241678	0.133991	8.15209	0.10824	0.215835	NA
1494	P27708	Cond-A vs Cond-B	-0.0154788	0.150235	8.15209	0.920429	0.951331	NA
1495	P27797	Cond-A vs Cond-B	0.256943	0.126124	8.15209	0.0753429	0.165527	NA
1496	P27816	Cond-A vs Cond-B	-0.049961	0.14522	8.15209	0.739526	0.828685	NA
1497	P27824	Cond-A vs Cond-B	-1.52317	0.176103	8.15209	2.20721e-05	0.000662966	NA
1498	P27930	Cond-A vs Cond-B	0.662742	0.176867	8.15209	0.00545923	0.0253351	NA
1499	P27986	Cond-A vs Cond-B	0.469597	0.154865	8.15209	0.0158994	0.0532526	NA
1500	P28062	Cond-A vs Cond-B	0.0579349	0.128172	8.15209	0.663047	0.773285	NA
1501	P28065	Cond-A vs Cond-B	0.914564	0.241963	8.15209	0.0052073	0.0245231	NA
1502	P28066	Cond-A vs Cond-B	0.162933	0.172294	8.15209	0.3715	0.51632	NA
1503	P28070	Cond-A vs Cond-B	0.306552	0.1386	8.15209	0.0573078	0.134657	NA
1504	P28072	Cond-A vs Cond-B	0.42696	0.19732	8.15209	0.061794	0.142989	NA
1505	P28074	Cond-A vs Cond-B	0.504788	0.136855	8.15209	0.00594497	0.0269355	NA
1506	P28288	Cond-A vs Cond-B	-0.869196	0.273273	8.15209	0.0126719	0.045409	NA
1507	P28289	Cond-A vs Cond-B	0.304477	0.124515	8.15209	0.0396909	0.10311	NA
1508	P28290	Cond-A vs Cond-B	0.205317	0.111988	8.15209	0.103402	0.208172	NA
1509	P28300	Cond-A vs Cond-B	-0.430821	0.134799	8.15209	0.0123798	0.0445646	NA
1510	P28331	Cond-A vs Cond-B	-0.226527	0.130455	8.15209	0.119993	0.231678	NA
1511	P28340	Cond-A vs Cond-B	0.396579	0.112483	8.15209	0.00755055	0.0315802	NA
1512	P28347	Cond-A vs Cond-B	0.40436	0.474231	8.15209	0.418191	0.56218	NA
1513	P28356	Cond-A vs Cond-B	-1.33158	0.205049	8.15209	0.000174304	0.00240009	NA
1514	P28370	Cond-A vs Cond-B	0.420377	0.238564	8.15209	0.115371	0.22587	NA
1515	P28482	Cond-A vs Cond-B	0.0167083	0.108474	8.15209	0.881331	0.926754	NA
1516	P28676	Cond-A vs Cond-B	0.610799	0.122262	8.15209	0.00100038	0.00769666	NA
1517	P28702	Cond-A vs Cond-B	0.148802	0.138577	8.15209	0.313675	0.459626	NA
1518	P28799	Cond-A vs Cond-B	0.500297	0.122791	8.15209	0.00342325	0.0183414	NA
1519	P28827	Cond-A vs Cond-B	0.151781	0.114025	8.15209	0.219172	0.355984	NA
1520	P28838	Cond-A vs Cond-B	0.0698049	0.124969	8.15209	0.591458	0.717946	NA
1521	P29034	Cond-A vs Cond-B	-0.00987849	0.174836	8.15209	0.956303	0.974522	NA
1522	P29083	Cond-A vs Cond-B	0.209605	0.143537	8.15209	0.181651	0.310976	NA
1523	P29084	Cond-A vs Cond-B	0.179144	0.162962	8.15209	0.30304	0.448561	NA
1524	P29144	Cond-A vs Cond-B	-0.224666	0.104906	8.15209	0.0639846	0.14684	NA
1525	P29218	Cond-A vs Cond-B	0.0148158	0.128257	8.15209	0.910831	0.945884	NA
1526	P29275	Cond-A vs Cond-B	-0.610158	0.381592	8.15209	0.147789	0.268532	NA
1527	P29279	Cond-A vs Cond-B	-0.23414	0.122719	8.15209	0.0921424	0.191318	NA
1528	P29317	Cond-A vs Cond-B	-0.688218	0.135764	8.15209	0.000911835	0.00728664	NA
1529	P29323	Cond-A vs Cond-B	-0.495148	0.248393	8.15209	0.0806753	0.174211	NA
1530	P29350	Cond-A vs Cond-B	-0.183484	0.11423	8.15209	0.146177	0.266617	NA
1531	P29353	Cond-A vs Cond-B	0.204069	0.113215	8.15209	0.108437	0.2161	NA
1532	P29372	Cond-A vs Cond-B	0.228232	0.117399	8.15209	0.0871152	0.184091	NA
1533	P29373	Cond-A vs Cond-B	-0.0198858	0.175029	8.15209	0.912292	0.946227	NA
1534	P29374	Cond-A vs Cond-B	0.117906	0.112587	8.15209	0.325046	0.470925	NA
1535	P29401	Cond-A vs Cond-B	-0.13769	0.110721	8.15209	0.248226	0.391222	NA
1536	P29474	Cond-A vs Cond-B	-0.963319	0.291314	8.15209	0.0104692	0.0398292	NA
1537	P29475	Cond-A vs Cond-B	0.244299	0.22574	7.15209	0.314289	0.460206	NA
1538	P29558	Cond-A vs Cond-B	0.402584	0.148275	8.15209	0.0259969	0.0762362	NA
1539	P29590	Cond-A vs Cond-B	-0.00294422	0.116008	8.15209	0.980362	0.98953	NA
1540	P29692	Cond-A vs Cond-B	0.0886782	0.120994	8.15209	0.484148	0.624985	NA
1541	P29728	Cond-A vs Cond-B	-0.357419	0.135759	8.15209	0.0295723	0.0833955	NA
1542	P29762	Cond-A vs Cond-B	0.199464	0.240481	8.15209	0.430473	0.573927	NA
1543	P29966	Cond-A vs Cond-B	-0.149959	0.162929	8.15209	0.383793	0.528466	NA
1544	P29992	Cond-A vs Cond-B	-0.680399	0.180333	8.15209	0.00525843	0.0246647	NA
1545	P30038	Cond-A vs Cond-B	0.104928	0.106841	8.15209	0.354298	0.500309	NA
1546	P30040	Cond-A vs Cond-B	0.0717677	0.14372	8.15209	0.630724	0.748503	NA
1547	P30041	Cond-A vs Cond-B	0.239575	0.116386	8.15209	0.0728843	0.161258	NA
1548	P30043	Cond-A vs Cond-B	0.144633	0.145363	8.15209	0.34836	0.493799	NA
1549	P30044	Cond-A vs Cond-B	0.188639	0.160309	8.15209	0.27252	0.417706	NA
1550	P30046	Cond-A vs Cond-B	0.242827	0.162203	8.15209	0.172056	0.299298	NA
1551	P30048	Cond-A vs Cond-B	-0.217674	0.166087	8.15209	0.225708	0.364114	NA
1552	P30049	Cond-A vs Cond-B	-0.0341465	0.141715	8.15209	0.815542	0.88268	NA
1553	P30050	Cond-A vs Cond-B	0.54861	0.128061	8.15209	0.00255946	0.0148037	NA
1554	P30084	Cond-A vs Cond-B	-0.289828	0.106113	8.15209	0.025347	0.0749876	NA
1555	P30085	Cond-A vs Cond-B	0.0793961	0.144707	8.15209	0.597935	0.723315	NA
1556	P30086	Cond-A vs Cond-B	0.0315418	0.13763	8.15209	0.824375	0.889077	NA
1557	P30101	Cond-A vs Cond-B	0.00316556	0.168813	8.15209	0.98549	0.99246	NA
1558	P30153	Cond-A vs Cond-B	-0.174578	0.141345	8.15209	0.251197	0.394141	NA
1559	P30260	Cond-A vs Cond-B	-0.0817961	0.135532	8.15209	0.562576	0.692943	NA
1560	P30291	Cond-A vs Cond-B	0.566905	0.130342	8.15209	0.00234061	0.0139354	NA
1561	P30307	Cond-A vs Cond-B	1.12599	0.145261	8.15209	4.94081e-05	0.00111702	NA
1562	P30405	Cond-A vs Cond-B	-0.0818657	0.129433	8.15209	0.544393	0.676774	NA
1563	P30419	Cond-A vs Cond-B	0.609367	0.147975	8.15209	0.00322025	0.0176639	NA
1564	P30511	Cond-A vs Cond-B	-0.261618	0.299372	8.15209	0.407185	0.551595	NA
1565	P30519	Cond-A vs Cond-B	-0.584694	0.228769	8.15209	0.0333627	0.0909515	NA
1566	P30520	Cond-A vs Cond-B	-0.0749877	0.155499	8.15209	0.642318	0.758094	NA
1567	P30533	Cond-A vs Cond-B	-0.0329001	0.12664	8.15209	0.801464	0.873192	NA
1568	P30536	Cond-A vs Cond-B	-0.344259	0.547385	8.15209	0.546618	0.678407	NA
1569	P30566	Cond-A vs Cond-B	-0.0769738	0.152544	8.15209	0.627194	0.745239	NA
1570	P30622	Cond-A vs Cond-B	0.309038	0.126926	8.15209	0.0403525	0.104357	NA
1571	P30626	Cond-A vs Cond-B	0.0882842	0.122727	8.15209	0.492028	0.631865	NA
1572	P30740	Cond-A vs Cond-B	0.141904	0.122293	8.15209	0.278754	0.425022	NA
1573	P30825	Cond-A vs Cond-B	-0.347523	0.282667	8.15209	0.253208	0.396367	NA
1574	P30837	Cond-A vs Cond-B	-0.315139	0.15607	8.15209	0.0774921	0.169046	NA
1575	P30838	Cond-A vs Cond-B	0.124295	0.153595	8.15209	0.441357	0.584929	NA
1576	P30876	Cond-A vs Cond-B	0.65563	0.115558	8.15209	0.000437466	0.00446949	NA
1577	P31040	Cond-A vs Cond-B	-0.0582194	0.147873	8.15209	0.703892	0.803556	NA
1578	P31146	Cond-A vs Cond-B	-0.127119	0.175034	8.15209	0.488009	0.628263	NA
1579	P31150	Cond-A vs Cond-B	-0.353357	0.150094	8.15209	0.0458048	0.114051	NA
1580	P31153	Cond-A vs Cond-B	0.0562725	0.122151	8.15209	0.65707	0.769129	NA
1581	P31323	Cond-A vs Cond-B	-0.254916	0.155403	8.15209	0.138856	0.256852	NA
1582	P31350	Cond-A vs Cond-B	2.36828	0.119117	8.15209	3.38575e-08	1.79011e-05	NA
1583	P31431	Cond-A vs Cond-B	-0.659329	0.219908	8.15209	0.0167553	0.0552347	NA
1584	P31483	Cond-A vs Cond-B	0.20223	0.194368	8.15209	0.328002	0.473977	NA
1585	P31689	Cond-A vs Cond-B	-0.222014	0.148489	8.15209	0.172541	0.299442	NA
1586	P31749	Cond-A vs Cond-B	0.00182097	0.140442	8.15209	0.989967	0.994873	NA
1587	P31751	Cond-A vs Cond-B	0.118324	0.165373	8.15209	0.494283	0.633789	NA
1588	P31930	Cond-A vs Cond-B	-0.138028	0.14022	8.15209	0.353245	0.499243	NA
1589	P31937	Cond-A vs Cond-B	-0.336466	0.193962	8.15209	0.120313	0.232161	NA
1590	P31939	Cond-A vs Cond-B	-0.0731837	0.127136	8.15209	0.580402	0.708746	NA
1591	P31942	Cond-A vs Cond-B	0.35113	0.115441	8.15209	0.0156728	0.05273	NA
1592	P31943	Cond-A vs Cond-B	0.357267	0.112641	8.15209	0.0128455	0.045871	NA
1593	P31946	Cond-A vs Cond-B	-0.000658366	0.125544	8.15209	0.995942	0.997217	NA
1594	P31947	Cond-A vs Cond-B	-0.12133	0.136752	8.15209	0.400374	0.54546	NA
1595	P31948	Cond-A vs Cond-B	0.0527979	0.123553	8.15209	0.680204	0.787221	NA
1596	P31949	Cond-A vs Cond-B	0.083968	0.133923	8.15209	0.547822	0.679522	NA
1597	P32004	Cond-A vs Cond-B	-0.336291	0.119664	8.15209	0.0224121	0.0688472	NA
1598	P32019	Cond-A vs Cond-B	0.160501	0.177245	8.15209	0.391162	0.535637	NA
1599	P32119	Cond-A vs Cond-B	-0.0380357	0.131622	8.15209	0.779812	0.857807	NA
1600	P32320	Cond-A vs Cond-B	0.0012068	0.117802	8.15209	0.992073	0.995398	NA
1601	P32321	Cond-A vs Cond-B	-0.0663936	0.139845	8.15209	0.647413	0.762627	NA
1602	P32322	Cond-A vs Cond-B	0.130282	0.121661	8.15209	0.314909	0.460796	NA
1603	P32455	Cond-A vs Cond-B	-0.444877	0.114856	8.15209	0.00455167	0.0223648	NA
1604	P32456	Cond-A vs Cond-B	-0.564156	0.165554	8.15209	0.00899859	0.0360191	NA
1605	P32519	Cond-A vs Cond-B	1.04889	0.132702	8.15209	4.28649e-05	0.00102083	NA
1606	P32780	Cond-A vs Cond-B	0.0135225	0.13291	8.15209	0.92142	0.951751	NA
1607	P32856	Cond-A vs Cond-B	-0.665964	0.130815	8.15209	0.000887372	0.00714596	NA
1608	P32929	Cond-A vs Cond-B	0.0500012	0.107984	8.15209	0.655445	0.768033	NA
1609	P32969	Cond-A vs Cond-B	0.879911	0.12213	8.15209	8.37473e-05	0.00153125	NA
1610	P32970	Cond-A vs Cond-B	-0.474865	0.127846	8.15209	0.00572524	0.0261703	NA
1611	P33121	Cond-A vs Cond-B	-0.0222754	0.121325	8.15209	0.85881	0.911958	NA
1612	P33176	Cond-A vs Cond-B	-0.608244	0.120382	8.15209	0.000931082	0.00736502	NA
1613	P33240	Cond-A vs Cond-B	0.243115	0.147626	8.15209	0.137503	0.255036	NA
1614	P33316	Cond-A vs Cond-B	0.826116	0.108254	8.15209	5.53449e-05	0.00120249	NA
1615	P33527	Cond-A vs Cond-B	-1.03215	0.18637	8.15209	0.000513505	0.00498475	NA
1616	P33764	Cond-A vs Cond-B	-0.0749334	0.138754	8.15209	0.603602	0.726886	NA
1617	P33991	Cond-A vs Cond-B	0.611916	0.103686	8.15209	0.000335861	0.00370277	NA
1618	P33992	Cond-A vs Cond-B	0.251351	0.11217	8.15209	0.0547521	0.130206	NA
1619	P33993	Cond-A vs Cond-B	0.523082	0.113789	8.15209	0.00167803	0.0109235	NA
1620	P34059	Cond-A vs Cond-B	0.266819	0.114986	8.15209	0.0483059	0.118608	NA
1621	P34896	Cond-A vs Cond-B	0.265315	0.114474	8.15209	0.0485169	0.118983	NA
1622	P34897	Cond-A vs Cond-B	-0.416984	0.113738	8.15209	0.00614168	0.027547	NA
1623	P34931	Cond-A vs Cond-B	-0.724449	0.341303	8.15209	0.0659187	0.15035	NA
1624	P34932	Cond-A vs Cond-B	-0.182545	0.116149	8.15209	0.153974	0.276393	NA
1625	P34949	Cond-A vs Cond-B	0.00649959	0.119287	8.15209	0.957859	0.975605	NA
1626	P35052	Cond-A vs Cond-B	-0.541963	0.124394	8.15209	0.00231691	0.0138435	NA
1627	P35080	Cond-A vs Cond-B	0.42607	0.128559	8.15209	0.0103533	0.039591	NA
1628	P35221	Cond-A vs Cond-B	0.281481	0.113383	8.15209	0.0374323	0.0987763	NA
1629	P35222	Cond-A vs Cond-B	-0.148702	0.111717	8.15209	0.219191	0.355984	NA
1630	P35226	Cond-A vs Cond-B	-0.0760971	0.129226	8.15209	0.571903	0.700418	NA
1631	P35232	Cond-A vs Cond-B	0.323184	0.118632	8.15209	0.0256283	0.0754862	NA
1632	P35237	Cond-A vs Cond-B	0.10624	0.132757	8.15209	0.446253	0.589484	NA
1633	P35240	Cond-A vs Cond-B	0.130723	0.136013	8.15209	0.364135	0.509257	NA
1634	P35241	Cond-A vs Cond-B	-0.018165	0.151469	8.15209	0.907445	0.943557	NA
1635	P35244	Cond-A vs Cond-B	0.319389	0.109071	8.15209	0.0186643	0.0602515	NA
1636	P35249	Cond-A vs Cond-B	0.25236	0.143168	8.15209	0.115271	0.225868	NA
1637	P35250	Cond-A vs Cond-B	0.409402	0.127306	8.15209	0.0120119	0.0437583	NA
1638	P35251	Cond-A vs Cond-B	-0.360993	0.14961	8.15209	0.0417672	0.106646	NA
1639	P35268	Cond-A vs Cond-B	0.501562	0.138337	8.15209	0.00651671	0.0286154	NA
1640	P35269	Cond-A vs Cond-B	0.230691	0.151814	8.15209	0.166408	0.291522	NA
1641	P35270	Cond-A vs Cond-B	0.0475009	0.139418	8.15209	0.741938	0.830664	NA
1642	P35354	Cond-A vs Cond-B	0.257603	0.25247	8.15209	0.336894	0.482276	NA
1643	P35498	Cond-A vs Cond-B	-1.29324	0.19044	8.15209	0.000127465	0.00196542	NA
1644	P35520	Cond-A vs Cond-B	-0.352105	0.105917	8.15209	0.0101965	0.0391669	NA
1645	P35527	Cond-A vs Cond-B	-0.664736	0.333043	8.15209	0.0803565	0.173747	NA
1646	P35548	Cond-A vs Cond-B	-0.471393	0.199157	8.15209	0.0448984	0.112437	NA
1647	P35555	Cond-A vs Cond-B	0.806129	0.187482	8.15209	0.0025046	0.0145873	NA
1648	P35568	Cond-A vs Cond-B	0.0205929	0.276136	8.15209	0.94235	0.965345	NA
1649	P35573	Cond-A vs Cond-B	-0.232803	0.130354	8.15209	0.111234	0.22023	NA
1650	P35579	Cond-A vs Cond-B	-0.737293	0.12862	8.15209	0.000408403	0.00425243	NA
1651	P35580	Cond-A vs Cond-B	-0.629353	0.1186	8.15209	0.000679321	0.0059816	NA
1652	P35606	Cond-A vs Cond-B	-0.203173	0.123909	8.15209	0.138996	0.257022	NA
1653	P35609	Cond-A vs Cond-B	0.320663	0.119075	8.15209	0.0269125	0.0781678	NA
1654	P35611	Cond-A vs Cond-B	0.0727374	0.123976	8.15209	0.573285	0.701435	NA
1655	P35613	Cond-A vs Cond-B	-0.135784	0.144127	8.15209	0.373211	0.517837	NA
1656	P35637	Cond-A vs Cond-B	0.481626	0.120693	8.15209	0.00385258	0.0200294	NA
1657	P35658	Cond-A vs Cond-B	0.0401929	0.138534	8.15209	0.77896	0.857509	NA
1658	P35659	Cond-A vs Cond-B	-0.102099	0.146651	8.15209	0.505661	0.643936	NA
1659	P35680	Cond-A vs Cond-B	1.08537	0.137494	8.15209	4.32678e-05	0.00102677	NA
1660	P35749	Cond-A vs Cond-B	-0.397064	0.220737	8.15209	0.109054	0.216812	NA
1661	P35754	Cond-A vs Cond-B	-0.110307	0.137529	8.15209	0.445265	0.588711	NA
1662	P35790	Cond-A vs Cond-B	-0.192671	0.131812	8.15209	0.181271	0.310565	NA
1663	P35813	Cond-A vs Cond-B	-0.587978	0.143983	8.15209	0.0033789	0.0181619	NA
1664	P35858	Cond-A vs Cond-B	0.341273	0.222697	8.15209	0.16325	0.288251	NA
1665	P35869	Cond-A vs Cond-B	0.695605	0.130802	8.15209	0.000669835	0.00591363	NA
1666	P35908	Cond-A vs Cond-B	-0.867776	0.444548	8.15209	0.0860427	0.18251	NA
1667	P35914	Cond-A vs Cond-B	0.100037	0.129934	8.15209	0.463079	0.605022	NA
1668	P35998	Cond-A vs Cond-B	0.266371	0.149406	8.15209	0.111757	0.221004	NA
1669	P36404	Cond-A vs Cond-B	0.306192	0.120589	8.15209	0.0342485	0.0926772	NA
1670	P36405	Cond-A vs Cond-B	0.152489	0.135313	8.15209	0.291848	0.43869	NA
1671	P36406	Cond-A vs Cond-B	-0.148121	0.160748	8.15209	0.383274	0.527968	NA
1672	P36507	Cond-A vs Cond-B	0.123792	0.12422	8.15209	0.34764	0.493092	NA
1673	P36542	Cond-A vs Cond-B	-0.0272425	0.130139	8.15209	0.839325	0.900731	NA
1674	P36543	Cond-A vs Cond-B	0.149025	0.141757	8.15209	0.323297	0.469612	NA
1675	P36551	Cond-A vs Cond-B	-0.0533536	0.114031	8.15209	0.65212	0.766284	NA
1676	P36578	Cond-A vs Cond-B	0.899862	0.219149	8.15209	0.00327415	0.0178997	NA
1677	P36639	Cond-A vs Cond-B	0.505088	0.127999	8.15209	0.00410339	0.0208503	NA
1678	P36776	Cond-A vs Cond-B	-0.32038	0.111689	8.15209	0.0204746	0.0645711	NA
1679	P36871	Cond-A vs Cond-B	0.243037	0.10493	8.15209	0.0486309	0.119066	NA
1680	P36873	Cond-A vs Cond-B	-0.0269217	0.163936	8.15209	0.873556	0.922347	NA
1681	P36915	Cond-A vs Cond-B	0.0279867	0.115484	8.15209	0.8145	0.881822	NA
1682	P36952	Cond-A vs Cond-B	-0.0986374	0.133777	8.15209	0.481604	0.622781	NA
1683	P36954	Cond-A vs Cond-B	0.889852	0.159555	8.15209	0.000490255	0.00480978	NA
1684	P36957	Cond-A vs Cond-B	-0.224154	0.130638	8.15209	0.123826	0.236687	NA
1685	P36959	Cond-A vs Cond-B	0.0968966	0.145144	8.15209	0.522842	0.658551	NA
1686	P36969	Cond-A vs Cond-B	0.0189378	0.109733	8.15209	0.867189	0.918233	NA
1687	P37108	Cond-A vs Cond-B	-0.0231042	0.163678	8.15209	0.891172	0.93329	NA
1688	P37198	Cond-A vs Cond-B	0.406152	0.15223	8.15209	0.0279836	0.0801997	NA
1689	P37235	Cond-A vs Cond-B	0.124488	0.120664	8.15209	0.33185	0.477271	NA
1690	P37275	Cond-A vs Cond-B	0.348922	0.127789	8.15209	0.0253815	0.0750565	NA
1691	P37802	Cond-A vs Cond-B	0.214504	0.118755	8.15209	0.107811	0.215044	NA
1692	P37837	Cond-A vs Cond-B	0.207188	0.120825	8.15209	0.124026	0.236936	NA
1693	P37840	Cond-A vs Cond-B	0.272297	0.174998	8.15209	0.157618	0.281049	NA
1694	P38117	Cond-A vs Cond-B	-0.133422	0.138939	8.15209	0.364522	0.509598	NA
1695	P38159	Cond-A vs Cond-B	0.0653042	0.12533	8.15209	0.616182	0.737759	NA
1696	P38398	Cond-A vs Cond-B	1.46261	0.212697	8.15209	0.000116669	0.00190412	NA
1697	P38432	Cond-A vs Cond-B	0.0131835	0.15179	8.15209	0.932884	0.958922	NA
1698	P38606	Cond-A vs Cond-B	0.373661	0.130068	8.15209	0.020338	0.0642294	NA
1699	P38646	Cond-A vs Cond-B	-0.270715	0.131733	8.15209	0.0732745	0.161886	NA
1700	P38919	Cond-A vs Cond-B	0.228894	0.155201	8.15209	0.177803	0.306506	NA
1701	P38935	Cond-A vs Cond-B	-0.901711	0.278133	8.15209	0.0115457	0.0425462	NA
1702	P39019	Cond-A vs Cond-B	0.385211	0.126414	8.15209	0.0155388	0.052465	NA
1703	P39023	Cond-A vs Cond-B	0.525698	0.122689	8.15209	0.00255659	0.0148029	NA
1704	P39060	Cond-A vs Cond-B	1.30349	0.154824	8.15209	2.6955e-05	0.000739273	NA
1705	P39210	Cond-A vs Cond-B	-0.432192	0.187361	8.15209	0.0493598	0.120202	NA
1706	P39656	Cond-A vs Cond-B	-0.427258	0.304637	8.15209	0.197676	0.329722	NA
1707	P39687	Cond-A vs Cond-B	0.099	0.152949	8.15209	0.535253	0.669141	NA
1708	P39748	Cond-A vs Cond-B	0.259641	0.193481	8.15209	0.215789	0.351811	NA
1709	P39880	Cond-A vs Cond-B	0.404089	0.125249	8.15209	0.0118241	0.0432859	NA
1710	P40121	Cond-A vs Cond-B	-0.12921	0.134859	8.15209	0.365556	0.510604	NA
1711	P40123	Cond-A vs Cond-B	-0.0425973	0.171274	8.15209	0.809738	0.878671	NA
1712	P40222	Cond-A vs Cond-B	0.154435	0.121942	8.15209	0.240332	0.38211	NA
1713	P40227	Cond-A vs Cond-B	0.0253204	0.132808	8.15209	0.853459	0.908622	NA
1714	P40261	Cond-A vs Cond-B	0.419683	0.109361	8.15209	0.00479109	0.0232501	NA
1715	P40306	Cond-A vs Cond-B	0.3175	0.138877	8.15209	0.0509795	0.12325	NA
1716	P40337	Cond-A vs Cond-B	0.212503	0.134957	8.15209	0.153295	0.275395	NA
1717	P40425	Cond-A vs Cond-B	-0.0600383	0.134544	8.15209	0.667042	0.776726	NA
1718	P40429	Cond-A vs Cond-B	1.32538	0.140516	8.15209	1.15412e-05	0.000455002	NA
1719	P40616	Cond-A vs Cond-B	0.553459	0.336879	8.15209	0.138323	0.256202	NA
1720	P40763	Cond-A vs Cond-B	0.640812	0.102273	8.15209	0.000223279	0.00282454	NA
1721	P40818	Cond-A vs Cond-B	-0.456128	0.132083	8.15209	0.00840598	0.034271	NA
1722	P40855	Cond-A vs Cond-B	-0.0154596	0.154221	8.15209	0.922573	0.952609	NA
1723	P40925	Cond-A vs Cond-B	-0.183898	0.132345	8.15209	0.201444	0.334092	NA
1724	P40926	Cond-A vs Cond-B	-0.0029568	0.145043	8.15209	0.984226	0.991675	NA
1725	P40937	Cond-A vs Cond-B	0.808455	0.13567	8.15209	0.000314583	0.00356208	NA
1726	P40938	Cond-A vs Cond-B	0.115265	0.123698	8.15209	0.3782	0.52324	NA
1727	P40939	Cond-A vs Cond-B	-0.504178	0.112345	8.15209	0.00194115	0.0121859	NA
1728	P41002	Cond-A vs Cond-B	-0.0265764	0.183732	8.15209	0.888501	0.931367	NA
1729	P41091	Cond-A vs Cond-B	-0.171951	0.119244	8.15209	0.186591	0.317485	NA
1730	P41134	Cond-A vs Cond-B	0.578956	0.124743	8.15209	0.00158268	0.0105386	NA
1731	P41208	Cond-A vs Cond-B	0.262632	0.173069	8.15209	0.16692	0.292187	NA
1732	P41212	Cond-A vs Cond-B	0.239182	0.197223	8.15209	0.259196	0.402913	NA
1733	P41214	Cond-A vs Cond-B	-0.0983381	0.114799	8.15209	0.41613	0.559747	NA
1734	P41223	Cond-A vs Cond-B	1.07081	0.143075	8.15209	6.37066e-05	0.00128835	NA
1735	P41227	Cond-A vs Cond-B	-0.139853	0.162033	8.15209	0.412747	0.556742	NA
1736	P41236	Cond-A vs Cond-B	-0.210022	0.203859	8.15209	0.332495	0.477689	NA
1737	P41240	Cond-A vs Cond-B	0.0157946	0.104605	8.15209	0.883651	0.928173	NA
1738	P41247	Cond-A vs Cond-B	-0.137264	0.145568	8.15209	0.372807	0.517491	NA
1739	P41250	Cond-A vs Cond-B	-0.179899	0.113374	8.15209	0.150521	0.272197	NA
1740	P41252	Cond-A vs Cond-B	-0.449689	0.136092	8.15209	0.0105089	0.0398896	NA
1741	P41271	Cond-A vs Cond-B	0.0464892	0.162377	8.15209	0.781786	0.859285	NA
1742	P41743	Cond-A vs Cond-B	-0.464474	0.146648	8.15209	0.0129334	0.0460372	NA
1743	P42025	Cond-A vs Cond-B	0.352942	0.159197	8.15209	0.0568389	0.133885	NA
1744	P42126	Cond-A vs Cond-B	0.0983831	0.127037	8.15209	0.460536	0.602287	NA
1745	P42166	Cond-A vs Cond-B	0.294938	0.117683	8.15209	0.036067	0.0963899	NA
1746	P42167	Cond-A vs Cond-B	-1.47023	0.262228	8.15209	0.000473365	0.004728	NA
1747	P42224	Cond-A vs Cond-B	-0.19127	0.12096	8.15209	0.151771	0.273391	NA
1748	P42226	Cond-A vs Cond-B	0.197806	0.18616	8.15209	0.318442	0.46478	NA
1749	P42285	Cond-A vs Cond-B	-0.0622641	0.130064	8.15209	0.644717	0.760388	NA
1750	P42330	Cond-A vs Cond-B	-0.0586398	0.11974	8.15209	0.637235	0.753423	NA
1751	P42336	Cond-A vs Cond-B	-0.394828	0.108692	8.15209	0.0064512	0.0284544	NA
1752	P42338	Cond-A vs Cond-B	-0.178977	0.136396	8.15209	0.225197	0.363487	NA
1753	P42345	Cond-A vs Cond-B	-0.202658	0.106192	8.15209	0.0920758	0.191239	NA
1754	P42356	Cond-A vs Cond-B	0.171203	0.187148	8.15209	0.386554	0.531174	NA
1755	P42566	Cond-A vs Cond-B	0.100921	0.115905	8.15209	0.408813	0.55313	NA
1756	P42574	Cond-A vs Cond-B	-0.123944	0.118949	8.15209	0.32733	0.473197	NA
1757	P42575	Cond-A vs Cond-B	0.482851	0.202332	8.15209	0.0435419	0.110122	NA
1758	P42677	Cond-A vs Cond-B	0.38184	0.27063	8.15209	0.195267	0.327173	NA
1759	P42681	Cond-A vs Cond-B	-0.0612742	0.234232	8.15209	0.800121	0.87267	NA
1760	P42695	Cond-A vs Cond-B	1.5744	0.398216	8.15209	0.00405927	0.0207205	NA
1761	P42696	Cond-A vs Cond-B	1.64201	0.319257	8.15209	0.000831167	0.00684996	NA
1762	P42704	Cond-A vs Cond-B	-0.143598	0.133566	8.15209	0.313112	0.459103	NA
1763	P42766	Cond-A vs Cond-B	1.17288	0.127682	8.15209	1.40812e-05	0.000505797	NA
1764	P42773	Cond-A vs Cond-B	0.142363	0.128357	8.15209	0.299026	0.444882	NA
1765	P42785	Cond-A vs Cond-B	0.243285	0.123836	8.15209	0.0843817	0.17995	NA
1766	P42858	Cond-A vs Cond-B	0.0730772	0.131178	8.15209	0.592432	0.718477	NA
1767	P42892	Cond-A vs Cond-B	-0.31335	0.130132	8.15209	0.0420934	0.107239	NA
1768	P43034	Cond-A vs Cond-B	-0.176516	0.122743	8.15209	0.187665	0.318798	NA
1769	P43155	Cond-A vs Cond-B	-0.247561	0.128624	8.15209	0.0897783	0.187965	NA
1770	P43243	Cond-A vs Cond-B	0.263825	0.11981	8.15209	0.0581925	0.13621	NA
1771	P43246	Cond-A vs Cond-B	0.293857	0.109065	8.15209	0.0268555	0.0781572	NA
1772	P43304	Cond-A vs Cond-B	-0.211846	0.121186	8.15209	0.117871	0.228968	NA
1773	P43307	Cond-A vs Cond-B	-0.390514	0.149863	8.15209	0.0308467	0.0862265	NA
1774	P43378	Cond-A vs Cond-B	0.147405	0.156125	8.15209	0.372233	0.516909	NA
1775	P43403	Cond-A vs Cond-B	-0.222248	0.213874	8.15209	0.328571	0.47439	NA
1776	P43487	Cond-A vs Cond-B	0.0725349	0.149531	8.15209	0.640384	0.756478	NA
1777	P43490	Cond-A vs Cond-B	-0.135747	0.144835	8.15209	0.375561	0.520342	NA
1778	P43686	Cond-A vs Cond-B	0.230009	0.121106	8.15209	0.0933935	0.193139	NA
1779	P43897	Cond-A vs Cond-B	-0.125034	0.116235	8.15209	0.312863	0.458993	NA
1780	P45877	Cond-A vs Cond-B	0.419759	0.162273	8.15209	0.0317831	0.0880299	NA
1781	P45880	Cond-A vs Cond-B	-0.489537	0.143573	8.15209	0.00897191	0.0359521	NA
1782	P45954	Cond-A vs Cond-B	-0.403557	0.148802	8.15209	0.0261217	0.0764015	NA
1783	P45973	Cond-A vs Cond-B	0.216116	0.129214	8.15209	0.132251	0.248115	NA
1784	P45974	Cond-A vs Cond-B	-0.206896	0.138636	8.15209	0.173253	0.300365	NA
1785	P45983	Cond-A vs Cond-B	-0.0995033	0.145601	8.15209	0.513307	0.650825	NA
1786	P45984	Cond-A vs Cond-B	-0.158756	0.108392	8.15209	0.180488	0.309938	NA
1787	P45985	Cond-A vs Cond-B	-0.301903	0.378975	8.15209	0.448243	0.590946	NA
1788	P46013	Cond-A vs Cond-B	0.0778849	0.123632	8.15209	0.54596	0.677716	NA
1789	P46020	Cond-A vs Cond-B	-0.0947495	0.146963	8.15209	0.536827	0.670607	NA
1790	P46060	Cond-A vs Cond-B	0.138736	0.125933	8.15209	0.302066	0.447515	NA
1791	P46063	Cond-A vs Cond-B	-0.359315	0.113039	8.15209	0.0127109	0.0454936	NA
1792	P46087	Cond-A vs Cond-B	0.645695	0.141636	8.15209	0.00176519	0.0113148	NA
1793	P46095	Cond-A vs Cond-B	-0.374194	0.327656	8.15209	0.285873	0.43282	NA
1794	P46100	Cond-A vs Cond-B	0.0312512	0.102462	8.15209	0.768006	0.850048	NA
1795	P46108	Cond-A vs Cond-B	0.0885083	0.117817	8.15209	0.473636	0.615929	NA
1796	P46109	Cond-A vs Cond-B	0.227254	0.121449	8.15209	0.0975393	0.199308	NA
1797	P46199	Cond-A vs Cond-B	-0.548354	0.121396	8.15209	0.00186635	0.0117938	NA
1798	P46379	Cond-A vs Cond-B	0.561933	0.224491	8.15209	0.0362407	0.0966226	NA
1799	P46459	Cond-A vs Cond-B	-0.0156199	0.131165	8.15209	0.908089	0.943916	NA
1800	P46527	Cond-A vs Cond-B	-0.512721	0.11685	8.15209	0.00222124	0.0134749	NA
1801	P46531	Cond-A vs Cond-B	0.368876	0.13217	8.15209	0.023098	0.0702279	NA
1802	P46736	Cond-A vs Cond-B	0.0380205	0.127336	8.15209	0.772728	0.852894	NA
1803	P46776	Cond-A vs Cond-B	0.723634	0.174429	8.15209	0.00308602	0.0171525	NA
1804	P46777	Cond-A vs Cond-B	0.817243	0.136843	8.15209	0.000309923	0.00353621	NA
1805	P46778	Cond-A vs Cond-B	0.891271	0.129328	8.15209	0.000114873	0.00189343	NA
1806	P46779	Cond-A vs Cond-B	0.835894	0.155708	8.15209	0.000629978	0.00570408	NA
1807	P46781	Cond-A vs Cond-B	1.19934	0.156788	8.15209	5.44006e-05	0.0011897	NA
1808	P46782	Cond-A vs Cond-B	0.780174	0.119558	8.15209	0.000168525	0.00234464	NA
1809	P46783	Cond-A vs Cond-B	0.670369	0.140117	8.15209	0.00131224	0.00926506	NA
1810	P46821	Cond-A vs Cond-B	-0.164355	0.112857	8.15209	0.182717	0.312243	NA
1811	P46926	Cond-A vs Cond-B	-0.314597	0.146446	8.15209	0.0633233	0.145923	NA
1812	P46934	Cond-A vs Cond-B	0.384647	0.21194	8.15209	0.10639	0.21259	NA
1813	P46937	Cond-A vs Cond-B	0.173625	0.136686	8.15209	0.239051	0.380616	NA
1814	P46939	Cond-A vs Cond-B	-0.528091	0.120126	8.15209	0.00219642	0.0133881	NA
1815	P46940	Cond-A vs Cond-B	-0.567234	0.117425	8.15209	0.00123597	0.00891285	NA
1816	P46952	Cond-A vs Cond-B	0.0658263	0.172087	8.15209	0.711858	0.808237	NA
1817	P46976	Cond-A vs Cond-B	-0.106034	0.143554	8.15209	0.480851	0.622048	NA
1818	P46977	Cond-A vs Cond-B	-1.36552	0.345208	8.15209	0.00404761	0.0207084	NA
1819	P47224	Cond-A vs Cond-B	0.527981	0.129102	8.15209	0.00335077	0.0180979	NA
1820	P47712	Cond-A vs Cond-B	-0.281551	0.2356	8.15209	0.265678	0.409726	NA
1821	P47736	Cond-A vs Cond-B	0.341495	0.134927	8.15209	0.0346915	0.0935356	NA
1822	P47755	Cond-A vs Cond-B	0.360067	0.14766	8.15209	0.0401182	0.103897	NA
1823	P47756	Cond-A vs Cond-B	-0.122013	0.107643	8.15209	0.289237	0.436234	NA
1824	P47813	Cond-A vs Cond-B	-0.0528375	0.113898	8.15209	0.654853	0.767667	NA
1825	P47897	Cond-A vs Cond-B	-0.36259	0.134631	8.15209	0.0269021	0.0781678	NA
1826	P47914	Cond-A vs Cond-B	0.934286	0.14655	8.15209	0.000198113	0.0026305	NA
1827	P47985	Cond-A vs Cond-B	0.354244	0.209237	8.15209	0.128201	0.242213	NA
1828	P48047	Cond-A vs Cond-B	0.184342	0.14539	8.15209	0.239839	0.381775	NA
1829	P48059	Cond-A vs Cond-B	0.204122	0.119817	8.15209	0.126154	0.239631	NA
1830	P48147	Cond-A vs Cond-B	-0.250227	0.123358	8.15209	0.0763809	0.167204	NA
1831	P48163	Cond-A vs Cond-B	-0.0449923	0.107837	8.15209	0.687285	0.792058	NA
1832	P48200	Cond-A vs Cond-B	0.0903873	0.115062	8.15209	0.454354	0.596534	NA
1833	P48307	Cond-A vs Cond-B	0.43085	0.149575	8.15209	0.0200976	0.0638011	NA
1834	P48382	Cond-A vs Cond-B	0.157906	0.103621	8.15209	0.165347	0.290573	NA
1835	P48426	Cond-A vs Cond-B	-0.0486713	0.129608	8.15209	0.716852	0.811018	NA
1836	P48444	Cond-A vs Cond-B	-0.0534053	0.121766	8.15209	0.672351	0.780735	NA
1837	P48449	Cond-A vs Cond-B	0.00273916	0.111491	8.15209	0.98099	0.989784	NA
1838	P48454	Cond-A vs Cond-B	-0.174189	0.15888	8.15209	0.304252	0.449415	NA
1839	P48506	Cond-A vs Cond-B	0.172128	0.173535	8.15209	0.349776	0.495386	NA
1840	P48507	Cond-A vs Cond-B	-0.369463	0.118411	8.15209	0.0138966	0.0483348	NA
1841	P48509	Cond-A vs Cond-B	-0.821293	0.183297	8.15209	0.00195972	0.0122679	NA
1842	P48553	Cond-A vs Cond-B	-0.297505	0.15387	8.15209	0.0885614	0.186252	NA
1843	P48556	Cond-A vs Cond-B	0.12183	0.123682	8.15209	0.35294	0.498918	NA
1844	P48634	Cond-A vs Cond-B	-0.152385	0.10186	8.15209	0.172319	0.299303	NA
1845	P48637	Cond-A vs Cond-B	0.223673	0.105506	8.15209	0.0661867	0.150856	NA
1846	P48643	Cond-A vs Cond-B	-0.0708059	0.110912	8.15209	0.540732	0.674228	NA
1847	P48651	Cond-A vs Cond-B	-1.99979	0.283253	8.15209	9.67813e-05	0.00168662	NA
1848	P48681	Cond-A vs Cond-B	0.137881	0.114049	8.15209	0.260573	0.404457	NA
1849	P48723	Cond-A vs Cond-B	0.611377	0.146923	8.15209	0.00303234	0.0169527	NA
1850	P48729	Cond-A vs Cond-B	-0.131276	0.162565	8.15209	0.442286	0.585822	NA
1851	P48730	Cond-A vs Cond-B	0.813394	0.135845	8.15209	0.000304509	0.00348934	NA
1852	P48735	Cond-A vs Cond-B	-0.276632	0.160001	8.15209	0.121376	0.233677	NA
1853	P48739	Cond-A vs Cond-B	0.0721474	0.108122	8.15209	0.523031	0.658551	NA
1854	P48740	Cond-A vs Cond-B	-0.128021	0.156904	8.15209	0.437736	0.581101	NA
1855	P48960	Cond-A vs Cond-B	0.150942	0.216146	8.15209	0.504399	0.643357	NA
1856	P49005	Cond-A vs Cond-B	0.444466	0.122406	8.15209	0.00646508	0.0284821	NA
1857	P49006	Cond-A vs Cond-B	-1.49434	0.234772	8.15209	0.000200314	0.00263878	NA
1858	P49023	Cond-A vs Cond-B	0.146783	0.128313	8.15209	0.285121	0.431974	NA
1859	P49137	Cond-A vs Cond-B	0.341117	0.138892	8.15209	0.03903	0.101828	NA
1860	P49189	Cond-A vs Cond-B	-0.344333	0.109588	8.15209	0.0134397	0.0472615	NA
1861	P49207	Cond-A vs Cond-B	1.1003	0.130791	8.15209	2.71097e-05	0.000740482	NA
1862	P49247	Cond-A vs Cond-B	0.0637734	0.14498	8.15209	0.671455	0.779965	NA
1863	P49257	Cond-A vs Cond-B	-1.04593	0.208536	8.15209	0.00097565	0.0075831	NA
1864	P49321	Cond-A vs Cond-B	0.282536	0.146782	8.15209	0.0897537	0.187965	NA
1865	P49327	Cond-A vs Cond-B	0.330246	0.146832	8.15209	0.05404	0.12865	NA
1866	P49336	Cond-A vs Cond-B	0.208108	0.18026	8.15209	0.28102	0.428057	NA
1867	P49354	Cond-A vs Cond-B	0.454805	0.11099	8.15209	0.00331304	0.0180005	NA
1868	P49366	Cond-A vs Cond-B	-0.400938	0.170772	8.15209	0.0462712	0.11494	NA
1869	P49368	Cond-A vs Cond-B	-0.172874	0.110373	8.15209	0.155217	0.277805	NA
1870	P49406	Cond-A vs Cond-B	0.198151	0.129383	8.15209	0.163481	0.288506	NA
1871	P49407	Cond-A vs Cond-B	-0.0111024	0.106003	8.15209	0.919116	0.950889	NA
1872	P49411	Cond-A vs Cond-B	-0.299742	0.118552	8.15209	0.0348332	0.0937665	NA
1873	P49418	Cond-A vs Cond-B	0.319062	0.182628	8.15209	0.118059	0.229153	NA
1874	P49419	Cond-A vs Cond-B	0.132805	0.157403	8.15209	0.422889	0.566877	NA
1875	P49427	Cond-A vs Cond-B	-0.218122	0.138028	8.15209	0.151997	0.273652	NA
1876	P49441	Cond-A vs Cond-B	-0.176941	0.12102	8.15209	0.181172	0.310565	NA
1877	P49454	Cond-A vs Cond-B	1.8978	0.18441	8.15209	5.9605e-06	0.000293292	NA
1878	P49458	Cond-A vs Cond-B	-0.0285517	0.115376	8.15209	0.810667	0.879536	NA
1879	P49459	Cond-A vs Cond-B	0.816491	0.25896	8.15209	0.0132184	0.0467827	NA
1880	P49585	Cond-A vs Cond-B	-0.0259639	0.124241	8.15209	0.839591	0.900841	NA
1881	P49588	Cond-A vs Cond-B	-0.336016	0.125327	8.15209	0.0274157	0.0791824	NA
1882	P49589	Cond-A vs Cond-B	-0.27891	0.11488	8.15209	0.0407959	0.105129	NA
1883	P49590	Cond-A vs Cond-B	-0.173927	0.118916	8.15209	0.18103	0.31047	NA
1884	P49591	Cond-A vs Cond-B	-0.114738	0.114077	8.15209	0.343433	0.488575	NA
1885	P49593	Cond-A vs Cond-B	0.371791	0.106993	8.15209	0.00814081	0.0334633	NA
1886	P49641	Cond-A vs Cond-B	-0.392346	0.205268	8.15209	0.0916511	0.190593	NA
1887	P49643	Cond-A vs Cond-B	0.548548	0.119227	8.15209	0.00166929	0.0109153	NA
1888	P49662	Cond-A vs Cond-B	-0.495098	0.163789	8.15209	0.0161336	0.0538754	NA
1889	P49674	Cond-A vs Cond-B	0.0917972	0.19514	8.15209	0.650386	0.765186	NA
1890	P49711	Cond-A vs Cond-B	-0.698109	0.262569	8.15209	0.0283912	0.0809153	NA
1891	P49716	Cond-A vs Cond-B	1.11769	0.152894	8.15209	7.54605e-05	0.00144919	NA
1892	P49720	Cond-A vs Cond-B	0.477049	0.113889	8.15209	0.00291866	0.0164547	NA
1893	P49721	Cond-A vs Cond-B	0.0461279	0.159242	8.15209	0.779299	0.857741	NA
1894	P49736	Cond-A vs Cond-B	0.614554	0.110345	8.15209	0.00049478	0.00482663	NA
1895	P49747	Cond-A vs Cond-B	-0.674937	0.181617	8.15209	0.00570936	0.0261155	NA
1896	P49748	Cond-A vs Cond-B	0.251639	0.121389	8.15209	0.0712453	0.158607	NA
1897	P49750	Cond-A vs Cond-B	0.269396	0.106592	8.15209	0.034888	0.0938433	NA
1898	P49754	Cond-A vs Cond-B	0.377955	0.298316	8.15209	0.240165	0.381935	NA
1899	P49755	Cond-A vs Cond-B	-0.82936	0.165078	8.15209	0.000965263	0.00753738	NA
1900	P49756	Cond-A vs Cond-B	0.0821043	0.158219	8.15209	0.617601	0.738428	NA
1901	P49757	Cond-A vs Cond-B	0.394628	0.131571	8.15209	0.0167255	0.0551638	NA
1902	P49761	Cond-A vs Cond-B	0.190078	0.130888	8.15209	0.183815	0.313874	NA
1903	P49768	Cond-A vs Cond-B	-1.16345	0.352556	8.15209	0.0105767	0.0400418	NA
1904	P49770	Cond-A vs Cond-B	0.0701661	0.113797	8.15209	0.554331	0.685563	NA
1905	P49773	Cond-A vs Cond-B	-0.275273	0.210615	8.15209	0.226875	0.365491	NA
1906	P49790	Cond-A vs Cond-B	0.181573	0.145648	8.15209	0.247151	0.389987	NA
1907	P49792	Cond-A vs Cond-B	-0.549116	0.125072	8.15209	0.00221358	0.0134544	NA
1908	P49795	Cond-A vs Cond-B	-1.08401	0.176318	8.15209	0.000254319	0.00307203	NA
1909	P49796	Cond-A vs Cond-B	0.242603	0.126405	8.15209	0.0905401	0.189047	NA
1910	P49815	Cond-A vs Cond-B	0.441395	0.20647	8.15209	0.0643641	0.147508	NA
1911	P49821	Cond-A vs Cond-B	-0.161736	0.118785	8.15209	0.209763	0.344654	NA
1912	P49840	Cond-A vs Cond-B	-0.135601	0.131191	8.15209	0.331002	0.476601	NA
1913	P49841	Cond-A vs Cond-B	0.132114	0.132774	8.15209	0.348338	0.493799	NA
1914	P49902	Cond-A vs Cond-B	0.0707902	0.157499	8.15209	0.664807	0.774933	NA
1915	P49903	Cond-A vs Cond-B	-0.12291	0.117942	8.15209	0.327271	0.473197	NA
1916	P49914	Cond-A vs Cond-B	0.218838	0.173486	8.15209	0.242055	0.384211	NA
1917	P49915	Cond-A vs Cond-B	-0.172489	0.121657	8.15209	0.193313	0.3247	NA
1918	P49916	Cond-A vs Cond-B	-0.348864	0.125153	8.15209	0.0232214	0.0705711	NA
1919	P49959	Cond-A vs Cond-B	0.0526039	0.149258	8.15209	0.73345	0.825054	NA
1920	P50135	Cond-A vs Cond-B	-0.329622	0.17403	8.15209	0.0941462	0.194153	NA
1921	P50148	Cond-A vs Cond-B	-0.771409	0.135739	8.15209	0.000432656	0.00442711	NA
1922	P50151	Cond-A vs Cond-B	-0.169584	0.138684	8.15209	0.255574	0.399137	NA
1923	P50213	Cond-A vs Cond-B	-0.0664628	0.121459	8.15209	0.598895	0.724084	NA
1924	P50336	Cond-A vs Cond-B	-0.28856	0.149006	8.15209	0.0881372	0.185651	NA
1925	P50395	Cond-A vs Cond-B	-0.0585001	0.106321	8.15209	0.596917	0.722345	NA
1926	P50402	Cond-A vs Cond-B	-1.69659	0.143191	8.15209	2.01691e-06	0.000153297	NA
1927	P50406	Cond-A vs Cond-B	0.729681	0.201583	8.15209	0.00657343	0.0288077	NA
1928	P50416	Cond-A vs Cond-B	-1.15935	0.214668	8.15209	0.000605738	0.00556049	NA
1929	P50443	Cond-A vs Cond-B	-1.252	0.259526	8.15209	0.00124623	0.00896752	NA
1930	P50452	Cond-A vs Cond-B	-0.402516	0.151223	8.15209	0.0282591	0.0807127	NA
1931	P50453	Cond-A vs Cond-B	-0.175949	0.15709	8.15209	0.294601	0.44144	NA
1932	P50454	Cond-A vs Cond-B	0.132057	0.115265	8.15209	0.284443	0.431509	NA
1933	P50479	Cond-A vs Cond-B	0.462473	0.167056	8.15209	0.0239239	0.0721492	NA
1934	P50539	Cond-A vs Cond-B	-0.159149	0.208583	5.15209	0.478923	0.620523	NA
1935	P50542	Cond-A vs Cond-B	0.251481	0.171745	8.15209	0.180587	0.309988	NA
1936	P50548	Cond-A vs Cond-B	0.0499644	0.172932	8.15209	0.77985	0.857807	NA
1937	P50552	Cond-A vs Cond-B	0.0481636	0.126415	8.15209	0.712943	0.808644	NA
1938	P50570	Cond-A vs Cond-B	0.28194	0.159951	8.15209	0.115274	0.225868	NA
1939	P50579	Cond-A vs Cond-B	-0.0525774	0.113347	8.15209	0.654882	0.767667	NA
1940	P50583	Cond-A vs Cond-B	0.092325	0.114972	8.15209	0.444742	0.588417	NA
1941	P50607	Cond-A vs Cond-B	-0.127236	0.14554	8.15209	0.407007	0.551466	NA
1942	P50613	Cond-A vs Cond-B	1.47958	0.248769	8.15209	0.000318686	0.00359637	NA
1943	P50747	Cond-A vs Cond-B	0.0311178	0.111417	8.15209	0.786976	0.86321	NA
1944	P50748	Cond-A vs Cond-B	0.150734	0.139	8.15209	0.309205	0.455571	NA
1945	P50750	Cond-A vs Cond-B	-0.428916	0.137781	8.15209	0.0140491	0.0485874	NA
1946	P50851	Cond-A vs Cond-B	-0.0930817	0.118482	8.15209	0.454318	0.596534	NA
1947	P50895	Cond-A vs Cond-B	-0.493109	0.145005	8.15209	0.00909371	0.0362264	NA
1948	P50897	Cond-A vs Cond-B	0.280695	0.126421	8.15209	0.0565433	0.133313	NA
1949	P50914	Cond-A vs Cond-B	0.867516	0.148253	8.15209	0.000355716	0.0038574	NA
1950	P50990	Cond-A vs Cond-B	-0.245128	0.148191	8.15209	0.135992	0.253217	NA
1951	P50991	Cond-A vs Cond-B	-0.17541	0.13455	8.15209	0.227951	0.366871	NA
1952	P50993	Cond-A vs Cond-B	-0.417502	0.276745	7.15209	0.174236	0.301639	NA
1953	P50995	Cond-A vs Cond-B	0.297008	0.125827	8.15209	0.0453587	0.113309	NA
1954	P51003	Cond-A vs Cond-B	-0.0358384	0.140912	8.15209	0.805537	0.875675	NA
1955	P51114	Cond-A vs Cond-B	0.415999	0.107998	8.15209	0.00469356	0.0229098	NA
1956	P51116	Cond-A vs Cond-B	0.0778021	0.106323	8.15209	0.484823	0.625494	NA
1957	P51148	Cond-A vs Cond-B	-0.984058	0.120687	8.15209	3.4132e-05	0.000862014	NA
1958	P51149	Cond-A vs Cond-B	-0.935998	0.141079	8.15209	0.000150094	0.00219307	NA
1959	P51151	Cond-A vs Cond-B	-1.09056	0.174158	8.15209	0.000224211	0.00283099	NA
1960	P51153	Cond-A vs Cond-B	-1.64486	0.404847	8.15209	0.00347863	0.0185638	NA
1961	P51157	Cond-A vs Cond-B	0.521655	0.124487	8.15209	0.00291181	0.0164299	NA
1962	P51159	Cond-A vs Cond-B	-0.30071	0.356406	8.15209	0.422888	0.566877	NA
1963	P51397	Cond-A vs Cond-B	0.0824889	0.151271	8.15209	0.600142	0.724573	NA
1964	P51398	Cond-A vs Cond-B	0.084698	0.116153	8.15209	0.486304	0.626921	NA
1965	P51452	Cond-A vs Cond-B	0.0658749	0.110955	8.15209	0.568811	0.698053	NA
1966	P51531	Cond-A vs Cond-B	0.00756171	0.137278	8.15209	0.957398	0.975325	NA
1967	P51532	Cond-A vs Cond-B	-0.250975	0.15166	8.15209	0.135845	0.253134	NA
1968	P51553	Cond-A vs Cond-B	-0.0322113	0.104054	8.15209	0.764658	0.847902	NA
1969	P51570	Cond-A vs Cond-B	0.0822477	0.114403	8.15209	0.492274	0.63206	NA
1970	P51571	Cond-A vs Cond-B	-0.164996	0.125905	8.15209	0.225748	0.364114	NA
1971	P51572	Cond-A vs Cond-B	-1.87637	0.227663	8.15209	3.15374e-05	0.000818018	NA
1972	P51608	Cond-A vs Cond-B	-1.60147	0.141319	8.15209	2.846e-06	0.000190454	NA
1973	P51610	Cond-A vs Cond-B	0.174289	0.121762	8.15209	0.189515	0.320529	NA
1974	P51617	Cond-A vs Cond-B	-0.00165907	0.141029	8.15209	0.990897	0.995106	NA
1975	P51636	Cond-A vs Cond-B	-0.890666	0.160846	8.15209	0.000513968	0.00498475	NA
1976	P51648	Cond-A vs Cond-B	-0.708944	0.194111	8.15209	0.00626773	0.0278881	NA
1977	P51649	Cond-A vs Cond-B	-0.626078	0.228209	8.15209	0.0248726	0.0740423	NA
1978	P51659	Cond-A vs Cond-B	0.054056	0.108372	8.15209	0.631099	0.748815	NA
1979	P51665	Cond-A vs Cond-B	0.58305	0.169659	8.15209	0.00861844	0.034912	NA
1980	P51688	Cond-A vs Cond-B	0.482821	0.184033	8.15209	0.0300009	0.0843554	NA
1981	P51692	Cond-A vs Cond-B	-0.244283	0.213426	8.15209	0.284876	0.431779	NA
1982	P51784	Cond-A vs Cond-B	0.610845	0.117533	8.15209	0.000777214	0.00650053	NA
1983	P51788	Cond-A vs Cond-B	0.28733	0.203917	8.15209	0.195803	0.327855	NA
1984	P51798	Cond-A vs Cond-B	-0.359608	0.246853	8.15209	0.182592	0.312243	NA
1985	P51808	Cond-A vs Cond-B	0.346833	0.144581	8.15209	0.0426973	0.108519	NA
1986	P51809	Cond-A vs Cond-B	-0.72763	0.143554	8.15209	0.000912463	0.00728664	NA
1987	P51812	Cond-A vs Cond-B	-0.311465	0.150013	8.15209	0.070881	0.157954	NA
1988	P51825	Cond-A vs Cond-B	-0.518059	0.171723	8.15209	0.0162819	0.0542353	NA
1989	P51858	Cond-A vs Cond-B	-0.12334	0.162344	8.15209	0.468806	0.611312	NA
1990	P51946	Cond-A vs Cond-B	0.216297	0.113662	8.15209	0.0928512	0.192305	NA
1991	P51948	Cond-A vs Cond-B	0.461766	0.195773	8.15209	0.0454857	0.113494	NA
1992	P51965	Cond-A vs Cond-B	0.0401545	0.118459	8.15209	0.743196	0.831545	NA
1993	P51970	Cond-A vs Cond-B	-0.432033	0.130711	8.15209	0.0104938	0.0398681	NA
1994	P51991	Cond-A vs Cond-B	0.0706726	0.110842	8.15209	0.541226	0.674717	NA
1995	P52209	Cond-A vs Cond-B	-0.263549	0.175319	8.15209	0.170485	0.296951	NA
1996	P52272	Cond-A vs Cond-B	0.355693	0.121749	8.15209	0.0188603	0.060767	NA
1997	P52292	Cond-A vs Cond-B	1.37733	0.106661	8.15209	1.03264e-06	9.33843e-05	NA
1998	P52294	Cond-A vs Cond-B	0.103502	0.160102	8.15209	0.535745	0.669506	NA
[truncated: 4,721 more rows]

## Sheet: Stats Linear Peptides Noise 20 
Supplementary Table ST4: MSstats relative quantification output with fold-changes and adjusted p-values comparing proteins abundance between untreated and cisplatin-treated (25 µM) SK-OV-3 ovarian cancer cells with higher background noise (Only linear peptides, 20 Units Noise)
	Protein	Label	log2FC	SE	DF	pvalue	adj.pvalue	issue
1	A0A0B4J2F0	Cond-A vs Cond-B	0.116804	0.17106	8.55749	0.512776	0.648253	NA
2	A0A0U1RRE5	Cond-A vs Cond-B	-0.0490845	0.109207	8.55749	0.664264	0.771151	NA
3	A0AV96	Cond-A vs Cond-B	0.913888	0.0990408	8.55749	9.82891e-06	0.000366525	NA
4	A0AVF1	Cond-A vs Cond-B	-0.00588919	0.117656	8.55749	0.961228	0.97595	NA
5	A0AVT1	Cond-A vs Cond-B	-0.227298	0.108774	8.55749	0.067807	0.153013	NA
6	A0FGR8	Cond-A vs Cond-B	-0.814964	0.143921	8.55749	0.000371356	0.00370524	NA
7	A0JLT2	Cond-A vs Cond-B	0.228699	0.10794	8.55749	0.0647293	0.148105	NA
8	A0JNW5	Cond-A vs Cond-B	0.1267	0.0994638	8.55749	0.236232	0.376876	NA
9	A0MZ66	Cond-A vs Cond-B	0.0548493	0.113011	8.55749	0.639614	0.752145	NA
10	A0PJW6	Cond-A vs Cond-B	-0.149487	0.19665	8.55749	0.46758	0.608638	NA
11	A1A4S6	Cond-A vs Cond-B	0.304144	0.160119	8.55749	0.0916493	0.189253	NA
12	A1IGU5	Cond-A vs Cond-B	0.100109	0.117205	8.55749	0.416296	0.560916	NA
13	A1L0T0	Cond-A vs Cond-B	-0.793871	0.20134	8.55749	0.00374429	0.0192997	NA
14	A1L188	Cond-A vs Cond-B	0.0106926	0.125469	8.55749	0.934046	0.958603	NA
15	A1L390	Cond-A vs Cond-B	0.250984	0.09769	8.55749	0.031436	0.0875774	NA
16	A1X283	Cond-A vs Cond-B	-0.507932	0.135328	8.55749	0.00495812	0.0237655	NA
17	A1XBS5	Cond-A vs Cond-B	0.617969	0.189283	8.55749	0.010445	0.0398404	NA
18	A1Z1Q3	Cond-A vs Cond-B	-0.20554	0.0887034	8.55749	0.0471151	0.117425	NA
19	A2A2Z9	Cond-A vs Cond-B	-1.09267	0.175327	8.55749	0.000189146	0.00238218	NA
20	A2AJT9	Cond-A vs Cond-B	0.576591	0.137643	8.55749	0.00262035	0.0147977	NA
21	A2RRP1	Cond-A vs Cond-B	-0.331359	0.11101	8.55749	0.0161996	0.0548061	NA
22	A2RTX5	Cond-A vs Cond-B	0.581561	0.342779	8.55749	0.125746	0.239473	NA
23	A2RUC4	Cond-A vs Cond-B	0.0638204	0.142059	8.55749	0.664411	0.771151	NA
24	A2VEC9	Cond-A vs Cond-B	-0.2677	0.0924433	8.55749	0.0186561	0.0608648	NA
25	A3KMH1	Cond-A vs Cond-B	-0.326704	0.0992482	8.55749	0.0100162	0.0387899	NA
26	A3KN83	Cond-A vs Cond-B	0.10356	0.101375	8.55749	0.335001	0.480682	NA
27	A4D0S4	Cond-A vs Cond-B	-0.154774	0.112909	8.55749	0.205318	0.340835	NA
28	A4D1E1	Cond-A vs Cond-B	-0.08291	0.103524	8.55749	0.444868	0.587903	NA
29	A4D1E9	Cond-A vs Cond-B	0.166504	0.12145	8.55749	0.20526	0.340824	NA
30	A4D1P6	Cond-A vs Cond-B	0.2251	0.139669	8.55749	0.143237	0.262234	NA
31	A5D8V6	Cond-A vs Cond-B	0.380031	0.111419	8.55749	0.00833397	0.0337966	NA
32	A5PLN9	Cond-A vs Cond-B	-0.0586267	0.0916818	8.55749	0.539263	0.669939	NA
33	A5YKK6	Cond-A vs Cond-B	0.00367915	0.118884	8.55749	0.976021	0.984279	NA
34	A5YM69	Cond-A vs Cond-B	0.25282	0.106077	8.55749	0.042365	0.108597	NA
35	A6H8Y1	Cond-A vs Cond-B	-0.256787	0.107095	8.55749	0.0413975	0.106608	NA
36	A6NCF6	Cond-A vs Cond-B	0.0158892	0.15428	8.55749	0.920344	0.949505	NA
37	A6NDG6	Cond-A vs Cond-B	0.195619	0.0937996	8.55749	0.0682556	0.153508	NA
38	A6NDP7	Cond-A vs Cond-B	-0.204303	0.148377	8.55749	0.203483	0.338884	NA
39	A6NDU8	Cond-A vs Cond-B	-0.661366	0.143114	8.55749	0.00143001	0.00959328	NA
40	A6NED2	Cond-A vs Cond-B	0.24297	0.150392	8.55749	0.142386	0.261034	NA
41	A6NFH5	Cond-A vs Cond-B	0.337162	0.200306	8.55749	0.128363	0.24307	NA
42	A6NFI3	Cond-A vs Cond-B	-0.578093	0.123333	8.55749	0.00130685	0.00896091	NA
43	A6NFY7	Cond-A vs Cond-B	-0.0726564	0.104772	8.55749	0.506397	0.641891	NA
44	A6NG13	Cond-A vs Cond-B	0.137248	0.228949	8.55749	0.564391	0.69125	NA
45	A6NGB9	Cond-A vs Cond-B	0.375499	0.142055	8.55749	0.0279125	0.0806541	NA
46	A6NHQ2	Cond-A vs Cond-B	-0.0938277	0.120814	8.55749	0.458307	0.600549	NA
47	A6NHR9	Cond-A vs Cond-B	-0.360354	0.090899	8.55749	0.00362867	0.0189082	NA
48	A6NHX0	Cond-A vs Cond-B	0.0567989	0.105733	8.55749	0.604818	0.724867	NA
49	A6NIH7	Cond-A vs Cond-B	-0.0229702	0.136349	8.55749	0.870131	0.916397	NA
50	A6NIX2	Cond-A vs Cond-B	-0.225909	0.163719	8.55749	0.202609	0.337854	NA
51	A6NJ78	Cond-A vs Cond-B	0.503396	0.101645	8.55749	0.000915775	0.00688396	NA
52	A6NKD9	Cond-A vs Cond-B	0.350206	0.122167	8.55749	0.0195427	0.0629574	NA
53	A6NKF1	Cond-A vs Cond-B	0.397961	0.116399	8.55749	0.00823088	0.0334803	NA
54	A6NM62	Cond-A vs Cond-B	-0.254679	0.116377	8.55749	0.0579135	0.136806	NA
55	A6NMT0	Cond-A vs Cond-B	-0.147526	0.0991816	8.55749	0.17279	0.300716	NA
56	A6NNA2	Cond-A vs Cond-B	0.0985532	0.421094	8.55749	0.820456	0.884296	NA
57	A6NNT2	Cond-A vs Cond-B	0.0343986	0.10152	8.55749	0.742899	0.830767	NA
58	A6ZKI3	Cond-A vs Cond-B	0.67327	0.0994201	8.55749	0.000103597	0.00163426	NA
59	A7E2V4	Cond-A vs Cond-B	0.315123	0.104942	8.55749	0.0157479	0.0537959	NA
60	A7KAX9	Cond-A vs Cond-B	-0.225867	0.158014	8.55749	0.188358	0.319759	NA
61	A8MW92	Cond-A vs Cond-B	-0.334832	0.131413	8.55749	0.0325263	0.0895799	NA
62	A8MWY0	Cond-A vs Cond-B	-0.425001	0.268647	8.55749	0.149847	0.270489	NA
63	A8MX76	Cond-A vs Cond-B	-0.0244878	0.240552	8.55749	0.921262	0.950137	NA
64	A8MZ36	Cond-A vs Cond-B	-0.313072	0.186999	8.55749	0.130161	0.24557	NA
65	A9UHW6	Cond-A vs Cond-B	0.415101	0.0956388	8.55749	0.00211331	0.0127036	NA
66	B1AK53	Cond-A vs Cond-B	0.0351036	0.0913088	8.55749	0.710024	0.805337	NA
67	B2RTY4	Cond-A vs Cond-B	-0.294599	0.0977407	8.55749	0.0154703	0.0531742	NA
68	B3EWG6	Cond-A vs Cond-B	0.934789	0.126084	8.55749	5.28718e-05	0.00105982	NA
69	B7ZAP0	Cond-A vs Cond-B	-0.112962	0.144768	8.55749	0.456254	0.598917	NA
70	C9J7I0	Cond-A vs Cond-B	0.509745	0.113569	8.55749	0.00171759	0.0109433	NA
71	C9JLW8	Cond-A vs Cond-B	0.346892	0.123869	8.55749	0.0217125	0.0673873	NA
72	CON_E1BF81	Cond-A vs Cond-B	-0.440626	0.186811	8.55749	0.0440776	0.111827	NA
73	CON_P00735	Cond-A vs Cond-B	-0.354847	0.16056	8.55749	0.0559408	0.133169	NA
74	CON_P00761	Cond-A vs Cond-B	-0.0829526	0.120706	8.55749	0.510131	0.645766	NA
75	CON_P00978	Cond-A vs Cond-B	-0.610356	0.126563	8.55749	0.00108865	0.00779696	NA
76	CON_P01030	Cond-A vs Cond-B	-0.434969	0.132418	8.55749	0.010125	0.0391112	NA
77	CON_P01966	Cond-A vs Cond-B	-0.384712	0.237431	8.55749	0.141361	0.259798	NA
78	CON_P02672	Cond-A vs Cond-B	-0.751485	0.128413	8.55749	0.000295305	0.00319169	NA
79	CON_P02676	Cond-A vs Cond-B	-0.927514	0.251666	8.55749	0.00548872	0.0254723	NA
80	CON_P02769	Cond-A vs Cond-B	-0.852548	0.127611	8.55749	0.000114403	0.00174747	NA
81	CON_P06868	Cond-A vs Cond-B	-0.591912	0.122493	8.55749	0.00107468	0.0077134	NA
82	CON_P07224	Cond-A vs Cond-B	0.277729	0.321963	8.55749	0.411871	0.557183	NA
83	CON_P08730	Cond-A vs Cond-B	0.239225	0.108104	8.55749	0.0556853	0.13275	NA
84	CON_P12763	Cond-A vs Cond-B	-0.61841	0.205873	8.55749	0.0157226	0.0537646	NA
85	CON_P15497	Cond-A vs Cond-B	-0.294856	0.178033	8.55749	0.13381	0.250122	NA
86	CON_P15636	Cond-A vs Cond-B	0.045965	0.100737	8.55749	0.659542	0.767645	NA
87	CON_P17690	Cond-A vs Cond-B	-0.529862	0.161473	8.55749	0.0101785	0.0392274	NA
88	CON_P17697	Cond-A vs Cond-B	-0.472402	0.0891338	8.55749	0.000583656	0.00505962	NA
89	CON_P28800	Cond-A vs Cond-B	-0.516711	0.114454	8.55749	0.00165638	0.0106317	NA
90	CON_P34955	Cond-A vs Cond-B	-0.647789	0.174322	8.55749	0.00524277	0.0246969	NA
91	CON_P41361	Cond-A vs Cond-B	-0.0734275	0.174263	8.55749	0.683877	0.785424	NA
92	CON_Q03247	Cond-A vs Cond-B	0.524705	0.250806	8.55749	0.067544	0.152626	NA
93	CON_Q28085	Cond-A vs Cond-B	-0.617738	0.2398	8.55749	0.0310916	0.0869079	NA
94	CON_Q28107	Cond-A vs Cond-B	-0.39085	0.153637	8.55749	0.0327331	0.089952	NA
95	CON_Q29443	Cond-A vs Cond-B	-0.66283	0.127081	8.55749	0.000649896	0.00540123	NA
96	CON_Q2UVX4	Cond-A vs Cond-B	-0.767839	0.129376	8.55749	0.00026755	0.00299146	NA
97	CON_Q3MHN2	Cond-A vs Cond-B	-0.0955183	0.170586	8.55749	0.589872	0.711877	NA
98	CON_Q3MHN5	Cond-A vs Cond-B	-1.00121	0.100328	8.55749	5.29429e-06	0.000263727	NA
99	CON_Q3SZ57	Cond-A vs Cond-B	-1.13975	0.195323	8.55749	0.000301328	0.00321818	NA
100	CON_Q3SZR3	Cond-A vs Cond-B	-0.778478	0.196991	8.55749	0.00369575	0.0191086	NA
101	CON_Q3Y5Z3	Cond-A vs Cond-B	-0.667434	0.21039	8.55749	0.012064	0.0440519	NA
102	CON_Q3ZBD7	Cond-A vs Cond-B	0.0236046	0.0986833	8.55749	0.816584	0.881887	NA
103	CON_Q58D62	Cond-A vs Cond-B	-0.818316	0.161692	8.55749	0.000794171	0.00620011	NA
104	CON_Q95121	Cond-A vs Cond-B	-0.559458	0.222993	8.55749	0.034632	0.0941624	NA
105	CON_Q9N2I2	Cond-A vs Cond-B	-0.228146	0.0878527	8.55749	0.0300684	0.084673	NA
106	E9PRG8	Cond-A vs Cond-B	0.791621	0.132077	8.55749	0.000249611	0.00286334	NA
107	F5H4B4	Cond-A vs Cond-B	-0.0866054	0.258964	8.55749	0.746105	0.833236	NA
108	L0R6Q1	Cond-A vs Cond-B	0.589632	0.208498	8.55749	0.0207811	0.0658659	NA
109	L0R819	Cond-A vs Cond-B	0.1419	0.142147	8.55749	0.345537	0.490528	NA
110	L0R8F8	Cond-A vs Cond-B	0.990394	0.175571	8.55749	0.000381301	0.00377624	NA
111	O00115	Cond-A vs Cond-B	-0.236596	0.200078	8.55749	0.268812	0.412281	NA
112	O00116	Cond-A vs Cond-B	-0.104341	0.0953995	8.55749	0.303902	0.449888	NA
113	O00139	Cond-A vs Cond-B	-0.108647	0.113912	8.55749	0.366356	0.512131	NA
114	O00142	Cond-A vs Cond-B	-0.0983527	0.109201	8.55749	0.392411	0.538074	NA
115	O00151	Cond-A vs Cond-B	0.125753	0.117724	8.55749	0.314632	0.461475	NA
116	O00154	Cond-A vs Cond-B	0.101801	0.118931	8.55749	0.415339	0.560092	NA
117	O00159	Cond-A vs Cond-B	-0.369504	0.164557	8.55749	0.0528574	0.127742	NA
118	O00160	Cond-A vs Cond-B	-0.0425725	0.115362	8.55749	0.721068	0.814128	NA
119	O00161	Cond-A vs Cond-B	-0.737379	0.109	8.55749	0.000104389	0.00163568	NA
120	O00165	Cond-A vs Cond-B	0.403358	0.113308	8.55749	0.00663645	0.0290671	NA
121	O00170	Cond-A vs Cond-B	0.229786	0.0996493	8.55749	0.0479708	0.119075	NA
122	O00178	Cond-A vs Cond-B	0.0530034	0.109283	8.55749	0.639842	0.752191	NA
123	O00186	Cond-A vs Cond-B	-0.266239	0.0958615	8.55749	0.0225296	0.0691107	NA
124	O00192	Cond-A vs Cond-B	-0.331544	0.110949	8.55749	0.0161149	0.0546302	NA
125	O00193	Cond-A vs Cond-B	0.204251	0.115886	8.55749	0.11355	0.222467	NA
126	O00203	Cond-A vs Cond-B	-0.0369285	0.0943739	8.55749	0.70514	0.80166	NA
127	O00213	Cond-A vs Cond-B	-0.114472	0.136107	8.55749	0.4232	0.567013	NA
128	O00214	Cond-A vs Cond-B	-0.303842	0.109261	8.55749	0.0224023	0.0688245	NA
129	O00217	Cond-A vs Cond-B	0.0343188	0.115831	8.55749	0.774078	0.853763	NA
130	O00221	Cond-A vs Cond-B	-0.249692	0.10183	8.55749	0.0379402	0.100399	NA
131	O00231	Cond-A vs Cond-B	0.3639	0.0980441	8.55749	0.00527784	0.0248446	NA
132	O00232	Cond-A vs Cond-B	0.15405	0.13171	8.55749	0.2737	0.417302	NA
133	O00233	Cond-A vs Cond-B	0.323134	0.155537	8.55749	0.0691265	0.154857	NA
134	O00244	Cond-A vs Cond-B	0.179251	0.113612	8.55749	0.15082	0.271574	NA
135	O00255	Cond-A vs Cond-B	0.224458	0.0943035	8.55749	0.0425829	0.108946	NA
136	O00257	Cond-A vs Cond-B	-0.527883	0.104571	8.55749	0.000807639	0.00628321	NA
137	O00264	Cond-A vs Cond-B	-0.0199053	0.125607	8.55749	0.877761	0.922105	NA
138	O00267	Cond-A vs Cond-B	0.381423	0.100668	8.55749	0.00470187	0.0228921	NA
139	O00273	Cond-A vs Cond-B	0.0986258	0.111091	8.55749	0.398916	0.544422	NA
140	O00291	Cond-A vs Cond-B	0.0891524	0.117164	8.55749	0.467152	0.608556	NA
141	O00299	Cond-A vs Cond-B	-0.0497784	0.118011	8.55749	0.68356	0.785218	NA
142	O00300	Cond-A vs Cond-B	-0.380466	0.114522	8.55749	0.00955479	0.0375436	NA
143	O00303	Cond-A vs Cond-B	0.503347	0.0989774	8.55749	0.000769175	0.00605645	NA
144	O00308	Cond-A vs Cond-B	0.527851	0.194989	8.55749	0.0252052	0.0752716	NA
145	O00327	Cond-A vs Cond-B	-0.0701918	0.113157	8.55749	0.551216	0.679622	NA
146	O00330	Cond-A vs Cond-B	-0.118813	0.100737	8.55749	0.269976	0.413608	NA
147	O00338	Cond-A vs Cond-B	-0.364268	0.201118	8.55749	0.105255	0.209725	NA
148	O00370	Cond-A vs Cond-B	-0.224668	0.104475	8.55749	0.0615364	0.142971	NA
149	O00391	Cond-A vs Cond-B	0.936916	0.192176	8.55749	0.00101454	0.00739307	NA
150	O00399	Cond-A vs Cond-B	0.120879	0.147338	8.55749	0.434236	0.578202	NA
151	O00400	Cond-A vs Cond-B	-0.591002	0.100745	8.55749	0.00029033	0.00316352	NA
152	O00401	Cond-A vs Cond-B	0.593647	0.113611	8.55749	0.00064205	0.00538192	NA
153	O00410	Cond-A vs Cond-B	-0.245843	0.100645	8.55749	0.0385155	0.101358	NA
154	O00411	Cond-A vs Cond-B	-0.142889	0.092825	8.55749	0.159838	0.283379	NA
155	O00418	Cond-A vs Cond-B	1.39144	0.141604	8.55749	5.98495e-06	0.000273627	NA
156	O00422	Cond-A vs Cond-B	0.114051	0.130818	8.55749	0.407095	0.55287	NA
157	O00423	Cond-A vs Cond-B	-0.168679	0.0968636	8.55749	0.117333	0.228265	NA
158	O00425	Cond-A vs Cond-B	-0.126502	0.0947421	8.55749	0.21623	0.35272	NA
159	O00429	Cond-A vs Cond-B	-0.0283386	0.112887	8.55749	0.807711	0.876947	NA
160	O00442	Cond-A vs Cond-B	-0.241551	0.0864032	8.55749	0.0218814	0.0677223	NA
161	O00443	Cond-A vs Cond-B	-0.230336	0.0921249	8.55749	0.0351136	0.0950844	NA
162	O00458	Cond-A vs Cond-B	0.159667	0.133091	8.55749	0.262422	0.405517	NA
163	O00459	Cond-A vs Cond-B	-0.260877	0.0967326	8.55749	0.0256195	0.0762076	NA
164	O00461	Cond-A vs Cond-B	-0.36205	0.122722	8.55749	0.0171157	0.057095	NA
165	O00462	Cond-A vs Cond-B	0.345504	0.147626	8.55749	0.0453897	0.114244	NA
166	O00468	Cond-A vs Cond-B	1.20552	0.12326	8.55749	6.21191e-06	0.000280165	NA
167	O00469	Cond-A vs Cond-B	0.26741	0.117278	8.55749	0.0499978	0.122382	NA
168	O00471	Cond-A vs Cond-B	-0.0985423	0.123238	8.55749	0.445565	0.588484	NA
169	O00482	Cond-A vs Cond-B	-0.520738	0.202823	8.55749	0.0315235	0.0877331	NA
170	O00483	Cond-A vs Cond-B	0.045009	0.105769	8.55749	0.680943	0.783184	NA
171	O00487	Cond-A vs Cond-B	0.381313	0.0896294	8.55749	0.0023871	0.0138075	NA
172	O00488	Cond-A vs Cond-B	0.014775	0.111776	8.55749	0.897895	0.934983	NA
173	O00499	Cond-A vs Cond-B	0.237032	0.0959422	8.55749	0.0368282	0.0982526	NA
174	O00505	Cond-A vs Cond-B	-0.12512	0.101394	8.55749	0.250019	0.391571	NA
175	O00506	Cond-A vs Cond-B	-0.0385435	0.0968763	8.55749	0.700473	0.797894	NA
176	O00512	Cond-A vs Cond-B	-0.32749	0.13987	8.55749	0.0453187	0.114152	NA
177	O00541	Cond-A vs Cond-B	-0.044655	0.0898699	8.55749	0.631784	0.746319	NA
178	O00559	Cond-A vs Cond-B	-0.650912	0.097323	8.55749	0.000113488	0.00173746	NA
179	O00560	Cond-A vs Cond-B	-0.308413	0.108549	8.55749	0.0203482	0.0648947	NA
180	O00562	Cond-A vs Cond-B	0.0297482	0.0896516	8.55749	0.748007	0.834802	NA
181	O00566	Cond-A vs Cond-B	1.32316	0.125749	8.55749	3.47039e-06	0.000203201	NA
182	O00567	Cond-A vs Cond-B	-0.59015	0.111889	8.55749	0.000602936	0.00517967	NA
183	O00571	Cond-A vs Cond-B	0.153054	0.0961612	8.55749	0.14767	0.267925	NA
184	O00584	Cond-A vs Cond-B	0.467179	0.105336	8.55749	0.00184993	0.011562	NA
185	O00592	Cond-A vs Cond-B	-0.701248	0.128304	8.55749	0.000473706	0.00440388	NA
186	O00622	Cond-A vs Cond-B	0.45414	0.120476	8.55749	0.00483963	0.0232911	NA
187	O00625	Cond-A vs Cond-B	0.256915	0.0989325	8.55749	0.0300708	0.084673	NA
188	O00628	Cond-A vs Cond-B	0.308569	0.145658	8.55749	0.0647615	0.148105	NA
189	O00629	Cond-A vs Cond-B	-0.260944	0.141334	8.55749	0.0996356	0.201414	NA
190	O00635	Cond-A vs Cond-B	-0.198865	0.131792	8.55749	0.167316	0.29321	NA
191	O00712	Cond-A vs Cond-B	0.00277412	0.128486	8.55749	0.983269	0.988825	NA
192	O00743	Cond-A vs Cond-B	0.0963965	0.093044	8.55749	0.328575	0.474905	NA
193	O00748	Cond-A vs Cond-B	0.29955	0.105012	8.55749	0.0199851	0.0640732	NA
194	O00750	Cond-A vs Cond-B	-0.260463	0.168083	8.55749	0.15738	0.280061	NA
195	O00754	Cond-A vs Cond-B	0.287128	0.123187	8.55749	0.0460923	0.115708	NA
196	O00755	Cond-A vs Cond-B	1.44434	0.100784	8.55749	2.81101e-07	4.22987e-05	NA
197	O00762	Cond-A vs Cond-B	2.21905	0.146474	8.55749	1.77604e-07	2.89337e-05	NA
198	O00764	Cond-A vs Cond-B	0.267336	0.168878	8.55749	0.149619	0.270286	NA
199	O14497	Cond-A vs Cond-B	-0.195746	0.121407	8.55749	0.143095	0.26219	NA
200	O14530	Cond-A vs Cond-B	-0.276671	0.11265	8.55749	0.0376983	0.0999351	NA
201	O14531	Cond-A vs Cond-B	0.0286603	0.110857	8.55749	0.802105	0.872661	NA
202	O14545	Cond-A vs Cond-B	0.217686	0.0934551	8.55749	0.0462055	0.115898	NA
203	O14548	Cond-A vs Cond-B	0.179414	0.0889267	8.55749	0.0760447	0.166099	NA
204	O14561	Cond-A vs Cond-B	0.141527	0.134549	8.55749	0.321658	0.467567	NA
205	O14562	Cond-A vs Cond-B	0.0282082	0.116241	8.55749	0.813976	0.880313	NA
206	O14578	Cond-A vs Cond-B	0.335429	0.137328	8.55749	0.0385235	0.101358	NA
207	O14579	Cond-A vs Cond-B	0.180771	0.10836	8.55749	0.131355	0.246984	NA
208	O14603	Cond-A vs Cond-B	0.675651	0.2922	8.55749	0.0474847	0.118093	NA
209	O14617	Cond-A vs Cond-B	-0.49046	0.0920914	8.55749	0.000564787	0.00497462	NA
210	O14618	Cond-A vs Cond-B	0.139972	0.1196	8.55749	0.273424	0.417167	NA
211	O14639	Cond-A vs Cond-B	0.20375	0.112215	8.55749	0.104518	0.20838	NA
212	O14640	Cond-A vs Cond-B	-0.16758	0.0981371	8.55749	0.12363	0.236863	NA
213	O14641	Cond-A vs Cond-B	0.446004	0.122405	8.55749	0.00584561	0.0264718	NA
214	O14646	Cond-A vs Cond-B	0.250291	0.126381	8.55749	0.0806519	0.172815	NA
215	O14647	Cond-A vs Cond-B	-0.13407	0.129719	8.55749	0.329673	0.475902	NA
216	O14653	Cond-A vs Cond-B	-0.230665	0.145367	8.55749	0.148767	0.269257	NA
217	O14656	Cond-A vs Cond-B	0.0681918	0.102791	8.55749	0.52454	0.658017	NA
218	O14657	Cond-A vs Cond-B	0.856036	0.127035	8.55749	0.000107416	0.00167134	NA
219	O14662	Cond-A vs Cond-B	-0.907375	0.14449	8.55749	0.000179091	0.00229009	NA
220	O14672	Cond-A vs Cond-B	-0.0851915	0.0890869	8.55749	0.365166	0.511256	NA
221	O14683	Cond-A vs Cond-B	-1.4938	0.199518	8.55749	4.9115e-05	0.00101814	NA
222	O14686	Cond-A vs Cond-B	-0.35096	0.24569	8.55749	0.188622	0.320124	NA
223	O14727	Cond-A vs Cond-B	0.287504	0.124507	8.55749	0.0477247	0.118557	NA
224	O14730	Cond-A vs Cond-B	-0.360828	0.0906604	8.55749	0.00354645	0.0185762	NA
225	O14732	Cond-A vs Cond-B	-0.0411243	0.12643	8.55749	0.752786	0.839573	NA
226	O14733	Cond-A vs Cond-B	-0.141783	0.16113	8.55749	0.402932	0.548557	NA
227	O14734	Cond-A vs Cond-B	0.0307082	0.119953	8.55749	0.803997	0.874195	NA
228	O14737	Cond-A vs Cond-B	0.112596	0.11454	8.55749	0.352566	0.498491	NA
229	O14744	Cond-A vs Cond-B	-0.180255	0.10409	8.55749	0.119106	0.230711	NA
230	O14745	Cond-A vs Cond-B	0.106596	0.11396	8.55749	0.375231	0.520655	NA
231	O14757	Cond-A vs Cond-B	1.01278	0.100013	8.55749	4.71245e-06	0.000245528	NA
232	O14763	Cond-A vs Cond-B	-0.376961	0.220677	8.55749	0.123517	0.236782	NA
233	O14772	Cond-A vs Cond-B	-0.0707061	0.123168	8.55749	0.580698	0.703939	NA
234	O14773	Cond-A vs Cond-B	0.368976	0.159772	8.55749	0.0477065	0.118556	NA
235	O14776	Cond-A vs Cond-B	0.228701	0.0973476	8.55749	0.0447443	0.113046	NA
236	O14777	Cond-A vs Cond-B	1.03984	0.0995275	8.55749	3.67331e-06	0.000213212	NA
237	O14782	Cond-A vs Cond-B	-0.194721	0.155213	8.55749	0.242827	0.384144	NA
238	O14786	Cond-A vs Cond-B	-0.121077	0.0869332	8.55749	0.198813	0.332935	NA
239	O14787	Cond-A vs Cond-B	-0.276392	0.129928	8.55749	0.0638563	0.146575	NA
240	O14791	Cond-A vs Cond-B	-0.395775	0.107451	8.55749	0.00550672	0.0254905	NA
241	O14795	Cond-A vs Cond-B	0.00653115	0.148103	8.55749	0.965838	0.978623	NA
242	O14802	Cond-A vs Cond-B	-0.309342	0.101589	8.55749	0.0147335	0.0512485	NA
243	O14817	Cond-A vs Cond-B	-0.788651	0.224268	8.55749	0.00708842	0.0302527	NA
244	O14818	Cond-A vs Cond-B	0.290736	0.0925563	8.55749	0.0126673	0.0457477	NA
245	O14828	Cond-A vs Cond-B	-0.78231	0.117426	8.55749	0.000116765	0.00175939	NA
246	O14832	Cond-A vs Cond-B	0.137732	0.103797	8.55749	0.218842	0.355592	NA
247	O14841	Cond-A vs Cond-B	0.300019	0.225004	8.55749	0.216806	0.353229	NA
248	O14867	Cond-A vs Cond-B	0.0372439	0.121974	8.55749	0.767401	0.850192	NA
249	O14874	Cond-A vs Cond-B	0.108648	0.106102	8.55749	0.333909	0.480088	NA
250	O14879	Cond-A vs Cond-B	-0.187266	0.106592	8.55749	0.114554	0.224105	NA
251	O14880	Cond-A vs Cond-B	-0.493036	0.345329	8.55749	0.188827	0.320392	NA
252	O14893	Cond-A vs Cond-B	0.0895672	0.13689	8.55749	0.530108	0.662015	NA
253	O14896	Cond-A vs Cond-B	-0.0285678	0.109488	8.55749	0.800324	0.871194	NA
254	O14907	Cond-A vs Cond-B	-0.0446254	0.108635	8.55749	0.691328	0.79114	NA
255	O14908	Cond-A vs Cond-B	0.31234	0.109062	8.55749	0.0196282	0.0631717	NA
256	O14920	Cond-A vs Cond-B	-0.391151	0.096245	8.55749	0.00313745	0.0169575	NA
257	O14924	Cond-A vs Cond-B	0.0509157	0.124388	8.55749	0.692352	0.791615	NA
258	O14925	Cond-A vs Cond-B	0.519219	0.135075	8.55749	0.00433303	0.0215522	NA
259	O14929	Cond-A vs Cond-B	0.264295	0.0917809	8.55749	0.0191424	0.0621476	NA
260	O14933	Cond-A vs Cond-B	0.44746	0.139563	8.55749	0.0114438	0.0424772	NA
261	O14936	Cond-A vs Cond-B	-0.584603	0.104539	8.55749	0.00040484	0.00394498	NA
262	O14944	Cond-A vs Cond-B	0.675763	0.161267	8.55749	0.00261552	0.0147829	NA
263	O14949	Cond-A vs Cond-B	0.456277	0.138529	8.55749	0.00998604	0.038754	NA
264	O14957	Cond-A vs Cond-B	0.167915	0.159077	8.55749	0.320057	0.466459	NA
265	O14964	Cond-A vs Cond-B	0.291227	0.116922	8.55749	0.0356516	0.0961124	NA
266	O14965	Cond-A vs Cond-B	0.159264	0.13565	8.55749	0.271999	0.415753	NA
267	O14967	Cond-A vs Cond-B	-1.5031	0.136983	8.55749	2.47904e-06	0.000159111	NA
268	O14972	Cond-A vs Cond-B	-0.0465902	0.11518	8.55749	0.695769	0.794026	NA
269	O14974	Cond-A vs Cond-B	0.128221	0.0998366	8.55749	0.23271	0.372874	NA
270	O14976	Cond-A vs Cond-B	-0.0045199	0.100161	8.55749	0.965042	0.978623	NA
271	O14979	Cond-A vs Cond-B	0.417279	0.12211	8.55749	0.00825255	0.0335276	NA
272	O14980	Cond-A vs Cond-B	-0.107977	0.0967159	8.55749	0.294603	0.439044	NA
273	O14981	Cond-A vs Cond-B	-0.0438099	0.112275	8.55749	0.705922	0.802048	NA
274	O15013	Cond-A vs Cond-B	-0.0572123	0.0922984	8.55749	0.551493	0.679693	NA
275	O15014	Cond-A vs Cond-B	0.182265	0.0893495	8.55749	0.0733918	0.161733	NA
276	O15020	Cond-A vs Cond-B	-0.256452	0.151126	8.55749	0.125682	0.239419	NA
277	O15021	Cond-A vs Cond-B	-0.448951	0.0980835	8.55749	0.00151909	0.0100197	NA
278	O15027	Cond-A vs Cond-B	-0.00135573	0.112178	8.55749	0.990634	0.994209	NA
279	O15031	Cond-A vs Cond-B	-0.326568	0.0910726	8.55749	0.00638022	0.0282601	NA
280	O15037	Cond-A vs Cond-B	0.202378	0.100267	8.55749	0.0759444	0.165987	NA
281	O15040	Cond-A vs Cond-B	0.591932	0.175091	8.55749	0.00872952	0.0351021	NA
282	O15042	Cond-A vs Cond-B	0.326654	0.102663	8.55749	0.0118872	0.0436453	NA
283	O15047	Cond-A vs Cond-B	-0.184587	0.116951	8.55749	0.150685	0.271404	NA
284	O15049	Cond-A vs Cond-B	0.2362	0.0961646	8.55749	0.0376873	0.0999351	NA
285	O15054	Cond-A vs Cond-B	-0.275309	0.106956	8.55749	0.0311922	0.0871163	NA
286	O15056	Cond-A vs Cond-B	-0.203944	0.145733	8.55749	0.19687	0.33034	NA
287	O15061	Cond-A vs Cond-B	0.244266	0.0985303	8.55749	0.036327	0.0973962	NA
288	O15066	Cond-A vs Cond-B	-0.190784	0.118614	8.55749	0.143941	0.263306	NA
289	O15067	Cond-A vs Cond-B	-0.130004	0.0957771	8.55749	0.209381	0.345176	NA
290	O15075	Cond-A vs Cond-B	0.0738885	0.143022	8.55749	0.618504	0.735425	NA
291	O15078	Cond-A vs Cond-B	0.0332795	0.15683	8.55749	0.836918	0.895543	NA
292	O15084	Cond-A vs Cond-B	-0.167097	0.113692	8.55749	0.177417	0.306299	NA
293	O15085	Cond-A vs Cond-B	-0.270243	0.112535	8.55749	0.0411547	0.106147	NA
294	O15091	Cond-A vs Cond-B	0.0014648	0.107298	8.55749	0.989421	0.99329	NA
295	O15116	Cond-A vs Cond-B	0.33564	0.204967	8.55749	0.137689	0.255299	NA
296	O15118	Cond-A vs Cond-B	-0.688808	0.0904938	8.55749	4.3365e-05	0.000952176	NA
297	O15121	Cond-A vs Cond-B	-0.750235	0.188518	8.55749	0.00354827	0.0185762	NA
298	O15126	Cond-A vs Cond-B	-0.361189	0.10972	8.55749	0.0100141	0.0387899	NA
299	O15127	Cond-A vs Cond-B	-0.463963	0.184819	8.55749	0.0345484	0.0940115	NA
300	O15143	Cond-A vs Cond-B	-0.136049	0.0853008	8.55749	0.146934	0.267561	NA
301	O15144	Cond-A vs Cond-B	0.566677	0.169819	8.55749	0.00933952	0.0368665	NA
302	O15145	Cond-A vs Cond-B	-0.00470251	0.120349	8.55749	0.969728	0.980302	NA
303	O15160	Cond-A vs Cond-B	-0.020719	0.0874158	8.55749	0.81822	0.882615	NA
304	O15162	Cond-A vs Cond-B	-0.485913	0.137909	8.55749	0.00701454	0.0300141	NA
305	O15164	Cond-A vs Cond-B	0.23792	0.136894	8.55749	0.117956	0.229082	NA
306	O15173	Cond-A vs Cond-B	-0.968881	0.161051	8.55749	0.000243137	0.00280629	NA
307	O15182	Cond-A vs Cond-B	1.04325	0.152304	8.55749	9.52538e-05	0.00153951	NA
308	O15211	Cond-A vs Cond-B	-0.0913798	0.114945	8.55749	0.448106	0.591244	NA
309	O15212	Cond-A vs Cond-B	0.0526218	0.119867	8.55749	0.671536	0.775385	NA
310	O15226	Cond-A vs Cond-B	-0.0137715	0.0996771	8.55749	0.893309	0.931839	NA
311	O15228	Cond-A vs Cond-B	-0.0169181	0.103036	8.55749	0.873389	0.918524	NA
312	O15230	Cond-A vs Cond-B	0.562411	0.129493	8.55749	0.00210479	0.0126801	NA
313	O15231	Cond-A vs Cond-B	0.162743	0.104768	8.55749	0.156488	0.279234	NA
314	O15232	Cond-A vs Cond-B	-0.189064	0.162509	5.55749	0.292172	0.436591	NA
315	O15234	Cond-A vs Cond-B	0.287516	0.125899	8.55749	0.0497133	0.12182	NA
316	O15235	Cond-A vs Cond-B	-0.0908492	0.0991519	8.55749	0.384623	0.529679	NA
317	O15239	Cond-A vs Cond-B	0.226628	0.147242	8.55749	0.159881	0.283379	NA
318	O15254	Cond-A vs Cond-B	0.00613742	0.115	8.55749	0.958663	0.973984	NA
319	O15258	Cond-A vs Cond-B	-0.807767	0.240866	8.55749	0.00910256	0.0362095	NA
320	O15265	Cond-A vs Cond-B	-0.100554	0.154599	8.55749	0.532492	0.664123	NA
321	O15269	Cond-A vs Cond-B	-0.668292	0.0974068	8.55749	9.41322e-05	0.00152508	NA
322	O15270	Cond-A vs Cond-B	-0.237419	0.119703	8.55749	0.0802744	0.172238	NA
323	O15294	Cond-A vs Cond-B	0.275102	0.100644	8.55749	0.0241658	0.0728906	NA
324	O15305	Cond-A vs Cond-B	0.0466755	0.175805	8.55749	0.796912	0.869272	NA
325	O15327	Cond-A vs Cond-B	-0.163897	0.138605	8.55749	0.268829	0.412281	NA
326	O15344	Cond-A vs Cond-B	-0.1052	0.121756	8.55749	0.411138	0.556437	NA
327	O15347	Cond-A vs Cond-B	-0.285712	0.122496	8.55749	0.0459752	0.1155	NA
328	O15355	Cond-A vs Cond-B	-0.154926	0.0972473	8.55749	0.147341	0.267838	NA
329	O15357	Cond-A vs Cond-B	-0.0553137	0.130393	8.55749	0.681879	0.783667	NA
330	O15371	Cond-A vs Cond-B	-0.020869	0.0857017	8.55749	0.813349	0.880313	NA
331	O15372	Cond-A vs Cond-B	0.0561077	0.107511	8.55749	0.614991	0.732582	NA
332	O15379	Cond-A vs Cond-B	0.474677	0.199316	8.55749	0.0424893	0.108776	NA
333	O15381	Cond-A vs Cond-B	0.245596	0.129267	8.55749	0.0915901	0.189218	NA
334	O15382	Cond-A vs Cond-B	0.30955	0.190357	8.55749	0.140105	0.258516	NA
335	O15397	Cond-A vs Cond-B	-0.00884168	0.0932622	8.55749	0.926653	0.954181	NA
336	O15400	Cond-A vs Cond-B	-0.648487	0.117507	8.55749	0.000443363	0.00423149	NA
337	O15417	Cond-A vs Cond-B	0.0851775	0.127107	8.55749	0.52045	0.654545	NA
338	O15427	Cond-A vs Cond-B	-0.987002	0.144168	8.55749	9.56243e-05	0.00154177	NA
339	O15431	Cond-A vs Cond-B	-0.810082	0.122482	8.55749	0.000123129	0.00181032	NA
340	O15439	Cond-A vs Cond-B	-0.867843	0.163987	8.55749	0.000589459	0.00509009	NA
341	O15446	Cond-A vs Cond-B	-0.124711	0.0950944	8.55749	0.223799	0.361622	NA
342	O15460	Cond-A vs Cond-B	0.981725	0.100371	8.55749	6.20869e-06	0.000280165	NA
343	O15498	Cond-A vs Cond-B	-1.01088	0.132956	8.55749	4.37352e-05	0.000957155	NA
344	O15504	Cond-A vs Cond-B	0.056896	0.1521	8.55749	0.717452	0.811694	NA
345	O15511	Cond-A vs Cond-B	0.0310954	0.0913326	8.55749	0.741715	0.82984	NA
346	O15514	Cond-A vs Cond-B	0.378204	0.176979	8.55749	0.0628733	0.145218	NA
347	O15530	Cond-A vs Cond-B	0.194389	0.0872712	8.55749	0.0544073	0.130448	NA
348	O15533	Cond-A vs Cond-B	-1.17883	0.150176	8.55749	3.43338e-05	0.000846572	NA
349	O15541	Cond-A vs Cond-B	-0.0524045	0.127983	8.55749	0.692258	0.791615	NA
350	O15551	Cond-A vs Cond-B	-0.579175	0.100618	8.55749	0.000331425	0.00342986	NA
351	O43143	Cond-A vs Cond-B	-0.0713571	0.10942	8.55749	0.531433	0.663309	NA
352	O43148	Cond-A vs Cond-B	0.0277976	0.0945295	8.55749	0.775717	0.854441	NA
353	O43149	Cond-A vs Cond-B	0.982546	0.243927	8.55749	0.00330638	0.0176138	NA
354	O43150	Cond-A vs Cond-B	-0.301984	0.114025	8.55749	0.027687	0.0803176	NA
355	O43156	Cond-A vs Cond-B	0.0118141	0.137745	8.55749	0.933624	0.958603	NA
356	O43164	Cond-A vs Cond-B	0.449395	0.111388	8.55749	0.00327535	0.0175044	NA
357	O43166	Cond-A vs Cond-B	-0.153504	0.103482	8.55749	0.173838	0.302021	NA
358	O43169	Cond-A vs Cond-B	-0.49043	0.184278	8.55749	0.0271183	0.0793819	NA
359	O43172	Cond-A vs Cond-B	0.169566	0.106378	8.55749	0.147144	0.267771	NA
360	O43175	Cond-A vs Cond-B	-0.205523	0.110285	8.55749	0.0969728	0.197587	NA
361	O43181	Cond-A vs Cond-B	0.132832	0.126751	8.55749	0.323344	0.469125	NA
362	O43189	Cond-A vs Cond-B	-0.191906	0.0980793	8.55749	0.0837475	0.17724	NA
363	O43194	Cond-A vs Cond-B	-0.662126	0.128914	8.55749	0.000720157	0.00582672	NA
364	O43237	Cond-A vs Cond-B	0.173658	0.12895	8.55749	0.212654	0.348677	NA
365	O43242	Cond-A vs Cond-B	0.0553988	0.113621	8.55749	0.638096	0.751463	NA
366	O43251	Cond-A vs Cond-B	0.125711	0.167356	8.55749	0.472705	0.613629	NA
367	O43252	Cond-A vs Cond-B	0.119763	0.106578	8.55749	0.291669	0.436033	NA
368	O43264	Cond-A vs Cond-B	-0.237688	0.098188	8.55749	0.0398961	0.103904	NA
369	O43272	Cond-A vs Cond-B	-0.249217	0.170821	8.55749	0.180289	0.309843	NA
370	O43290	Cond-A vs Cond-B	0.188804	0.0917567	8.55749	0.071349	0.158699	NA
371	O43291	Cond-A vs Cond-B	-0.404148	0.107372	8.55749	0.00487991	0.0234509	NA
372	O43293	Cond-A vs Cond-B	0.279381	0.113987	8.55749	0.0380046	0.100412	NA
373	O43294	Cond-A vs Cond-B	0.0862179	0.090852	8.55749	0.368652	0.514585	NA
374	O43298	Cond-A vs Cond-B	0.0304955	0.138984	8.55749	0.831469	0.892005	NA
375	O43299	Cond-A vs Cond-B	-0.240058	0.132882	8.55749	0.106026	0.210757	NA
376	O43301	Cond-A vs Cond-B	-0.0489984	0.107142	8.55749	0.658826	0.76757	NA
377	O43314	Cond-A vs Cond-B	-0.474888	0.0884596	8.55749	0.000535138	0.00478185	NA
378	O43318	Cond-A vs Cond-B	-0.337776	0.145085	8.55749	0.0462936	0.115995	NA
379	O43324	Cond-A vs Cond-B	0.321637	0.0986463	8.55749	0.0105147	0.0399918	NA
380	O43325	Cond-A vs Cond-B	0.124579	0.090556	8.55749	0.203844	0.339316	NA
381	O43353	Cond-A vs Cond-B	-0.0708267	0.108226	8.55749	0.530027	0.662015	NA
382	O43390	Cond-A vs Cond-B	0.572941	0.10723	8.55749	0.000552531	0.00490445	NA
383	O43395	Cond-A vs Cond-B	0.145839	0.094226	8.55749	0.15782	0.280621	NA
384	O43396	Cond-A vs Cond-B	0.126028	0.12485	8.55749	0.340454	0.485743	NA
385	O43399	Cond-A vs Cond-B	0.0384736	0.101159	8.55749	0.712968	0.807434	NA
386	O43402	Cond-A vs Cond-B	-0.0462394	0.121628	8.55749	0.713082	0.807434	NA
387	O43414	Cond-A vs Cond-B	-0.267097	0.117559	8.55749	0.0506526	0.123622	NA
388	O43427	Cond-A vs Cond-B	0.120446	0.110732	8.55749	0.306398	0.452432	NA
389	O43432	Cond-A vs Cond-B	-0.36923	0.0968322	8.55749	0.00453582	0.0223444	NA
390	O43439	Cond-A vs Cond-B	0.00213431	0.10969	8.55749	0.984922	0.989965	NA
391	O43447	Cond-A vs Cond-B	-0.163359	0.116267	8.55749	0.195258	0.32836	NA
392	O43462	Cond-A vs Cond-B	-0.556682	0.122129	8.55749	0.00155959	0.0102059	NA
393	O43464	Cond-A vs Cond-B	-0.929097	0.28408	8.55749	0.0103519	0.0396211	NA
394	O43474	Cond-A vs Cond-B	-0.241856	0.0929158	8.55749	0.0297787	0.0843095	NA
395	O43488	Cond-A vs Cond-B	-0.0531386	0.0959692	8.55749	0.59395	0.715489	NA
396	O43491	Cond-A vs Cond-B	-0.171827	0.0937736	8.55749	0.101834	0.20441	NA
397	O43493	Cond-A vs Cond-B	0.607151	0.131169	8.55749	0.00141536	0.00953336	NA
398	O43504	Cond-A vs Cond-B	0.320142	0.13479	8.55749	0.0429288	0.109705	NA
399	O43516	Cond-A vs Cond-B	0.0408988	0.103265	8.55749	0.701756	0.79881	NA
400	O43524	Cond-A vs Cond-B	0.39454	0.10602	8.55749	0.00520112	0.0245353	NA
401	O43570	Cond-A vs Cond-B	-0.796596	0.155481	8.55749	0.000732148	0.00589516	NA
402	O43572	Cond-A vs Cond-B	-0.0733132	0.139178	8.55749	0.611741	0.731046	NA
403	O43583	Cond-A vs Cond-B	-0.118287	0.110378	8.55749	0.313168	0.460034	NA
404	O43592	Cond-A vs Cond-B	0.00777375	0.143464	8.55749	0.958031	0.973786	NA
405	O43598	Cond-A vs Cond-B	0.27522	0.11683	8.55749	0.0442867	0.112195	NA
406	O43615	Cond-A vs Cond-B	-0.0793388	0.107272	8.55749	0.479337	0.619113	NA
407	O43617	Cond-A vs Cond-B	0.322258	0.0937335	8.55749	0.0079931	0.0327178	NA
408	O43633	Cond-A vs Cond-B	0.000558199	0.0964711	8.55749	0.995516	0.996711	NA
409	O43639	Cond-A vs Cond-B	0.12134	0.0909367	8.55749	0.216508	0.352961	NA
410	O43657	Cond-A vs Cond-B	-0.963312	0.157988	8.55749	0.000221049	0.00262064	NA
411	O43660	Cond-A vs Cond-B	0.448368	0.0998676	8.55749	0.00171468	0.0109422	NA
412	O43663	Cond-A vs Cond-B	1.09445	0.107509	8.55749	4.51847e-06	0.000243232	NA
413	O43665	Cond-A vs Cond-B	-0.0635959	0.110024	8.55749	0.578142	0.702676	NA
414	O43670	Cond-A vs Cond-B	0.532033	0.104467	8.55749	0.000761856	0.00603965	NA
415	O43674	Cond-A vs Cond-B	0.254019	0.298658	8.55749	0.418188	0.562316	NA
416	O43676	Cond-A vs Cond-B	-0.21893	0.10484	8.55749	0.0679591	0.1532	NA
417	O43678	Cond-A vs Cond-B	-0.0714852	0.124408	8.55749	0.580349	0.703939	NA
418	O43681	Cond-A vs Cond-B	0.295264	0.115809	8.55749	0.0324413	0.0895268	NA
419	O43683	Cond-A vs Cond-B	1.0167	0.205041	8.55749	0.000908518	0.00684465	NA
420	O43684	Cond-A vs Cond-B	0.315697	0.096071	8.55749	0.0101053	0.0390579	NA
421	O43688	Cond-A vs Cond-B	-0.144398	0.327134	8.55749	0.669864	0.774515	NA
422	O43707	Cond-A vs Cond-B	0.0661402	0.122215	8.55749	0.602186	0.722818	NA
423	O43708	Cond-A vs Cond-B	0.251516	0.182181	8.55749	0.202394	0.337661	NA
424	O43709	Cond-A vs Cond-B	0.344006	0.126416	8.55749	0.0246416	0.0739914	NA
425	O43715	Cond-A vs Cond-B	0.0167865	0.11461	8.55749	0.886946	0.928102	NA
426	O43716	Cond-A vs Cond-B	0.527466	0.126287	8.55749	0.00266697	0.0149849	NA
427	O43719	Cond-A vs Cond-B	-0.0923761	0.111009	8.55749	0.427935	0.572003	NA
428	O43741	Cond-A vs Cond-B	-0.0262748	0.105793	8.55749	0.809712	0.878263	NA
429	O43747	Cond-A vs Cond-B	0.262553	0.0918653	8.55749	0.0198116	0.0636086	NA
430	O43752	Cond-A vs Cond-B	-0.4857	0.112469	8.55749	0.00217934	0.0129423	NA
431	O43759	Cond-A vs Cond-B	-0.282721	0.124136	8.55749	0.0502093	0.122764	NA
432	O43760	Cond-A vs Cond-B	-1.08454	0.247409	8.55749	0.00198837	0.0121989	NA
433	O43765	Cond-A vs Cond-B	0.20215	0.103791	8.55749	0.0849449	0.17898	NA
434	O43768	Cond-A vs Cond-B	0.194801	0.146755	8.55749	0.218701	0.355449	NA
435	O43776	Cond-A vs Cond-B	-0.166731	0.121354	8.55749	0.204376	0.339863	NA
436	O43795	Cond-A vs Cond-B	-0.517397	0.120977	8.55749	0.00231192	0.0135369	NA
437	O43805	Cond-A vs Cond-B	0.369284	0.107564	8.55749	0.00805291	0.0329001	NA
438	O43809	Cond-A vs Cond-B	0.247041	0.0911507	8.55749	0.0250777	0.0750306	NA
439	O43813	Cond-A vs Cond-B	0.0508826	0.100792	8.55749	0.626423	0.741904	NA
440	O43815	Cond-A vs Cond-B	0.0101522	0.0968682	8.55749	0.918946	0.948796	NA
441	O43818	Cond-A vs Cond-B	0.166176	0.140683	8.55749	0.269304	0.412768	NA
442	O43819	Cond-A vs Cond-B	0.0357295	0.0914426	8.55749	0.705544	0.801891	NA
443	O43822	Cond-A vs Cond-B	-0.68651	0.108231	8.55749	0.000166665	0.00218301	NA
444	O43823	Cond-A vs Cond-B	0.361737	0.12067	8.55749	0.0158751	0.0540919	NA
445	O43824	Cond-A vs Cond-B	-0.0916822	0.0883432	8.55749	0.327798	0.474015	NA
446	O43827	Cond-A vs Cond-B	0.424988	0.114227	8.55749	0.00520732	0.0245472	NA
447	O43829	Cond-A vs Cond-B	-0.0815284	0.133832	8.55749	0.558225	0.68508	NA
448	O43837	Cond-A vs Cond-B	-0.101304	0.103196	8.55749	0.353203	0.499024	NA
449	O43847	Cond-A vs Cond-B	-0.198956	0.0988783	8.55749	0.0767021	0.167014	NA
450	O43852	Cond-A vs Cond-B	0.185192	0.114185	8.55749	0.141026	0.259474	NA
451	O43854	Cond-A vs Cond-B	0.509425	0.0898987	8.55749	0.000369514	0.00370524	NA
452	O43865	Cond-A vs Cond-B	-0.0132957	0.0933019	8.55749	0.889982	0.929821	NA
453	O43896	Cond-A vs Cond-B	-0.171965	0.11977	8.55749	0.186587	0.317398	NA
454	O43909	Cond-A vs Cond-B	0.279756	0.15779	8.55749	0.11172	0.219462	NA
455	O43920	Cond-A vs Cond-B	-0.0487197	0.136672	8.55749	0.730118	0.821427	NA
456	O43924	Cond-A vs Cond-B	0.154052	0.107078	8.55749	0.185789	0.316848	NA
457	O43929	Cond-A vs Cond-B	0.434599	0.124869	8.55749	0.00749036	0.0313339	NA
458	O60216	Cond-A vs Cond-B	-0.107803	0.106621	8.55749	0.339703	0.485031	NA
459	O60220	Cond-A vs Cond-B	0.0892468	0.145536	8.55749	0.555671	0.683493	NA
460	O60229	Cond-A vs Cond-B	0.443029	0.128651	8.55749	0.00792457	0.0325834	NA
461	O60231	Cond-A vs Cond-B	-0.0352139	0.128074	8.55749	0.789878	0.864333	NA
462	O60232	Cond-A vs Cond-B	0.327224	0.176889	8.55749	0.0990764	0.200709	NA
463	O60238	Cond-A vs Cond-B	-0.854999	0.112526	8.55749	4.39473e-05	0.000958655	NA
464	O60241	Cond-A vs Cond-B	0.0227531	0.186469	8.55749	0.9057	0.939439	NA
465	O60244	Cond-A vs Cond-B	-0.295022	0.163459	8.55749	0.106303	0.211183	NA
466	O60256	Cond-A vs Cond-B	-0.0441914	0.115675	8.55749	0.711751	0.806474	NA
467	O60264	Cond-A vs Cond-B	-0.241416	0.101953	8.55749	0.0434281	0.110664	NA
468	O60271	Cond-A vs Cond-B	-0.187122	0.0961903	8.55749	0.0852579	0.179469	NA
469	O60282	Cond-A vs Cond-B	0.611109	0.16678	8.55749	0.00566785	0.0260105	NA
470	O60287	Cond-A vs Cond-B	-0.197623	0.119539	8.55749	0.134423	0.250986	NA
471	O60291	Cond-A vs Cond-B	0.349126	0.126795	8.55749	0.0234038	0.0711385	NA
472	O60292	Cond-A vs Cond-B	-0.179603	0.109556	8.55749	0.137302	0.254859	NA
473	O60294	Cond-A vs Cond-B	0.438762	0.120801	8.55749	0.00594846	0.0268647	NA
474	O60299	Cond-A vs Cond-B	-0.00959271	0.101879	8.55749	0.927152	0.954316	NA
475	O60304	Cond-A vs Cond-B	-0.0238032	0.236186	8.55749	0.922046	0.950526	NA
476	O60306	Cond-A vs Cond-B	0.16426	0.110647	8.55749	0.17354	0.301583	NA
477	O60308	Cond-A vs Cond-B	-0.114636	0.101583	8.55749	0.28975	0.43429	NA
478	O60313	Cond-A vs Cond-B	-0.180927	0.0951923	8.55749	0.0914824	0.189113	NA
479	O60318	Cond-A vs Cond-B	-0.194919	0.130513	8.55749	0.171234	0.298586	NA
480	O60331	Cond-A vs Cond-B	-0.0838731	0.0853642	8.55749	0.352798	0.498714	NA
481	O60333	Cond-A vs Cond-B	-0.243491	0.122725	8.55749	0.0801953	0.172123	NA
482	O60341	Cond-A vs Cond-B	0.408537	0.0888812	8.55749	0.0014795	0.00978756	NA
483	O60353	Cond-A vs Cond-B	-0.695452	0.129612	8.55749	0.000537017	0.00479223	NA
484	O60356	Cond-A vs Cond-B	2.10683	0.10716	8.55749	2.0211e-08	1.43412e-05	NA
485	O60437	Cond-A vs Cond-B	0.113427	0.0885172	8.55749	0.233679	0.373786	NA
486	O60443	Cond-A vs Cond-B	-0.0603058	0.122181	8.55749	0.634022	0.748117	NA
487	O60449	Cond-A vs Cond-B	-0.157921	0.112729	8.55749	0.196452	0.330055	NA
488	O60476	Cond-A vs Cond-B	-0.250743	0.190783	8.55749	0.222885	0.360581	NA
489	O60488	Cond-A vs Cond-B	-0.119674	0.104843	8.55749	0.284615	0.429334	NA
490	O60493	Cond-A vs Cond-B	0.0122352	0.117332	8.55749	0.919351	0.94892	NA
491	O60499	Cond-A vs Cond-B	-0.422576	0.159949	8.55749	0.0279753	0.0807677	NA
492	O60502	Cond-A vs Cond-B	-0.301037	0.0917686	8.55749	0.0101949	0.0392677	NA
493	O60503	Cond-A vs Cond-B	-0.275898	0.227893	8.55749	0.258405	0.40078	NA
494	O60504	Cond-A vs Cond-B	-0.29588	0.105463	8.55749	0.0215379	0.0670861	NA
495	O60506	Cond-A vs Cond-B	0.205837	0.105739	8.55749	0.0850794	0.179206	NA
496	O60508	Cond-A vs Cond-B	0.521794	0.100122	8.55749	0.000653406	0.00541214	NA
497	O60518	Cond-A vs Cond-B	0.312539	0.117856	8.55749	0.0275335	0.0800408	NA
498	O60519	Cond-A vs Cond-B	0.0292618	0.103535	8.55749	0.784179	0.860638	NA
499	O60522	Cond-A vs Cond-B	0.663673	0.132266	8.55749	0.000840398	0.00649266	NA
500	O60524	Cond-A vs Cond-B	-0.867795	0.119338	8.55749	6.11359e-05	0.00117265	NA
501	O60547	Cond-A vs Cond-B	-0.105523	0.0923773	8.55749	0.284281	0.429082	NA
502	O60551	Cond-A vs Cond-B	-0.30211	0.118497	8.55749	0.0324442	0.0895268	NA
503	O60563	Cond-A vs Cond-B	-0.324413	0.0897991	8.55749	0.00612594	0.0273516	NA
504	O60566	Cond-A vs Cond-B	1.16339	0.113888	8.55749	4.39641e-06	0.000241686	NA
505	O60568	Cond-A vs Cond-B	0.103758	0.126882	8.55749	0.435673	0.578704	NA
506	O60573	Cond-A vs Cond-B	0.581265	0.0974567	8.55749	0.000258394	0.0029371	NA
507	O60583	Cond-A vs Cond-B	0.0708339	0.100739	8.55749	0.500648	0.637076	NA
508	O60610	Cond-A vs Cond-B	-0.221803	0.151039	8.55749	0.177736	0.306681	NA
509	O60613	Cond-A vs Cond-B	-0.0339966	0.108388	8.55749	0.761293	0.845248	NA
510	O60645	Cond-A vs Cond-B	0.0602024	0.114767	8.55749	0.613202	0.732317	NA
511	O60658	Cond-A vs Cond-B	-0.639654	0.148856	8.55749	0.00224634	0.0132109	NA
512	O60664	Cond-A vs Cond-B	-0.00470083	0.110614	8.55749	0.967077	0.979254	NA
513	O60669	Cond-A vs Cond-B	-0.582968	0.102309	8.55749	0.000355614	0.00359491	NA
514	O60671	Cond-A vs Cond-B	0.37468	0.118419	8.55749	0.0122227	0.0444612	NA
515	O60673	Cond-A vs Cond-B	0.724226	0.345353	8.55749	0.0670092	0.151725	NA
516	O60678	Cond-A vs Cond-B	-0.0704472	0.0958347	8.55749	0.481942	0.621035	NA
517	O60684	Cond-A vs Cond-B	-0.0204237	0.0988127	8.55749	0.841085	0.898566	NA
518	O60701	Cond-A vs Cond-B	-0.283136	0.120587	8.55749	0.0448405	0.113133	NA
519	O60716	Cond-A vs Cond-B	0.145189	0.088825	8.55749	0.138319	0.256182	NA
520	O60725	Cond-A vs Cond-B	-0.838694	0.15693	8.55749	0.000551646	0.00490311	NA
521	O60749	Cond-A vs Cond-B	0.425255	0.0970811	8.55749	0.00199727	0.012231	NA
522	O60762	Cond-A vs Cond-B	0.334927	0.129133	8.55749	0.0302257	0.0850577	NA
523	O60763	Cond-A vs Cond-B	-0.0165489	0.116997	8.55749	0.890791	0.930375	NA
524	O60784	Cond-A vs Cond-B	0.16722	0.154761	8.55749	0.309426	0.455541	NA
525	O60825	Cond-A vs Cond-B	-0.17677	0.0900707	8.55749	0.0829664	0.175993	NA
526	O60826	Cond-A vs Cond-B	0.0976509	0.0965757	8.55749	0.339686	0.485031	NA
527	O60828	Cond-A vs Cond-B	-0.0932558	0.263107	8.55749	0.731585	0.82211	NA
528	O60831	Cond-A vs Cond-B	-0.50491	0.235712	8.55749	0.0623655	0.144395	NA
529	O60832	Cond-A vs Cond-B	0.130624	0.121552	8.55749	0.3119	0.458475	NA
530	O60841	Cond-A vs Cond-B	-0.179591	0.0989573	8.55749	0.104662	0.208606	NA
531	O60869	Cond-A vs Cond-B	-0.327119	0.123364	8.55749	0.0275436	0.0800408	NA
532	O60870	Cond-A vs Cond-B	-0.0315847	0.155594	8.55749	0.843883	0.900547	NA
533	O60879	Cond-A vs Cond-B	-0.243921	0.122832	8.55749	0.0799705	0.171917	NA
534	O60884	Cond-A vs Cond-B	0.147168	0.105302	8.55749	0.197408	0.330997	NA
535	O60885	Cond-A vs Cond-B	0.283154	0.110972	8.55749	0.0323372	0.0894163	NA
536	O60888	Cond-A vs Cond-B	-0.0568908	0.0930684	8.55749	0.556901	0.683959	NA
537	O60890	Cond-A vs Cond-B	-0.000220122	0.11571	8.55749	0.998526	0.999124	NA
538	O60902	Cond-A vs Cond-B	-0.54284	0.104322	8.55749	0.000660253	0.00543503	NA
539	O60921	Cond-A vs Cond-B	-0.164308	0.140541	8.55749	0.273891	0.417497	NA
540	O60925	Cond-A vs Cond-B	0.0412474	0.132823	8.55749	0.763576	0.84736	NA
541	O60927	Cond-A vs Cond-B	-0.0580126	0.113451	8.55749	0.62204	0.738256	NA
542	O60930	Cond-A vs Cond-B	0.121129	0.0856245	8.55749	0.19251	0.32481	NA
543	O60934	Cond-A vs Cond-B	-0.142873	0.112259	8.55749	0.236612	0.377391	NA
544	O60936	Cond-A vs Cond-B	0.0971355	0.107488	8.55749	0.390891	0.536651	NA
545	O60938	Cond-A vs Cond-B	0.0287646	0.106533	8.55749	0.793553	0.867342	NA
546	O60941	Cond-A vs Cond-B	-0.0678332	0.126226	8.55749	0.604684	0.724867	NA
547	O60942	Cond-A vs Cond-B	0.134931	0.0986609	8.55749	0.206269	0.341603	NA
548	O75027	Cond-A vs Cond-B	-0.523227	0.143565	8.55749	0.0058379	0.0264718	NA
549	O75030	Cond-A vs Cond-B	0.755817	0.0872922	8.55749	1.61532e-05	0.000520881	NA
550	O75052	Cond-A vs Cond-B	0.067505	0.0969241	8.55749	0.504609	0.640233	NA
551	O75054	Cond-A vs Cond-B	-0.653497	0.0913162	8.55749	6.88799e-05	0.00126602	NA
552	O75063	Cond-A vs Cond-B	-0.534614	0.227721	8.55749	0.0448633	0.113133	NA
553	O75069	Cond-A vs Cond-B	0.102227	0.125375	8.55749	0.436965	0.579754	NA
554	O75083	Cond-A vs Cond-B	-0.120578	0.101376	8.55749	0.266228	0.409742	NA
555	O75095	Cond-A vs Cond-B	0.428832	0.20459	8.55749	0.0671167	0.151866	NA
556	O75113	Cond-A vs Cond-B	0.364365	0.0978431	8.55749	0.00518087	0.0244802	NA
557	O75116	Cond-A vs Cond-B	-0.251441	0.088666	8.55749	0.0205239	0.0652736	NA
558	O75121	Cond-A vs Cond-B	-1.0721	0.13928	8.55749	3.98371e-05	0.00089533	NA
559	O75122	Cond-A vs Cond-B	-0.385077	0.10631	8.55749	0.00603816	0.0271537	NA
560	O75128	Cond-A vs Cond-B	-0.0709682	0.0960549	8.55749	0.479783	0.619449	NA
561	O75129	Cond-A vs Cond-B	0.419757	0.410579	8.55749	0.334643	0.480582	NA
562	O75131	Cond-A vs Cond-B	-0.171437	0.0931936	8.55749	0.100689	0.202868	NA
563	O75140	Cond-A vs Cond-B	0.449094	0.202987	8.55749	0.0557281	0.132804	NA
564	O75146	Cond-A vs Cond-B	-0.31291	0.104639	8.55749	0.0160611	0.0545032	NA
565	O75147	Cond-A vs Cond-B	-0.242135	0.149772	8.55749	0.142142	0.260659	NA
566	O75150	Cond-A vs Cond-B	0.0931899	0.0982669	8.55749	0.368968	0.514705	NA
567	O75152	Cond-A vs Cond-B	-0.133681	0.1197	8.55749	0.294454	0.438919	NA
568	O75153	Cond-A vs Cond-B	0.217362	0.0896455	8.55749	0.0396446	0.103532	NA
569	O75157	Cond-A vs Cond-B	0.494317	0.0965401	8.55749	0.000735106	0.00590474	NA
570	O75165	Cond-A vs Cond-B	-0.271498	0.0899857	8.55749	0.0153964	0.053002	NA
571	O75167	Cond-A vs Cond-B	0.300044	0.10441	8.55749	0.0193238	0.0624934	NA
572	O75170	Cond-A vs Cond-B	-0.332181	0.0956695	8.55749	0.00758571	0.0315677	NA
573	O75175	Cond-A vs Cond-B	0.141086	0.13236	8.55749	0.315606	0.462288	NA
574	O75179	Cond-A vs Cond-B	-0.0292306	0.122259	8.55749	0.816664	0.881887	NA
575	O75182	Cond-A vs Cond-B	-0.356716	0.160328	8.55749	0.0546258	0.130878	NA
576	O75190	Cond-A vs Cond-B	0.196683	0.20462	8.55749	0.362816	0.508888	NA
577	O75191	Cond-A vs Cond-B	-0.0171563	0.0902569	8.55749	0.853676	0.906137	NA
578	O75208	Cond-A vs Cond-B	0.407983	0.116567	8.55749	0.00726983	0.0307621	NA
579	O75223	Cond-A vs Cond-B	0.246538	0.101825	8.55749	0.0398683	0.103872	NA
580	O75251	Cond-A vs Cond-B	0.132556	0.0911968	8.55749	0.181748	0.311468	NA
581	O75306	Cond-A vs Cond-B	-0.29581	0.0922334	8.55749	0.0114252	0.0424628	NA
582	O75309	Cond-A vs Cond-B	0.872969	0.126613	8.55749	9.07723e-05	0.00148871	NA
583	O75312	Cond-A vs Cond-B	-0.0352326	0.110573	8.55749	0.75764	0.843015	NA
584	O75323	Cond-A vs Cond-B	-0.0346411	0.117447	8.55749	0.775061	0.854	NA
585	O75340	Cond-A vs Cond-B	0.566882	0.0913607	8.55749	0.000195169	0.00243505	NA
586	O75347	Cond-A vs Cond-B	0.00980272	0.126207	8.55749	0.939875	0.961186	NA
587	O75348	Cond-A vs Cond-B	-0.107408	0.125484	8.55749	0.415349	0.560092	NA
588	O75351	Cond-A vs Cond-B	0.0501741	0.0977502	8.55749	0.620736	0.737131	NA
589	O75352	Cond-A vs Cond-B	-0.981996	0.535511	8.55749	0.101611	0.204109	NA
590	O75356	Cond-A vs Cond-B	0.128642	0.104773	8.55749	0.252214	0.394269	NA
591	O75362	Cond-A vs Cond-B	1.24061	0.0869448	8.55749	2.91349e-07	4.22987e-05	NA
592	O75367	Cond-A vs Cond-B	0.293437	0.099065	8.55749	0.0167965	0.0563399	NA
593	O75368	Cond-A vs Cond-B	0.042493	0.118544	8.55749	0.728685	0.820266	NA
594	O75369	Cond-A vs Cond-B	-0.339544	0.110895	8.55749	0.0143479	0.0502215	NA
595	O75376	Cond-A vs Cond-B	-0.118654	0.102547	8.55749	0.27852	0.422391	NA
596	O75380	Cond-A vs Cond-B	0.193042	0.120863	8.55749	0.146427	0.267048	NA
597	O75381	Cond-A vs Cond-B	0.377646	0.0885682	8.55749	0.0023548	0.0137398	NA
598	O75382	Cond-A vs Cond-B	0.114319	0.101324	8.55749	0.289852	0.43429	NA
599	O75390	Cond-A vs Cond-B	-0.213385	0.134884	8.55749	0.149853	0.270489	NA
600	O75391	Cond-A vs Cond-B	0.604569	0.155549	8.55749	0.00406753	0.0205376	NA
601	O75394	Cond-A vs Cond-B	0.195718	0.183749	8.55749	0.315944	0.462585	NA
602	O75396	Cond-A vs Cond-B	-1.41949	0.167545	8.55749	1.91147e-05	0.000587976	NA
603	O75400	Cond-A vs Cond-B	0.0570537	0.12273	8.55749	0.653623	0.763552	NA
604	O75410	Cond-A vs Cond-B	0.11568	0.106644	8.55749	0.307656	0.453734	NA
605	O75419	Cond-A vs Cond-B	1.04953	0.0918028	8.55749	1.78085e-06	0.000131866	NA
606	O75431	Cond-A vs Cond-B	0.341228	0.155931	8.55749	0.0579198	0.136806	NA
607	O75436	Cond-A vs Cond-B	0.126696	0.0973307	8.55749	0.226965	0.365675	NA
608	O75439	Cond-A vs Cond-B	-0.0564631	0.105183	8.55749	0.605073	0.72498	NA
609	O75446	Cond-A vs Cond-B	0.267306	0.186042	8.55749	0.18631	0.317249	NA
610	O75448	Cond-A vs Cond-B	-0.281925	0.0966262	8.55749	0.0180201	0.0591689	NA
611	O75449	Cond-A vs Cond-B	0.097345	0.0970196	8.55749	0.343215	0.488269	NA
612	O75475	Cond-A vs Cond-B	-0.270617	0.125937	8.55749	0.0616966	0.143276	NA
613	O75477	Cond-A vs Cond-B	-0.675187	0.113959	8.55749	0.000270775	0.00301238	NA
614	O75487	Cond-A vs Cond-B	0.203444	0.0912929	8.55749	0.0543147	0.130367	NA
615	O75489	Cond-A vs Cond-B	0.542766	0.122882	8.55749	0.00189751	0.0117757	NA
616	O75494	Cond-A vs Cond-B	0.215923	0.108716	8.55749	0.0799298	0.171885	NA
617	O75503	Cond-A vs Cond-B	0.0993071	0.197077	8.55749	0.627048	0.742381	NA
618	O75506	Cond-A vs Cond-B	0.472047	0.116925	8.55749	0.0032627	0.0174647	NA
619	O75521	Cond-A vs Cond-B	-0.123237	0.143023	8.55749	0.412366	0.557534	NA
620	O75525	Cond-A vs Cond-B	0.180581	0.126497	8.55749	0.188877	0.320395	NA
621	O75528	Cond-A vs Cond-B	-0.0649784	0.144794	8.55749	0.664749	0.771151	NA
622	O75529	Cond-A vs Cond-B	0.0269142	0.105353	8.55749	0.804397	0.874344	NA
623	O75530	Cond-A vs Cond-B	0.439982	0.1191	8.55749	0.00541723	0.0252514	NA
624	O75531	Cond-A vs Cond-B	-1.04238	0.519497	8.55749	0.0773872	0.167932	NA
625	O75533	Cond-A vs Cond-B	-0.0878827	0.120058	8.55749	0.483729	0.622846	NA
626	O75534	Cond-A vs Cond-B	-0.0869012	0.0896247	8.55749	0.358844	0.504696	NA
627	O75554	Cond-A vs Cond-B	0.30429	0.150981	8.55749	0.0763015	0.166419	NA
628	O75569	Cond-A vs Cond-B	0.0622375	0.101638	8.55749	0.55623	0.683505	NA
629	O75582	Cond-A vs Cond-B	0.0719916	0.105602	8.55749	0.513436	0.648719	NA
630	O75586	Cond-A vs Cond-B	0.28654	0.156828	8.55749	0.102676	0.20563	NA
631	O75592	Cond-A vs Cond-B	-0.2933	0.106313	8.55749	0.0232049	0.0707164	NA
632	O75596	Cond-A vs Cond-B	-0.206931	0.148928	8.55749	0.199776	0.334129	NA
633	O75607	Cond-A vs Cond-B	0.0885029	0.121905	8.55749	0.487218	0.625422	NA
634	O75608	Cond-A vs Cond-B	-0.0820192	0.167284	8.55749	0.636247	0.749814	NA
635	O75629	Cond-A vs Cond-B	0.449674	0.136963	8.55749	0.0101509	0.0391887	NA
636	O75643	Cond-A vs Cond-B	-0.114138	0.10271	8.55749	0.296697	0.441203	NA
637	O75648	Cond-A vs Cond-B	-0.24484	0.111385	8.55749	0.0570177	0.135437	NA
638	O75663	Cond-A vs Cond-B	-0.116025	0.0966499	8.55749	0.262134	0.405316	NA
639	O75665	Cond-A vs Cond-B	0.364091	0.136069	8.55749	0.0264995	0.0781636	NA
640	O75674	Cond-A vs Cond-B	0.649741	0.120777	8.55749	0.000527601	0.00473989	NA
641	O75676	Cond-A vs Cond-B	0.162892	0.183746	8.55749	0.399571	0.545196	NA
642	O75683	Cond-A vs Cond-B	1.96862	0.123968	8.55749	1.2021e-07	2.44829e-05	NA
643	O75688	Cond-A vs Cond-B	0.139701	0.0992249	8.55749	0.194428	0.327251	NA
644	O75689	Cond-A vs Cond-B	0.253685	0.146094	8.55749	0.118238	0.229496	NA
645	O75694	Cond-A vs Cond-B	0.391337	0.105622	8.55749	0.00532969	0.0250181	NA
646	O75695	Cond-A vs Cond-B	-0.989436	0.159134	8.55749	0.000192324	0.00241309	NA
647	O75717	Cond-A vs Cond-B	0.226372	0.106027	8.55749	0.06307	0.145471	NA
648	O75718	Cond-A vs Cond-B	0.316068	0.100737	8.55749	0.0127393	0.0458752	NA
649	O75746	Cond-A vs Cond-B	-0.387663	0.139955	8.55749	0.0227978	0.0697411	NA
650	O75781	Cond-A vs Cond-B	-1.06856	0.0894762	8.55749	1.2506e-06	0.000103059	NA
651	O75792	Cond-A vs Cond-B	0.262788	0.10783	8.55749	0.0388641	0.102133	NA
652	O75794	Cond-A vs Cond-B	0.446992	0.103295	8.55749	0.0021523	0.0128503	NA
653	O75815	Cond-A vs Cond-B	0.0881981	0.295612	8.55749	0.772547	0.852892	NA
654	O75817	Cond-A vs Cond-B	0.361918	0.0950549	8.55749	0.00457398	0.0224826	NA
655	O75818	Cond-A vs Cond-B	-0.0115122	0.126722	8.55749	0.929705	0.955765	NA
656	O75821	Cond-A vs Cond-B	0.0846557	0.133922	8.55749	0.543821	0.673971	NA
657	O75822	Cond-A vs Cond-B	0.109343	0.125861	8.55749	0.408684	0.554239	NA
658	O75828	Cond-A vs Cond-B	-0.0782772	0.100397	8.55749	0.4566	0.599019	NA
659	O75832	Cond-A vs Cond-B	-0.257726	0.162087	8.55749	0.148028	0.268283	NA
660	O75844	Cond-A vs Cond-B	-1.54902	0.152709	8.55749	4.64972e-06	0.000245528	NA
661	O75845	Cond-A vs Cond-B	-0.613084	0.120539	8.55749	0.000768466	0.00605645	NA
662	O75864	Cond-A vs Cond-B	0.0518711	0.0888236	8.55749	0.574303	0.699283	NA
663	O75874	Cond-A vs Cond-B	-0.138016	0.0947848	8.55749	0.181051	0.310744	NA
664	O75879	Cond-A vs Cond-B	0.416642	0.0977879	8.55749	0.00236565	0.0137418	NA
665	O75881	Cond-A vs Cond-B	-0.164655	0.108133	8.55749	0.16389	0.288798	NA
666	O75884	Cond-A vs Cond-B	-0.053493	0.0892913	8.55749	0.564637	0.691423	NA
667	O75886	Cond-A vs Cond-B	0.100637	0.121985	8.55749	0.431766	0.575716	NA
668	O75909	Cond-A vs Cond-B	-0.175041	0.242235	8.55749	0.489197	0.627115	NA
669	O75915	Cond-A vs Cond-B	-0.173447	0.560745	8.55749	0.76448	0.847806	NA
670	O75934	Cond-A vs Cond-B	0.335691	0.146809	8.55749	0.0494836	0.121346	NA
671	O75935	Cond-A vs Cond-B	0.358302	0.109375	8.55749	0.010266	0.0394507	NA
672	O75937	Cond-A vs Cond-B	0.110904	0.110232	8.55749	0.341969	0.487016	NA
673	O75940	Cond-A vs Cond-B	0.244018	0.11706	8.55749	0.0683583	0.153582	NA
674	O75943	Cond-A vs Cond-B	-0.381834	0.153842	8.55749	0.0361588	0.0970273	NA
675	O75947	Cond-A vs Cond-B	-0.304469	0.111675	8.55749	0.0244393	0.0735493	NA
676	O75954	Cond-A vs Cond-B	-0.902273	0.138546	8.55749	0.000137771	0.00193605	NA
677	O75955	Cond-A vs Cond-B	-0.217467	0.0996026	8.55749	0.0583837	0.137658	NA
678	O75962	Cond-A vs Cond-B	-0.453906	0.0992405	8.55749	0.00152629	0.0100374	NA
679	O75964	Cond-A vs Cond-B	-0.286222	0.193967	8.55749	0.175864	0.304748	NA
680	O75970	Cond-A vs Cond-B	-0.0900592	0.102911	8.55749	0.405401	0.550906	NA
681	O75971	Cond-A vs Cond-B	0.886661	0.151088	8.55749	0.000289558	0.00316334	NA
682	O75976	Cond-A vs Cond-B	-0.600496	0.104043	8.55749	0.000325299	0.00339277	NA
683	O76003	Cond-A vs Cond-B	-0.0908763	0.109244	8.55749	0.428087	0.572003	NA
684	O76021	Cond-A vs Cond-B	2.0959	0.165564	8.55749	7.78042e-07	7.98989e-05	NA
685	O76024	Cond-A vs Cond-B	-1.07575	0.224959	8.55749	0.00114963	0.00811179	NA
686	O76031	Cond-A vs Cond-B	0.236851	0.130921	8.55749	0.105601	0.210162	NA
687	O76041	Cond-A vs Cond-B	0.150107	0.137144	8.55749	0.303574	0.449801	NA
688	O76054	Cond-A vs Cond-B	-0.194745	0.106333	8.55749	0.101976	0.204596	NA
689	O76061	Cond-A vs Cond-B	0.705507	0.118395	8.55749	0.000260049	0.0029371	NA
690	O76071	Cond-A vs Cond-B	0.0722668	0.141716	8.55749	0.622983	0.738758	NA
691	O76080	Cond-A vs Cond-B	1.67949	0.152762	8.55749	2.44079e-06	0.000158527	NA
692	O76094	Cond-A vs Cond-B	-0.111269	0.0996811	8.55749	0.294676	0.439053	NA
693	O94760	Cond-A vs Cond-B	-0.0801332	0.11229	8.55749	0.494457	0.631313	NA
694	O94761	Cond-A vs Cond-B	0.004205	0.095531	8.55749	0.965901	0.978623	NA
695	O94763	Cond-A vs Cond-B	0.352301	0.0890429	8.55749	0.00367044	0.0190071	NA
696	O94766	Cond-A vs Cond-B	-0.351262	0.203155	8.55749	0.119602	0.231069	NA
697	O94776	Cond-A vs Cond-B	-0.0872789	0.0986412	8.55749	0.400435	0.545937	NA
698	O94788	Cond-A vs Cond-B	-0.000948636	0.160995	8.55749	0.995434	0.996711	NA
699	O94804	Cond-A vs Cond-B	-0.264394	0.0938454	8.55749	0.0211371	0.0664722	NA
700	O94808	Cond-A vs Cond-B	-0.308509	0.109723	8.55749	0.0213274	0.0667274	NA
701	O94811	Cond-A vs Cond-B	-0.282028	0.140507	8.55749	0.0773019	0.167856	NA
702	O94817	Cond-A vs Cond-B	-0.202548	0.140915	8.55749	0.18615	0.31722	NA
703	O94819	Cond-A vs Cond-B	0.0239279	0.09391	8.55749	0.804898	0.874746	NA
704	O94822	Cond-A vs Cond-B	-0.0318693	0.258013	8.55749	0.904549	0.939015	NA
705	O94826	Cond-A vs Cond-B	-0.653623	0.136131	8.55749	0.00111996	0.00795291	NA
706	O94829	Cond-A vs Cond-B	-0.458248	0.172198	8.55749	0.0271266	0.0793819	NA
707	O94832	Cond-A vs Cond-B	-0.339244	0.168504	8.55749	0.0765633	0.16685	NA
708	O94842	Cond-A vs Cond-B	0.231025	0.144566	8.55749	0.146236	0.266847	NA
709	O94844	Cond-A vs Cond-B	-0.708023	0.30825	8.55749	0.048671	0.120281	NA
710	O94855	Cond-A vs Cond-B	0.189232	0.165859	8.55749	0.284824	0.429553	NA
711	O94864	Cond-A vs Cond-B	0.313951	0.0946309	8.55749	0.00962286	0.0376806	NA
712	O94868	Cond-A vs Cond-B	0.317993	0.122239	8.55749	0.0298529	0.0843713	NA
713	O94874	Cond-A vs Cond-B	-0.111543	0.0921291	8.55749	0.258377	0.40078	NA
714	O94875	Cond-A vs Cond-B	0.13458	0.141026	8.55749	0.366112	0.512131	NA
715	O94880	Cond-A vs Cond-B	0.279488	0.106354	8.55749	0.0286118	0.0819674	NA
716	O94885	Cond-A vs Cond-B	0.20073	0.0997567	8.55749	0.076694	0.167014	NA
717	O94887	Cond-A vs Cond-B	-0.367292	0.127723	8.55749	0.0192631	0.0624157	NA
718	O94888	Cond-A vs Cond-B	-0.0357599	0.0962744	8.55749	0.719341	0.813004	NA
719	O94901	Cond-A vs Cond-B	-1.12301	0.109947	8.55749	4.40011e-06	0.000241686	NA
720	O94903	Cond-A vs Cond-B	-0.0646362	0.125873	8.55749	0.620594	0.737093	NA
721	O94905	Cond-A vs Cond-B	-0.192464	0.108266	8.55749	0.110901	0.218175	NA
722	O94906	Cond-A vs Cond-B	-0.405611	0.108344	8.55749	0.00502981	0.0239814	NA
723	O94907	Cond-A vs Cond-B	0.624664	0.145316	8.55749	0.00224142	0.0132052	NA
724	O94913	Cond-A vs Cond-B	-0.161269	0.0999086	8.55749	0.142693	0.261526	NA
725	O94915	Cond-A vs Cond-B	-0.0693054	0.0990855	8.55749	0.502837	0.638592	NA
726	O94916	Cond-A vs Cond-B	0.116662	0.145218	8.55749	0.443509	0.586454	NA
727	O94925	Cond-A vs Cond-B	-0.0728366	0.10634	8.55749	0.511503	0.647012	NA
728	O94929	Cond-A vs Cond-B	0.305254	0.125286	8.55749	0.0389014	0.102191	NA
729	O94964	Cond-A vs Cond-B	-0.0923426	0.104721	8.55749	0.401977	0.547501	NA
730	O94967	Cond-A vs Cond-B	-0.134815	0.0998603	8.55749	0.211627	0.347952	NA
731	O94973	Cond-A vs Cond-B	-0.146256	0.0879174	8.55749	0.132304	0.24828	NA
732	O94979	Cond-A vs Cond-B	0.065289	0.112224	8.55749	0.57572	0.700753	NA
733	O94992	Cond-A vs Cond-B	0.516039	0.157925	8.55749	0.0103991	0.0397332	NA
734	O95059	Cond-A vs Cond-B	0.473817	0.102001	8.55749	0.00138392	0.00936881	NA
735	O95067	Cond-A vs Cond-B	1.60257	0.0979169	8.55749	9.35429e-08	2.1531e-05	NA
736	O95071	Cond-A vs Cond-B	-0.162306	0.102552	8.55749	0.149698	0.270355	NA
737	O95073	Cond-A vs Cond-B	0.263522	0.0938975	8.55749	0.0215059	0.0670491	NA
738	O95081	Cond-A vs Cond-B	0.402802	0.114477	8.55749	0.00706593	0.0301953	NA
739	O95084	Cond-A vs Cond-B	-0.0128648	0.098402	8.55749	0.899005	0.935587	NA
740	O95104	Cond-A vs Cond-B	-0.388627	0.164499	8.55749	0.0438091	0.111273	NA
741	O95139	Cond-A vs Cond-B	0.264187	0.129889	8.55749	0.0740893	0.162894	NA
742	O95140	Cond-A vs Cond-B	-0.285794	0.188549	8.55749	0.165612	0.290834	NA
743	O95149	Cond-A vs Cond-B	0.00844998	0.101399	8.55749	0.935502	0.959361	NA
744	O95155	Cond-A vs Cond-B	0.0181269	0.0986377	8.55749	0.858472	0.908995	NA
745	O95159	Cond-A vs Cond-B	-0.693714	0.228832	8.55749	0.01505	0.0520783	NA
746	O95163	Cond-A vs Cond-B	-0.0727564	0.103554	8.55749	0.500971	0.637313	NA
747	O95166	Cond-A vs Cond-B	0.11228	0.144927	8.55749	0.459368	0.601372	NA
748	O95167	Cond-A vs Cond-B	-0.283183	0.102556	8.55749	0.0231152	0.070486	NA
749	O95168	Cond-A vs Cond-B	-0.130509	0.228294	8.55749	0.582247	0.705226	NA
750	O95178	Cond-A vs Cond-B	-0.40398	0.121632	8.55749	0.00956797	0.0375463	NA
751	O95180	Cond-A vs Cond-B	-0.328537	0.106812	8.55749	0.0140356	0.0493873	NA
752	O95182	Cond-A vs Cond-B	-0.141005	0.124575	8.55749	0.2884	0.433262	NA
753	O95197	Cond-A vs Cond-B	-0.488933	0.11477	8.55749	0.00236749	0.0137418	NA
754	O95202	Cond-A vs Cond-B	-1.12151	0.139204	8.55749	2.81498e-05	0.000763821	NA
755	O95208	Cond-A vs Cond-B	0.065535	0.140718	8.55749	0.653042	0.76314	NA
756	O95210	Cond-A vs Cond-B	-0.986914	0.206891	8.55749	0.00116799	0.00819052	NA
757	O95218	Cond-A vs Cond-B	-0.304057	0.127604	8.55749	0.0424013	0.108648	NA
758	O95219	Cond-A vs Cond-B	0.0878138	0.097521	8.55749	0.392511	0.5381	NA
759	O95229	Cond-A vs Cond-B	1.25125	0.173952	8.55749	6.63091e-05	0.00123291	NA
760	O95232	Cond-A vs Cond-B	0.294683	0.117318	8.55749	0.0344669	0.093828	NA
761	O95235	Cond-A vs Cond-B	0.650526	0.119865	8.55749	0.000497001	0.00454617	NA
762	O95248	Cond-A vs Cond-B	-0.369308	0.09199	8.55749	0.00337144	0.0179033	NA
763	O95249	Cond-A vs Cond-B	0.279464	0.101492	8.55749	0.023401	0.0711385	NA
764	O95251	Cond-A vs Cond-B	0.628262	0.103063	8.55749	0.00022143	0.00262064	NA
765	O95260	Cond-A vs Cond-B	-0.320193	0.119413	8.55749	0.0262625	0.0775673	NA
766	O95273	Cond-A vs Cond-B	-0.50987	0.123341	8.55749	0.00283663	0.0156742	NA
767	O95292	Cond-A vs Cond-B	-0.727685	0.101501	8.55749	6.79665e-05	0.00125627	NA
768	O95294	Cond-A vs Cond-B	-0.098808	0.137444	8.55749	0.491366	0.629004	NA
769	O95295	Cond-A vs Cond-B	0.148057	0.0915408	8.55749	0.141992	0.260527	NA
770	O95297	Cond-A vs Cond-B	-0.257309	0.188372	8.55749	0.206769	0.342098	NA
771	O95298	Cond-A vs Cond-B	-0.0736589	0.100924	8.55749	0.484983	0.62375	NA
772	O95299	Cond-A vs Cond-B	0.0107709	0.100128	8.55749	0.916815	0.947331	NA
773	O95302	Cond-A vs Cond-B	-0.0489817	0.0937148	8.55749	0.614465	0.732371	NA
774	O95336	Cond-A vs Cond-B	-0.0285968	0.091845	8.55749	0.762978	0.846978	NA
775	O95340	Cond-A vs Cond-B	-0.375572	0.113491	8.55749	0.00974847	0.0380755	NA
776	O95347	Cond-A vs Cond-B	-0.0628192	0.119037	8.55749	0.611094	0.73062	NA
777	O95352	Cond-A vs Cond-B	0.046149	0.0915011	8.55749	0.626741	0.742149	NA
778	O95359	Cond-A vs Cond-B	0.289142	0.126953	8.55749	0.0502053	0.122764	NA
779	O95361	Cond-A vs Cond-B	0.786794	0.207229	8.55749	0.00464755	0.0226935	NA
780	O95363	Cond-A vs Cond-B	0.116829	0.106806	8.55749	0.303853	0.449888	NA
781	O95365	Cond-A vs Cond-B	0.120597	0.18304	8.55749	0.527316	0.660206	NA
782	O95372	Cond-A vs Cond-B	0.206033	0.0993976	8.55749	0.069648	0.155641	NA
783	O95373	Cond-A vs Cond-B	0.0689515	0.155598	8.55749	0.668656	0.773532	NA
784	O95379	Cond-A vs Cond-B	0.546661	0.102616	8.55749	0.000563744	0.00497462	NA
785	O95382	Cond-A vs Cond-B	0.208579	0.105794	8.55749	0.081796	0.174328	NA
786	O95391	Cond-A vs Cond-B	0.390975	0.125161	8.55749	0.0130175	0.0467159	NA
787	O95394	Cond-A vs Cond-B	0.0896765	0.091639	8.55749	0.354637	0.500466	NA
788	O95396	Cond-A vs Cond-B	1.67746e-05	0.130819	8.55749	0.999901	0.999901	NA
789	O95398	Cond-A vs Cond-B	0.673574	0.653657	8.55749	0.331033	0.476833	NA
790	O95400	Cond-A vs Cond-B	0.0268642	0.0943781	8.55749	0.782684	0.859845	NA
791	O95402	Cond-A vs Cond-B	0.884333	0.125495	8.55749	7.72547e-05	0.00134641	NA
792	O95405	Cond-A vs Cond-B	-0.0637902	0.115339	8.55749	0.594367	0.715621	NA
793	O95425	Cond-A vs Cond-B	-0.403003	0.0908571	8.55749	0.00184877	0.011562	NA
794	O95428	Cond-A vs Cond-B	0.309211	0.0937077	8.55749	0.00989354	0.0384621	NA
795	O95429	Cond-A vs Cond-B	0.0898194	0.123709	8.55749	0.487188	0.625422	NA
796	O95433	Cond-A vs Cond-B	0.0544197	0.108654	8.55749	0.629101	0.744284	NA
797	O95453	Cond-A vs Cond-B	0.133305	0.109125	8.55749	0.25445	0.396742	NA
798	O95456	Cond-A vs Cond-B	-0.16029	0.122695	8.55749	0.225432	0.363908	NA
799	O95466	Cond-A vs Cond-B	-0.182669	0.132153	8.55749	0.201899	0.337087	NA
800	O95470	Cond-A vs Cond-B	-1.37152	0.155167	8.55749	1.37585e-05	0.000475843	NA
801	O95478	Cond-A vs Cond-B	1.65793	0.102019	8.55749	9.92233e-08	2.20772e-05	NA
802	O95479	Cond-A vs Cond-B	0.380729	0.191654	8.55749	0.0798763	0.171825	NA
803	O95486	Cond-A vs Cond-B	0.473447	0.130899	8.55749	0.0060869	0.0272137	NA
804	O95487	Cond-A vs Cond-B	0.186857	0.119047	8.55749	0.152691	0.273908	NA
805	O95490	Cond-A vs Cond-B	0.189606	0.110049	8.55749	0.120737	0.232802	NA
806	O95551	Cond-A vs Cond-B	0.237906	0.164941	8.55749	0.184778	0.315468	NA
807	O95571	Cond-A vs Cond-B	-0.0970532	0.0910638	8.55749	0.315671	0.462288	NA
808	O95573	Cond-A vs Cond-B	-1.00878	0.139959	8.55749	6.53096e-05	0.00121771	NA
809	O95602	Cond-A vs Cond-B	0.469031	0.164591	8.55749	0.0200764	0.0642735	NA
810	O95613	Cond-A vs Cond-B	-0.0151508	0.102233	8.55749	0.885619	0.927441	NA
811	O95619	Cond-A vs Cond-B	0.317024	0.109847	8.55749	0.0189479	0.0617264	NA
812	O95620	Cond-A vs Cond-B	-1.01633	0.189244	8.55749	0.000533751	0.00477586	NA
813	O95628	Cond-A vs Cond-B	0.492091	0.1376	8.55749	0.00647339	0.028578	NA
814	O95630	Cond-A vs Cond-B	0.178634	0.105967	8.55749	0.127869	0.242272	NA
815	O95633	Cond-A vs Cond-B	0.021988	0.160894	8.55749	0.894459	0.932602	NA
816	O95639	Cond-A vs Cond-B	-0.115785	0.154725	8.55749	0.474326	0.614764	NA
817	O95644	Cond-A vs Cond-B	0.233402	0.164208	8.55749	0.190608	0.322512	NA
818	O95671	Cond-A vs Cond-B	-0.25653	0.0953042	8.55749	0.0258329	0.0768083	NA
819	O95677	Cond-A vs Cond-B	0.262186	0.127462	8.55749	0.0714272	0.15882	NA
820	O95684	Cond-A vs Cond-B	0.299759	0.11662	8.55749	0.0313751	0.0874633	NA
821	O95685	Cond-A vs Cond-B	-0.023381	0.0869091	8.55749	0.794281	0.867872	NA
822	O95696	Cond-A vs Cond-B	0.222287	0.0956578	8.55749	0.0466177	0.116675	NA
823	O95704	Cond-A vs Cond-B	1.32289	0.400254	8.55749	0.00981106	0.0382337	NA
824	O95707	Cond-A vs Cond-B	0.489669	0.131047	8.55749	0.0050838	0.0242042	NA
825	O95714	Cond-A vs Cond-B	0.247707	0.177893	8.55749	0.198903	0.333001	NA
826	O95716	Cond-A vs Cond-B	-0.74303	0.167126	8.55749	0.0018222	0.0114487	NA
827	O95721	Cond-A vs Cond-B	0.336798	0.10046	8.55749	0.00911718	0.0362409	NA
828	O95747	Cond-A vs Cond-B	-0.067549	0.159222	8.55749	0.681852	0.783667	NA
829	O95749	Cond-A vs Cond-B	0.0373398	0.125324	8.55749	0.772851	0.852892	NA
830	O95757	Cond-A vs Cond-B	-0.228261	0.134174	8.55749	0.124852	0.238383	NA
831	O95758	Cond-A vs Cond-B	0.570874	0.129073	8.55749	0.00188181	0.0117065	NA
832	O95759	Cond-A vs Cond-B	-0.440785	0.104584	8.55749	0.00252607	0.0144362	NA
833	O95777	Cond-A vs Cond-B	0.166217	0.101253	8.55749	0.136835	0.254267	NA
834	O95782	Cond-A vs Cond-B	-0.156145	0.0923652	8.55749	0.126931	0.240911	NA
835	O95785	Cond-A vs Cond-B	-0.0951803	0.122052	8.55749	0.456514	0.599019	NA
836	O95786	Cond-A vs Cond-B	0.531325	0.167353	8.55749	0.0120167	0.0439274	NA
837	O95793	Cond-A vs Cond-B	0.199048	0.114978	8.55749	0.119206	0.230787	NA
838	O95801	Cond-A vs Cond-B	0.352321	0.125796	8.55749	0.021704	0.0673873	NA
839	O95810	Cond-A vs Cond-B	0.175351	0.0970951	8.55749	0.10612	0.210882	NA
840	O95816	Cond-A vs Cond-B	0.422579	0.126836	8.55749	0.00941604	0.0371027	NA
841	O95817	Cond-A vs Cond-B	-0.418401	0.103081	8.55749	0.00316106	0.0170575	NA
842	O95819	Cond-A vs Cond-B	-0.437024	0.090001	8.55749	0.00104134	0.00753078	NA
843	O95822	Cond-A vs Cond-B	-0.466523	0.131777	8.55749	0.00683719	0.029616	NA
844	O95825	Cond-A vs Cond-B	-0.0812218	0.0953905	8.55749	0.417699	0.561899	NA
845	O95831	Cond-A vs Cond-B	-0.0436905	0.0884446	8.55749	0.633746	0.748055	NA
846	O95833	Cond-A vs Cond-B	0.246907	0.128076	8.55749	0.087649	0.183059	NA
847	O95834	Cond-A vs Cond-B	-0.0701147	0.112133	8.55749	0.548093	0.677252	NA
848	O95848	Cond-A vs Cond-B	0.246017	0.0859731	8.55749	0.0197005	0.0633435	NA
849	O95861	Cond-A vs Cond-B	0.391842	0.0904022	8.55749	0.00213087	0.012768	NA
850	O95865	Cond-A vs Cond-B	0.0975715	0.0879433	8.55749	0.297426	0.441869	NA
851	O95881	Cond-A vs Cond-B	-0.0353791	0.133313	8.55749	0.796995	0.869272	NA
852	O95922	Cond-A vs Cond-B	0.117899	0.170704	8.55749	0.508076	0.643775	NA
853	O95925	Cond-A vs Cond-B	0.0480109	0.0946103	8.55749	0.624651	0.740331	NA
854	O95926	Cond-A vs Cond-B	1.31006	0.160117	8.55749	2.50087e-05	0.000707344	NA
855	O95980	Cond-A vs Cond-B	-0.3518	0.156418	8.55749	0.0525486	0.127134	NA
856	O95983	Cond-A vs Cond-B	0.375269	0.123914	8.55749	0.0151235	0.0522783	NA
857	O95985	Cond-A vs Cond-B	-0.427222	0.21642	8.55749	0.0814746	0.173931	NA
858	O95989	Cond-A vs Cond-B	0.390277	0.169345	8.55749	0.0480721	0.119154	NA
859	O95997	Cond-A vs Cond-B	1.79175	0.131729	8.55749	4.32057e-07	5.32592e-05	NA
860	O95999	Cond-A vs Cond-B	-0.0657944	0.146367	8.55749	0.664228	0.771151	NA
861	O96000	Cond-A vs Cond-B	-0.0197335	0.208585	8.55749	0.926805	0.954181	NA
862	O96005	Cond-A vs Cond-B	-1.22771	0.163166	8.55749	4.73115e-05	0.000996228	NA
863	O96007	Cond-A vs Cond-B	0.211276	0.100095	8.55749	0.0655628	0.149311	NA
864	O96008	Cond-A vs Cond-B	0.0651186	0.131596	8.55749	0.63317	0.74764	NA
865	O96011	Cond-A vs Cond-B	-0.773924	0.191147	8.55749	0.00320781	0.0172585	NA
866	O96013	Cond-A vs Cond-B	-0.0885544	0.108338	8.55749	0.435872	0.578764	NA
867	O96019	Cond-A vs Cond-B	-0.149489	0.103406	8.55749	0.18388	0.314396	NA
868	O96028	Cond-A vs Cond-B	0.171806	0.184015	8.55749	0.376076	0.521568	NA
869	O96033	Cond-A vs Cond-B	0.358062	0.140389	8.55749	0.0323929	0.0894961	NA
870	P00167	Cond-A vs Cond-B	0.39482	0.141185	8.55749	0.0218519	0.0676852	NA
871	P00338	Cond-A vs Cond-B	0.0149172	0.0992994	8.55749	0.884068	0.926647	NA
872	P00367	Cond-A vs Cond-B	-0.115451	0.0925058	8.55749	0.245083	0.386197	NA
873	P00374	Cond-A vs Cond-B	0.488238	0.1019	8.55749	0.00113523	0.00804425	NA
874	P00387	Cond-A vs Cond-B	-0.928091	0.243674	8.55749	0.00456526	0.0224562	NA
875	P00390	Cond-A vs Cond-B	0.031429	0.167617	8.55749	0.855635	0.907574	NA
876	P00395	Cond-A vs Cond-B	-0.684626	0.459404	8.55749	0.172065	0.299644	NA
877	P00403	Cond-A vs Cond-B	-0.523168	0.549149	8.55749	0.366879	0.51254	NA
878	P00414	Cond-A vs Cond-B	-0.698515	0.289177	8.55749	0.0402318	0.104615	NA
879	P00441	Cond-A vs Cond-B	0.245864	0.0997853	8.55749	0.0372231	0.0989897	NA
880	P00450	Cond-A vs Cond-B	-0.326109	0.0981267	8.55749	0.00953818	0.0375176	NA
881	P00488	Cond-A vs Cond-B	-0.427743	0.0974732	8.55749	0.00197524	0.0121294	NA
882	P00491	Cond-A vs Cond-B	0.348175	0.110851	8.55749	0.0126723	0.0457477	NA
883	P00492	Cond-A vs Cond-B	-0.0659299	0.123119	8.55749	0.605941	0.72576	NA
884	P00505	Cond-A vs Cond-B	0.205562	0.158343	8.55749	0.228111	0.367078	NA
885	P00533	Cond-A vs Cond-B	-0.275415	0.113535	8.55749	0.0395728	0.103385	NA
886	P00558	Cond-A vs Cond-B	-0.152582	0.130583	8.55749	0.274138	0.417684	NA
887	P00568	Cond-A vs Cond-B	0.033008	0.106835	8.55749	0.76474	0.847806	NA
888	P00736	Cond-A vs Cond-B	-0.173692	0.105828	8.55749	0.136904	0.254267	NA
889	P00742	Cond-A vs Cond-B	-0.754647	0.123514	8.55749	0.000217865	0.00259287	NA
890	P00749	Cond-A vs Cond-B	0.233627	0.134335	8.55749	0.117744	0.22887	NA
891	P00813	Cond-A vs Cond-B	-0.0495286	0.129343	8.55749	0.711113	0.806024	NA
892	P00846	Cond-A vs Cond-B	-1.51353	0.309721	8.55749	0.000999178	0.00732914	NA
893	P00918	Cond-A vs Cond-B	0.19744	0.130248	8.55749	0.165581	0.290834	NA
894	P00966	Cond-A vs Cond-B	0.0281265	0.0938151	8.55749	0.771478	0.852493	NA
895	P01009	Cond-A vs Cond-B	-Inf	NA	NA	NA	NA	oneConditionMissing
896	P01023	Cond-A vs Cond-B	-0.933392	0.139874	8.55749	0.000115375	0.0017503	NA
897	P01024	Cond-A vs Cond-B	1.54398	0.123165	8.55749	8.42785e-07	8.39641e-05	NA
898	P01033	Cond-A vs Cond-B	-0.0708069	0.134363	8.55749	0.611591	0.731046	NA
899	P01034	Cond-A vs Cond-B	0.555746	0.0914209	8.55749	0.000225839	0.00266716	NA
900	P01100	Cond-A vs Cond-B	-3.4732	0.104648	8.55749	2.41789e-10	1.61394e-06	NA
901	P01111	Cond-A vs Cond-B	-0.868414	0.360355	8.55749	0.0405982	0.105281	NA
902	P01112	Cond-A vs Cond-B	-0.689065	0.108508	8.55749	0.000165282	0.0021719	NA
903	P01116	Cond-A vs Cond-B	-0.643714	0.086521	8.55749	5.15018e-05	0.00104809	NA
904	P01137	Cond-A vs Cond-B	-0.272648	0.148287	8.55749	0.100836	0.203102	NA
905	P01344	Cond-A vs Cond-B	-0.228243	0.180326	8.55749	0.238984	0.379905	NA
906	P01562	Cond-A vs Cond-B	0.2964	0.090317	8.55749	0.010173	0.0392274	NA
907	P01889	Cond-A vs Cond-B	-0.922081	0.114961	8.55749	2.91247e-05	0.000770902	NA
908	P01893	Cond-A vs Cond-B	-1.06237	0.215272	8.55749	0.000937207	0.00702905	NA
909	P02452	Cond-A vs Cond-B	-0.661193	0.106684	8.55749	0.000196794	0.00245075	NA
910	P02458	Cond-A vs Cond-B	-0.0083397	0.0908299	8.55749	0.928957	0.95529	NA
911	P02461	Cond-A vs Cond-B	-0.546111	0.146533	8.55749	0.00515825	0.0244246	NA
912	P02462	Cond-A vs Cond-B	0.809612	0.21954	8.55749	0.00547004	0.0254265	NA
913	P02511	Cond-A vs Cond-B	1.28123	0.0889485	8.55749	2.69529e-07	4.22987e-05	NA
914	P02533	Cond-A vs Cond-B	0.334121	0.0867842	8.55749	0.00429406	0.0214494	NA
915	P02538	Cond-A vs Cond-B	0.74124	0.158185	8.55749	0.0013092	0.00896299	NA
916	P02545	Cond-A vs Cond-B	0.144128	0.124906	8.55749	0.279751	0.423529	NA
917	P02655	Cond-A vs Cond-B	0.188768	0.32032	8.55749	0.570881	0.697151	NA
918	P02656	Cond-A vs Cond-B	-0.258613	0.224241	8.55749	0.279989	0.423696	NA
919	P02686	Cond-A vs Cond-B	0.0929829	0.0906438	8.55749	0.333104	0.479403	NA
920	P02741	Cond-A vs Cond-B	-0.410085	0.171765	8.55749	0.0420856	0.108005	NA
921	P02751	Cond-A vs Cond-B	0.538226	0.15475	8.55749	0.00751794	0.0314032	NA
922	P02786	Cond-A vs Cond-B	-0.35871	0.0982976	8.55749	0.0057968	0.0263581	NA
923	P02790	Cond-A vs Cond-B	-1.10543	0.119333	8.55749	9.53222e-06	0.0003638	NA
924	P02792	Cond-A vs Cond-B	-1.79437	0.271059	8.55749	0.000122316	0.00180744	NA
925	P02794	Cond-A vs Cond-B	-1.59068	0.253898	8.55749	0.000182149	0.0023115	NA
926	P03372	Cond-A vs Cond-B	0.327662	0.107847	8.55749	0.0148929	0.0516832	NA
927	P03956	Cond-A vs Cond-B	1.50314	0.1626	8.55749	9.68765e-06	0.000365339	NA
928	P03973	Cond-A vs Cond-B	0.611856	0.134275	8.55749	0.00156261	0.0102059	NA
929	P04004	Cond-A vs Cond-B	-0.298865	0.118657	8.55749	0.0340869	0.0930212	NA
930	P04040	Cond-A vs Cond-B	0.13916	0.101884	8.55749	0.206796	0.342098	NA
931	P04049	Cond-A vs Cond-B	0.0309895	0.103833	8.55749	0.772476	0.852892	NA
932	P04062	Cond-A vs Cond-B	0.277703	0.0923267	8.55749	0.0156242	0.0535376	NA
933	P04066	Cond-A vs Cond-B	0.764003	0.0936234	8.55749	2.55191e-05	0.000718735	NA
934	P04075	Cond-A vs Cond-B	-0.0995452	0.103956	8.55749	0.36455	0.510783	NA
935	P04080	Cond-A vs Cond-B	-0.142718	0.14382	8.55749	0.348258	0.49376	NA
936	P04083	Cond-A vs Cond-B	0.00463442	0.111444	8.55749	0.967783	0.979307	NA
937	P04114	Cond-A vs Cond-B	-0.794297	0.132585	8.55749	0.000250438	0.00286334	NA
938	P04150	Cond-A vs Cond-B	-0.219005	0.104356	8.55749	0.0668419	0.151449	NA
939	P04156	Cond-A vs Cond-B	-0.120965	0.096657	8.55749	0.243883	0.385033	NA
940	P04179	Cond-A vs Cond-B	-0.306662	0.112353	8.55749	0.0243193	0.0732541	NA
941	P04181	Cond-A vs Cond-B	0.0263523	0.0984775	8.55749	0.795347	0.868199	NA
942	P04183	Cond-A vs Cond-B	1.22464	0.102801	8.55749	1.27612e-06	0.000103532	NA
943	P04217	Cond-A vs Cond-B	-1.12575	0.152373	8.55749	5.42817e-05	0.00107711	NA
944	P04264	Cond-A vs Cond-B	-0.648418	0.313302	8.55749	0.0700028	0.156277	NA
945	P04350	Cond-A vs Cond-B	0.0548181	0.138652	8.55749	0.702248	0.799097	NA
946	P04406	Cond-A vs Cond-B	0.0576899	0.0960633	8.55749	0.563709	0.690541	NA
947	P04439	Cond-A vs Cond-B	-0.269219	0.212693	8.55749	0.238969	0.379905	NA
948	P04626	Cond-A vs Cond-B	-0.864261	0.155608	8.55749	0.000424341	0.00410782	NA
949	P04632	Cond-A vs Cond-B	0.407581	0.0902822	8.55749	0.00165647	0.0106317	NA
950	P04792	Cond-A vs Cond-B	0.482622	0.102061	8.55749	0.00123527	0.00857112	NA
951	P04818	Cond-A vs Cond-B	1.17569	0.0898378	8.55749	5.92954e-07	6.51293e-05	NA
952	P04843	Cond-A vs Cond-B	-0.786692	0.135192	8.55749	0.000307225	0.00326125	NA
953	P04844	Cond-A vs Cond-B	-1.09852	0.202146	8.55749	0.000492575	0.00453509	NA
954	P04899	Cond-A vs Cond-B	-0.797821	0.139291	8.55749	0.000343041	0.00351736	NA
955	P04920	Cond-A vs Cond-B	-0.74418	0.151007	8.55749	0.000945796	0.00706173	NA
956	P05023	Cond-A vs Cond-B	-1.11074	0.158658	8.55749	8.10903e-05	0.00139146	NA
957	P05026	Cond-A vs Cond-B	-0.768852	0.138264	8.55749	0.000420871	0.0040833	NA
958	P05067	Cond-A vs Cond-B	1.48696	0.0897536	8.55749	8.45345e-08	2.01524e-05	NA
959	P05090	Cond-A vs Cond-B	0.34367	0.115945	8.55749	0.016743	0.0562171	NA
960	P05091	Cond-A vs Cond-B	-0.0523784	0.0875085	8.55749	0.564976	0.691712	NA
961	P05106	Cond-A vs Cond-B	-0.550738	0.158722	8.55749	0.00761295	0.0315826	NA
962	P05114	Cond-A vs Cond-B	-0.422679	0.114132	8.55749	0.00534303	0.0250454	NA
963	P05141	Cond-A vs Cond-B	-0.652692	0.24271	8.55749	0.0259368	0.076963	NA
964	P05156	Cond-A vs Cond-B	-0.786178	0.132833	8.55749	0.000272811	0.00302494	NA
965	P05161	Cond-A vs Cond-B	0.950462	0.175883	8.55749	0.000511723	0.00463193	NA
966	P05165	Cond-A vs Cond-B	-0.376412	0.101793	8.55749	0.00538791	0.0251851	NA
967	P05166	Cond-A vs Cond-B	-0.254539	0.0895446	8.55749	0.0203037	0.0648414	NA
968	P05198	Cond-A vs Cond-B	-0.121672	0.10534	8.55749	0.279309	0.423051	NA
969	P05204	Cond-A vs Cond-B	-0.272068	0.108547	8.55749	0.0347656	0.0944486	NA
970	P05386	Cond-A vs Cond-B	-0.00374452	0.156796	8.55749	0.981495	0.988264	NA
971	P05387	Cond-A vs Cond-B	0.057916	0.144493	8.55749	0.698374	0.795775	NA
972	P05388	Cond-A vs Cond-B	0.341894	0.100336	8.55749	0.00837711	0.0339509	NA
973	P05412	Cond-A vs Cond-B	-1.7834	0.133922	8.55749	5.14099e-07	6.02037e-05	NA
974	P05423	Cond-A vs Cond-B	-0.0835828	0.114696	8.55749	0.485626	0.624336	NA
975	P05455	Cond-A vs Cond-B	0.154979	0.117861	8.55749	0.222678	0.360508	NA
976	P05546	Cond-A vs Cond-B	-0.438315	0.0996438	8.55749	0.00194634	0.0120183	NA
977	P05549	Cond-A vs Cond-B	0.341888	0.117831	8.55749	0.0184883	0.0603765	NA
978	P05556	Cond-A vs Cond-B	-0.774457	0.10715	8.55749	6.3968e-05	0.00120278	NA
979	P05783	Cond-A vs Cond-B	0.162887	0.0980912	8.55749	0.132914	0.248795	NA
980	P05787	Cond-A vs Cond-B	0.145944	0.110401	8.55749	0.220431	0.357477	NA
981	P05937	Cond-A vs Cond-B	-0.248107	0.132227	8.55749	0.0950416	0.194721	NA
982	P06132	Cond-A vs Cond-B	0.475613	0.119256	8.55749	0.00350425	0.0184154	NA
983	P06280	Cond-A vs Cond-B	0.369753	0.104212	8.55749	0.00675611	0.0294367	NA
984	P06396	Cond-A vs Cond-B	0.0921062	0.0996729	8.55749	0.380761	0.525554	NA
985	P06400	Cond-A vs Cond-B	0.380206	0.0906444	8.55749	0.00260003	0.0147256	NA
986	P06454	Cond-A vs Cond-B	0.192369	0.164881	8.55749	0.274807	0.418447	NA
987	P06493	Cond-A vs Cond-B	0.978598	0.117188	8.55749	2.13735e-05	0.000631971	NA
988	P06576	Cond-A vs Cond-B	0.0545048	0.0944448	8.55749	0.57873	0.702745	NA
989	P06703	Cond-A vs Cond-B	-0.0818451	0.117728	8.55749	0.505363	0.640944	NA
990	P06730	Cond-A vs Cond-B	0.0550796	0.114041	8.55749	0.641224	0.753286	NA
991	P06733	Cond-A vs Cond-B	-0.124439	0.109315	8.55749	0.285836	0.430581	NA
992	P06737	Cond-A vs Cond-B	-0.0326026	0.109626	8.55749	0.773255	0.852996	NA
993	P06744	Cond-A vs Cond-B	-0.00745353	0.0989563	8.55749	0.94169	0.962601	NA
994	P06746	Cond-A vs Cond-B	0.19951	0.11235	8.55749	0.111231	0.218694	NA
995	P06748	Cond-A vs Cond-B	-0.0804501	0.137208	8.55749	0.572786	0.698583	NA
996	P06753	Cond-A vs Cond-B	0.153873	0.135491	8.55749	0.286897	0.431622	NA
997	P06756	Cond-A vs Cond-B	-0.19246	0.0882607	8.55749	0.0586414	0.138022	NA
998	P06865	Cond-A vs Cond-B	0.141578	0.12995	8.55749	0.305669	0.451845	NA
999	P07093	Cond-A vs Cond-B	0.651463	0.146044	8.55749	0.00178502	0.0112578	NA
1000	P07099	Cond-A vs Cond-B	-1.29465	0.163048	8.55749	3.14575e-05	0.000798399	NA
1001	P07108	Cond-A vs Cond-B	0.03988	0.231014	8.55749	0.866956	0.91422	NA
1002	P07195	Cond-A vs Cond-B	0.0827619	0.0913682	8.55749	0.389829	0.535524	NA
1003	P07199	Cond-A vs Cond-B	0.213171	0.0930369	8.55749	0.0491145	0.120864	NA
1004	P07203	Cond-A vs Cond-B	0.155744	0.101335	8.55749	0.160422	0.28419	NA
1005	P07204	Cond-A vs Cond-B	-0.835398	0.223206	8.55749	0.00503753	0.0240011	NA
1006	P07205	Cond-A vs Cond-B	0.471557	0.112252	8.55749	0.00257627	0.014656	NA
1007	P07237	Cond-A vs Cond-B	0.0505736	0.0987378	8.55749	0.621466	0.737867	NA
1008	P07311	Cond-A vs Cond-B	0.286888	0.112415	8.55749	0.0323128	0.0893858	NA
1009	P07339	Cond-A vs Cond-B	0.297478	0.112657	8.55749	0.0280374	0.080877	NA
1010	P07355	Cond-A vs Cond-B	-0.254838	0.103508	8.55749	0.0373377	0.0991759	NA
1011	P07384	Cond-A vs Cond-B	-0.0663514	0.0970474	8.55749	0.512249	0.647823	NA
1012	P07437	Cond-A vs Cond-B	0.0467838	0.0919546	8.55749	0.623769	0.739417	NA
1013	P07602	Cond-A vs Cond-B	0.296368	0.12095	8.55749	0.0380438	0.100412	NA
1014	P07686	Cond-A vs Cond-B	0.10199	0.127553	8.55749	0.445572	0.588484	NA
1015	P07737	Cond-A vs Cond-B	0.032547	0.108383	8.55749	0.771117	0.852469	NA
1016	P07738	Cond-A vs Cond-B	-0.0252574	0.10935	8.55749	0.822759	0.8859	NA
1017	P07741	Cond-A vs Cond-B	0.196632	0.113607	8.55749	0.119274	0.230787	NA
1018	P07814	Cond-A vs Cond-B	-0.445193	0.108876	8.55749	0.00302641	0.0164909	NA
1019	P07858	Cond-A vs Cond-B	-0.143128	0.101186	8.55749	0.19255	0.32481	NA
1020	P07900	Cond-A vs Cond-B	0.102398	0.116129	8.55749	0.401993	0.547501	NA
1021	P07902	Cond-A vs Cond-B	0.239698	0.094003	8.55749	0.0324241	0.0895268	NA
1022	P07910	Cond-A vs Cond-B	-0.217846	0.156864	8.55749	0.199984	0.334392	NA
1023	P07942	Cond-A vs Cond-B	0.190127	0.103751	8.55749	0.101807	0.20441	NA
1024	P07947	Cond-A vs Cond-B	-0.262984	0.421093	8.55749	0.548568	0.677464	NA
1025	P07948	Cond-A vs Cond-B	-0.833892	0.116017	8.55749	6.66819e-05	0.00123639	NA
1026	P07951	Cond-A vs Cond-B	0.206805	0.104823	8.55749	0.081622	0.174099	NA
1027	P07954	Cond-A vs Cond-B	0.0822931	0.111362	8.55749	0.479704	0.619449	NA
1028	P07992	Cond-A vs Cond-B	-0.073974	0.15245	8.55749	0.63969	0.752145	NA
1029	P07996	Cond-A vs Cond-B	0.633684	0.104669	8.55749	0.000232482	0.00270823	NA
1030	P08133	Cond-A vs Cond-B	0.0826431	0.101229	8.55749	0.436407	0.579128	NA
1031	P08134	Cond-A vs Cond-B	-0.9613	0.166544	8.55749	0.000325121	0.00339277	NA
1032	P08174	Cond-A vs Cond-B	-0.357928	0.116895	8.55749	0.0143454	0.0502215	NA
1033	P08195	Cond-A vs Cond-B	-0.748217	0.107898	8.55749	8.70046e-05	0.00147775	NA
1034	P08236	Cond-A vs Cond-B	0.206443	0.0998876	8.55749	0.070324	0.156889	NA
1035	P08237	Cond-A vs Cond-B	-0.0901639	0.142841	8.55749	0.544386	0.674295	NA
1036	P08238	Cond-A vs Cond-B	0.102645	0.105692	8.55749	0.35811	0.504514	NA
1037	P08240	Cond-A vs Cond-B	-0.705189	0.107286	8.55749	0.000128816	0.0018598	NA
1038	P08243	Cond-A vs Cond-B	-0.503576	0.144955	8.55749	0.00756428	0.0315569	NA
1039	P08294	Cond-A vs Cond-B	0.553706	0.156598	8.55749	0.00688313	0.029757	NA
1040	P08397	Cond-A vs Cond-B	0.242078	0.134355	8.55749	0.106818	0.211638	NA
1041	P08559	Cond-A vs Cond-B	0.156416	0.10203	8.55749	0.161361	0.28532	NA
1042	P08572	Cond-A vs Cond-B	0.76546	0.104836	8.55749	5.92977e-05	0.00114728	NA
1043	P08574	Cond-A vs Cond-B	-0.407235	0.153541	8.55749	0.0275149	0.080027	NA
1044	P08579	Cond-A vs Cond-B	0.292422	0.129499	8.55749	0.0517968	0.125725	NA
1045	P08581	Cond-A vs Cond-B	0.313994	0.176862	8.55749	0.111306	0.218776	NA
1046	P08621	Cond-A vs Cond-B	0.0614385	0.0949411	8.55749	0.534524	0.666159	NA
1047	P08648	Cond-A vs Cond-B	-0.254261	0.100793	8.55749	0.033876	0.0925973	NA
1048	P08651	Cond-A vs Cond-B	-0.00389021	0.202238	8.55749	0.985094	0.989988	NA
1049	P08670	Cond-A vs Cond-B	-0.066372	0.0989407	8.55749	0.520024	0.654195	NA
1050	P08708	Cond-A vs Cond-B	0.697986	0.116331	8.55749	0.000247752	0.00285128	NA
1051	P08727	Cond-A vs Cond-B	0.482375	0.109786	8.55749	0.00196013	0.0120758	NA
1052	P08729	Cond-A vs Cond-B	0.435865	0.116784	8.55749	0.00511725	0.024288	NA
1053	P08754	Cond-A vs Cond-B	-0.847928	0.144007	8.55749	0.000282874	0.00310046	NA
1054	P08758	Cond-A vs Cond-B	0.0890944	0.104375	8.55749	0.416582	0.561181	NA
1055	P08779	Cond-A vs Cond-B	0.472585	0.111104	8.55749	0.00238974	0.0138108	NA
1056	P08865	Cond-A vs Cond-B	0.450133	0.153838	8.55749	0.0177834	0.0585905	NA
1057	P08962	Cond-A vs Cond-B	-0.832148	0.189171	8.55749	0.00194603	0.0120183	NA
1058	P09001	Cond-A vs Cond-B	0.347063	0.095142	8.55749	0.00580887	0.026377	NA
1059	P09012	Cond-A vs Cond-B	0.239304	0.105904	8.55749	0.0516704	0.12551	NA
1060	P09038	Cond-A vs Cond-B	0.366608	0.139141	8.55749	0.0282973	0.0813455	NA
1061	P09067	Cond-A vs Cond-B	0.138145	0.0957794	8.55749	0.184791	0.315468	NA
1062	P09104	Cond-A vs Cond-B	-0.0144084	0.110954	8.55749	0.899679	0.936143	NA
1063	P09110	Cond-A vs Cond-B	0.0302902	0.105099	8.55749	0.780047	0.857654	NA
1064	P09132	Cond-A vs Cond-B	0.309568	0.118352	8.55749	0.0291784	0.0831268	NA
1065	P09211	Cond-A vs Cond-B	0.00411279	0.100712	8.55749	0.968363	0.979367	NA
1066	P09234	Cond-A vs Cond-B	-0.0570445	0.124764	8.55749	0.658897	0.76757	NA
1067	P09237	Cond-A vs Cond-B	0.978901	0.122584	8.55749	3.01211e-05	0.000781443	NA
1068	P09341	Cond-A vs Cond-B	1.13954	0.188276	8.55749	0.000232933	0.00270876	NA
1069	P09382	Cond-A vs Cond-B	-0.286226	0.134039	8.55749	0.0630333	0.145471	NA
1070	P09417	Cond-A vs Cond-B	0.268614	0.121068	8.55749	0.0551716	0.131808	NA
1071	P09429	Cond-A vs Cond-B	0.088278	0.118802	8.55749	0.477341	0.617491	NA
1072	P09455	Cond-A vs Cond-B	0.270577	0.154523	8.55749	0.115592	0.225786	NA
1073	P09493	Cond-A vs Cond-B	0.127413	0.108157	8.55749	0.270501	0.414033	NA
1074	P09496	Cond-A vs Cond-B	0.128873	0.109416	8.55749	0.270582	0.414062	NA
1075	P09497	Cond-A vs Cond-B	0.0826911	0.123177	8.55749	0.519726	0.654053	NA
1076	P09525	Cond-A vs Cond-B	0.067528	0.0950028	8.55749	0.496122	0.633075	NA
1077	P09543	Cond-A vs Cond-B	-0.672651	0.106678	8.55749	0.000173937	0.00224137	NA
1078	P09601	Cond-A vs Cond-B	-0.271198	0.108683	8.55749	0.0353944	0.0956155	NA
1079	P09603	Cond-A vs Cond-B	0.54957	0.107299	8.55749	0.000733641	0.00590006	NA
1080	P09622	Cond-A vs Cond-B	-0.118982	0.0956547	8.55749	0.24654	0.387578	NA
1081	P09651	Cond-A vs Cond-B	0.202018	0.0870081	8.55749	0.0467629	0.116907	NA
1082	P09661	Cond-A vs Cond-B	0.359872	0.102713	8.55749	0.00722909	0.0306376	NA
1083	P09668	Cond-A vs Cond-B	0.225871	0.103449	8.55749	0.0583776	0.137658	NA
1084	P09669	Cond-A vs Cond-B	0.187141	0.0916322	8.55749	0.0731127	0.161385	NA
1085	P09758	Cond-A vs Cond-B	-0.700774	0.137779	8.55749	0.000768409	0.00605645	NA
1086	P09874	Cond-A vs Cond-B	-0.319835	0.124917	8.55749	0.0318838	0.0884556	NA
1087	P09884	Cond-A vs Cond-B	0.112124	0.100365	8.55749	0.294307	0.438896	NA
1088	P09913	Cond-A vs Cond-B	-0.401344	0.142943	8.55749	0.0214637	0.0669721	NA
1089	P09914	Cond-A vs Cond-B	-0.00326226	0.121986	8.55749	0.979278	0.986371	NA
1090	P09917	Cond-A vs Cond-B	-0.166338	0.0909105	8.55749	0.102259	0.205041	NA
1091	P09960	Cond-A vs Cond-B	-0.158866	0.105444	8.55749	0.167894	0.29406	NA
1092	P09972	Cond-A vs Cond-B	0.00551851	0.115402	8.55749	0.962957	0.977157	NA
1093	P0C1Z6	Cond-A vs Cond-B	0.265593	0.094559	8.55749	0.0214283	0.0669008	NA
1094	P0C2W1	Cond-A vs Cond-B	-0.12245	0.101148	8.55749	0.25842	0.40078	NA
1095	P0C7M7	Cond-A vs Cond-B	-0.054589	0.131088	8.55749	0.687345	0.788051	NA
1096	P0C7P0	Cond-A vs Cond-B	-0.277124	0.0869996	8.55749	0.0118216	0.0434364	NA
1097	P0C7T5	Cond-A vs Cond-B	0.0506476	0.111219	8.55749	0.660163	0.768234	NA
1098	P0C7V8	Cond-A vs Cond-B	0.402632	0.154099	8.55749	0.0293117	0.0833542	NA
1099	P0C7X5	Cond-A vs Cond-B	-0.684272	0.124017	8.55749	0.000443986	0.00423149	NA
1100	P0C854	Cond-A vs Cond-B	-0.117833	0.121511	8.55749	0.358788	0.504696	NA
1101	P0C869	Cond-A vs Cond-B	0.163742	0.302234	8.55749	0.601794	0.722478	NA
1102	P0CAP2	Cond-A vs Cond-B	0.080288	0.153642	8.55749	0.614533	0.732371	NA
1103	P0CG35	Cond-A vs Cond-B	-0.0731934	0.17686	8.55749	0.689163	0.789686	NA
1104	P0CG39	Cond-A vs Cond-B	0.0946006	0.149578	8.55749	0.543618	0.673843	NA
1105	P0CW19	Cond-A vs Cond-B	0.121437	0.180353	8.55749	0.518507	0.652902	NA
1106	P0DI82	Cond-A vs Cond-B	0.706065	0.168259	8.55749	0.00259327	0.0147195	NA
1107	P0DMM9	Cond-A vs Cond-B	0.168928	0.0853407	8.55749	0.0807786	0.172901	NA
1108	P0DMV9	Cond-A vs Cond-B	0.120371	0.111343	8.55749	0.309181	0.455317	NA
1109	P0DN76	Cond-A vs Cond-B	-0.0185904	0.171009	8.55749	0.915939	0.946863	NA
1110	P0DP25	Cond-A vs Cond-B	0.0225935	0.14501	8.55749	0.879798	0.923518	NA
1111	P0DPB5	Cond-A vs Cond-B	0.616576	0.111428	8.55749	0.000435353	0.00416927	NA
1112	P0DPB6	Cond-A vs Cond-B	0.303872	0.128938	8.55749	0.0442155	0.112092	NA
1113	P10109	Cond-A vs Cond-B	0.591665	0.156959	8.55749	0.00483967	0.0232911	NA
1114	P10114	Cond-A vs Cond-B	0.107358	0.241926	8.55749	0.66822	0.773296	NA
1115	P10145	Cond-A vs Cond-B	1.12452	0.144523	8.55749	3.67092e-05	0.000872796	NA
1116	P10155	Cond-A vs Cond-B	-0.334301	0.112368	8.55749	0.0164548	0.0554727	NA
1117	P10253	Cond-A vs Cond-B	0.224588	0.0854874	8.55749	0.0286461	0.0820304	NA
1118	P10301	Cond-A vs Cond-B	-0.889667	0.157104	8.55749	0.000371211	0.00370524	NA
1119	P10321	Cond-A vs Cond-B	-0.274727	0.0935949	8.55749	0.0175243	0.0580233	NA
1120	P10398	Cond-A vs Cond-B	-0.046252	0.0952293	8.55749	0.639379	0.752145	NA
1121	P10451	Cond-A vs Cond-B	0.358357	0.126295	8.55749	0.0204705	0.0651602	NA
1122	P10515	Cond-A vs Cond-B	0.0995766	0.0945258	8.55749	0.320976	0.467186	NA
[truncated: 5,554 more rows]

## Sheet: Stats All Peptides Noise 20
Supplementary Table ST4: MSstats relative quantification output with fold-changes and adjusted p-values comparing proteins abundance between untreated and cisplatin-treated (25 µM) SK-OV-3 ovarian cancer cells with higher background noise (All peptides, 20 Units Noise)
[truncated: 6,765 more rows]

[truncated: 4 more sheets: Stats Linear Peptides Noise 50 , Stats All Peptides Noise 50, Stats Linear Peptides Noise 200, Stats All Peptides Noise 200]
